# Supplementary material for: Association of dietary intake of B vitamins with glaucoma
Source: Sci Rep. 2024 Apr 12;14:8539. doi: 10.1038/s41598-024-58526-5 (PMC11014949; doi:10.1038/s41598-024-58526-5)
Supplement: Supplementary file 1 — Supplementary Information 1. [file 41598_2024_58526_MOESM1_ESM.csv]

	seqn	TVB1.q4	TVB2.q4	TNIAC.q4	TVB6.q4	TFOLA.q4	TOTALB12.q4	...1	dr1tcaff	dr2tcaff	RIAGENDR	RIDAGEYR	RIDRETH1	DMDEDUC2	INCOME	INDHHINC	INDFMINC	INDFMPIR	WTINT2YR	WTMEC2YR	SDMVPSU	SDMVSTRA	DIQ010	OPDODFDT	OPDOSFDT	OPDDVCDR	OPDSVCDR	NEWODPDR	NEWOSPDR	PDRCHAZHI	isgeonew	ISGEO	SMQ020	SMQ040	SMQNEW	VIQ071	VIQ090	ALQ101	TKCAL	CAFF	TVB1	TVB2	TNIAC	TVB6	TFOLA	TOTALB12	TVB1.Q4	TVB2.Q4	TNIAC.Q4
1	31131	1.19	1.055	11.772	0.92	285.375	1.726	1	13	19	2	44	4	4	2	11	11	4.65	26457.70818	26770.58461	1	48	2	1	1	0.37	0.45	0.37	0.45	0.08	0	0	2	NA	1	2	0	2	1751	16	1.324	1.273	13.5285	1.068	277	2.38	1	0	0
2	31132	2.261	3.109	35.019	2.923	582.875	10.769	2	260	302	1	70	3	5	2	11	11	5	32961.50992	35315.5389	2	52	1	1	1	0.32	0.23	0.32	0.23	0.09	0	0	2	NA	1	2	0	1	1807	281	3.486	3.9	40.606	4.065	754	15.905	3	3	3
3	31134	1.595	3.109	35.019	1.937	387	10.769	3	142	105	1	73	3	3	1	12	12	NA	43718.50637	44231.16725	2	48	2	1	1	0.3	0.35	0.3	0.35	0.05	0	0	2	NA	1	2	0	1	2044.5	123.5	1.8145	3.34	32.9145	2.2345	462.5	10.67	2	3	3
4	31151	0.793	1.055	11.772	0.92	187.5	1.726	4	249	178	2	59	4	3	2	7	7	3.03	32632.51954	32058.65402	2	53	1	1	1	0.31	0.31	0.31	0.31	0	0	0	1	3	2	2	0	2	1311.5	213.5	0.552	1.2225	7.468	0.5955	152.5	1.995	0	0	0
5	31153	2.261	3.109	35.019	2.923	582.875	10.769	5	218	109	2	44	5	3	1	3	3	1.03	41246.55498	42554.63919	2	54	2	1	1	0.3	0.19	0.3	0.19	0.11	0	0	1	3	2	2	0	1	3133.5	163.5	2.8595	3.3195	50.5885	4.514	980.5	10.565	3	3	3
6	31162	1.19	1.602	11.772	1.414	187.5	3.329	6	201	151	2	71	3	3	1	6	6	2.5	62389.49397	66398.88783	2	47	1	1	1	0.51	0.47	0.6	0.4	0.2	0	0	2	NA	1	1	0	2	1651	176	1.0855	1.6985	11.612	1.3305	183	2.885	1	1	0
7	31164	1.595	2.148	23.999	1.414	387	3.329	7	215	227	1	54	3	4	2	11	11	5	88953.82822	91399.18497	1	53	2	1	1	0.21	0.24	0.21	0.24	0.03	0	0	2	NA	1	2	0	2	3017	221	1.47	1.893	27.5725	1.468	353.5	3.28	2	2	2
8	31179	2.261	3.109	35.019	2.923	582.875	10.769	8	164	152	1	71	3	3	1	1	1	0.44	42440.14427	44953.67261	1	54	2	1	1	0.6	0.69	0.8	0.8	0	1	0	1	3	2	2	0	1	2840.5	158	2.314	4.019	28.6005	2.515	498	8.255	3	3	3
9	31186	1.595	2.148	23.999	1.937	387	5.556	9	73	139	2	46	1	1	1	6	6	1.68	19238.36328	20767.68734	1	54	1	1	1	0.35	0.36	0.35	0.36	0.01	0	0	1	1	3	2	0	2	2811.5	106	1.796	2.398	22.6545	1.7695	353	5.585	2	2	2
10	31192	0.793	1.055	11.772	0.92	187.5	3.329	10	0	0	2	60	3	4	2	7	7	4.49	53648.09851	54376.27033	1	44	2	1	1	0.21	0.48	0.21	0.48	0.27	0	0	1	3	2	2	0	1	690	0	0.8185	1.1965	10.1895	1.106	228	4.025	0	0	0
11	31193	0.793	1.055	17.721	0.92	187.5	1.726	11	237	237	1	51	3	1	1	2	2	1.01	39075.46998	38606.18973	1	49	2	1	1	0.34	0.38	0.34	0.38	0.04	0	0	1	2	3	2	0	2	2580	237	0.723	1.093	16.252	0.808	140	1.77	0	0	1
12	31194	2.261	3.109	23.999	2.923	582.875	5.556	12	0	163	2	47	1	1	2	11	3	1.02	20581.04022	20669.51187	2	53	1	1	1	0.56	0.49	0.56	0.49	0.07	0	0	2	NA	1	2	0	1	2326.5	81.5	2.2755	2.552	21.2765	2.3995	514.5	6.615	3	3	2
13	31205	2.261	3.109	23.999	2.923	582.875	10.769	13	110	95	2	43	1	4	2	11	11	5	23957.75172	24649.37565	1	57	2	1	1	0.43	0.57	0.43	0.57	0.14	0	0	2	NA	1	2	0	2	2260	102.5	2.4035	2.8615	27.685	2.351	695.5	9.25	3	3	2
14	31208	0.793	1.055	11.772	0.92	187.5	3.329	14	40	248	2	47	3	5	2	11	11	5	90455.73053	93324.42374	1	55	2	1	1	0.35	0.45	0.35	0.45	0.1	0	0	2	NA	1	2	0	1	1116.5	144	0.701	1.1595	12.877	0.967	179	3.06	0	0	0
15	31214	1.19	1.602	17.721	1.414	187.5	10.769	15	2	286	2	46	3	4	1	5	5	0.77	85351.40164	87765.05095	1	48	2	1	1	0.3	0.44	0.3	0.44	0.14	0	0	1	3	2	2	0	1	1596	144	1.181	1.7785	15.188	1.357	177	7.41	1	1	1
16	31220	2.261	3.109	35.019	2.923	582.875	10.769	16	494	284	1	50	3	3	2	11	11	5	93367.84651	95934.54542	1	50	2	1	1	0.51	0.6	0.4	0.5	0.1	0	0	2	NA	1	2	0	1	2033.5	389	2.1815	3.873	37.5425	3.1405	525.5	14.355	3	3	3
17	31221	0.793	1.055	35.019	1.937	187.5	3.329	17	108	3	2	54	3	3	2	11	11	5	95070.18431	93147.43328	2	49	2	1	1	0.42	0.5	0.42	0.5	0.08	0	0	2	NA	1	2	0	2	1217	55.5	0.688	1.338	33.1685	1.7485	183	3.105	0	0	3
18	31223	1.595	2.148	23.999	1.414	387	3.329	18	2	51	1	61	1	2	1	5	5	1.68	4329.095591	4476.161435	2	58	2	1	1	0.39	0.35	0.39	0.35	0.04	0	0	2	NA	1	2	0	1	2045.5	26.5	1.757	1.967	23.0105	1.4965	407.5	2.84	2	2	2
19	31227	2.261	2.148	23.999	2.923	582.875	10.769	19	101	47	1	64	3	5	2	11	11	5	63955.30721	68158.07718	2	48	2	1	1	0.22	0.36	0.4	0.3	0.1	0	0	2	NA	1	2	0	2	2156	74	2.1965	2.1515	25.188	2.3655	717	9.91	3	2	2
20	31241	1.19	1.055	17.721	1.414	285.375	3.329	20	354	189	1	40	2	2	2	11	7	2.73	27970.74297	27902.03008	1	51	2	1	2	0.21	0.3	0.21	0.3	0.09	0	0	1	3	2	2	0	2	1521	271.5	1.089	1.2925	18.6555	1.3625	268.5	3.78	1	0	1
21	31242	1.595	2.148	23.999	2.923	582.875	10.769	21	214	184	1	58	3	5	2	11	11	5	67592.1814	69682.29123	2	52	2	1	1	0.32	0.32	0.32	0.32	0	0	0	2	NA	1	1	0	1	2383.5	199	1.7385	2.472	27.659	2.401	502	8.605	2	2	2
22	31257	2.261	3.109	23.999	1.414	387	10.769	22	7	12	1	70	3	4	1	4	4	1.21	16029.17964	17169.55335	2	50	1	1	1	0.44	0.45	0.44	0.45	0.01	0	0	2	NA	1	2	0	1	2495.5	9.5	1.93	2.945	26.43	1.5775	409.5	18.36	3	3	2
23	31262	0.793	1.055	11.772	0.92	285.375	1.726	23	104	83	1	52	1	1	2	10	10	2.43	24368.21112	26377.00369	2	55	2	1	1	0.43	0.31	0.43	0.31	0.12	0	0	1	3	2	2	0	1	1484	93.5	0.898	1.155	12.063	0.8515	247	2.39	0	0	0
24	31263	0.793	1.055	17.721	1.937	187.5	5.556	24	3	3	2	78	4	1	1	5	5	1.74	19373.06753	19353.64823	2	49	2	1	1	0.52	0.48	0.52	0.48	0.04	0	0	1	3	2	1	1	1	721	3	0.7735	0.9755	15.351	1.777	222	5.625	0	0	1
25	31268	0.793	1.602	11.772	0.92	582.875	1.726	25	712	716	2	40	3	3	1	2	2	0.38	41274.64959	40810.26336	2	49	2	1	1	0.44	0.46	0.44	0.46	0.02	0	0	1	1	3	2	0	1	1246	714	0.997	1.5915	8.2355	0.843	489	1.39	0	1	0
26	31273	1.595	2.148	23.999	1.937	285.375	5.556	26	287	218	1	62	3	2	2	8	8	3.9	57262.75794	61025.73258	1	48	2	1	1	0.2	0.38	0.2	0.38	0.18	0	0	2	NA	1	2	0	1	2280.5	252.5	1.671	2.0915	26.59	2.193	325.5	7	2	2	2
27	31277	1.595	2.148	35.019	2.923	187.5	10.769	27	137	175	2	61	3	5	2	11	11	5	77071.58309	77927.55076	2	47	2	1	1	0.39	0.38	0.39	0.38	0.01	0	0	2	NA	1	2	0	1	2267	156	1.712	1.944	34.205	2.568	229.5	17.87	2	2	3
28	31278	0.793	1.055	11.772	0.92	187.5	1.726	28	154	306	1	65	1	1	2	9	9	4.17	8128.857692	8405.007132	2	54	2	1	1	0.41	0.35	0.41	0.35	0.06	0	0	1	1	3	2	0	2	768	230	0.4095	0.6665	5.0955	0.568	211.5	1.17	0	0	0
29	31279	1.19	1.602	23.999	1.414	285.375	3.329	29	12	14	2	76	3	2	1	4	4	1.17	51126.28235	51723.50497	1	55	2	1	2	0.27	0.34	0.27	0.34	0.07	0	0	2	NA	1	1	0	2	2788	13	1.2285	1.692	21.5545	1.2655	274	4.105	1	1	2
30	31280	0.793	1.055	17.721	1.414	285.375	1.726	30	4	2	2	60	3	3	1	5	5	2.3	53648.09851	54376.27033	1	44	2	1	1	0.33	0.3	0.33	0.3	0.03	0	0	1	3	2	2	0	1	1361	3	0.9355	0.7685	17.9915	1.4605	300.5	0.62	0	0	1
31	31285	0.793	1.602	17.721	1.937	285.375	10.769	31	0	0	2	57	3	5	2	7	7	3.57	95070.18431	93147.43328	2	49	2	1	1	0.18	0.28	0.18	0.28	0.1	0	0	2	NA	1	2	0	1	1931	0	0.96	1.5475	20.1805	1.667	281.5	7.855	0	1	1
32	31301	1.595	1.602	23.999	1.414	285.375	5.556	32	0	98	1	66	1	2	1	6	6	2.07	7101.447409	7342.694186	1	57	2	1	1	0.26	0.34	0.26	0.34	0.08	0	0	2	NA	1	1	0	2	1808	49	1.6015	1.52	23.557	1.609	299.5	4.71	2	1	2
33	31309	0.793	1.055	11.772	0.92	285.375	3.329	33	0	36	1	60	1	1	1	3	3	0.75	10976.22813	10859.41999	1	48	2	1	1	0.37	0.18	0.37	0.18	0.19	0	0	1	3	2	2	0	1	1182	18	0.9605	1.06	12.437	0.5335	247.5	2.805	0	0	0
34	31324	1.595	1.602	23.999	1.937	285.375	5.556	34	92	0	2	47	4	4	2	8	8	3.9	29888.84294	30436.23955	1	47	2	1	1	0.4	0.22	0.4	0.22	0.18	0	0	2	NA	1	2	0	2	2196	46	1.541	1.566	26.316	1.9375	246	6.635	2	1	2
35	31332	1.595	1.602	23.999	1.937	285.375	5.556	35	102	77	1	68	4	2	1	6	6	2.49	7775.480849	8491.163498	1	51	2	1	1	0.37	0.38	0.37	0.38	0.01	0	0	1	3	2	2	0	1	2343.5	89.5	1.7615	1.7925	26.6515	2.082	323	6.915	2	1	2
36	31334	0.793	1.055	11.772	0.92	187.5	1.726	36	75	116	2	55	4	5	1	1	1	0.31	34121.65595	34746.57405	1	56	2	2	2	0.38	0.4	0.38	0.4	0.02	0	0	2	NA	1	2	0	2	1178.5	95.5	0.4805	0.556	3.0575	0.374	190	0.575	0	0	0
37	31337	2.261	3.109	35.019	2.923	582.875	10.769	37	378	259	1	54	3	4	2	11	11	5	80151.79799	82142.50666	2	44	2	1	1	0.4	0.47	0.4	0.47	0.07	0	0	1	3	2	2	0	1	2994	318.5	4.3585	6.1585	47.5445	4.333	846.5	23.745	3	3	3
38	31343	1.595	2.148	23.999	1.414	582.875	5.556	38	237	42	2	61	3	4	2	11	11	5	52901.78689	55785.31321	2	52	1	1	2	0.35	0.27	0.3	2	1.7	1	1	2	NA	1	2	0	1	1571	139.5	1.68	1.8885	24.848	1.6375	523	6.1	2	2	2
39	31344	1.19	2.148	23.999	1.937	387	10.769	39	156	7	2	55	3	5	2	11	11	5	75992.48831	77690.95336	2	52	2	1	1	0.27	0.35	0.27	0.35	0.08	0	0	2	NA	1	2	0	1	1435.5	81.5	1.2155	1.8805	22.269	1.7905	361	11.75	1	2	2
40	31345	0.793	1.055	11.772	0.92	285.375	1.726	40	100	94	2	67	3	2	1	6	6	2.5	74588.85874	75417.25293	1	46	2	1	1	0.22	0.28	0.22	0.28	0.06	0	0	1	1	3	1	0	1	950.5	97	0.822	0.5805	10.1295	0.848	295	0.65	0	0	0
41	31348	1.595	2.148	35.019	2.923	387	10.769	41	96	3	1	62	4	2	2	11	11	5	12164.19791	12460.76689	1	49	2	1	2	0.54	0.47	0.54	0.47	0.07	0	0	1	2	3	2	0	2	1111.5	49.5	1.663	2.455	30.4715	2.8945	411.5	11.045	2	2	3
42	31379	1.595	2.148	23.999	2.923	387	10.769	42	1	163	2	79	4	2	1	2	2	0.75	21390.72977	23028.69438	1	50	2	1	2	0.7	0.65	0.7	2	1.3	1	1	2	NA	1	1	0	1	1630.5	82	1.537	1.999	25.4275	2.8565	345.5	8.585	2	2	2
43	31380	0.793	1.055	17.721	0.92	187.5	3.329	43	120	43	1	69	4	2	2	7	7	2.02	12164.19791	12460.76689	1	49	2	1	1	0.29	0.4	0.29	0.4	0.11	0	0	1	1	3	2	0	1	1458.5	81.5	0.805	1.089	15.0745	1.036	231.5	2.61	0	0	1
44	31382	1.595	1.602	17.721	2.923	285.375	3.329	44	201	59	1	61	4	4	2	11	11	5	10341.92845	11293.83598	2	57	2	1	1	0.64	0.54	0.6	0.6	0	0	0	2	NA	1	2	0	1	2266	130	1.5875	1.7705	19.269	2.424	284	3.815	2	1	1
45	31387	0.793	1.055	11.772	0.92	187.5	1.726	45	0	45	2	40	4	3	1	3	3	0.48	27910.42737	28147.23585	1	50	2	1	1	0.49	0.48	0.49	0.48	0.01	0	0	1	1	3	2	0	1	886	22.5	0.8125	0.908	11.123	0.751	202	1.895	0	0	0
46	31388	1.19	1.602	11.772	1.414	187.5	1.726	46	143	2	2	60	3	3	1	5	5	2.4	63114.70296	73135.45547	1	45	1	1	1	0.44	0.41	0.44	0.41	0.03	0	0	2	NA	1	1	0	1	1456	72.5	1.096	1.451	11.7975	1.3955	231.5	1.88	1	1	0
47	31396	1.595	2.148	23.999	1.937	285.375	5.556	47	284	414	2	55	1	4	2	8	8	3.51	15152.43255	15712.84831	1	44	2	1	1	0.48	0.5	0.48	0.5	0.02	0	0	2	NA	1	2	0	1	1794	349	1.4915	2.005	22.844	1.753	301.5	6.33	2	2	2
48	31399	2.261	3.109	23.999	1.937	387	10.769	48	0	231	1	59	3	4	2	7	7	3.67	89650.90557	91877.54102	2	46	2	1	1	0.42	0.44	0.42	0.44	0.02	0	0	1	1	3	2	0	1	1969.5	115.5	2.0125	2.6215	26.014	2.239	367	11.565	3	3	2
49	31407	1.595	2.148	35.019	2.923	285.375	10.769	49	414	185	2	64	4	5	2	11	11	4.13	12128.37201	12631.86179	1	51	1	1	1	0.65	0.6	0.6	0.6	0	0	0	1	1	3	2	0	1	2297	299.5	1.58	2.3405	34.079	2.557	274.5	7.91	2	2	3
50	31410	2.261	2.148	35.019	1.937	582.875	3.329	50	29	27	1	42	3	5	2	11	11	3.54	99218.01162	102931.2552	1	50	2	1	1	0.25	0.43	0.25	0.43	0.18	0	0	2	NA	1	2	0	1	2570	28	2.21	2.4415	28.865	1.9205	628.5	3.99	3	2	3
51	31425	1.19	1.055	17.721	1.414	187.5	1.726	51	56	30	2	63	3	4	2	9	9	4.73	70166.29739	70945.574	2	46	2	1	1	0.5	0.5	0.5	0.5	0	0	0	2	NA	1	2	0	1	1349.5	43	1.2045	1.0405	15.416	1.252	220	1.885	1	0	1
52	31429	2.261	1.602	35.019	2.923	285.375	3.329	52	0	29	1	40	4	2	2	10	10	2.61	23310.38719	24064.31752	2	51	2	1	1	0.75	0.68	0.8	0.7	0.1	1	0	2	NA	1	2	1	1	2377	14.5	2.962	1.7525	38.3445	2.589	305.5	3.64	3	1	3
53	31432	0.793	1.055	23.999	1.414	187.5	3.329	53	24	113	2	45	3	5	2	11	11	5	106827.4882	108347.4878	1	46	2	1	1	0.2	0.25	0.2	0.25	0.05	0	0	2	NA	1	2	0	1	1092.5	68.5	0.541	0.932	22.1525	1.2185	170	3.255	0	0	2
54	31437	2.261	2.148	35.019	1.937	582.875	3.329	54	145	307	2	59	5	4	1	5	5	1.39	39024.12001	39220.17267	2	50	2	1	1	0.2	0.43	0.3	0.1	0.2	0	0	1	1	3	2	0	1	2788.5	226	1.981	2.3265	32.4675	2.2755	550.5	4.2	3	2	3
55	31442	1.19	1.602	17.721	1.937	187.5	3.329	55	237	150	1	67	1	4	2	7	7	1.8	15623.1843	14680.50148	2	55	2	1	1	0.5	0.54	0.5	0.54	0.04	0	0	1	3	2	2	0	1	2265	193.5	1.1585	1.352	16.6635	1.7215	187	3.79	1	1	1
56	31452	0.793	1.055	17.721	1.414	187.5	1.726	56	274	157	2	54	4	5	2	9	7	3.2	28039.9768	28371.56439	1	55	2	1	1	0.37	0.31	0.37	0.31	0.06	0	0	1	1	3	2	0	1	1561	215.5	0.654	1.0875	15.743	1.37	214.5	2.265	0	0	1
57	31454	1.19	1.055	23.999	1.414	285.375	3.329	57	56	107	1	75	2	1	1	2	2	0.43	16026.56593	15919.81402	2	49	1	1	1	0.58	0.53	0.58	0.53	0.05	0	0	1	3	2	2	0	1	1495.5	81.5	1.201	1.2585	24.653	1.2345	288	2.615	1	0	2
58	31457	1.595	2.148	23.999	2.923	582.875	10.769	58	133	177	2	61	1	3	2	8	8	4.7	17069.94045	14113.54904	1	57	2	1	1	0.48	0.24	0.48	0.24	0.24	0	0	2	NA	1	2	0	2	2002	155	1.4015	2.4005	23.0415	2.623	513.5	8.415	2	2	2
59	31463	0.793	1.055	11.772	0.92	187.5	1.726	59	0	0	1	48	4	3	2	8	8	3.98	25524.81409	26584.65761	2	50	2	1	1	0.59	0.51	0.59	0.51	0.08	0	0	1	1	3	2	0	1	452	0	0.3245	0.4715	7.22	0.3755	72.5	0.655	0	0	0
60	31464	1.19	1.602	17.721	1.414	387	3.329	60	151	96	1	64	3	5	2	11	11	5	51549.56345	54937.10026	1	44	2	1	1	0.29	0.22	0.29	0.22	0.07	0	0	1	1	3	2	0	1	1770	123.5	1.288	1.519	16.192	1.2095	343	3.97	1	1	1
61	31469	1.595	3.109	23.999	1.937	582.875	5.556	61	311	254	2	74	3	5	2	11	11	5	42824.02906	49530.60159	2	52	2	1	1	0.35	0.39	0.35	0.39	0.04	0	0	1	3	2	2	0	1	2203.5	282.5	1.5125	2.675	28.177	2.2305	467	6.92	2	3	2
62	31471	1.19	2.148	23.999	1.414	387	3.329	62	145	77	2	49	4	2	2	7	7	3.27	27793.82772	28267.81046	1	52	1	1	1	0.41	0.34	0.41	0.34	0.07	0	0	1	1	3	2	0	1	2076.5	111	1.3195	2.0195	26.563	1.5835	451.5	3.01	1	2	2
63	31491	1.595	2.148	23.999	1.937	387	5.556	63	51	240	2	46	4	4	2	9	9	5	26057.45376	25599.21534	2	50	2	1	1	0.44	0.55	0.44	0.55	0.11	0	0	2	NA	1	2	0	2	2730.5	145.5	1.6175	2.2945	23.64	1.7395	364.5	4.95	2	2	2
64	31496	1.19	2.148	23.999	1.414	387	1.726	64	316	284	2	51	1	4	1	77	77	NA	14957.63717	15389.44146	2	58	2	1	1	0.23	0.21	0.23	0.21	0.02	0	0	2	NA	1	2	0	1	2207.5	300	1.3305	2.022	21.395	1.6125	339	2.15	1	2	2
65	31497	0.793	1.055	11.772	0.92	285.375	3.329	65	358	193	2	50	3	3	1	4	4	1.88	96707.19957	98868.64739	1	47	2	1	1	0.33	0.32	0	0	0	0	0	1	2	3	2	0	1	2126.5	275.5	0.9385	1.208	12.461	0.5375	273.5	2.8	0	0	0
66	31498	1.595	2.148	17.721	1.414	285.375	5.556	66	286	286	2	63	1	1	1	3	3	1.33	6781.421795	6169.674027	2	57	2	1	1	0.43	0.42	0.43	0.42	0.01	0	0	2	NA	1	2	0	1	1864	286	1.393	2.285	19.629	1.286	309	6.04	2	2	1
67	31503	1.595	1.602	23.999	1.414	582.875	1.726	67	247	233	1	47	3	4	1	5	5	1.49	101272.9033	103627.468	1	46	2	1	1	0.36	0.38	0.36	0.38	0.02	0	0	2	NA	1	2	0	1	2149.5	240	1.7825	1.8315	25.0405	1.298	480.5	1.61	2	1	2
68	31504	2.261	1.602	35.019	1.937	387	3.329	68	328	229	1	46	3	5	2	11	11	5	67429.86151	69953.43052	2	56	2	1	1	0.48	0.41	0.48	0.41	0.07	0	0	1	3	2	2	0	1	2211	278.5	1.8615	1.785	31.834	2.1275	337.5	3.535	3	1	3
69	31508	1.19	3.109	17.721	0.92	285.375	5.556	69	871	615	1	73	3	2	2	7	7	1.47	14622.02826	14524.63188	1	48	2	1	1	0.38	0.26	0.38	0.26	0.12	0	0	1	1	3	2	0	1	2376	743	1.3475	3.355	17.55	1.1435	320.5	4.54	1	3	1
70	31513	1.19	2.148	17.721	1.937	285.375	10.769	70	150	150	1	65	4	3	1	6	6	2.27	7764.793921	7954.103317	2	52	2	1	1	0.45	0.4	0.45	0.4	0.05	0	0	1	3	2	2	0	1	1648	150	1.232	2.037	20.023	1.782	293	8.34	1	2	1
71	31517	1.19	1.055	17.721	1.414	285.375	3.329	71	174	489	2	51	3	3	1	5	5	1.09	54151.48814	55177.48504	1	56	2	1	1	0.38	0.31	0.38	0.31	0.07	0	0	2	NA	1	2	0	1	1807	331.5	1.0195	1.325	15.185	1.192	333	2.89	1	0	1
72	31518	1.19	1.602	11.772	0.92	387	1.726	72	26	86	2	40	5	4	2	7	6	2.35	95234.43867	97927.57005	2	48	2	1	1	0.23	0.26	0.23	0.26	0.03	0	0	2	NA	1	2	0	1	1506	56	1.2595	1.364	14.5145	1.176	338	2.225	1	1	0
73	31519	1.19	2.148	17.721	0.92	187.5	1.726	73	708	393	2	57	3	3	2	11	11	5	110711.9763	112518.287	2	47	1	1	1	0.51	0.52	0.51	0.52	0.01	0	0	1	3	2	2	0	1	1207.5	550.5	1.0875	1.9505	20.5605	1.005	205	2.3	1	2	1
74	31520	1.595	2.148	17.721	1.414	187.5	10.769	74	9	8	1	53	4	2	1	3	3	1.22	25858.3804	25918.77232	2	49	2	1	1	0.43	0.39	0.43	0.39	0.04	0	0	2	NA	1	2	0	2	1693.5	8.5	1.447	2.2515	20.2325	1.647	240	11.735	2	2	1
75	31524	1.595	1.055	11.772	0.92	387	1.726	75	61	80	2	52	3	3	1	99	99	NA	90663.16298	92380.93894	1	45	2	1	1	0.47	0.46	0.47	0.46	0.01	0	0	2	NA	1	2	0	2	1959	70.5	1.716	1.3015	13.271	0.772	449.5	0.975	2	0	0
76	31527	0.793	1.055	11.772	0.92	187.5	1.726	76	95	95	1	59	3	4	1	5	5	2.35	63454.0126	65416.16048	2	56	2	1	1	0.32	0.34	0.32	0.34	0.02	0	0	1	1	3	2	0	1	1177	95	0.176	0.473	4.432	0.286	55	0.77	0	0	0
77	31529	1.595	2.148	17.721	1.937	387	10.769	77	518	238	2	42	3	3	2	10	10	4.22	110383.2901	111953.8835	2	47	2	1	1	0.4	0.4	0.4	0.4	0	0	0	1	1	3	2	0	1	1135	378	1.708	1.8915	18.1	2.067	427.5	9.295	2	2	1
78	31531	2.261	2.148	23.999	1.937	285.375	10.769	78	146	321	2	80	3	4	1	12	12	NA	38509.29775	43740.75401	2	55	2	1	1	0.29	0.35	0.29	0.35	0.06	0	0	2	NA	1	2	0	2	1413.5	233.5	1.8835	2.23	23.618	2.107	299.5	7.52	3	2	2
79	31548	1.595	2.148	23.999	2.923	582.875	5.556	79	327	154	1	69	1	1	1	4	4	1.84	10415.4562	10769.28481	2	55	2	1	1	0.3	0.33	0.3	0.33	0.03	0	0	1	1	3	1	0	2	2396.5	240.5	1.6455	2.1385	24.1945	2.5245	495.5	6.105	2	2	2
80	31551	0.793	2.148	17.721	1.414	387	5.556	80	426	258	2	53	3	4	1	3	3	1.51	107145.5864	108893.71	1	46	2	1	1	0.27	0.37	0.27	0.37	0.1	0	0	1	3	2	2	0	1	1215	342	0.882	1.9025	16.4225	1.634	461.5	5.335	0	2	1
81	31553	1.595	2.148	35.019	2.923	387	10.769	81	0	0	1	48	1	3	2	7	7	2	20256.87849	20898.45509	1	58	2	1	1	0.3	0.37	0.3	0.37	0.07	0	0	1	3	2	2	0	1	3440	0	1.734	2.176	33.9795	2.8465	425.5	12.04	2	2	3
82	31555	2.261	3.109	35.019	1.937	582.875	5.556	82	411	296	1	43	3	3	2	8	8	4.85	101272.9033	104791.7306	1	46	2	1	1	0.25	0.32	0.25	0.32	0.07	0	0	1	3	2	2	0	1	3575	353.5	2.411	4.0025	31.5125	1.805	718	6.195	3	3	3
83	31563	1.19	1.055	11.772	0.92	285.375	1.726	83	220	142	2	61	3	3	2	8	8	3.64	66182.6286	76869.16811	2	49	2	1	1	0.5	0.61	0.5	0.7	0.2	0	0	1	3	2	1	0	2	1246.5	181	1.093	1.1625	10.1705	0.9775	254.5	1.21	1	0	0
84	31567	1.19	2.148	23.999	1.937	285.375	10.769	84	162	186	1	55	3	5	2	11	11	5	67592.1814	69682.29123	2	52	2	1	1	0.41	0.42	0.41	0.42	0.01	0	0	2	NA	1	2	0	1	2426.5	174	1.355	2.383	27.244	1.9675	281.5	13.365	1	2	2
85	31569	1.595	3.109	17.721	2.923	387	10.769	85	159	77	2	62	3	3	2	11	11	5	67322.2285	68236.00087	1	47	1	1	1	0.33	0.31	0.33	0.31	0.02	0	0	1	3	2	2	0	2	1662	118	1.726	2.867	18.8695	2.542	435.5	10.235	2	3	1
86	31570	1.595	2.148	17.721	1.414	387	5.556	86	190	108	1	52	3	4	2	11	11	3.76	89650.90557	90856.75836	2	46	2	1	1	0.42	0.24	0.42	0.24	0.18	0	0	2	NA	1	2	0	1	2152.5	149	1.808	2.401	19.9795	1.19	431	5.79	2	2	1
87	31577	1.19	2.148	23.999	1.937	285.375	5.556	87	315	290	2	52	3	4	2	7	7	3.57	90113.00487	91583.23502	2	44	2	1	1	0.49	0.4	0.49	0.4	0.09	0	0	1	1	3	2	0	1	1471.5	302.5	1.052	2.013	23.226	1.8815	249.5	4.4	1	2	2
88	31585	0.793	1.055	35.019	2.923	187.5	1.726	88	3	3	2	40	1	4	1	6	6	1.16	17702.00441	18213.03442	1	54	2	1	1	0.34	0.46	0.34	0.46	0.12	0	0	2	NA	1	2	0	2	1428	3	0.678	0.662	74.653	7.385	126	1.12	0	0	3
89	31587	1.595	1.602	35.019	1.937	387	5.556	89	129	129	1	70	1	1	1	4	4	0.93	6434.403938	9341.569816	1	56	2	1	1	0.45	0.44	0.45	0.44	0.01	0	0	1	3	2	2	0	1	2635	129	1.578	1.617	29.941	2.253	426	5.78	2	1	3
90	31592	1.595	1.602	17.721	2.923	582.875	1.726	90	0	10	2	62	1	1	1	6	6	0.93	8476.777244	7379.33406	2	57	2	1	1	0.33	0.43	0.33	0.43	0.1	0	0	2	NA	1	2	0	1	1354	5	1.44	1.419	20.4175	2.396	565	1.02	2	1	1
91	31593	0.793	1.055	11.772	0.92	187.5	1.726	91	202	180	2	58	1	3	2	11	11	5	23957.75172	24649.37565	1	57	2	1	1	0.4	0.32	0.4	0.32	0.08	0	0	1	2	3	2	0	2	831	191	0.575	0.8225	6.908	0.471	170.5	1.03	0	0	0
92	31599	2.261	3.109	35.019	1.937	582.875	10.769	92	215	405	1	42	3	5	2	11	11	2.9	112523.4873	112247.0623	1	49	2	1	1	0.18	0.26	0.18	0.26	0.08	0	0	2	NA	1	2	0	2	2951	310	2.6295	3.963	35.0305	2.172	599	8.155	3	3	3
93	31601	1.595	2.148	23.999	2.923	387	10.769	93	101	99	2	82	3	4	2	7	7	3.12	30304.45868	34421.29433	1	47	2	1	1	0.52	0.44	0.52	0.44	0.08	0	0	2	NA	1	1	0	2	1991	100	1.388	2.5095	24.519	2.394	338	9.18	2	2	2
94	31603	0.793	1.055	11.772	0.92	187.5	3.329	94	210	207	1	79	3	2	1	2	2	0.84	15485.90387	15809.6937	1	45	2	1	1	0.28	0.24	0.28	0.24	0.04	0	0	1	3	2	2	0	1	1057.5	208.5	0.582	1.3115	7.915	0.706	100.5	3.945	0	0	0
95	31606	1.595	1.602	23.999	1.414	285.375	3.329	95	201	202	2	78	3	3	1	4	4	1.21	38216.03605	38568.3478	2	50	2	1	1	0.54	0.58	0.54	0.58	0.04	0	0	1	3	2	1	0	2	1733	201.5	1.4275	1.546	23.0555	1.6015	325.5	3.06	2	1	2
96	31608	1.19	1.602	23.999	1.937	285.375	3.329	96	0	2	1	40	4	5	1	3	3	0.6	25524.81409	26584.65761	2	50	2	1	1	0.57	0.6	0.7	0.7	0	0	0	2	NA	1	2	0	1	2086	1	1.3155	1.733	21.69	2.076	317.5	3.935	1	1	2
97	31610	1.595	3.109	23.999	1.937	387	10.769	97	10	7	1	85	3	4	1	5	5	1.82	21792.40106	22475.11885	2	50	2	1	1	0.47	0.35	0.47	0.35	0.12	0	0	1	3	2	2	0	1	2493.5	8.5	1.438	2.551	24.0265	2.057	357	13.26	2	3	2
98	31615	1.595	2.148	23.999	1.414	387	1.726	98	359	305	2	47	1	4	2	8	8	1.78	18093.42862	18615.75845	1	53	1	1	1	0.46	0.49	0.46	0.49	0.03	0	0	1	3	2	2	0	1	2362	332	1.6185	1.995	22.561	1.4515	413.5	2.51	2	2	2
99	31620	1.19	3.109	23.999	1.414	285.375	10.769	99	626	230	2	53	2	4	1	5	5	1.37	152162.4216	155045.4111	1	57	2	1	1	0.43	0.43	0.43	0.43	0	0	0	2	NA	1	2	0	2	1568	428	1.1825	2.587	25.227	1.413	260.5	14.14	1	3	2
100	31622	0.793	1.055	11.772	0.92	187.5	1.726	100	2	0	2	71	4	3	2	7	7	3.03	19123.16005	19103.99126	2	50	2	1	1	0.67	0.67	0.7	0.7	0	0	0	2	NA	1	2	1	1	805.5	1	0.63	0.5675	9.012	0.6915	171.5	0.42	0	0	0
101	31636	1.19	1.602	11.772	1.414	387	10.769	101	49	7	2	72	4	1	1	6	6	2.42	19373.06753	20856.53254	2	49	2	1	1	0.28	0.21	0.28	0.21	0.07	0	0	1	3	2	2	0	2	1485.5	28	1.17	1.6795	11.694	1.3055	350.5	19.595	1	1	0
102	31640	2.261	3.109	35.019	2.923	387	10.769	102	161	142	2	44	1	2	1	3	3	0.6	19915.67058	21498.83615	2	58	2	1	1	0.4	0.3	0.4	0.3	0.1	0	0	1	1	3	2	0	1	4571	151.5	2.256	2.9245	34.442	3.855	446.5	11.595	3	3	3
103	31649	1.595	3.109	35.019	2.923	582.875	10.769	103	14	0	1	47	3	5	2	7	7	1.82	104643.8183	107076.7558	2	47	2	1	1	0.37	0.42	0.37	0.42	0.05	0	0	2	NA	1	2	0	1	3126.5	7	1.8485	3.5935	46.0035	3.286	755.5	7.415	2	3	3
104	31661	1.19	1.602	17.721	1.414	387	10.769	104	55	100	1	48	4	5	2	7	7	2.49	20697.83744	21367.26979	1	51	2	1	1	0.37	0.34	0.37	0.34	0.03	0	0	2	NA	1	2	0	1	1459.5	77.5	1.1455	1.4695	20.498	1.5625	413	20.91	1	1	1
105	31662	0.793	1.055	11.772	0.92	187.5	3.329	105	213	195	2	44	1	3	1	4	4	0.98	17838.36543	18353.33197	1	55	2	1	1	0.43	0.33	0.3	0.3	0	0	0	2	NA	1	2	0	2	1524	204	0.9685	1.2415	14.5545	1.1375	240	3.07	0	0	0
106	31691	2.261	3.109	35.019	2.923	582.875	5.556	106	718	149	1	52	4	5	2	8	8	3.62	29142.79961	29210.86225	1	46	2	1	1	0.6	0.56	0.6	0.5	0.1	0	0	2	NA	1	2	0	2	6018	433.5	2.9585	5.7975	46.73	4.3585	864.5	7.3	3	3	3
107	31706	1.19	1.602	11.772	1.414	285.375	3.329	107	68	121	2	45	3	5	2	11	11	5	100493.4172	101923.2922	2	46	2	1	1	0.2	0.23	0.2	0.23	0.03	0	0	2	NA	1	2	0	1	1442.5	94.5	1.21	1.497	13.231	1.5965	335.5	3.245	1	1	0
108	31707	2.261	2.148	23.999	2.923	582.875	10.769	108	260	77	2	75	3	3	2	7	7	2.92	54497.38543	63032.0954	1	47	2	1	1	0.52	0.33	0.52	0.33	0.19	0	0	2	NA	1	2	0	1	1971	168.5	1.8645	2.517	24.5265	2.3525	689.5	10.885	3	2	2
109	31710	2.261	3.109	35.019	2.923	582.875	3.329	109	316	117	1	42	3	4	2	8	8	2.83	85173.88289	87154.15023	2	50	2	1	1	0.33	0.26	0.33	0.26	0.07	0	0	1	3	2	2	0	1	3435	216.5	3.162	4.3305	46.3035	3.1805	591	4.26	3	3	3
110	31717	1.19	1.602	17.721	1.414	285.375	5.556	110	29	0	2	45	2	1	1	3	3	0.46	35238.50241	36235.01079	1	45	2	1	1	0.44	0.25	0.44	0.25	0.19	0	0	2	NA	1	2	0	3	1288	14.5	1.0965	1.4955	15.213	1.26	295.5	4.37	1	1	1
111	31725	2.261	3.109	23.999	1.937	387	3.329	111	77	57	2	48	1	3	1	4	4	0.93	14957.63717	15389.44146	2	58	2	1	1	0.25	0.37	0.25	0.37	0.12	0	0	2	NA	1	2	0	1	2712.5	67	2.54	2.7825	26.205	2.098	462.5	3.55	3	3	2
112	31729	2.261	3.109	35.019	2.923	582.875	10.769	112	149	101	1	80	3	3	2	11	11	3.63	35369.41283	36027.01562	1	57	2	1	1	0.6	0.56	0.8	0.3	0.5	1	0	1	3	2	2	0	2	2394.5	125	3.043	3.6305	36.8325	3.3475	697	9.29	3	3	3
113	31732	0.793	1.055	11.772	0.92	285.375	1.726	113	71	47	1	53	4	3	2	11	11	5	25865.83874	26873.66414	2	54	2	1	1	0.45	0.5	0.45	0.5	0.05	0	0	1	3	2	2	0	1	1243	59	0.8935	0.7475	14.8735	0.6535	245	0.34	0	0	0
114	31744	1.19	1.602	23.999	1.937	285.375	3.329	114	101	101	2	65	3	2	2	8	8	3.41	65328.89009	69657.19335	2	50	1	1	1	0.18	0.38	0.18	0.38	0.2	0	0	2	NA	1	2	0	1	1385.5	101	1.093	1.5765	27.9115	1.929	271	3.1	1	1	2
115	31748	1.19	3.109	35.019	2.923	285.375	5.556	115	852	604	1	50	3	4	1	2	2	0.5	35168.53578	35641.57146	1	46	2	1	1	0.33	0.4	0.33	0.4	0.07	0	0	2	NA	1	2	0	1	2696	728	1.2575	3.4025	30.799	2.4255	333	5.55	1	3	3
116	31762	0.793	1.055	11.772	0.92	187.5	1.726	116	35	4	2	70	1	1	1	3	3	0.62	7733.275043	10747.82954	1	56	1	1	1	0.47	0.35	0.47	0.35	0.12	0	0	2	NA	1	1	0	2	398.5	19.5	0.2915	0.366	6.6265	0.364	48.5	0.32	0	0	0
117	31764	0.793	1.055	11.772	0.92	187.5	1.726	117	142	86	2	51	1	3	2	9	5	2.51	14957.63717	15510.84839	2	58	2	1	1	0.34	0.38	0.34	0.38	0.04	0	0	1	1	3	2	0	2	1289.5	114	0.775	1.339	13.8835	0.9505	155	2.29	0	0	0
118	31765	1.19	2.148	11.772	0.92	285.375	1.726	118	624	228	1	70	3	4	2	11	11	5	43718.50637	43970.28775	2	56	2	2	2	0.37	0.49	0.37	0.49	0.12	0	0	1	3	2	2	0	1	1807.5	426	1.246	2.05	13.7565	0.8565	288	1.15	1	2	0
119	31767	0.793	1.602	11.772	1.414	285.375	3.329	119	190	101	2	45	3	3	2	10	10	5	89845.4737	92147.62735	2	44	2	1	1	0.2	0.28	0.2	0.28	0.08	0	0	1	1	3	2	0	1	1167	145.5	0.943	1.6245	13.875	1.2275	251.5	3.545	0	1	0
120	31778	1.595	1.602	35.019	2.923	187.5	1.726	120	0	0	1	41	4	4	1	13	13	NA	23284.07077	24191.30127	1	48	2	1	1	0.61	0.6	0.6	0.6	0	0	0	1	1	3	2	0	1	2644.5	0	1.4295	1.56	62.1535	3.896	220	2.265	2	1	3
121	31781	1.19	2.148	35.019	1.414	387	3.329	121	173	90	2	58	4	4	1	6	6	1.45	27793.82772	28122.50447	1	52	1	1	1	0.19	0.31	0.19	0.31	0.12	0	0	1	1	3	2	0	1	2066.5	131.5	1.2835	2.1015	28.725	1.579	383.5	3.195	1	2	3
122	31785	1.19	3.109	11.772	1.414	285.375	5.556	122	0	0	2	83	3	4	2	9	9	5	28673.09645	35788.47193	1	55	2	1	1	0.49	0.47	0.49	0.47	0.02	0	0	1	3	2	1	0	1	1770	0	1.237	2.634	13.8705	1.6515	332.5	6.745	1	3	0
123	31787	2.261	3.109	35.019	2.923	582.875	1.726	123	776	643	1	58	3	4	1	3	3	1.04	32826.06666	33841.12614	1	53	2	1	1	0.56	0.45	0.56	0.45	0.11	0	0	1	1	3	2	0	1	5054.5	709.5	2.4115	3.305	32.1145	2.42	617	1.56	3	3	3
124	31789	1.595	3.109	23.999	2.923	187.5	10.769	124	324	324	1	53	1	3	2	11	11	5	14267.19458	14835.18404	2	56	2	1	1	0.65	0.64	0.6	0.6	0	0	0	1	3	2	2	0	1	2715	324	1.543	3.61	21.821	3.071	200	14.41	2	3	2
125	31796	1.595	2.148	23.999	1.937	285.375	3.329	125	243	189	1	60	4	2	2	11	11	3.63	7764.793921	8341.37491	2	52	1	1	1	0.69	0.68	0.7	0.7	0	0	0	1	3	2	2	0	1	1697.5	216	1.503	2.005	21.699	1.671	300	3.26	2	2	2
126	31799	1.19	2.148	17.721	0.92	285.375	10.769	126	226	154	2	47	3	5	2	11	11	5	90393.99848	92950.24721	1	45	2	2	2	0.54	0.39	0.54	0.39	0.15	0	0	2	NA	1	2	0	1	2063	190	1.2695	2.3145	19.04	1.039	335.5	60.78	1	2	1
127	31800	1.595	1.602	23.999	1.937	582.875	10.769	127	210	162	2	60	3	3	2	10	10	5	52901.78689	53619.82895	2	52	2	1	1	0.41	0.32	0.41	0.32	0.09	0	0	2	NA	1	2	0	1	1197	186	1.609	1.873	21.6195	1.8255	465.5	7.605	2	1	2
128	31802	0.793	1.602	11.772	0.92	285.375	5.556	128	0	36	2	60	3	3	2	10	10	4.07	49663.00218	57548.02152	2	56	2	1	1	0.5	0.46	0.5	0.46	0.04	0	0	1	3	2	2	0	1	1149	18	1	1.4405	10.3215	0.949	248	5.33	0	1	0
129	31804	1.19	1.602	17.721	1.414	285.375	5.556	129	51	51	2	52	3	4	2	11	11	5	93843.80393	94315.26433	2	44	2	1	1	0.2	0.24	0.2	0.24	0.04	0	0	2	NA	1	2	0	2	1410	51	1.252	1.763	15.021	1.265	310	4.47	1	1	1
130	31807	1.19	3.109	23.999	1.414	187.5	10.769	130	793	375	2	57	2	5	2	11	11	5	76398.42315	77644.89434	2	44	2	1	1	0.4	0.33	0.4	0.33	0.07	0	0	2	NA	1	2	0	1	1755.5	584	1.2505	2.6725	21.912	1.32	215.5	17.49	1	3	2
131	31820	2.261	3.109	35.019	2.923	582.875	10.769	131	0	0	1	58	1	2	2	7	7	2.36	15213.9009	15320.93528	2	58	2	1	1	0.5	0.51	0.5	0.51	0.01	0	0	2	NA	1	2	0	2	2109	0	2.806	2.5765	38.1105	3.2745	891	9.1	3	3	3
132	31827	1.19	2.148	17.721	1.414	285.375	5.556	132	185	284	2	46	4	2	1	5	3	1.46	33056.02142	32474.70832	1	49	1	1	1	0.45	0.4	0.45	0.4	0.05	0	0	1	2	3	2	0	1	1619.5	234.5	1.36	2.5135	19.5215	1.3625	296	6.985	1	2	1
133	31830	2.261	3.109	23.999	1.937	582.875	10.769	133	4	0	2	62	1	3	1	3	3	0.94	5328.671462	4405.783737	1	58	2	1	1	0.45	0.4	0.45	0.4	0.05	0	0	2	NA	1	2	0	2	2723.5	2	2.0725	2.917	26.353	2.0985	531.5	7.325	3	3	2
134	31831	1.595	2.148	23.999	1.414	387	5.556	134	346	190	1	46	3	3	2	11	11	4.26	101272.9033	103627.468	1	46	2	1	1	0.24	0.28	0.24	0.28	0.04	0	0	2	NA	1	2	0	1	2790.5	268	1.77	2.2465	25.3765	1.4955	400.5	6.65	2	2	2
135	31833	0.793	1.055	11.772	0.92	187.5	1.726	135	42	29	1	41	1	1	1	6	6	1.33	22079.28956	23899.39496	1	56	2	1	1	0.28	0.22	0.28	0.22	0.06	0	0	2	NA	1	2	0	2	1185	35.5	0.597	1.0935	5.9405	0.8955	125	1.62	0	0	0
136	31843	0.793	1.055	11.772	0.92	187.5	5.556	136	8	90	2	54	4	4	2	11	11	5	23518.96918	23797.09346	1	51	2	1	1	0.28	0.27	0.28	0.27	0.01	0	0	1	1	3	2	1	1	1513	49	0.6335	1.2675	7.4685	0.739	237.5	5.75	0	0	0
137	31857	1.19	3.109	35.019	1.937	285.375	5.556	137	0	0	2	74	3	4	2	8	8	5	43428.16878	43935.46725	1	44	2	1	1	0.42	0.55	0.42	0.55	0.13	0	0	1	3	2	2	0	1	1882	0	1.043	2.9325	28.4995	2.1295	311.5	6.785	1	3	3
138	31859	2.261	2.148	35.019	1.937	387	3.329	138	352	169	2	46	3	4	2	10	10	5	118695.1408	117359.687	1	49	2	1	1	0.44	0.41	0.44	0.41	0.03	0	0	2	NA	1	2	0	1	2613	260.5	2.0855	2.184	32.549	2.18	434.5	2.695	3	2	3
139	31878	1.595	2.148	23.999	1.937	582.875	5.556	139	101	426	1	55	1	4	2	11	11	5	21427.89832	21578.65003	1	46	2	1	1	0.34	0.37	0.34	0.37	0.03	0	0	1	2	3	2	0	1	2130	263.5	1.7765	2.3495	26.487	1.965	469	5.78	2	2	2
140	31895	1.595	3.109	35.019	1.937	582.875	3.329	140	315	315	1	74	3	5	2	11	11	5	47886.84631	51159.21948	1	56	2	1	1	0.25	0.33	0.25	0.33	0.08	0	0	1	3	2	2	0	1	2652	315	1.826	2.669	29.729	2.233	526	3.35	2	3	3
141	31898	1.595	1.602	23.999	2.923	387	5.556	141	0	37	1	73	3	5	2	7	7	3.12	14622.02826	15488.0216	1	48	2	1	1	0.4	0.41	0.4	0.41	0.01	0	0	1	2	3	1	0	1	1759	18.5	1.7	1.609	26.312	2.641	439	6.01	2	1	2
142	31913	1.595	2.148	23.999	1.937	285.375	5.556	142	73	50	2	48	3	4	2	11	11	5	100493.4172	103068.4083	2	46	2	1	1	0.48	0.46	0.48	0.46	0.02	0	0	1	1	3	2	0	1	1737.5	61.5	1.649	1.9985	23.1455	1.836	314.5	4.53	2	2	2
143	31923	1.595	1.602	17.721	2.923	285.375	5.556	143	103	77	1	65	4	3	2	10	10	5	7775.480849	7965.050797	1	51	2	1	1	0.4	0.38	0.4	0.38	0.02	0	0	1	3	2	2	0	1	2069.5	90	1.462	1.811	19.232	2.5545	322	5.04	2	1	1
144	31926	2.261	3.109	23.999	1.937	582.875	5.556	144	238	54	2	51	3	3	2	7	7	2	54303.17157	54575.98442	1	45	2	1	1	0.33	0.32	0.33	0.32	0.01	0	0	2	NA	1	2	0	1	2514	146	2.039	3.426	25.1795	2.226	770.5	4.42	3	3	2
145	31939	0.793	1.055	17.721	0.92	187.5	3.329	145	135	95	1	41	4	4	2	7	7	3.57	25858.3804	25918.77232	2	49	2	1	1	0.31	0.35	0.31	0.35	0.04	0	0	1	2	3	2	0	1	1589	115	0.935	1.111	16.413	0.885	174.5	4	0	0	1
146	31943	1.19	1.602	11.772	1.414	387	3.329	146	9	5	2	65	3	5	2	7	7	4.08	62731.71317	63428.42026	2	44	2	1	1	0.29	0.45	0.29	0.45	0.16	0	0	2	NA	1	2	0	1	1472.5	7	1.044	1.391	10.554	1.222	388.5	2.54	1	1	0
147	31946	0.793	1.055	11.772	0.92	187.5	1.726	147	47	0	2	65	3	3	2	7	7	2.49	82875.06561	81956.3499	1	49	1	1	1	0.47	0.36	0.47	0.36	0.11	0	0	2	NA	1	1	0	2	985	23.5	0.7565	1.02	9.662	0.8515	168	1.865	0	0	0
148	31947	0.793	1.602	11.772	0.92	187.5	3.329	148	141	0	2	61	4	2	1	3	3	1.02	15152.31039	16217.22582	2	49	2	1	1	0.4	0.41	0.4	0.41	0.01	0	0	2	NA	1	2	0	1	1420.5	70.5	0.952	1.4105	10.0625	1.0065	205	2.655	0	1	0
149	31958	2.261	2.148	35.019	2.923	285.375	3.329	149	107	107	2	49	4	4	2	7	7	2.65	26487.61155	26972.71661	2	51	2	1	1	0.51	0.56	0.51	0.56	0.05	0	0	1	1	3	2	0	1	2374	107	3.093	2.333	37.273	2.498	312	3.28	3	2	3
150	31960	1.595	1.602	23.999	1.937	582.875	1.726	150	173	133	1	56	1	1	1	4	4	0.93	15213.9009	15695.75614	2	58	2	1	1	0.53	0.54	0.53	0.54	0.01	0	0	1	3	2	2	0	1	2104.5	153	1.6125	1.7355	23.4955	1.6775	503.5	1.4	2	1	2
151	31962	2.261	3.109	35.019	2.923	582.875	10.769	151	154	47	2	54	1	3	1	12	5	2.19	21707.38486	22334.04413	1	56	2	1	1	0.57	0.52	0.57	0.52	0.05	0	0	1	1	3	2	0	1	1451	100.5	2.874	4.4595	39.5785	4.364	657.5	24.4	3	3	3
152	31967	1.19	1.055	17.721	1.414	187.5	3.329	152	92	59	2	63	4	2	2	7	7	1.75	13659.25539	13565.80179	2	51	2	1	1	0.52	0.48	0.52	0.48	0.04	0	0	1	3	2	2	0	2	1749.5	75.5	1.3415	1.095	18.8805	1.245	181.5	2.535	1	0	1
153	31972	1.19	1.602	17.721	0.92	285.375	3.329	153	14	11	2	73	3	2	2	9	9	4.55	50781.36044	54044.77006	2	44	2	1	1	0.33	0.28	0.33	0.28	0.05	0	0	1	1	3	2	0	1	1863.5	12.5	1.3135	1.5095	17.0425	1.084	245.5	3.09	1	1	1
154	31975	1.19	3.109	23.999	1.937	387	10.769	154	144	172	2	51	3	4	1	2	2	0.7	44469.41929	45463.33009	1	45	2	1	1	0.42	0.45	0.42	0.45	0.03	0	0	1	3	2	2	0	2	2029.5	158	1.2465	3.353	21.8635	1.8605	344.5	14.595	1	3	2
155	31992	2.261	3.109	23.999	2.923	582.875	10.769	155	8	0	1	81	3	4	1	6	6	1.97	25709.52677	26672.27681	2	47	2	1	1	0.26	0.28	0.26	0.28	0.02	0	0	1	3	2	2	0	1	1930.5	4	1.983	2.6465	23.1125	2.7825	645	9.94	3	3	2
156	31993	0.793	1.602	17.721	0.92	285.375	10.769	156	47	84	2	61	4	4	2	7	7	2.38	11370.19245	12038.29304	2	56	2	1	1	0.42	0.38	0.42	0.38	0.04	0	0	1	1	3	2	0	1	1536	65.5	0.967	1.5965	19.441	1.076	277.5	13.765	0	1	1
157	32001	1.19	2.148	23.999	1.937	285.375	3.329	157	157	592	2	41	5	4	2	8	8	2.98	90569.07664	91857.74272	1	46	1	1	1	0.34	0.4	0.34	0.4	0.06	0	0	1	1	3	2	0	1	1534.5	374.5	1.044	1.8795	26.2535	1.7445	245.5	2.88	1	2	2
158	32003	1.595	2.148	35.019	1.937	387	3.329	158	251	258	2	77	3	3	2	8	8	4.59	85831.20911	86622.4828	2	46	2	1	1	0.44	0.42	0.44	0.42	0.02	0	0	2	NA	1	2	1	1	2529	254.5	1.68	2.365	30.2205	1.9435	382	3.75	2	2	3
159	32008	2.261	2.148	23.999	1.414	387	3.329	159	225	225	1	62	5	3	2	7	7	2.65	50168.53812	52856.91033	2	52	1	1	1	0.33	0.35	0.33	0.35	0.02	0	0	2	NA	1	2	0	2	2652	225	2.159	2.486	23.931	1.213	447	4.22	3	2	2
160	32011	1.19	1.055	17.721	1.414	187.5	3.329	160	180	2	2	74	4	4	2	7	7	3.33	20539.17238	20518.58419	2	46	1	2	2	0.47	0.49	0.47	0.49	0.02	0	0	1	3	2	2	0	1	1262	91	1.064	1.2405	16.771	1.4215	230	3.41	1	0	1
161	32014	0.793	1.055	11.772	0.92	187.5	1.726	161	154	0	2	59	3	4	2	10	10	5	95070.18431	93147.43328	2	49	2	1	1	0.32	0.39	0.32	0.39	0.07	0	0	2	NA	1	2	0	1	1783.5	77	0.8305	1.092	11.501	0.9955	181	2.325	0	0	0
162	32022	0.793	1.602	11.772	0.92	187.5	3.329	162	142	101	1	70	1	1	1	77	77	NA	3251.361327	4313.272057	1	58	1	1	1	0.42	0.5	0.42	0.5	0.08	0	0	1	3	2	2	0	1	1289.5	121.5	0.897	1.6205	9.896	0.921	180.5	2.825	0	1	0
163	32024	2.261	3.109	35.019	2.923	582.875	10.769	163	663	814	1	47	3	2	2	11	11	5	72840.61966	75566.6868	1	44	2	1	1	0.31	0.29	0.3	0.4	0.1	0	0	1	3	2	2	0	1	4434	738.5	3.12	4.181	52.3325	3.3855	531	11.15	3	3	3
164	32030	1.595	3.109	23.999	1.937	387	5.556	164	74	9	1	80	3	2	1	4	4	1.14	20926.03518	21709.6568	2	44	2	1	1	0.23	0.24	0.2	0.2	0	0	0	1	3	2	2	0	2	3079	41.5	1.782	2.566	27.1725	2	440	6.47	2	3	2
165	32035	2.261	1.602	23.999	1.937	387	5.556	165	30	77	1	60	4	4	2	7	7	3.03	12008.35458	12301.12402	2	53	1	1	1	0.42	0.59	0.42	0.59	0.17	0	0	1	3	2	2	0	2	2068.5	53.5	2.046	1.5495	22.242	1.7255	381	4.78	3	1	2
166	32036	1.595	3.109	35.019	1.937	387	5.556	166	122	147	2	44	3	3	2	11	11	3.44	97554.91394	113595.2302	1	54	2	2	2	0.44	0.53	0.44	0.53	0.09	0	0	2	NA	1	2	0	2	2989	134.5	1.7995	2.6735	29.477	2.1645	451	6.54	2	3	3
167	32038	2.261	2.148	23.999	2.923	387	5.556	167	13	3	1	61	1	2	1	2	2	0.62	6434.403938	6652.990252	1	56	1	1	1	0.55	0.54	0.55	0.54	0.01	0	0	1	3	2	2	0	1	1959	8	2.283	2.1865	24.183	2.5445	406.5	6.43	3	2	2
168	32039	2.261	3.109	23.999	2.923	582.875	10.769	168	0	69	1	77	3	3	1	3	3	0.98	17216.09205	17315.24208	2	46	2	1	1	0.37	0.29	0.37	0.29	0.08	0	0	2	NA	1	2	0	1	2208	34.5	2.0525	3.139	27.0925	3.166	502	11.64	3	3	2
169	32042	0.793	1.055	11.772	2.923	582.875	10.769	169	0	4	2	66	4	2	1	6	6	3.37	12111.7023	12962.92158	2	52	2	1	1	0.53	0.56	0.53	0.56	0.03	0	0	2	NA	1	2	1	2	1051.5	2	0.8395	0.728	11.494	2.802	701	10.59	0	0	0
170	32061	1.19	1.055	11.772	0.92	387	1.726	170	284	179	2	79	3	3	2	11	11	5	51126.28235	54275.23903	1	55	2	1	2	0.36	0.4	0.7	2	1.3	1	1	1	3	2	2	0	1	1069.5	231.5	1.088	1.1945	6.9635	1.138	356	2.345	1	0	0
171	32068	1.19	2.148	17.721	2.923	285.375	5.556	171	77	95	2	81	3	1	1	4	4	1.53	31854.8911	34873.48593	2	48	2	1	1	0.59	0.53	0.59	0.53	0.06	0	0	2	NA	1	2	0	2	2078	86	1.315	2.239	17.2675	2.378	278.5	6.07	1	2	1
172	32075	1.595	3.109	17.721	2.923	387	10.769	172	57	57	2	85	3	3	1	4	4	1.63	28479.65428	32708.94505	2	44	2	1	1	0.68	0.6	0.8	0.8	0	1	0	1	3	2	1	1	1	1634	57	1.7715	2.569	20.6055	2.2955	402	8.75	2	3	1
173	32079	2.261	3.109	35.019	2.923	582.875	10.769	173	2	5	1	50	2	4	2	11	11	5	80696.21253	83191.52993	1	55	1	1	1	0.35	0.3	0.35	0.3	0.05	0	0	1	3	2	2	0	1	2967	3.5	2.001	3.4595	41.4945	3.3045	598	14.78	3	3	3
174	32082	0.793	1.055	17.721	0.92	285.375	1.726	174	184	0	1	60	4	3	2	11	11	5	9714.123141	9950.958117	2	49	2	1	1	0.61	0.54	0.5	0.5	0	0	0	1	3	2	2	0	2	1690	92	0.827	0.9495	16.957	1.0455	299	0.735	0	0	1
175	32093	2.261	2.148	35.019	2.923	387	5.556	175	180	95	1	53	1	4	1	3	3	1.24	21427.89832	21578.65003	1	46	2	1	1	0.55	0.67	0.4	0.5	0.1	0	0	1	3	2	2	0	1	2893	137.5	2.172	2.4125	34.0055	2.4485	427	4.67	3	2	3
176	32094	1.595	3.109	23.999	1.414	582.875	5.556	176	105	194	2	45	3	3	2	11	11	5	106827.4882	109564.7801	1	46	2	1	1	0.48	0.4	0.48	0.4	0.08	0	0	1	3	2	2	0	1	2275.5	149.5	1.7845	2.558	21.592	1.5875	525	7.195	2	3	2
177	32107	2.261	3.109	35.019	1.937	582.875	10.769	177	77	145	1	50	3	5	2	8	8	3.74	95301.57612	97668.55577	1	46	2	1	1	0.41	0.51	0.41	0.51	0.1	0	0	1	3	2	2	0	1	2697	111	2.462	2.6965	30.009	2.1595	596	13.055	3	3	3
178	32110	1.19	1.602	17.721	1.414	285.375	10.769	178	243	243	2	62	1	1	1	6	6	1.89	11379.9603	10353.38128	2	55	1	1	1	0.56	0.54	0.56	0.54	0.02	0	0	1	3	2	2	0	2	1679	243	1.149	1.397	18.313	1.463	317	10.06	1	1	1
179	32112	1.595	3.109	35.019	2.923	387	5.556	179	463	293	1	41	3	4	2	8	8	5	80913.48388	84222.07365	1	48	2	1	1	0.42	0.41	0.42	0.41	0.01	0	0	2	NA	1	2	0	1	3138.5	378	1.6225	3.2035	50.522	3.1275	382	7.255	2	3	3
180	32113	1.19	1.602	11.772	1.414	387	1.726	180	70	0	2	62	1	2	1	5	5	1.68	7094.975247	6454.94202	2	58	2	1	1	0.48	0.42	0.48	0.42	0.06	0	0	2	NA	1	2	0	1	1386	35	1.1655	1.4035	10.4815	1.4	388.5	1.73	1	1	0
181	32118	1.19	2.148	35.019	2.923	187.5	10.769	181	33	127	1	62	3	4	2	9	9	4.36	79633.26888	80138.20835	1	49	2	2	2	0.8	0.75	0.8	0.8	0	1	1	2	NA	1	2	1	1	2331.5	80	1.054	2.3	30.1345	2.739	222	14.63	1	2	3
182	32127	0.793	1.055	17.721	0.92	187.5	3.329	182	153	100	2	49	3	5	2	11	11	5	117174.4613	118841.6833	2	53	2	1	1	0.43	0.34	0.43	0.34	0.09	0	0	1	1	3	2	0	2	1375.5	126.5	0.8215	1.1405	16.496	1.0245	151	2.895	0	0	1
183	32129	1.595	2.148	23.999	1.937	582.875	3.329	183	292	302	1	70	3	5	2	7	7	3.03	39086.24089	39544.58195	2	44	2	1	1	0.31	0.46	0.31	0.46	0.15	0	0	1	3	2	2	0	1	2138.5	297	1.7125	2.198	24.216	1.8595	487	3.285	2	2	2
184	32136	2.261	3.109	35.019	2.923	582.875	10.769	184	294	291	2	42	3	4	2	11	11	2.9	118695.1408	117359.687	1	49	2	1	1	0.46	0.48	0.5	0.4	0.1	0	0	2	NA	1	2	0	2	2593.5	292.5	2.6455	3.789	43.955	3.5215	830.5	29.865	3	3	3
185	32138	1.595	1.055	17.721	1.414	387	1.726	185	75	106	2	47	3	4	2	11	11	5	104659.8905	107619.5639	1	50	2	1	1	0.35	0.35	0.35	0.35	0	0	0	2	NA	1	2	0	1	1900.5	90.5	1.3895	1.327	16.943	1.3985	442.5	2.44	2	0	1
186	32140	0.793	1.055	17.721	1.937	285.375	1.726	186	78	120	2	69	4	4	2	10	10	3.46	18973.99279	18844.17692	1	51	2	1	1	0.27	0.33	0.27	0.33	0.06	0	0	2	NA	1	2	0	2	1893.5	99	0.9335	1.274	17.064	1.6785	281.5	2.455	0	0	1
187	32153	1.595	3.109	35.019	1.937	387	10.769	187	936	202	2	43	3	3	2	11	11	5	106827.4882	108347.4878	1	46	2	1	1	0.47	0.37	0.47	0.37	0.1	0	0	1	3	2	2	0	1	2657.5	569	1.824	3.375	29.3435	2.1745	412.5	8.02	2	3	3
188	32154	0.793	1.055	23.999	1.937	187.5	1.726	188	43	120	2	63	4	3	2	9	9	4.68	12128.37201	12045.39237	1	51	2	1	1	0.4	0.42	0.4	0.42	0.02	0	0	1	3	2	2	0	1	1414	81.5	0.786	0.801	24.443	1.7925	190.5	1.345	0	0	2
189	32163	0.793	1.055	11.772	0.92	187.5	1.726	189	43	131	2	47	1	1	2	8	8	1.68	22044.50662	23796.90074	2	55	2	1	1	0.4	0.39	0.4	0.39	0.01	0	0	2	NA	1	2	0	1	1222.5	87	0.629	0.771	9.872	0.78	137.5	2.21	0	0	0
190	32165	1.595	1.602	17.721	1.937	387	1.726	190	75	75	1	40	1	1	1	3	3	0.43	20256.87849	21926.7535	1	58	2	1	1	0.44	0.53	0.44	0.53	0.09	0	0	2	NA	1	2	0	1	1965	75	1.774	1.474	18.764	1.781	365	0.88	2	1	1
191	32168	2.261	2.148	35.019	2.923	582.875	10.769	191	43	43	1	57	4	4	1	2	2	0.84	27201.68643	28261.56123	1	53	2	1	1	0.56	0.58	0.56	0.58	0.02	0	0	1	2	3	2	0	1	3757	43	2.614	2.348	49.919	3.478	625	9.31	3	2	3
192	32175	2.261	2.148	17.721	1.937	387	3.329	192	77	284	1	51	2	4	2	11	11	5	67592.1814	69450.30264	2	52	2	1	1	0.29	0.31	0.29	0.31	0.02	0	0	2	NA	1	2	0	1	2130	180.5	2.0155	2.011	20.209	2.1635	445	3.69	3	2	1
193	32193	1.19	2.148	11.772	2.923	582.875	10.769	193	0	0	1	76	3	4	1	6	6	3.13	52851.19242	56625.69301	1	57	2	1	1	0.44	0.51	0.44	0.51	0.07	0	0	1	3	2	2	0	1	2268	0	1.273	2.306	14.2265	2.8425	593	12.725	1	2	0
194	32200	1.595	3.109	23.999	1.937	387	10.769	194	121	82	2	60	1	1	2	7	7	1.9	10668.71278	9287.49138	2	55	2	1	1	0.28	0.23	0.28	0.23	0.05	0	0	2	NA	1	2	0	1	2546	101.5	1.7135	2.643	22.463	2.0195	410.5	8.55	2	3	2
195	32201	1.19	2.148	17.721	1.937	582.875	5.556	195	0	194	2	53	3	4	2	11	11	4.05	95097.60542	96899.39983	2	54	2	1	1	0.5	0.48	0.5	0.48	0.02	0	0	1	3	2	2	0	1	1152.5	97	1.154	1.9395	17.0465	1.8395	490.5	5.685	1	2	1
196	32202	1.595	2.148	23.999	1.414	387	3.329	196	302	302	1	81	3	3	1	6	6	1.95	21053.79286	21946.3231	1	45	2	1	1	0.36	0.29	0.36	0.29	0.07	0	0	1	3	2	2	0	1	1730	302	1.696	2.446	26.516	1.514	375	4.28	2	2	2
197	32211	1.19	3.109	17.721	1.414	387	3.329	197	659	656	1	55	3	4	2	11	11	5	108378.7543	113018.9208	2	55	2	1	1	0.53	0.4	0.53	0.4	0.13	0	0	1	3	2	2	1	1	1464.5	657.5	1.303	2.6255	18.9	1.478	442	3.505	1	3	1
198	32212	2.261	3.109	35.019	2.923	582.875	10.769	198	267	583	1	46	3	3	2	7	7	2.73	89859.35778	89638.60938	2	49	2	1	1	0.32	0.4	0.3	0.2	0.1	0	0	1	1	3	2	0	1	2474.5	425	2.272	3.947	33.108	4.944	1086	30.45	3	3	3
199	32214	1.19	3.109	17.721	1.937	285.375	3.329	199	1382	432	2	45	3	3	1	5	5	0.97	41985.35855	43172.66104	1	47	2	1	1	0.28	0.35	0.28	0.35	0.07	0	0	1	1	3	2	0	1	1593.5	907	1.2045	2.9825	17.2715	1.8595	282.5	2.55	1	3	1
200	32216	1.19	1.602	17.721	1.414	285.375	5.556	200	122	108	2	53	3	4	2	7	7	3.12	119048.5771	116640.874	1	49	2	1	1	0.3	0.34	0.3	0.34	0.04	0	0	2	NA	1	2	0	1	2075.5	115	1.146	1.4105	20.1015	1.6275	313.5	4.47	1	1	1
201	32226	2.261	1.602	23.999	1.414	582.875	3.329	201	3	7	1	40	4	5	2	10	10	5	20669.38951	21474.7427	2	52	2	1	1	0.42	0.34	0.42	0.34	0.08	0	0	1	3	2	2	0	1	2131	5	1.871	1.7015	25.492	1.444	692.5	2.545	3	1	2
202	32229	1.595	1.602	17.721	0.92	285.375	3.329	202	226	172	1	61	4	5	2	11	11	5	9769.346724	10494.77739	2	48	1	1	1	0.67	0.61	0.6	0.6	0	0	0	1	3	2	2	0	1	1897	199	1.406	1.661	20.2075	0.935	316.5	4.085	2	1	1
203	32230	2.261	3.109	23.999	2.923	582.875	10.769	203	121	5	1	59	3	5	2	9	9	4.29	93367.84651	96255.00076	1	50	2	1	1	0.48	0.48	0.48	0.48	0	0	0	2	NA	1	2	0	1	3092	63	2.0435	2.7655	27.966	3.0175	615	10.055	3	3	2
204	32239	0.793	1.055	11.772	0.92	187.5	1.726	204	0	47	2	60	3	3	2	9	9	4.77	81813.30004	84476.31111	2	53	2	1	1	0.38	0.36	0.38	0.36	0.02	0	0	1	1	3	2	0	1	935.5	23.5	0.6865	0.671	13.32	0.6625	144.5	1.58	0	0	0
205	32245	1.595	2.148	35.019	1.937	582.875	10.769	205	169	86	1	61	3	5	2	11	11	5	51549.56345	54937.10026	1	44	2	1	1	0.41	0.32	0.41	0.32	0.09	0	0	2	NA	1	2	0	1	2119.5	127.5	1.4985	2.4365	31.366	2.2	529.5	9.26	2	2	3
206	32254	2.261	1.055	23.999	2.923	187.5	5.556	206	0	2	1	65	3	5	2	7	7	2.81	65450.1662	69751.16959	1	54	2	1	1	0.49	0.53	0.49	0.53	0.04	0	0	2	NA	1	2	0	2	1552.5	1	1.9395	1.322	24.2645	2.861	189	5.48	3	0	2
207	32256	1.19	1.055	17.721	1.414	187.5	3.329	207	3	3	2	42	1	1	1	5	5	0.85	11529.92175	11579.48538	2	45	2	1	1	0.4	0.5	0.4	0.5	0.1	0	0	2	NA	1	2	0	1	1292.5	3	1.0945	1.2045	17.3555	1.3765	214.5	2.715	1	0	1
208	32265	2.261	3.109	35.019	2.923	387	5.556	208	4	91	2	69	3	2	1	6	6	1.63	62731.71317	67188.05222	2	50	2	1	1	0.39	0.37	0.39	0.37	0.02	0	0	1	3	2	2	0	2	2196	47.5	3.1455	2.6525	34.075	2.5195	346	5.83	3	3	3
209	32271	2.261	3.109	23.999	2.923	582.875	5.556	209	196	112	1	83	3	5	2	11	11	5	27645.45158	28680.69659	1	49	2	1	1	0.44	0.25	0.44	0.25	0.19	0	0	1	3	2	1	0	1	2761.5	154	2.8535	2.5825	25.372	3.044	625.5	5.36	3	3	2
210	32279	2.261	1.602	35.019	1.414	187.5	5.556	210	164	36	2	73	3	4	2	11	11	5	52883.77676	53371.30969	2	44	2	1	1	0.41	0.28	0.41	0.28	0.13	0	0	1	3	2	1	0	1	1711	100	2.387	1.5015	28.8775	1.423	235.5	5.23	3	1	3
211	32283	1.595	2.148	17.721	1.937	387	3.329	211	146	3	1	62	1	1	1	5	5	0.75	5642.422759	5582.376547	2	57	2	1	1	0.39	0.25	0.39	0.25	0.14	0	0	2	NA	1	2	0	1	1968.5	74.5	1.549	2.0035	18.4685	1.962	425	3.555	2	2	1
212	32290	1.595	2.148	35.019	1.937	387	5.556	212	210	267	2	43	3	3	2	11	11	5	95326.7937	98022.53678	2	48	2	1	1	0.38	0.31	0.38	0.31	0.07	0	0	1	2	3	2	0	1	1442.5	238.5	1.517	2.0405	28.2405	1.9165	377.5	5.685	2	2	3
213	32295	2.261	3.109	35.019	2.923	582.875	10.769	213	293	240	1	50	3	5	2	11	11	5	68545.73766	70430.07233	1	44	2	1	1	0.29	0.3	0.29	0.3	0.01	0	0	2	NA	1	2	0	1	2169	266.5	2.8565	3.4565	35.0685	3.259	639	18.025	3	3	3
214	32298	1.19	1.602	23.999	1.414	387	3.329	214	201	87	2	62	5	3	2	9	9	2.65	66442.95356	65706.39685	1	47	2	1	1	0.44	0.49	0.44	0.49	0.05	0	0	2	NA	1	2	0	2	1458.5	144	1.374	1.4255	21.627	1.4575	354.5	3.93	1	1	2
215	32300	0.793	1.055	11.772	0.92	187.5	1.726	215	71	95	1	53	4	5	2	11	11	5	16736.37321	17388.48205	2	45	2	1	1	0.51	0.56	0.51	0.56	0.05	0	0	1	2	3	2	0	1	1570.5	83	0.771	0.9155	9.4525	0.888	152	1.195	0	0	0
216	32312	2.261	3.109	35.019	2.923	582.875	10.769	216	12	76	1	83	3	1	1	6	6	2.2	23406.06264	25708.63313	2	46	2	1	1	0.62	0.51	0.5	0.4	0.1	0	0	1	3	2	1	0	1	1623.5	44	2.566	2.6085	31.5265	2.962	651	10.62	3	3	3
217	32316	1.595	3.109	23.999	1.937	582.875	10.769	217	216	284	2	85	3	2	1	2	2	0.51	31584.68914	36437.84147	2	46	2	1	1	0.29	0.36	0	0.2	0.2	0	0	1	3	2	1	0	1	2717	250	1.783	2.536	26.9355	2.253	511	8.54	2	3	2
218	32321	1.19	2.148	23.999	1.937	387	1.726	218	289	129	1	66	5	5	1	6	6	2.58	9716.924987	9953.828274	2	54	2	1	1	0.37	0.43	0.37	0.43	0.06	0	0	1	3	2	2	0	1	1508.5	209	1.3185	2.2095	27.819	2.084	346	1.785	1	2	2
219	32333	2.261	3.109	23.999	1.937	582.875	10.769	219	334	286	2	45	3	3	1	6	6	1.22	96420.09128	99146.75168	1	47	2	1	1	0.44	0.34	0.44	0.34	0.1	0	0	1	3	2	2	0	1	1849.5	310	1.8705	3.072	22.8985	1.9605	552	9.95	3	3	2
220	32334	0.793	1.602	17.721	1.937	285.375	3.329	220	105	105	1	43	3	3	2	8	8	1.98	95268.17767	97483.13435	2	46	2	1	1	0.39	0.39	0.39	0.39	0	0	0	1	1	3	2	0	1	1380	105	0.743	1.343	19.641	1.664	251	3.31	0	1	1
221	32343	1.19	1.602	17.721	0.92	285.375	3.329	221	46	62	2	61	4	3	2	11	11	5	9807.061297	9739.963551	2	45	2	2	1	0.42	0.43	0.42	0.43	0.01	0	0	2	NA	1	2	0	2	2022.5	54	1.3315	1.4815	16.2325	1.061	314	3.04	1	1	1
222	32350	1.595	2.148	35.019	1.414	582.875	10.769	222	37	43	1	76	4	2	1	5	5	2.19	14936.71649	14666.36684	1	49	2	2	1	0.53	0.57	0.53	0.57	0.04	0	0	1	3	2	2	0	1	3425.5	40	1.8465	2.4465	30.881	1.6365	537	12.265	2	2	3
223	32358	2.261	2.148	35.019	2.923	387	5.556	223	77	68	1	53	1	1	1	4	4	1.4	22079.28956	23468.43125	1	56	2	1	1	0.51	0.51	0.51	0.51	0	0	0	1	1	3	2	0	1	3036.5	72.5	3.5925	1.917	32.929	3.0165	421.5	6.73	3	2	3
224	32359	2.261	1.055	17.721	0.92	187.5	1.726	224	0	183	2	41	4	4	1	6	6	1.65	31715.05108	32375.42439	1	49	2	1	1	0.44	0.39	0.44	0.39	0.05	0	0	2	NA	1	2	0	2	1443	91.5	2.3005	1.2115	16.2265	1.165	152	2.075	3	0	1
225	32360	2.261	3.109	23.999	2.923	582.875	10.769	225	704	385	2	55	3	3	2	10	10	5	93843.80393	95374.90357	2	50	2	1	1	0.54	0.37	0.54	0.37	0.17	0	0	1	1	3	2	0	1	1512.5	544.5	1.9665	2.942	24.8755	3.0495	707	15.955	3	3	2
226	32368	1.19	1.055	11.772	0.92	187.5	1.726	226	5	7	2	42	4	4	2	11	11	3.94	20233.12335	20472.39075	1	51	1	1	1	0.32	0.32	0.32	0.32	0	0	0	2	NA	1	2	0	2	1755.5	6	1.2775	1.0615	13.1235	0.911	210	2.025	1	0	0
227	32377	0.793	1.055	11.772	0.92	187.5	1.726	227	0	1	2	72	3	3	1	6	6	2.76	50781.36044	51249.51131	2	44	2	1	1	0.49	0.59	0.49	0.59	0.1	0	0	1	3	2	1	0	1	857.5	0.5	0.326	0.773	5.3245	0.202	79.5	1.125	0	0	0
228	32388	0.793	1.602	11.772	0.92	187.5	3.329	228	487	549	1	55	5	3	2	9	6	3.34	93367.84651	92246.53726	1	50	2	1	1	0.35	0.35	0.35	0.35	0	0	0	1	1	3	2	0	1	1298	518	0.7305	1.5145	13.087	0.7975	195.5	3.39	0	1	0
229	32391	2.261	3.109	35.019	2.923	582.875	10.769	229	26	0	2	42	3	3	1	4	4	1.09	46517.17638	47179.04807	1	46	2	1	1	0.4	0.42	0.4	0.42	0.02	0	0	1	3	2	2	0	1	2214	13	2.149	4.363	64.993	4.4455	1017.5	48.325	3	3	3
230	32401	0.793	1.055	11.772	0.92	187.5	1.726	230	402	130	2	40	1	3	1	6	6	1.16	27555.63328	28351.1226	1	57	2	1	1	0.24	0.27	0.24	0.27	0.03	0	0	2	NA	1	2	0	2	1620	266	0.757	1.015	5.8805	0.8865	205.5	1.325	0	0	0
231	32403	1.19	2.148	17.721	0.92	285.375	3.329	231	415	9	2	78	3	3	1	4	4	1.63	54497.38543	63032.0954	1	47	2	1	1	0.47	0.38	0.47	0.38	0.09	0	0	1	3	2	2	1	1	2518.5	212	1.2345	2.486	16.1695	0.9455	269.5	3.93	1	2	1
232	32406	2.261	2.148	35.019	2.923	582.875	10.769	232	231	237	1	50	3	4	2	11	11	5	80151.79799	82142.50666	2	50	2	1	1	0.35	0.31	0.35	0.31	0.04	0	0	1	3	2	2	0	1	3990.5	234	2.1215	2.2295	57.0335	3.6015	552	7.595	3	2	3
233	32414	1.595	3.109	17.721	1.937	582.875	5.556	233	218	95	2	78	3	3	1	6	6	1.97	62389.49397	66398.88783	2	47	1	1	1	0.53	0.53	0.53	0.53	0	0	0	2	NA	1	1	1	1	1846.5	156.5	1.7965	2.711	20.5515	2.1305	568.5	7.07	2	3	1
234	32416	2.261	3.109	23.999	1.414	582.875	5.556	234	415	415	1	83	3	1	1	3	3	1.02	9866.367972	10049.80758	2	50	2	1	1	0.36	0.33	0.36	0.33	0.03	0	0	1	3	2	1	0	1	1067	415	1.894	2.947	26.668	1.396	487	6.17	3	3	2
235	32428	1.595	2.148	23.999	1.937	387	5.556	235	323	142	2	63	3	3	2	11	11	3.5	77071.58309	76217.20217	2	47	2	1	2	0.38	0.26	0.38	0.26	0.12	0	0	1	3	2	2	0	1	1786.5	232.5	1.6105	2.2785	23.5645	1.804	385.5	6.205	2	2	2
236	32436	1.19	2.148	17.721	1.414	285.375	3.329	236	507	339	2	51	3	3	2	9	9	4.24	90113.00487	91583.23502	2	44	2	1	1	0.35	0.3	0.35	0.3	0.05	0	0	1	1	3	2	0	2	2041.5	423	1.1945	2.2185	16.924	1.6235	307.5	2.545	1	2	1
237	32440	2.261	2.148	23.999	1.937	387	10.769	237	269	34	1	72	3	2	1	4	4	1.19	18910.38174	19305.7729	2	47	2	1	1	0.36	0.39	0.3	0.4	0.1	0	0	2	NA	1	2	0	1	1610.5	151.5	2.2095	2.1985	26.0945	2.2675	399.5	9.36	3	2	2
238	32442	2.261	3.109	35.019	2.923	582.875	3.329	238	8	4	1	72	1	1	2	7	7	2.73	6434.403938	9762.811961	1	56	2	1	1	0.52	0.47	0.52	0.47	0.05	0	0	1	3	2	2	0	1	2317.5	6	2.2525	2.994	39.874	3.648	825	4.005	3	3	3
239	32447	1.595	2.148	35.019	2.923	582.875	10.769	239	335	194	1	65	3	4	2	8	8	3.41	62773.44135	63171.47584	2	50	2	1	1	0.38	0.4	0.3	0.3	0	0	0	1	3	2	1	0	1	2138	264.5	1.4275	2.297	32.6845	2.7635	625	13.735	2	2	3
240	32452	2.261	3.109	35.019	2.923	582.875	10.769	240	11	6	1	74	3	5	2	11	11	5	41236.40235	41719.95707	2	49	2	1	1	0.44	0.38	0.44	0.38	0.06	0	0	1	3	2	1	0	1	1609	8.5	2.776	2.8875	37.6025	4.083	847.5	18.825	3	3	3
241	32455	1.595	1.602	17.721	1.937	582.875	5.556	241	76	76	1	85	3	5	2	8	8	3.79	23406.06264	25708.63313	2	46	2	1	1	0.54	0.34	0.4	0.2	0.2	0	0	2	NA	1	2	0	1	1373	76	1.565	1.867	19.259	1.74	590	6.58	2	1	1
242	32459	1.595	3.109	23.999	1.414	387	3.329	242	769	446	2	62	3	4	1	2	2	0.82	43671.79401	45093.30458	2	47	2	1	1	0.3	0.21	0.3	0.21	0.09	0	0	1	1	3	2	0	1	2174	607.5	1.5295	2.8035	22.3375	1.575	343.5	3.585	2	3	2
243	32467	1.19	1.055	11.772	1.414	187.5	1.726	243	284	142	2	48	3	3	1	NA	NA	NA	106827.4882	108347.4878	1	46	2	1	1	0.45	0.39	0.45	0.39	0.06	0	0	2	NA	1	2	0	1	1177	213	1.2685	1.2465	10.5245	1.1945	170.5	2.455	1	0	0
244	32477	1.19	1.055	17.721	1.414	285.375	1.726	244	0	86	2	41	4	4	2	7	7	2.38	22048.73049	22309.46841	2	56	2	1	1	0.34	0.35	0.34	0.35	0.01	0	0	2	NA	1	2	0	2	1281	43	1.025	1.17	17.963	1.216	264.5	2.155	1	0	1
245	32483	1.19	1.602	17.721	1.414	387	3.329	245	73	58	1	40	1	1	1	6	6	0.47	19567.96712	20384.35959	1	54	2	1	1	0.48	0.44	0.48	0.44	0.04	0	0	1	3	2	2	0	1	1921.5	65.5	1.3095	1.7925	20.664	1.398	371.5	3.15	1	1	1
246	32488	1.595	2.148	23.999	1.937	387	3.329	246	274	259	2	50	3	4	2	11	11	5	75992.48831	77690.95336	2	52	2	1	1	0.44	0.45	0.44	0.45	0.01	0	0	2	NA	1	2	0	2	2001	266.5	1.4135	1.932	22.374	1.8325	349.5	2.69	2	2	2
247	32489	0.793	1.602	11.772	0.92	187.5	3.329	247	58	0	1	62	3	2	2	11	11	5	64688.807	68939.7783	1	47	2	1	1	0.37	0.38	0.37	0.38	0.01	0	0	2	NA	1	2	0	1	1204.5	29	0.887	1.515	12.305	1.1565	224.5	2.94	0	1	0
248	32497	2.261	3.109	35.019	2.923	582.875	10.769	248	202	285	2	74	3	3	1	3	3	1.22	36696.7418	39055.01852	2	44	2	2	2	0.4	0.37	0.4	0.37	0.03	0	0	1	3	2	1	1	1	2349	243.5	2.252	3.6405	31.151	2.6155	504.5	11.805	3	3	3
249	32504	1.19	1.602	23.999	1.937	285.375	3.329	249	0	22	1	58	4	4	1	77	77	NA	26303.63633	27328.51988	1	47	2	1	1	0.43	0.44	0.43	0.44	0.01	0	0	1	3	2	2	0	1	2546.5	11	1.251	1.8335	28.153	1.9465	267.5	3.69	1	1	2
250	32517	2.261	3.109	35.019	2.923	387	10.769	250	202	125	1	61	3	4	1	4	4	1.29	30878.75437	31222.68692	2	47	2	1	1	0.39	0.36	0.39	0.36	0.03	0	0	1	1	3	2	0	1	2854.5	163.5	2.088	2.912	41.848	4.7795	421	37.685	3	3	3
251	32521	1.595	1.055	23.999	1.414	285.375	5.556	251	180	312	1	53	3	3	1	4	4	1.17	34454.94382	35520.37202	1	50	2	1	1	0.5	0.34	0.5	0.34	0.16	0	0	1	1	3	2	0	1	2221.5	246	1.479	1.1145	25.1675	1.3765	327	5.385	2	0	2
252	32526	2.261	3.109	23.999	2.923	387	1.726	252	997	234	2	51	3	4	2	8	8	3.9	97845.40136	100032.2885	1	54	2	1	1	0.28	0.31	0.28	0.31	0.03	0	0	1	3	2	2	0	1	1182.5	615.5	3.4725	4.326	25.6975	2.355	387.5	0.34	3	3	2
253	32530	0.793	1.055	11.772	2.923	387	10.769	253	0	0	2	72	3	4	2	7	7	2.73	67087.41664	66219.88792	1	49	2	2	1	0.36	0.41	0.36	0.41	0.05	0	0	1	3	2	2	0	3	822	0	0.825	1.303	13.302	2.743	378	11.53	0	0	0
254	32531	0.793	1.055	11.772	0.92	187.5	1.726	254	284	95	1	55	3	4	1	4	1	0.08	108378.7543	111358.1058	2	55	2	1	1	0.53	0.52	0.53	0.52	0.01	0	0	1	1	3	2	0	1	787.5	189.5	0.503	0.9595	12.9365	0.8315	138	2.01	0	0	0
255	32548	1.595	3.109	23.999	2.923	387	5.556	255	201	284	1	64	3	2	2	11	11	5	67421.62537	71833.81309	2	46	2	1	1	0.63	0.64	0.7	0.6	0.1	0	0	1	3	2	2	0	1	2471	242.5	1.523	2.9005	24.077	3.246	383.5	6.04	2	3	2
256	32550	2.261	3.109	35.019	2.923	582.875	5.556	256	115	95	1	56	3	3	2	10	10	3.5	80151.79799	81229.88269	2	44	2	1	1	0.28	0.28	0.28	0.28	0	0	0	2	NA	1	2	0	1	3166.5	105	2.3195	3.484	39.9415	2.7665	616	7.12	3	3	3
257	32556	0.793	1.055	17.721	1.414	187.5	1.726	257	114	85	2	41	3	5	2	11	11	5	71128.23372	73383.97894	2	56	2	1	1	0.22	0.29	0.22	0.29	0.07	0	0	1	3	2	2	0	1	1094	99.5	0.7365	1.1285	19.299	1.2725	177	1.825	0	0	1
258	32565	2.261	3.109	35.019	2.923	582.875	10.769	258	177	2	2	48	1	3	2	10	10	4.04	16831.76382	17317.6713	1	46	2	1	1	0.49	0.5	0.49	0.5	0.01	0	0	2	NA	1	2	0	1	2259.5	89.5	2.545	3.91	48.7775	3.626	586.5	12.51	3	3	3
259	32566	2.261	3.109	35.019	2.923	582.875	10.769	259	0	118	1	43	4	3	2	11	11	5	20669.38951	21474.7427	2	52	2	1	1	0.62	0.6	0.6	0.6	0	0	0	2	NA	1	2	0	1	1905	59	3.082	3.2735	49.3575	3.827	706	24.26	3	3	3
260	32577	0.793	1.055	17.721	0.92	187.5	1.726	260	414	50	1	45	3	4	2	11	11	4.16	72840.61966	75566.6868	1	44	2	1	1	0.18	0.25	0.18	0.25	0.07	0	0	1	1	3	2	0	1	902	232	0.543	1.1805	16.0785	0.834	84	1.215	0	0	1
261	32586	0.793	1.055	17.721	1.414	285.375	3.329	261	13	2	2	67	3	5	1	6	6	2.57	82875.06561	81956.3499	1	49	2	1	1	0.38	0.53	0.38	0.53	0.15	0	0	2	NA	1	2	0	1	1614	7.5	0.955	0.9545	20.5885	1.5595	267	2.565	0	0	1
262	32588	2.261	3.109	35.019	2.923	582.875	10.769	262	186	265	1	65	3	5	2	11	11	5	60687.28225	64675.29667	1	55	2	1	1	0.47	0.4	0.47	0.4	0.07	0	0	2	NA	1	2	0	1	3111.5	225.5	2.843	3.371	38.013	3.286	923	16.085	3	3	3
263	32592	2.261	3.109	35.019	2.923	582.875	10.769	263	1430	1421	1	51	3	3	2	8	8	3.79	89650.90557	91877.54102	2	46	2	1	1	0.31	0.22	0.31	0.22	0.09	0	0	2	NA	1	2	0	1	2142	1425.5	2.7085	4.5005	35.213	2.6245	511.5	8.455	3	3	3
264	32599	0.793	1.055	11.772	0.92	187.5	1.726	264	58	10	2	45	3	3	2	7	7	2	100493.4172	101923.2922	2	46	2	1	1	0.29	0.36	0.29	0.36	0.07	0	0	1	3	2	2	0	1	828	34	0.803	0.618	12.1065	0.6585	90.5	1.11	0	0	0
265	32601	0.793	1.602	11.772	0.92	187.5	1.726	265	412	412	2	58	3	2	1	99	99	NA	44199.57197	45887.17912	2	44	1	1	1	0.41	0.41	0.1	0.1	0	0	0	1	1	3	2	0	1	1125	412	0.936	1.514	14.388	0.818	211	1.73	0	1	0
266	32615	0.793	2.148	11.772	1.414	187.5	1.726	266	594	157	2	64	1	1	1	2	2	0.84	17069.94045	13578.39631	1	57	1	1	2	0.36	0.59	0.36	0.59	0.23	1	1	1	1	3	1	1	2	1597.5	375.5	0.8815	2.158	13.0535	1.1885	190	2.07	0	2	0
267	32619	1.595	1.602	11.772	0.92	387	1.726	267	124	62	1	52	1	1	2	10	10	3.41	30460.2639	32971.25461	1	57	2	1	1	0.56	0.55	0.56	0.55	0.01	0	0	2	NA	1	2	0	1	1605.5	93	1.4085	1.639	13.8595	0.8345	355	2.43	2	1	0
268	32627	1.595	2.148	17.721	1.937	387	3.329	268	192	192	2	45	3	4	1	4	4	1.21	52900.21252	54577.87827	2	55	2	1	1	0.6	0.47	0.6	0.5	0.1	0	0	1	3	2	2	0	1	2297	192	1.534	2.331	16.488	1.686	366	3.6	2	2	1
269	32629	0.793	1.055	11.772	0.92	187.5	1.726	269	155	154	2	71	3	3	2	7	7	3.03	62389.49397	62964.65964	2	47	2	1	1	0.6	0.65	0.7	0.6	0.1	0	0	2	NA	1	2	1	2	782	154.5	0.607	0.836	7.622	0.889	215.5	0.74	0	0	0
270	32630	1.595	1.055	17.721	0.92	285.375	1.726	270	101	101	1	60	5	5	1	5	5	1.52	63120.00659	67267.88547	2	53	2	1	1	0.4	0.4	0.4	0.4	0	0	0	1	3	2	2	0	1	1095	101	1.511	1.115	16.41	1.087	296	0.61	2	0	1
271	32632	1.595	1.602	35.019	1.414	387	1.726	271	16	15	2	55	3	3	2	7	7	4.08	90113.00487	91583.23502	2	44	2	1	1	0.47	0.41	0.47	0.41	0.06	0	0	1	1	3	2	0	1	2700	15.5	1.808	1.712	34.1605	1.645	372	2.35	2	1	3
272	32641	1.595	2.148	23.999	1.937	582.875	5.556	272	101	211	1	50	1	4	2	7	7	2.3	15213.9009	15695.75614	2	58	1	1	1	0.58	0.5	0.58	0.5	0.08	0	0	1	3	2	2	0	1	1809	156	1.733	2.011	24.758	1.9765	470	6.65	2	2	2
273	32666	1.19	2.148	17.721	0.92	285.375	5.556	273	384	355	1	85	3	3	1	6	6	1.89	22077.19102	22903.92021	2	49	2	2	2	0.43	0.39	0.43	0.39	0.04	0	0	2	NA	1	1	0	2	2052.5	369.5	1.382	1.903	19.717	0.9085	298	6.49	1	2	1
274	32677	1.19	1.602	17.721	1.937	285.375	3.329	274	174	101	2	53	1	4	2	7	7	3.12	21707.38486	22510.23686	1	56	1	1	2	0.52	0.53	0.52	0.53	0.01	0	0	2	NA	1	2	1	2	2392.5	137.5	1.184	1.8115	18.184	1.854	328.5	3.87	1	1	1
275	32681	1.595	3.109	35.019	2.923	582.875	10.769	275	193	81	2	67	3	5	1	2	2	0.98	37512.50021	43468.37837	2	54	2	1	1	0.4	0.44	0.4	0.44	0.04	0	0	2	NA	1	2	0	1	2355.5	137	1.836	2.9525	36.836	2.5015	520	11.635	2	3	3
276	32684	1.19	1.055	17.721	0.92	285.375	1.726	276	112	2	2	67	4	3	1	4	4	1.53	10252.83681	10678.46677	2	45	2	1	1	0.33	0.48	0.33	0.48	0.15	0	0	1	2	3	2	0	2	1536.5	57	1.0585	1.241	16.2015	1.168	275.5	1.615	1	0	1
277	32690	2.261	3.109	35.019	2.923	582.875	10.769	277	71	0	2	56	3	5	2	9	9	5	90663.16298	92689.52397	1	45	2	1	1	0.36	0.4	0.36	0.4	0.04	0	0	2	NA	1	2	0	1	1866	35.5	2.255	3.0405	29.3325	2.522	666	8.41	3	3	3
278	32691	1.595	1.602	35.019	2.923	387	5.556	278	92	100	1	43	4	3	1	6	6	2.18	24659.7035	25620.53356	1	45	2	1	1	0.64	0.64	0.6	0.6	0	0	0	1	1	3	2	0	1	2855	96	1.467	1.8475	28.396	2.4775	386.5	5.91	2	1	3
279	32697	1.595	1.602	17.721	1.414	387	5.556	279	154	181	1	67	3	3	2	9	9	4.8	60277.85735	60302.28915	2	44	2	1	1	0.42	0.42	0.42	0.42	0	0	0	1	3	2	2	0	1	1316	167.5	1.4025	1.6255	18.219	1.5965	401.5	5.74	2	1	1
280	32703	1.595	2.148	23.999	2.923	582.875	10.769	280	73	5	1	71	3	5	2	8	8	3.64	27625.99673	29262.15341	2	45	2	1	1	0.41	0.38	0.41	0.38	0.03	0	0	1	3	2	1	0	1	2017	39	1.7865	2.3655	23.6605	3.793	839	16.025	2	2	2
281	32706	2.261	3.109	35.019	2.923	582.875	5.556	281	58	58	1	43	1	2	1	3	3	0.6	20256.87849	21926.7535	2	58	2	1	1	0.38	0.37	0.38	0.37	0.01	0	0	1	1	3	2	0	1	4499	58	2.152	3.678	43.771	3.243	594	5.1	3	3	3
282	32708	1.19	1.055	23.999	0.92	285.375	3.329	282	0	24	2	53	4	3	2	10	10	5	23518.96918	23949.7053	1	51	2	1	1	0.25	0.16	0.25	0.16	0.09	0	0	2	NA	1	2	0	2	1284	12	1.0835	0.985	25.2265	0.9495	241.5	4.235	1	0	2
283	32710	1.19	1.055	17.721	1.414	285.375	1.726	283	201	158	2	82	5	3	1	3	3	1.25	28058.56938	30633.15572	1	55	1	1	1	0.44	0.49	0.44	0.49	0.05	0	0	2	NA	1	1	0	1	1405.5	179.5	1.217	1.237	17.0965	1.2315	265	2.245	1	0	1
284	32711	1.595	2.148	17.721	1.937	387	5.556	284	113	3	2	60	1	1	1	1	1	0	5328.671462	4847.975382	2	58	2	1	1	0.26	0.26	0.26	0.26	0	0	0	2	NA	1	2	0	1	1715	58	1.4065	2.287	20.5575	2.233	385.5	6.145	2	2	1
285	32713	1.19	1.602	17.721	2.923	387	1.726	285	347	41	2	45	5	5	2	11	11	4.42	87336.67783	89806.4687	1	54	2	1	1	0.27	0.33	0.27	0.33	0.06	0	0	2	NA	1	2	0	2	1903.5	194	1.3355	1.429	20.33	2.3035	346.5	1.295	1	1	1
286	32716	1.19	1.055	11.772	0.92	285.375	1.726	286	284	209	2	66	1	2	1	3	3	1.37	10668.71278	9706.294951	2	55	2	1	1	0.41	0.33	0.41	0.33	0.08	0	0	2	NA	1	2	0	1	1392	246.5	1.344	1.064	11.3455	1.0325	335.5	1.105	1	0	0
287	32717	1.595	2.148	23.999	1.937	285.375	3.329	287	142	30	2	42	1	2	1	6	6	1.13	16413.80917	17718.59966	1	55	2	1	1	0.24	0.34	0.24	0.34	0.1	0	0	2	NA	1	2	0	2	2424.5	86	1.56	2.1325	26.0935	1.806	242	4.305	2	2	2
288	32732	1.595	2.148	35.019	1.414	387	3.329	288	303	217	2	61	3	5	2	11	11	5	52901.78689	53619.82895	2	52	2	1	1	0.51	0.52	0.7	0.7	0	0	0	1	3	2	2	0	1	1681.5	260	1.644	2.2025	29.0705	1.5415	350.5	2.935	2	2	3
289	32733	1.595	2.148	17.721	2.923	582.875	10.769	289	215	213	2	40	3	5	2	11	11	5	95234.43867	97927.57005	2	48	2	1	1	0.46	0.41	0.46	0.41	0.05	0	0	1	3	2	2	0	1	1969.5	214	1.757	2.454	15.962	2.508	680	8.9	2	2	1
290	32742	1.595	3.109	17.721	1.937	387	10.769	290	403	568	1	55	3	3	2	7	7	2	36339.13661	36827.9175	1	45	2	1	1	0.37	0.49	0.37	0.49	0.12	0	0	1	1	3	2	0	1	1247.5	485.5	1.732	3.434	20.3205	2.043	421	11.055	2	3	1
291	32745	0.793	1.055	17.721	1.414	187.5	3.329	291	249	364	2	43	5	3	2	9	5	2.04	80361.86185	79457.70052	2	49	2	1	1	0.27	0.41	0.27	0.41	0.14	0	0	1	1	3	2	0	2	1569.5	306.5	0.8265	1.274	19.048	1.349	129	3.47	0	0	1
292	32749	1.19	1.602	11.772	1.414	285.375	3.329	292	801	24	2	58	3	4	2	7	7	2.49	85605.55089	87227.50133	2	46	2	1	1	0.68	0.65	0.7	0.7	0	0	0	1	1	3	2	0	2	1428	412.5	1.267	1.87	14.364	1.2235	290	2.775	1	1	0
293	32756	2.261	2.148	23.999	1.937	285.375	3.329	293	578	0	1	69	3	3	2	7	7	3.35	60645.86585	61321.34929	1	45	2	1	1	0.26	0.37	0.26	0.37	0.11	0	0	1	3	2	2	0	1	2314	289	2.1015	2.1335	24.107	2.0975	262	3.72	3	2	2
294	32775	0.793	2.148	11.772	1.414	187.5	3.329	294	47	95	1	69	4	1	1	5	5	2.04	9714.123141	9950.958117	2	49	2	1	1	0.43	0.34	0.43	0.34	0.09	0	0	1	3	2	1	0	1	1595.5	71	0.911	1.8825	14.03	1.371	241	3.795	0	2	0
295	32804	1.19	2.148	23.999	1.937	285.375	10.769	295	204	166	1	80	3	2	1	5	5	1.13	20926.03518	21315.10071	2	44	2	1	1	0.31	0.39	0.31	0.39	0.08	0	0	1	3	2	1	0	1	1738	185	1.217	2.477	22.4255	1.746	291.5	8.295	1	2	2
296	32812	2.261	1.602	23.999	1.937	582.875	5.556	296	0	0	2	49	4	2	2	8	5	2.4	34121.65595	34703.55047	1	56	2	1	1	0.52	0.46	0.52	0.46	0.06	0	0	1	1	3	2	0	1	4239	0	2.102	1.7425	25.5265	2.1645	465.5	4.905	3	1	2
297	32813	2.261	3.109	35.019	1.937	582.875	10.769	297	40	68	2	41	1	2	1	2	2	0.51	23957.75172	25862.2363	2	55	2	1	1	0.34	0.45	0.34	0.45	0.11	0	0	1	1	3	2	0	2	2363.5	54	2.128	3.168	29.888	2.2805	740.5	8.25	3	3	3
298	32817	1.19	2.148	11.772	1.414	387	10.769	298	206	272	2	66	3	5	2	11	11	5	53648.09851	53053.37981	1	44	2	1	1	0.36	0.41	0.36	0.41	0.05	0	0	1	3	2	2	0	1	1784.5	239	1.241	2.4525	14.6035	1.604	415.5	9.02	1	2	0
299	32821	0.793	1.055	11.772	1.414	187.5	3.329	299	0	2	2	60	3	5	2	9	9	4.55	66182.6286	68336.86357	2	49	1	1	1	0.13	0.27	0.13	0.27	0.14	0	0	2	NA	1	2	0	2	1114.5	1	0.798	0.7675	13.286	1.195	192	2.955	0	0	0
300	32842	1.595	2.148	17.721	1.937	582.875	5.556	300	186	95	2	53	3	5	2	11	11	5	90113.00487	90565.72217	2	44	2	1	1	0.62	0.7	0.5	0.8	0.3	1	0	1	3	2	2	0	1	1791	140.5	1.509	2.183	20.534	1.8235	559.5	7.135	2	2	1
301	32859	1.19	1.602	23.999	0.92	285.375	3.329	301	361	210	2	65	3	4	1	2	2	1	42264.98463	49089.53115	1	46	2	1	1	0.21	0.2	0.21	0.2	0.01	0	0	1	1	3	2	0	1	1403.5	285.5	1.2275	1.5655	20.9695	1.1625	329	4.03	1	1	2
302	32868	0.793	1.055	17.721	1.414	285.375	3.329	302	148	278	2	41	5	3	1	6	1	0	34541.53121	35033.0069	2	50	2	1	1	0.31	0.41	0.31	0.41	0.1	0	0	1	1	3	2	0	1	1594.5	213	0.8125	1.2515	17.1855	1.251	290	3.24	0	0	1
303	32885	1.595	2.148	23.999	1.937	582.875	3.329	303	320	189	2	48	3	4	2	9	9	3.57	76835.75946	79008.59522	1	44	2	1	1	0.38	0.41	0.38	0.41	0.03	0	0	1	3	2	2	0	1	2442.5	254.5	1.793	2.3995	24.957	1.828	469.5	3.65	2	2	2
304	32891	1.19	1.602	35.019	1.937	387	3.329	304	102	102	1	59	4	2	2	11	11	5	20697.83744	21367.26979	1	51	1	1	1	0.31	0.28	0.31	0.28	0.03	0	0	2	NA	1	2	1	1	2265.5	102	1.343	1.8335	33.421	2.035	355.5	2.825	1	1	3
305	32897	0.793	1.602	17.721	0.92	187.5	1.726	305	360	230	2	54	3	3	2	7	7	2.02	85605.55089	87227.50133	1	48	2	2	2	0.4	0.38	0.4	0.38	0.02	0	0	1	1	3	2	0	2	1609.5	295	0.9255	1.47	19.312	0.897	236	1.795	0	1	1
306	32908	2.261	2.148	35.019	2.923	582.875	3.329	306	0	47	2	62	4	3	1	4	4	0.93	12124.66685	12041.71256	2	58	2	1	1	0.37	0.48	0.37	0.48	0.11	0	0	1	1	3	2	0	2	2447.5	23.5	2.685	2.1725	41.727	2.6405	725	2.585	3	2	3
307	32918	1.595	2.148	35.019	2.923	285.375	5.556	307	670	478	2	64	4	2	1	99	99	NA	15156.68077	15785.88589	2	54	1	1	1	0.41	0.37	0.41	0.37	0.04	0	0	1	1	3	2	0	1	1651	574	1.558	2.238	31.9055	2.3095	290.5	5.415	2	2	3
308	32925	1.19	1.602	17.721	1.414	387	3.329	308	142	4	1	43	1	2	1	4	4	0.71	24368.21112	26377.00369	1	57	2	1	1	0.45	0.39	0.45	0.39	0.06	0	0	1	1	3	2	0	1	2421	73	1.364	1.761	20.3895	1.6545	367.5	3.04	1	1	1
309	32926	2.261	2.148	35.019	2.923	387	10.769	309	79	125	1	70	3	5	2	11	11	5	37173.11333	36925.50564	2	51	1	1	1	0.33	0.4	0.33	0.4	0.07	0	0	1	3	2	1	0	1	2176.5	102	1.9415	2.212	28.7685	2.6645	364	7.505	3	2	3
310	32932	2.261	3.109	17.721	1.937	582.875	5.556	310	71	118	1	74	3	1	2	7	7	2.73	32996.79242	33542.87049	1	58	2	1	1	0.56	0.58	0.56	0.58	0.02	0	0	2	NA	1	2	0	1	1901	94.5	1.986	2.745	17.1565	2.177	542.5	6.155	3	3	1
311	32938	1.19	2.148	17.721	1.937	387	1.726	311	139	44	2	79	3	3	1	4	4	1.17	48480.1822	47853.26954	1	49	2	1	1	0.44	0.54	0.44	0.54	0.1	0	0	1	3	2	2	0	2	2021	91.5	1.331	2.1155	20.5625	2.0495	340	2.35	1	2	1
312	32941	2.261	1.602	17.721	1.937	285.375	3.329	312	284	138	2	56	1	4	2	7	7	1.71	17204.87838	17701.55712	2	54	2	1	2	0.32	0.35	0.32	0.35	0.03	0	0	1	3	2	2	0	1	1220	211	1.9745	1.8255	17.191	1.7625	301.5	4.155	3	1	1
313	32943	1.19	1.055	11.772	0.92	285.375	1.726	313	0	179	2	63	4	2	2	7	7	3.12	14459.78636	15060.06104	1	55	2	1	1	0.83	0.84	0.8	0.9	0.1	1	1	1	2	3	2	0	1	1656	89.5	1.234	1.202	14.9305	1.138	291.5	1.9	1	0	0
314	32947	1.19	2.148	17.721	0.92	285.375	1.726	314	633	439	1	48	3	4	2	11	11	5	104643.8183	108279.7714	2	47	2	1	1	0.47	0.49	0.47	0.49	0.02	0	0	1	1	3	2	0	1	1730	536	1.301	2.1955	17.9875	1.153	334.5	2.26	1	2	1
315	32952	1.19	1.602	11.772	0.92	187.5	1.726	315	136	101	2	76	3	5	2	11	11	5	42824.02906	49530.60159	2	52	2	1	1	0.42	0.43	0.42	0.43	0.01	0	0	1	3	2	1	0	1	1620	118.5	1.0845	1.351	12.1605	1.1725	241	2.45	1	1	0
316	32954	2.261	2.148	23.999	2.923	582.875	5.556	316	204	204	2	73	3	3	1	3	3	0.91	38216.03605	39386.3121	2	50	1	1	1	0.42	0.41	0.42	0.41	0.01	0	0	1	3	2	2	0	1	1633	204	3.308	1.918	26.9795	2.4095	475.5	5.505	3	2	2
317	32958	1.19	2.148	23.999	1.937	285.375	3.329	317	487	271	2	45	3	4	2	11	11	5	75766.87871	77909.48763	2	52	2	1	1	0.4	0.34	0.4	0.34	0.06	0	0	1	3	2	2	0	1	1639.5	379	1.29	2.295	27.921	1.924	317.5	2.835	1	2	2
318	32965	2.261	3.109	35.019	2.923	582.875	10.769	318	0	0	1	40	1	4	2	7	7	1.71	19361.65138	19974.87432	2	57	2	1	1	0.36	0.4	0.36	0.4	0.04	0	0	1	3	2	2	0	1	3941	0	3.346	4.489	48.4345	4.3375	1077	12.04	3	3	3
319	32969	2.261	1.602	23.999	2.923	582.875	5.556	319	91	0	1	78	4	3	2	8	8	3.11	9547.703341	9374.893052	1	51	2	1	1	0.52	0.61	0.6	0.6	0	0	0	2	NA	1	2	0	2	3259	45.5	2.2075	1.8195	26.1945	2.3955	529.5	4.855	3	1	2
320	32972	0.793	1.055	17.721	0.92	187.5	3.329	320	171	171	2	67	1	3	1	6	6	1.33	6354.93345	5263.32724	1	55	1	1	1	0.56	0.51	0.56	0.51	0.05	0	0	2	NA	1	2	0	1	1127	171	0.775	1.2535	16.8795	1.1565	171.5	2.715	0	0	1
321	32979	1.19	3.109	17.721	0.92	285.375	3.329	321	647	711	1	50	3	3	2	9	9	3	80151.79799	81229.88269	2	44	2	1	1	0.3	0.32	0.3	0.32	0.02	0	0	1	3	2	2	0	1	1813.5	679	1.311	2.619	19.2605	1.1505	264	2.95	1	3	1
322	32980	2.261	2.148	35.019	2.923	582.875	3.329	322	0	2	1	47	1	5	2	11	11	5	15213.9009	15819.57958	1	58	2	1	1	0.62	0.51	0.4	0.6	0.2	0	0	1	2	3	2	0	1	3090	1	2.4375	1.9585	28.679	2.307	632	3.65	3	2	3
323	32984	1.19	1.602	23.999	1.937	387	5.556	323	4	5	1	64	4	2	1	4	4	1.21	9716.924987	9953.828274	2	54	1	1	1	0.63	0.72	0.6	0.7	0.1	0	0	1	1	3	2	0	1	1538	4.5	1.111	1.4135	21.1115	1.748	420	6.225	1	1	2
324	32986	1.595	1.602	17.721	1.937	582.875	3.329	324	0	10	2	45	4	5	2	11	11	5	20233.12335	20472.39075	1	51	2	2	2	0.51	0.53	0.51	0.53	0.02	0	0	2	NA	1	2	0	2	1900.5	5	1.4855	1.606	17.619	1.838	532	2.86	2	1	1
325	32991	0.793	1.602	11.772	0.92	187.5	3.329	325	272	277	2	64	3	4	1	5	5	1.52	66182.6286	65448.95774	2	49	2	1	1	0.28	0.34	0.28	0.34	0.06	0	0	1	3	2	1	0	2	1380	274.5	0.974	1.447	12.788	0.718	193.5	2.76	0	1	0
326	32997	1.595	2.148	35.019	2.923	582.875	10.769	326	0	7	1	41	4	4	1	6	6	1.45	24459.92099	25251.03081	1	52	2	1	1	0.21	0.26	0.21	0.26	0.05	0	0	2	NA	1	2	0	1	3880	3.5	1.6575	2.491	45.354	4.1185	484	14.785	2	2	3
327	33002	2.261	3.109	23.999	2.923	582.875	10.769	327	106	242	2	67	3	3	2	7	7	3.57	62731.71317	63428.42026	2	50	2	1	1	0.52	0.31	0.52	0.31	0.21	0	0	2	NA	1	2	0	1	2710	174	2.507	3.7345	26.243	3.1395	631.5	11.275	3	3	2
328	33005	1.595	3.109	23.999	1.937	387	10.769	328	50	146	2	58	3	5	2	8	8	3.79	110711.9763	112518.287	2	47	2	1	1	0.31	0.36	0.31	0.36	0.05	0	0	2	NA	1	2	0	1	2192.5	98	1.544	2.8005	26.8135	2.2555	436	11.39	2	3	2
329	33006	1.19	2.148	23.999	1.937	285.375	5.556	329	6	8	1	80	3	4	1	6	6	2.27	23406.06264	24139.33362	2	46	2	1	1	0.27	0.23	0.27	0.23	0.04	0	0	2	NA	1	2	0	2	1671	7	1.2045	1.952	26.5215	1.7835	323.5	6.43	1	2	2
330	33007	1.595	3.109	23.999	1.937	285.375	5.556	330	76	5	1	40	1	4	2	7	7	1.84	19361.65138	19974.87432	2	57	1	1	1	0.31	0.42	0.31	0.42	0.11	0	0	2	NA	1	2	0	1	2965.5	40.5	1.593	2.5615	23.5475	1.6595	297	6.76	2	3	2
331	33047	2.261	3.109	23.999	1.937	582.875	1.726	331	237	237	2	58	5	5	2	11	11	5	99637.11813	100137.6835	2	53	2	1	1	0.48	0.29	0.48	0.29	0.19	0	0	1	3	2	2	0	1	2142	237	2.034	2.566	23.223	1.937	528	2.25	3	3	2
332	33069	2.261	3.109	35.019	2.923	582.875	10.769	332	10	62	1	80	3	1	1	3	3	0.83	11035.67039	12564.99423	2	46	2	1	1	0.51	0.35	0.51	0.35	0.16	0	0	2	NA	1	2	0	1	2063.5	36	2.3525	3.073	30.012	3.3	488	13.62	3	3	3
333	33071	1.19	1.602	23.999	1.937	285.375	1.726	333	74	135	2	69	3	2	1	3	3	0.91	37501.6836	37085.95679	2	49	2	1	1	0.29	0.28	0.29	0.28	0.01	0	0	2	NA	1	2	0	2	1435.5	104.5	1.16	1.5975	21.6095	1.7115	265	2.305	1	1	2
334	33076	0.793	1.055	11.772	0.92	187.5	1.726	334	4	68	1	54	1	1	1	5	5	1.71	20000.65123	21259.01322	1	53	1	1	1	0.4	0.41	0.4	0.41	0.01	0	0	1	3	2	2	0	1	1028.5	36	0.9475	0.913	14.0935	0.874	227.5	0.845	0	0	0
335	33077	2.261	3.109	35.019	2.923	582.875	10.769	335	28	0	1	72	3	4	1	6	6	2.18	37131.14648	39668.52317	1	48	1	1	1	0.26	0.26	0.26	0.26	0	0	0	1	3	2	1	0	1	1746	14	2.1755	2.938	35.413	3.474	784	17.9	3	3	3
336	33080	1.595	2.148	35.019	1.937	285.375	3.329	336	289	162	1	44	3	5	2	11	11	3.63	90370.19705	93752.31031	2	48	2	1	1	0.34	0.28	0.34	0.28	0.06	0	0	2	NA	1	2	0	1	2766	225.5	1.6235	2.01	33.2275	2.156	334	4.035	2	2	3
337	33081	2.261	3.109	17.721	1.937	582.875	5.556	337	145	49	1	42	3	2	1	6	6	0.6	39383.13652	39286.38796	2	56	2	1	1	0.53	0.41	0.53	0.41	0.12	0	0	2	NA	1	2	0	2	3071.5	97	2.242	3.7425	17.97	2.057	655.5	7.04	3	3	1
338	33088	1.595	1.602	23.999	1.937	387	5.556	338	85	85	2	46	3	4	2	11	11	5	121486.2394	124921.7446	2	55	2	1	1	0.32	0.33	0.32	0.33	0.01	0	0	2	NA	1	2	0	1	2415	85	1.619	1.874	26.943	1.895	393	4.31	2	1	2
339	33093	1.595	2.148	23.999	2.923	387	10.769	339	45	4	1	74	3	3	2	7	7	3.03	43718.50637	44231.16725	2	46	1	1	1	0.34	0.34	0.34	0.34	0	0	0	2	NA	1	2	0	2	1519.5	24.5	1.613	2.2785	25.0305	2.37	364.5	7.355	2	2	2
340	33099	0.793	2.148	11.772	0.92	187.5	3.329	340	143	281	2	51	3	5	2	8	8	4.7	110402.7278	112870.2766	1	56	2	1	1	0.28	0.32	0.28	0.32	0.04	0	0	2	NA	1	2	0	1	1893	212	0.814	2.153	14.1105	1.0415	222.5	3.98	0	2	0
341	33107	0.793	1.602	17.721	1.414	285.375	1.726	341	37	76	2	57	4	5	2	11	11	5	33056.02142	32474.70832	1	49	2	1	1	0.15	0.18	0.15	0.18	0.03	0	0	2	NA	1	2	0	2	1570	56.5	0.9845	1.4035	15.366	1.605	301.5	2.14	0	1	1
342	33117	2.261	3.109	23.999	2.923	582.875	10.769	342	204	145	1	45	4	4	2	9	9	3.31	23310.38719	24064.31752	2	51	2	1	1	0.32	0.33	0.32	0.33	0.01	0	0	2	NA	1	2	0	3	2208.5	174.5	1.8815	2.6475	24.645	2.3075	620.5	10.145	3	3	2
343	33121	1.595	2.148	23.999	1.414	387	5.556	343	240	199	1	49	4	3	2	8	4	1.88	28551.47367	29474.91701	1	50	2	1	1	0.37	0.45	0.37	0.45	0.08	0	0	1	1	3	2	0	1	2544	219.5	1.72	1.9795	23.889	1.471	428.5	6.345	2	2	2
344	33123	2.261	2.148	35.019	2.923	387	3.329	344	638	890	2	52	3	4	2	11	11	5	96707.19957	98868.64739	1	47	1	1	1	0.29	0.33	0.29	0.33	0.04	0	0	1	1	3	2	0	2	2662	764	1.922	2.019	32.3765	2.6405	404	3.085	3	2	3
345	33134	2.261	3.109	35.019	1.937	582.875	5.556	345	242	92	1	42	1	4	1	6	6	1.08	19361.65138	19974.87432	2	57	2	1	1	0.44	0.48	0.44	0.48	0.04	0	0	1	3	2	2	0	1	2601.5	167	2.255	3.038	28.3035	2.031	547.5	4.705	3	3	3
346	33140	1.595	1.055	23.999	2.923	285.375	10.769	346	160	0	1	42	5	1	1	5	2	0.6	39383.13652	41628.3159	1	46	2	1	2	0.41	0.43	0.41	0.43	0.02	0	0	1	3	2	2	0	1	1754.5	80	1.7	1.326	27.549	2.4045	286	8.77	2	0	2
347	33144	2.261	2.148	23.999	1.414	387	3.329	347	15	25	1	58	3	5	2	11	11	5	67592.1814	69682.29123	2	52	2	1	1	0.36	0.31	0.36	0.31	0.05	0	0	2	NA	1	2	0	2	2428	20	2.0025	2.514	21.657	1.567	442	4.07	3	2	2
348	33154	2.261	3.109	35.019	2.923	387	10.769	348	28	143	1	46	1	3	1	5	5	1.37	22079.28956	22778.58563	1	56	2	1	1	0.53	0.49	0.53	0.49	0.04	0	0	1	1	3	2	0	1	2483.5	85.5	2.365	2.7655	77.1105	4.0195	427	18.9	3	3	3
349	33162	1.595	1.602	23.999	1.937	582.875	10.769	349	98	137	1	51	1	3	2	8	8	2.8	22079.28956	22778.58563	1	56	2	1	1	0.33	0.54	0.33	0.54	0.21	0	0	2	NA	1	2	0	2	2475	117.5	1.778	1.842	24.854	1.675	563.5	7.835	2	1	2
350	33168	1.595	2.148	35.019	1.937	285.375	10.769	350	360	275	1	52	3	3	1	3	1	0	30802.47436	31567.50714	2	44	2	1	1	0.53	0.41	0.53	0.41	0.12	0	0	1	1	3	2	0	1	2602.5	317.5	1.854	2.268	33.5925	2.2105	258.5	15.025	2	2	3
351	33170	1.19	1.602	17.721	0.92	187.5	3.329	351	101	139	2	42	1	3	2	7	7	1.61	13763.13335	14160.45413	1	58	2	1	1	0.41	0.38	0.41	0.38	0.03	0	0	1	3	2	2	0	1	1977	120	1.061	1.4945	15.849	1.166	236.5	2.695	1	1	1
352	33181	0.793	1.602	35.019	2.923	187.5	5.556	352	185	161	2	40	5	5	1	4	4	1.17	52848.96145	54525.00183	1	57	1	1	1	0.24	0.31	0.24	0.31	0.07	0	0	2	NA	1	2	0	1	1563.5	173	0.761	1.795	31.3755	2.507	208.5	6.365	0	1	3
353	33182	0.793	1.602	17.721	1.414	187.5	3.329	353	87	78	1	73	3	3	1	4	4	1.19	18301.21733	21351.42868	1	46	1	1	1	0.48	0.36	0.48	0.36	0.12	0	0	1	3	2	2	0	1	1896.5	82.5	0.8615	1.7735	19.221	1.4455	185.5	3.375	0	1	1
354	33184	1.19	2.148	23.999	2.923	187.5	5.556	354	104	68	1	77	1	1	1	2	2	0.39	4274.337288	6485.37947	1	53	2	1	1	0.39	0.39	0.39	0.39	0	0	0	2	NA	1	2	0	2	2114	86	1.0855	1.889	24.5625	2.444	225.5	6.295	1	2	2
355	33187	2.261	2.148	23.999	1.937	387	3.329	355	105	0	1	41	4	4	1	6	6	1.65	32380.32423	33724.82282	1	49	1	2	2	0.35	0.36	0.35	0.36	0.01	0	0	2	NA	1	2	0	2	2204	52.5	1.982	2.4655	24.372	1.991	396.5	3.165	3	2	2
356	33197	1.595	2.148	11.772	1.414	387	5.556	356	201	188	2	85	3	4	2	8	8	5	31854.8911	34693.17157	2	46	2	1	1	0.6	0.52	0.7	0.6	0.1	0	0	1	3	2	2	1	1	1568	194.5	1.396	2.3985	12.802	1.3025	439	6.485	2	2	0
357	33202	1.595	2.148	23.999	1.937	285.375	5.556	357	262	168	1	43	3	4	2	10	10	4.04	94527.42343	98065.12128	1	53	2	1	1	0.55	0.52	0.55	0.52	0.03	0	0	1	3	2	2	0	1	2310	215	1.5	2.485	21.1285	1.875	311	5.475	2	2	2
358	33207	1.19	2.148	11.772	0.92	387	3.329	358	513	567	2	62	3	2	1	3	3	1.46	76856.30133	82316.02368	1	56	2	2	2	0.34	0.27	0.34	0.27	0.07	0	0	1	1	3	2	0	1	1809.5	540	1.0645	2.2955	9.69	0.744	393.5	4.135	1	2	0
359	33213	0.793	1.055	11.772	0.92	187.5	1.726	359	5	95	2	50	4	4	2	7	7	4.08	26487.61155	26972.71661	2	51	2	1	1	0.4	0.36	0.4	0.36	0.04	0	0	1	3	2	2	0	1	1559.5	50	0.9285	0.9325	7.86	0.542	227.5	1.27	0	0	0
360	33214	2.261	1.055	17.721	1.937	387	1.726	360	0	0	1	62	4	4	2	11	11	5	7775.480849	8491.163498	1	51	2	1	1	0.42	0.42	0.42	0.42	0	0	0	1	3	2	2	0	1	1722	0	2.589	1.3285	18.9065	1.914	423.5	2.27	3	0	1
361	33221	0.793	1.055	17.721	2.923	187.5	10.769	361	334	101	1	40	1	1	1	4	4	0.88	20000.65123	21649.40417	1	53	2	1	2	0.4	0.44	0.4	0.44	0.04	0	0	2	NA	1	2	0	1	1482.5	217.5	0.6095	1.234	17.7375	2.5975	170.5	11.04	0	0	1
362	33223	2.261	3.109	23.999	1.937	285.375	5.556	362	305	324	1	45	3	3	1	3	3	0.6	111081.8768	113664.4973	2	53	2	1	1	0.23	0.23	0.23	0.23	0	0	0	2	NA	1	2	0	3	2328	314.5	2.1355	2.9025	25.1925	1.8805	270	6.73	3	3	2
363	33228	1.595	1.602	11.772	1.414	187.5	5.556	363	89	89	1	44	3	2	1	3	3	0.6	34493.84588	36460.2934	2	44	2	1	1	0.31	0.31	0.31	0.31	0	0	0	2	NA	1	2	0	2	2354	89	1.532	1.341	14.025	1.552	231	4.93	2	1	0
364	33230	2.261	2.148	23.999	1.937	387	5.556	364	284	194	1	41	4	3	2	8	8	3.9	26303.63633	27328.51988	1	47	2	1	1	0.35	0.25	0.35	0.25	0.1	0	0	1	1	3	2	0	1	3040	239	2.017	2.501	25.8815	1.86	458	4.735	3	2	2
365	33235	1.595	2.148	35.019	2.923	387	10.769	365	158	10	1	66	3	5	2	8	8	3.74	60687.28225	63939.32047	1	55	2	1	1	0.36	0.33	0.36	0.33	0.03	0	0	1	1	3	2	0	1	1659	84	1.5005	2.247	31.02	2.3435	396	9.375	2	2	3
366	33236	1.19	1.602	17.721	1.937	187.5	3.329	366	142	0	2	68	3	4	2	7	7	3.18	77071.58309	79580.25195	2	47	1	1	1	0.46	0.39	0.3	0.3	0	0	0	1	3	2	2	0	1	1642.5	71	1.189	1.82	15.721	1.9145	235	3.4	1	1	1
367	33240	1.595	3.109	23.999	2.923	387	10.769	367	0	0	1	46	3	5	2	11	11	5	111081.8768	114941.5267	2	53	2	1	1	0.4	0.33	0.4	0.33	0.07	0	0	2	NA	1	2	0	1	1888.5	0	1.7655	2.7395	24.789	2.7045	394.5	30.675	2	3	2
368	33247	1.19	2.148	35.019	2.923	285.375	5.556	368	214	208	2	55	3	5	2	11	11	4.52	71340.03092	72691.69554	2	56	2	1	1	0.46	0.43	0.46	0.43	0.03	0	0	2	NA	1	2	0	1	1378	211	1.159	1.997	28.4585	2.5295	316	7.23	1	2	3
369	33260	1.19	1.602	11.772	1.414	187.5	5.556	369	56	56	1	67	3	2	1	4	4	1.36	29189.1474	32237.70086	2	51	2	1	1	0.39	0.2	0.39	0.2	0.19	0	0	1	3	2	2	0	2	784	56	1.36	1.623	11.614	1.467	212	6.32	1	1	0
370	33261	1.19	2.148	17.721	1.414	285.375	3.329	370	0	15	1	51	3	3	2	11	11	5	95301.57612	97668.55577	1	46	2	1	1	0.32	0.2	0.32	0.2	0.12	0	0	1	3	2	2	0	1	2726	7.5	1.1515	2.1165	19.563	1.5025	314.5	2.67	1	2	1
371	33263	1.19	3.109	17.721	1.937	285.375	1.726	371	604	758	1	61	1	1	1	NA	2	0.63	5207.7281	5384.642403	1	57	2	1	1	0.37	0.37	0.37	0.37	0	0	0	1	1	3	2	0	1	1632	681	1.1945	2.654	16.8345	1.813	243	2.345	1	3	1
372	33265	2.261	3.109	35.019	2.923	387	10.769	372	115	546	1	85	3	4	2	7	7	4.39	22457.33858	24601.91323	1	47	2	1	1	0.32	0.58	0.32	0.58	0.26	0	0	1	3	2	1	0	1	2435	330.5	1.8995	3.2155	28.526	2.425	377.5	9.165	3	3	3
373	33274	1.595	1.602	17.721	1.414	582.875	5.556	373	5	4	2	53	4	3	2	8	8	2.3	29391.37318	29738.94175	2	54	1	1	1	0.46	0.42	0.46	0.42	0.04	0	0	2	NA	1	2	0	2	1464	4.5	1.576	1.6795	19.6075	1.5625	537	5.61	2	1	1
374	33277	0.793	1.055	11.772	0.92	387	1.726	374	5	1	2	77	4	1	1	4	4	1.48	18487.63723	19903.30168	1	55	2	1	1	0.53	0.62	0.5	0.6	0.1	0	0	1	3	2	1	0	1	1317.5	3	1.0095	1.118	13.3105	0.9595	340	1.43	0	0	0
375	33283	2.261	3.109	35.019	2.923	582.875	10.769	375	33	33	1	43	3	3	2	7	7	4.08	111081.8768	114941.5267	2	53	2	1	1	0.55	0.53	0.55	0.53	0.02	0	0	2	NA	1	2	0	2	3427	33	1.893	2.711	37.559	3.33	573	13.14	3	3	3
376	33284	1.595	1.055	17.721	1.937	387	1.726	376	29	34	2	53	4	5	2	11	11	5	26057.45376	25599.21534	2	50	1	1	1	0.5	0.55	0.5	0.7	0.2	0	0	2	NA	1	2	0	3	1657.5	31.5	1.413	1.1695	19.023	2.098	385.5	1.26	2	0	1
377	33287	0.793	1.602	11.772	0.92	285.375	5.556	377	58	95	2	44	4	4	1	1	1	0.3	20480.44301	20855.5303	2	45	2	1	1	0.55	0.52	0.55	0.52	0.03	0	0	1	3	2	2	0	1	783.5	76.5	0.8235	1.5055	8.253	0.8435	253.5	5.645	0	1	0
378	33300	1.19	1.602	17.721	1.937	285.375	5.556	378	213	0	2	48	1	2	1	6	6	1.6	19035.52273	19585.04938	2	57	2	1	1	0.36	0.19	0.36	0.19	0.17	0	0	1	3	2	2	0	2	1972.5	106.5	1.1315	1.6315	16.048	1.733	333	5.34	1	1	1
379	33302	2.261	3.109	35.019	2.923	582.875	10.769	379	86	284	1	56	3	4	2	8	8	3.79	86151.79061	88815.80737	2	54	2	1	1	0.49	0.46	0.49	0.46	0.03	0	0	2	NA	1	2	0	3	3031	185	3.2405	2.681	42.1025	3.814	1285.5	9.76	3	3	3
380	33316	0.793	2.148	17.721	0.92	187.5	5.556	380	13	50	1	74	3	3	1	5	5	1.39	20073.81545	19940.10507	2	53	2	1	1	0.38	0.37	0.38	0.37	0.01	0	0	1	3	2	1	0	1	1675.5	31.5	0.9945	2.041	16.4225	1.1235	223	5.375	0	2	1
381	33321	2.261	3.109	35.019	2.923	582.875	10.769	381	142	231	1	63	3	4	2	8	8	3.41	62773.44135	63171.47584	2	50	2	1	1	0.26	0.31	0.26	0.31	0.05	0	0	2	NA	1	2	0	1	2169	186.5	2.372	3.046	37.3355	3.9025	739.5	16.33	3	3	3
382	33328	0.793	1.055	11.772	0.92	187.5	1.726	382	166	117	1	52	4	3	1	4	4	1.42	32380.32423	32455.94806	1	52	2	1	1	0.5	0.6	0.6	0.5	0.1	0	0	1	1	3	2	0	2	1579	141.5	0.726	1.06	11.1905	0.645	188	2.175	0	0	0
383	33337	0.793	1.055	11.772	0.92	187.5	1.726	383	0	0	2	68	4	1	1	6	6	1.51	11370.19245	11292.4001	2	49	1	1	1	0.41	0.4	0.41	0.4	0.01	0	0	2	NA	1	2	0	1	550	0	0.5145	0.6545	6.545	0.3155	106	1.025	0	0	0
384	33346	0.793	1.055	11.772	0.92	187.5	1.726	384	58	105	2	72	1	3	1	6	6	2.21	8326.514583	11009.90383	2	54	1	1	1	0.43	0.35	0.43	0.35	0.08	0	0	1	3	2	2	0	2	1302	81.5	0.8285	1.2975	13.7145	0.7945	209	2.32	0	0	0
385	33347	2.261	2.148	35.019	2.923	582.875	10.769	385	138	4	1	45	1	2	2	7	7	1.39	19361.65138	19497.86643	2	57	2	1	1	0.39	0.32	0.4	0.2	0.2	0	0	2	NA	1	2	0	1	2528.5	71	2.0005	2.363	50.1915	4.445	633.5	12.23	3	2	3
386	33356	1.19	1.602	17.721	1.414	285.375	1.726	386	284	222	1	70	1	3	2	7	7	2.8	8651.714897	11477.40788	2	57	2	1	1	0.52	0.57	0.52	0.57	0.05	0	0	2	NA	1	2	0	1	1653	253	1.1515	1.4195	17.69	1.2935	270.5	1.64	1	1	1
387	33357	0.793	1.055	11.772	0.92	187.5	1.726	387	80	62	2	45	1	4	2	8	5	2.24	18698.09162	19389.64431	2	54	2	1	1	0.47	0.49	0.47	0.49	0.02	0	0	2	NA	1	2	0	1	778.5	71	0.403	0.681	4.761	0.3845	131	1.075	0	0	0
388	33362	1.595	2.148	35.019	2.923	582.875	3.329	388	351	308	2	56	3	3	2	9	9	4.68	119048.5771	116640.874	1	49	2	1	1	0.51	0.43	0.51	0.43	0.08	0	0	2	NA	1	2	0	3	1280.5	329.5	1.3905	2.084	35.612	2.419	553.5	3.955	2	2	3
389	33363	1.595	2.148	17.721	1.937	582.875	10.769	389	101	47	2	57	3	5	2	11	11	5	95610.64649	97747.58588	2	48	2	1	1	0.32	0.34	0.32	0.34	0.02	0	0	2	NA	1	2	0	1	1555.5	74	1.4035	1.921	19.487	1.9285	465.5	7.64	2	2	1
390	33364	1.19	1.602	23.999	1.414	387	3.329	390	328	192	1	48	1	1	2	11	11	4.65	15213.9009	15695.75614	1	58	2	1	1	0.38	0.33	0.38	0.33	0.05	0	0	1	2	3	2	0	1	1782.5	260	1.2815	1.4835	21.875	1.482	391.5	3.12	1	1	2
391	33383	1.595	2.148	23.999	1.414	387	5.556	391	231	156	1	67	2	2	1	4	4	1.48	30496.26881	30131.87957	1	55	2	1	1	0.48	0.48	0.48	0.48	0	0	0	1	1	3	2	0	1	1597	193.5	1.56	2.2775	23.6345	1.443	349.5	5.21	2	2	2
392	33385	1.19	2.148	17.721	1.937	387	10.769	392	370	152	2	64	3	5	1	6	6	2.22	84823.86048	85975.18451	1	57	2	1	1	0.4	0.31	0.4	0.31	0.09	0	0	1	3	2	2	0	2	1155	261	1.303	2.0035	16.322	1.807	458	8.02	1	2	1
393	33387	1.595	2.148	17.721	1.937	187.5	5.556	393	165	143	1	50	3	3	2	11	11	2.94	95301.57612	96583.43347	1	46	2	1	1	0.57	0.57	0.57	0.57	0	0	0	1	3	2	2	0	1	2878	154	1.6725	2.3155	19.4885	1.792	226	6.53	2	2	1
394	33390	1.19	1.602	35.019	2.923	387	5.556	394	452	0	1	46	4	3	2	10	10	3.46	32380.32423	33724.82282	1	51	2	1	1	0.25	0.28	0.25	0.28	0.03	0	0	1	3	2	2	0	2	2216.5	226	1.1705	1.567	44.842	3.2745	387.5	6.265	1	1	3
395	33406	0.793	1.602	17.721	1.414	187.5	3.329	395	363	391	2	53	3	4	2	11	11	5	95610.64649	97747.58588	2	48	2	1	1	0.19	0.29	0.19	0.29	0.1	0	0	1	3	2	2	0	1	1121	377	0.763	1.772	20.103	1.318	198.5	3.265	0	1	1
396	33416	2.261	3.109	23.999	2.923	387	10.769	396	96	0	1	70	3	1	1	5	5	1.56	46474.07114	47019.04489	1	46	2	1	1	0.45	0.51	0.45	0.51	0.06	0	0	1	3	2	2	0	1	2328	48	1.881	4.039	21.4145	2.4115	385.5	14.74	3	3	2
397	33419	1.19	1.602	11.772	1.414	387	5.556	397	2	0	2	70	1	1	1	99	99	NA	9340.308808	12329.24204	1	53	1	1	1	0.51	0.41	0.51	0.41	0.1	0	0	2	NA	1	2	0	3	1572	1	1.368	1.8325	10.1155	1.3005	399.5	5.1	1	1	0
398	33426	2.261	3.109	23.999	2.923	387	10.769	398	173	523	1	43	3	4	1	6	6	1.64	33324.74857	34571.93046	1	45	2	1	1	0.43	0.49	0.43	0.49	0.06	0	0	1	1	3	2	0	2	2653.5	348	1.926	3.6165	21.428	2.5855	366.5	12.41	3	3	2
399	33428	0.793	1.055	23.999	0.92	187.5	1.726	399	15	11	1	62	3	1	1	6	6	2.49	60645.86585	63895.6847	1	45	2	1	1	0.4	0.41	0.4	0.41	0.01	0	0	1	3	2	2	0	1	1420	13	0.984	1.195	22.186	1.1525	231.5	2.12	0	0	2
400	33430	0.793	1.055	17.721	0.92	187.5	3.329	400	63	425	2	42	4	5	2	10	10	4.22	29391.37318	29738.94175	2	54	2	1	1	0.26	0.26	0.26	0.26	0	0	0	2	NA	1	2	0	1	1708	244	0.824	1.3275	18.178	1.0265	195.5	2.74	0	0	1
401	33437	1.595	3.109	23.999	1.937	387	5.556	401	302	663	1	41	5	4	1	5	5	0.97	35546.33441	36876.65937	1	47	2	1	1	0.34	0.33	0.34	0.33	0.01	0	0	1	1	3	2	0	1	2427	482.5	1.747	3.471	27.8195	2.074	369.5	4.38	2	3	2
402	33450	2.261	3.109	35.019	2.923	582.875	10.769	402	262	61	1	64	3	3	2	11	11	5	74056.79928	73171.92053	2	47	2	1	1	0.42	0.47	0.42	0.47	0.05	0	0	1	3	2	2	0	1	3445.5	161.5	2.622	3.199	33.902	2.9225	899	18.095	3	3	3
403	33452	2.261	3.109	23.999	0.92	387	5.556	403	268	459	1	59	3	4	2	10	10	5	83470.18975	85543.31643	2	50	2	1	1	0.38	0.27	0.38	0.27	0.11	0	0	1	3	2	2	0	1	2690	363.5	2.5575	3.3725	26.897	1.155	429	4.345	3	3	2
404	33454	1.19	1.602	17.721	1.414	387	5.556	404	166	207	1	84	4	2	1	3	3	1.12	11383.04056	11721.2007	1	55	1	1	1	0.37	0.24	0.37	0.24	0.13	0	0	1	3	2	1	0	1	1526	186.5	1.2135	1.797	19.021	1.5485	375	7.255	1	1	1
405	33464	1.595	3.109	35.019	2.923	285.375	10.769	405	75	83	1	46	1	2	1	5	5	1.2	20256.87849	21926.7535	1	58	2	1	1	0.47	0.41	0.47	0.41	0.06	0	0	2	NA	1	2	0	2	2914	79	1.7305	3.424	51.61	4.332	324	10.86	2	3	3
406	33467	2.261	3.109	35.019	2.923	387	5.556	406	237	284	1	60	3	3	2	9	9	3.31	62773.44135	62023.38349	2	50	1	1	1	0.3	0.3	0.3	0.3	0	0	0	2	NA	1	2	0	1	1729.5	260.5	2.0155	3.717	47.3065	3.9045	407.5	6.2	3	3	3
407	33476	1.19	1.602	23.999	1.937	285.375	5.556	407	28	7	1	49	3	5	2	11	11	5	104643.8183	107076.7558	2	47	2	1	1	0.38	0.34	0.38	0.34	0.04	0	0	2	NA	1	2	0	1	2069	17.5	1.1225	1.4375	24.286	2.04	284.5	5.25	1	1	2
408	33478	1.19	1.602	11.772	0.92	285.375	3.329	408	251	191	2	70	3	5	2	11	11	5	42824.02906	43324.27039	2	52	2	1	1	0.47	0.42	0.47	0.42	0.05	0	0	2	NA	1	2	0	2	1962.5	221	1.198	1.7785	14.436	0.9335	273	3.025	1	1	0
409	33485	0.793	1.055	17.721	1.414	187.5	1.726	409	0	0	2	44	1	1	2	7	7	2.07	21707.38486	23432.98	1	56	2	1	1	0.31	0.44	0.31	0.44	0.13	0	0	2	NA	1	2	0	2	1056	0	0.6185	0.987	17.1425	1.3635	221.5	1.73	0	0	1
410	33492	1.19	2.148	35.019	2.923	387	10.769	410	29	46	1	45	4	3	1	6	6	3.37	25858.3804	25918.77232	2	49	2	1	1	0.47	0.37	0.47	0.37	0.1	0	0	2	NA	1	2	0	1	3003.5	37.5	1.208	2.0965	37.8935	2.654	359	14.915	1	2	3
411	33496	0.793	1.055	23.999	1.414	187.5	3.329	411	143	45	2	50	3	5	2	11	11	5	100008.945	101903.7935	1	53	2	1	1	0.39	0.3	0.39	0.3	0.09	0	0	2	NA	1	2	0	3	1280	94	0.996	1.0575	21.9845	1.285	192.5	3.76	0	0	2
412	33517	2.261	3.109	35.019	2.923	582.875	10.769	412	432	5	1	71	1	1	1	4	4	1.84	5542.402972	8409.394024	2	54	2	1	1	0.47	0.35	0.47	0.35	0.12	0	0	1	3	2	2	0	1	2816	218.5	2.3295	3.7	44.873	3.8255	538	14.04	3	3	3
413	33520	0.793	1.602	17.721	1.414	285.375	1.726	413	12	96	1	74	3	5	1	6	6	2.46	41236.40235	41719.95707	2	49	2	1	1	0.2	0.28	0.2	0.28	0.08	0	0	2	NA	1	2	0	1	1531	54	0.9835	1.379	19.7885	1.2	278	2.07	0	1	1
414	33527	2.261	3.109	35.019	2.923	582.875	10.769	414	1048	473	1	63	3	3	2	8	4	1.92	36492.46435	36056.42868	1	46	2	1	1	0.24	0.21	0.24	0.21	0.03	0	0	2	NA	1	2	0	1	4117	760.5	2.8605	7.129	38.878	3.34	608	14.4	3	3	3
415	33530	1.595	1.602	23.999	1.937	387	5.556	415	12	5	2	56	3	3	2	9	9	4.29	104971.5342	107317.6935	1	50	2	1	1	0.29	0.2	0.29	0.2	0.09	0	0	2	NA	1	2	0	1	1681	8.5	1.6235	1.683	25.273	1.8865	359	4.52	2	1	2
416	33531	1.595	1.602	17.721	0.92	285.375	5.556	416	302	284	1	82	3	4	2	7	7	3.24	24881.33997	25813.07672	1	46	2	1	1	0.52	0.53	0.52	0.53	0.01	0	0	2	NA	1	1	0	1	1580.5	293	1.5055	1.8285	18.05	1.1225	301.5	4.67	2	1	1
417	33534	1.595	3.109	23.999	2.923	582.875	10.769	417	64	86	1	78	3	1	1	4	4	1.21	15391.933	15572.42503	2	44	2	1	1	0.41	0.43	0.41	0.43	0.02	0	0	1	3	2	1	0	1	1442	75	1.813	3.336	22.46	4.3665	839.5	27.03	2	3	2
418	33551	1.19	1.602	23.999	1.414	285.375	3.329	418	2	45	1	76	3	5	1	12	12	NA	43934.29528	44661.38277	2	58	1	1	1	0.4	0.53	0.4	0.53	0.13	0	0	1	3	2	2	0	1	1703.5	23.5	1.276	1.523	20.8315	1.614	319	3.5	1	1	2
419	33561	1.19	3.109	17.721	1.414	285.375	5.556	419	111	136	2	83	3	3	1	3	3	1.21	30661.12901	35125.95619	1	54	2	1	1	0.45	0.46	0.45	0.46	0.01	0	0	2	NA	1	1	0	2	1754	123.5	1.292	2.962	16.298	1.282	261.5	6.06	1	3	1
420	33562	1.19	1.055	11.772	1.414	582.875	3.329	420	142	94	2	48	5	5	2	11	11	5	67830.7961	69748.98082	2	52	2	1	1	0.22	0.39	0.22	0.39	0.17	0	0	1	1	3	2	0	3	1371.5	118	1.3645	1.3145	10.6295	1.2845	479.5	2.79	1	0	0
421	33563	1.595	3.109	23.999	2.923	387	5.556	421	257	116	2	54	3	3	2	8	8	3.01	117523.3695	118113.7933	2	53	2	1	1	0.57	0.5	0.57	0.5	0.07	0	0	2	NA	1	2	0	2	2160.5	186.5	1.7995	2.76	25.346	2.601	350	5.695	2	3	2
422	33576	2.261	3.109	17.721	1.937	387	10.769	422	76	76	2	68	3	3	2	7	7	2.68	62731.71317	66887.94295	2	44	2	1	1	0.35	0.38	0.35	0.38	0.03	0	0	2	NA	1	2	0	2	2387.5	76	1.941	3.153	17.309	1.9805	402	8.35	3	3	1
423	33577	0.793	1.055	17.721	1.414	285.375	3.329	423	39	101	2	55	3	4	1	2	2	0.63	44109.14682	45095.00537	1	52	2	1	1	0.23	0.2	0.23	0.2	0.03	0	0	1	3	2	2	0	1	1129	70	0.492	1.3375	16.6355	1.327	279.5	3.005	0	0	1
424	33592	2.261	2.148	35.019	2.923	387	10.769	424	100	95	1	62	4	3	2	11	11	5	6507.898819	7106.908752	2	45	2	1	1	0.35	0.35	0.35	0.35	0	0	0	1	3	2	2	0	1	2659.5	97.5	1.9005	2.1365	32.3295	3.477	344	10.36	3	2	3
425	33605	0.793	2.148	11.772	0.92	285.375	3.329	425	0	0	2	68	3	4	1	3	3	1.22	68114.58193	78929.16769	1	54	2	1	1	0.32	0.28	0.32	0.28	0.04	0	0	2	NA	1	2	0	2	1259	0	1.0095	1.9265	13.28	1.173	300.5	2.645	0	2	0
426	33614	1.19	1.602	17.721	1.414	285.375	3.329	426	95	184	2	65	3	3	2	8	8	3.79	66182.6286	65448.95774	2	49	2	1	1	0.69	0.69	0.7	0.7	0	0	0	2	NA	1	2	0	1	1483.5	139.5	1.0315	1.4525	18.3365	1.513	260.5	3.93	1	1	1
427	33616	2.261	3.109	35.019	2.923	582.875	10.769	427	10	7	1	48	4	3	2	11	11	5	25865.83874	26702.42031	2	54	2	1	1	0.25	0.2	0.25	0.2	0.05	0	0	1	1	3	2	0	1	3060.5	8.5	2.54	3.0555	39.693	3.049	599	9.695	3	3	3
428	33617	1.595	3.109	23.999	1.937	285.375	3.329	428	406	406	1	48	3	3	2	9	9	4.68	101272.9033	104791.7306	1	46	2	1	1	0.56	0.52	0.56	0.52	0.04	0	0	1	3	2	2	0	1	3446	406	1.673	2.615	23.71	1.77	299	3.66	2	3	2
429	33621	2.261	3.109	35.019	2.923	582.875	10.769	429	238	284	1	63	3	5	2	9	9	4.68	60687.28225	64675.29667	1	55	2	1	1	0.33	0.36	0.33	0.36	0.03	0	0	1	3	2	2	0	1	2345.5	261	3.566	3.912	30.134	2.602	577.5	9.255	3	3	3
430	33624	1.19	3.109	35.019	2.923	285.375	10.769	430	430	430	1	44	4	5	1	12	12	NA	26613.21872	27473.97288	1	54	2	1	1	0.24	0.24	0.24	0.24	0	0	0	2	NA	1	2	0	1	2651	430	1.113	2.917	30.345	2.751	309	11.24	1	3	3
431	33627	1.19	1.602	35.019	1.414	187.5	1.726	431	278	396	1	46	3	5	2	8	8	5	72840.61966	75819.10628	1	44	2	1	1	0.37	0.41	0.37	0.41	0.04	0	0	2	NA	1	2	0	1	1823.5	337	1.025	1.4455	28.487	1.451	239	2.15	1	1	3
432	33634	1.19	1.602	23.999	0.92	187.5	1.726	432	615	478	1	50	3	4	1	4	4	1.53	38574.84909	39532.92226	2	53	1	1	1	0.42	0.28	0.42	0.28	0.14	0	0	1	1	3	2	0	1	1402	546.5	1.149	1.453	27.76	1.176	173.5	1.335	1	1	2
433	33635	2.261	3.109	35.019	1.937	387	10.769	433	618	1340	1	44	3	3	2	10	10	5	85173.88289	88133.3338	2	44	2	1	1	0.28	0.25	0.28	0.25	0.03	0	0	1	1	3	2	0	1	2664.5	979	2.129	3.407	42.8965	1.8055	394	7.355	3	3	3
434	33642	0.793	1.055	11.772	0.92	187.5	1.726	434	142	142	2	77	3	4	2	8	8	3.56	56799.66094	57323.29422	2	46	2	1	1	0.27	0.28	0.27	0.28	0.01	0	0	1	1	3	1	0	1	1194.5	142	0.6895	1.0765	12.9675	1.0405	171	2.34	0	0	0
435	33663	2.261	3.109	35.019	2.923	582.875	10.769	435	16	9	1	76	3	5	1	6	6	1.29	16712.68053	16601.35846	1	54	1	1	1	0.44	0.55	0.5	0.7	0.2	0	0	2	NA	1	2	0	2	4580	12.5	2.9775	6.734	31.763	3.7105	582	14.31	3	3	3
436	33666	2.261	3.109	35.019	1.937	582.875	10.769	436	186	209	1	71	3	4	2	8	8	3.41	30943.52072	31455.61832	2	56	2	2	2	0.34	0.33	0.34	0.33	0.01	0	0	1	3	2	2	0	1	3289.5	197.5	2.5135	2.8695	36.306	2.122	677	9.58	3	3	3
437	33668	1.19	2.148	23.999	1.414	285.375	5.556	437	159	189	2	48	4	4	2	9	9	3.48	32443.06229	32826.7187	1	50	2	1	1	0.27	0.17	0.27	0.17	0.1	0	0	1	3	2	2	0	1	1960	174	1.186	2.01	22.2565	1.6195	330	5.27	1	2	2
438	33669	2.261	3.109	35.019	2.923	582.875	10.769	438	142	236	1	46	3	5	2	11	11	5	85173.88289	87154.15023	2	44	2	1	1	0.48	0.51	0.48	0.51	0.03	0	0	2	NA	1	2	0	1	2188	189	2.0655	2.8495	32.056	2.6775	634	7.565	3	3	3
439	33673	0.793	1.055	11.772	0.92	187.5	1.726	439	154	282	1	85	3	4	1	4	4	1.19	11731.24549	12170.54789	2	56	2	2	1	0.32	0.24	0.32	0.24	0.08	0	0	1	3	2	1	0	1	1333.5	218	0.8795	1.2855	14.382	0.8245	217.5	2.225	0	0	0
440	33675	1.19	1.602	17.721	1.414	582.875	5.556	440	101	95	2	56	3	4	1	6	6	1.6	57644.09516	56478.26967	2	53	1	1	1	0.18	0.26	0.18	0.26	0.08	0	0	2	NA	1	2	0	1	1463.5	98	1.2685	1.4315	18.5935	1.5585	478	5.885	1	1	1
441	33684	1.19	1.055	11.772	1.414	187.5	3.329	441	107	189	1	74	3	3	1	6	6	2.61	39351.72611	42162.12842	1	55	2	1	1	0.49	0.49	0.49	0.49	0	0	0	2	NA	1	2	0	1	1221.5	148	1.229	1.322	14.5675	1.588	176	3.57	1	0	0
442	33694	2.261	2.148	35.019	1.937	285.375	5.556	442	268	245	1	54	3	3	1	6	6	2.42	89650.90557	91877.54102	2	48	2	1	1	0.3	0.31	0.3	0.31	0.01	0	0	2	NA	1	2	0	1	2034	256.5	2.019	1.879	31.0535	1.8785	254	5.13	3	2	3
443	33696	2.261	3.109	35.019	1.937	582.875	10.769	443	704	733	1	61	3	3	2	7	7	2.49	57262.75794	56578.5453	2	46	1	1	1	0.24	0.26	0.24	0.26	0.02	0	0	1	1	3	2	0	2	2399.5	718.5	2.317	4.139	37.5945	1.7915	654.5	27.685	3	3	3
444	33709	1.595	3.109	35.019	2.923	387	10.769	444	244	223	1	53	3	4	1	6	6	2.61	87029.44548	89720.6014	1	54	2	1	1	0.24	0.32	0.24	0.32	0.08	0	0	1	1	3	2	0	1	2821	233.5	1.698	3.393	30.7555	2.3765	385	9.27	2	3	3
445	33713	2.261	2.148	35.019	2.923	582.875	1.726	445	184	184	1	62	5	5	2	11	11	5	77586.29534	76659.24387	2	53	2	1	1	0.29	0.26	0.29	0.26	0.03	0	0	1	3	2	2	0	1	2910	184	2.223	1.997	40.803	4.443	615	1.46	3	2	3
446	33727	0.793	1.055	11.772	0.92	187.5	1.726	446	0	0	2	57	4	4	2	8	8	2.1	27910.42737	28240.48296	1	50	2	1	1	0.56	0.49	0.56	0.49	0.07	0	0	2	NA	1	2	0	2	1311	0	0.712	0.7495	12.859	0.9985	226	0.865	0	0	0
447	33729	0.793	1.055	11.772	0.92	187.5	1.726	447	142	102	2	69	4	3	1	6	6	1.95	14332.85106	14234.78886	1	52	2	1	1	0.73	0.48	0.5	0.5	0	0	0	2	NA	1	2	0	1	986.5	122	0.549	1.031	6.9735	0.8115	234	0.895	0	0	0
448	33736	1.595	2.148	23.999	1.937	387	10.769	448	103	108	2	54	3	4	1	5	5	1.05	95610.64649	97422.16138	2	48	2	1	1	0.23	0.4	0.3	0.4	0.1	0	0	2	NA	1	2	0	1	896	105.5	1.4195	1.9955	20.885	1.871	432	8.885	2	2	2
449	33744	0.793	1.602	17.721	0.92	285.375	5.556	449	668	468	2	48	3	3	1	3	3	0.94	51684.85093	51103.33822	1	49	2	1	1	0.21	0.26	0.21	0.26	0.05	0	0	1	1	3	2	0	2	1653.5	568	0.903	1.5425	20.56	1.0435	295.5	5.49	0	1	1
450	33745	2.261	3.109	35.019	2.923	387	10.769	450	362	284	1	46	3	5	2	11	11	5	115169.4604	119878.7929	1	57	2	1	1	0.25	0.24	0.25	0.24	0.01	0	0	1	1	3	2	0	1	1704	323	4.4425	2.7215	38.9235	2.4795	447.5	8.65	3	3	3
451	33751	1.19	1.602	23.999	2.923	285.375	5.556	451	58	58	1	51	3	4	1	5	5	2.51	76142.60374	78497.11282	1	48	2	1	1	0.64	0.65	0.7	0.7	0	0	0	1	1	3	2	0	1	2441.5	58	1.2815	1.498	21.483	2.7735	308	7.09	1	1	2
452	33754	1.595	3.109	35.019	2.923	187.5	10.769	452	331	170	1	48	1	4	2	11	11	5	18143.98362	18718.64055	1	55	2	1	1	0.33	0.25	0.33	0.25	0.08	0	0	2	NA	1	2	0	1	2988.5	250.5	1.664	2.522	32.4045	2.6225	222	15.895	2	3	3
453	33756	0.793	1.602	11.772	0.92	187.5	5.556	453	271	165	2	43	3	4	2	11	11	5	99712.03434	102531.7875	1	53	2	1	1	0.26	0.28	0.26	0.28	0.02	0	0	2	NA	1	2	0	2	920	218	0.8175	1.396	11.8315	1.0875	226.5	5.01	0	1	0
454	33761	2.261	3.109	35.019	2.923	582.875	5.556	454	243	189	1	54	3	5	2	11	11	5	80641.14092	82857.9804	1	45	2	1	2	0.41	0.3	0.41	0.3	0.11	0	0	2	NA	1	2	0	1	2462.5	216	3.0235	3.4	34.208	2.331	611	4.665	3	3	3
455	33762	0.793	3.109	17.721	1.414	187.5	10.769	455	568	568	1	44	3	5	2	11	11	5	84999.63095	88475.30517	1	52	2	1	1	0.46	0.47	0.46	0.47	0.01	0	0	2	NA	1	2	0	1	1836	568	0.9815	2.539	15.3325	1.298	231	9.365	0	3	1
456	33765	1.595	1.602	35.019	2.923	285.375	5.556	456	7	0	1	41	4	4	2	7	7	3.57	25524.81409	25584.42697	2	44	2	1	1	0.46	0.56	0.46	0.56	0.1	0	0	2	NA	1	2	0	1	2377.5	3.5	1.7455	1.6925	30.1685	2.5695	310.5	4.595	2	1	3
457	33767	2.261	3.109	35.019	2.923	387	5.556	457	350	284	2	47	1	5	2	10	10	4.92	18698.09162	19237.87716	2	54	2	1	1	0.72	0.68	0.7	0.6	0.1	0	0	2	NA	1	2	0	2	2120	317	1.9555	2.678	39.416	2.3265	459	7.03	3	3	3
458	33768	2.261	3.109	23.999	1.937	285.375	3.329	458	321	206	2	65	3	3	2	8	8	3.99	74588.85874	79530.67238	1	46	2	2	2	0.28	0.4	0.28	0.4	0.12	0	0	1	3	2	1	0	1	2583.5	263.5	1.9215	3.0005	23.746	1.7925	309.5	4.155	3	3	2
459	33770	2.261	3.109	35.019	2.923	582.875	10.769	459	10	1	1	47	3	3	2	11	11	4.76	104643.8183	107076.7558	2	47	2	1	1	0.28	0.25	0.28	0.25	0.03	0	0	2	NA	1	2	0	1	2095.5	5.5	3.5345	2.951	44.155	3.597	686	15.43	3	3	3
460	33771	2.261	3.109	35.019	2.923	582.875	10.769	460	308	149	1	66	1	1	1	3	3	0.75	7101.447409	6672.955219	1	57	2	1	2	0.4	0.29	0.4	0.29	0.11	0	0	1	2	3	2	0	1	2250	228.5	2.061	2.6025	35.482	3.4985	523.5	11.955	3	3	3
461	33775	1.595	2.148	17.721	1.414	285.375	5.556	461	3	3	1	50	4	5	2	11	11	5	26005.38208	26846.47691	2	48	1	1	1	0.62	0.63	0.6	0.6	0	0	0	2	NA	1	2	0	2	1988	3	1.7065	2.283	18.0005	1.581	277.5	4.64	2	2	1
462	33778	2.261	3.109	35.019	1.937	582.875	5.556	462	426	302	1	40	3	2	2	7	7	1.91	101272.9033	101024.1164	1	46	2	1	1	0.49	0.36	0.49	0.36	0.13	0	0	2	NA	1	2	0	1	3179	364	3.402	3.789	32.0095	1.6895	592.5	4.595	3	3	3
463	33784	1.595	3.109	23.999	1.414	387	5.556	463	186	100	2	54	3	5	2	11	11	5	119048.5771	116640.874	1	49	2	1	1	0.26	0.31	0.26	0.31	0.05	0	0	2	NA	1	2	0	1	2188.5	143	1.627	2.679	21.4845	1.465	373.5	6.88	2	3	2
464	33792	0.793	1.602	11.772	0.92	187.5	3.329	464	56	7	2	73	1	1	1	6	6	0.65	7733.275043	9820.889929	1	56	2	1	2	0.42	0.42	0.42	0.42	0	0	0	2	NA	1	2	0	2	1098.5	31.5	0.7605	1.637	9.383	0.7155	146	3.295	0	1	0
465	33793	2.261	3.109	35.019	2.923	387	5.556	465	746	305	1	76	3	5	1	6	6	2.5	48020.98189	51437.36793	2	47	2	1	1	0.43	0.38	0.43	0.38	0.05	0	0	1	3	2	1	1	1	3428.5	525.5	3.944	3.958	36.7735	2.861	396	5.77	3	3	3
466	33796	0.793	1.602	11.772	0.92	187.5	3.329	466	8	6	2	81	3	4	1	4	4	2.04	33575.46293	36567.04688	1	46	2	1	1	0.41	0.44	0.41	0.44	0.03	0	0	2	NA	1	1	0	2	1130	7	0.772	1.609	5.963	0.761	150.5	3.11	0	1	0
467	33797	1.595	2.148	23.999	1.937	387	3.329	467	711	617	2	45	1	4	1	5	5	1.64	23957.75172	24843.83398	2	55	2	1	1	0.42	0.31	0.42	0.31	0.11	0	0	1	1	3	2	0	1	2230	664	1.5395	2.405	22.596	1.9085	393.5	2.79	2	2	2
468	33798	2.261	3.109	35.019	2.923	582.875	10.769	468	0	0	1	50	4	4	1	1	1	0.41	20960.98279	21777.69749	1	44	2	1	1	0.6	0.6	0.6	0.4	0.2	0	0	1	1	3	2	0	1	6144.5	0	3.659	4.284	68.739	5.0535	588.5	7.905	3	3	3
469	33806	0.793	1.055	17.721	0.92	187.5	1.726	469	133	83	2	55	3	5	2	11	11	5	85702.30511	87617.78877	2	51	2	1	1	0.18	0.19	0.18	0.19	0.01	0	0	2	NA	1	2	0	2	622.5	108	0.5185	0.946	15.0175	1.1135	174.5	1.22	0	0	1
470	33808	0.793	1.602	11.772	1.414	285.375	3.329	470	40	16	1	74	1	1	1	99	99	NA	4202.014651	5574.413471	2	56	2	1	1	0.4	0.47	0.4	0.47	0.07	0	0	1	3	2	2	0	1	1748.5	28	0.958	1.8435	13.6065	1.3535	255.5	2.955	0	1	0
471	33819	1.595	3.109	35.019	2.923	387	10.769	471	154	199	1	84	3	5	2	7	7	3.12	10588.35867	11037.22935	1	47	2	1	1	0.54	0.47	0.54	0.47	0.07	0	0	1	3	2	1	0	1	2582.5	176.5	1.656	3.5065	31.3115	2.676	436	11.275	2	3	3
472	33827	0.793	1.602	17.721	0.92	187.5	3.329	472	355	466	2	43	3	3	2	7	7	4.39	110074.9597	113565.8528	1	56	2	1	1	0.34	0.52	0.34	0.52	0.18	0	0	1	1	3	2	1	1	1669.5	410.5	0.6625	1.8015	16.436	0.702	153	3.595	0	1	1
473	33838	1.595	1.602	17.721	1.414	285.375	1.726	473	275	371	2	57	3	3	2	7	7	2.88	93843.80393	95374.90357	2	50	2	1	1	0.43	0.4	0.43	0.4	0.03	0	0	1	1	3	2	0	1	1453.5	323	1.582	1.519	15.233	1.46	311.5	1.8	2	1	1
474	33847	1.595	1.055	23.999	1.937	387	3.329	474	0	0	2	45	1	2	1	3	3	0.51	17204.87838	17701.55712	2	54	1	1	1	0.5	0.35	0.5	0.35	0.15	0	0	2	NA	1	2	0	2	2209.5	0	1.568	1.311	21.439	1.7835	342	3.015	2	0	2
475	33854	0.793	1.602	11.772	1.414	285.375	3.329	475	0	0	2	63	1	2	1	4	4	0.9	7094.975247	6176.426605	1	58	1	1	1	0.45	0.42	0.45	0.42	0.03	0	0	1	3	2	2	0	3	1466.5	0	0.9995	1.5615	8.9205	1.239	298.5	3.49	0	1	0
476	33860	1.595	3.109	35.019	2.923	387	10.769	476	3	98	2	42	1	5	2	11	11	5	17515.36253	18021.00447	2	57	2	1	1	0.49	0.56	0.49	0.56	0.07	0	0	2	NA	1	2	0	2	2145	50.5	1.657	3.168	34.2315	2.7405	449	8.58	2	3	3
477	33864	0.793	1.602	11.772	1.937	285.375	5.556	477	83	77	2	61	3	5	2	11	11	5	62731.71317	63428.42026	2	44	2	1	1	0.29	0.3	0.29	0.3	0.01	0	0	1	3	2	2	0	1	1406.5	80	0.7685	1.7345	13.315	1.719	277.5	5.295	0	1	0
478	33866	1.595	1.602	23.999	1.414	285.375	5.556	478	47	142	2	46	4	5	2	10	10	5	26487.61155	26972.71661	2	51	2	2	1	0.32	0.45	0.32	0.45	0.13	0	0	2	NA	1	2	0	1	2483.5	94.5	1.4825	1.673	20.9265	1.5105	313	4.78	2	1	2
479	33876	0.793	2.148	35.019	1.414	387	5.556	479	189	381	1	49	3	3	2	10	10	5	72840.61966	75819.10628	1	44	2	1	1	0.61	0.56	0.7	0.6	0.1	0	0	1	1	3	2	0	1	2110	285	0.9775	2.1335	28.459	1.65	337.5	4.8	0	2	3
480	33885	1.595	2.148	35.019	2.923	582.875	10.769	480	172	101	2	40	3	5	2	11	11	5	121486.2394	124921.7446	1	57	2	1	1	0.38	0.36	0.38	0.36	0.02	0	0	2	NA	1	2	0	1	1728	136.5	1.6775	2.2805	30.1235	2.3465	503.5	10.31	2	2	3
481	33892	2.261	3.109	23.999	1.937	582.875	5.556	481	271	408	2	70	3	3	2	8	8	5	51126.28235	51723.50497	1	55	2	1	1	0.3	0.32	0.3	0.32	0.02	0	0	1	3	2	2	0	1	2512	339.5	1.886	2.5535	20.943	1.9975	483.5	5.38	3	3	2
482	33895	2.261	3.109	23.999	2.923	387	5.556	482	195	392	2	64	4	4	2	8	8	3.9	16730.39008	17424.9252	1	50	2	1	1	0.48	0.47	0.48	0.47	0.01	0	0	2	NA	1	2	0	2	2668.5	293.5	2.556	2.5555	24.177	2.705	355.5	4.945	3	3	2
483	33901	1.595	1.602	35.019	1.937	387	5.556	483	1	0	1	42	4	4	2	11	11	4.42	28551.47367	29474.91701	1	50	2	1	1	0.68	0.63	0.6	0.7	0.1	0	0	2	NA	1	2	0	1	2546.5	0.5	1.6985	1.5235	37.6955	2.1515	446	4.32	2	1	3
484	33910	0.793	1.602	17.721	1.937	582.875	1.726	484	71	94	1	42	4	5	2	7	7	2.17	20697.83744	21367.26979	1	51	2	1	1	0.26	0.34	0.26	0.34	0.08	0	0	2	NA	1	2	0	2	1510.5	82.5	0.8925	1.716	15.1295	1.707	523	2.48	0	1	1
485	33915	1.19	3.109	23.999	1.937	285.375	10.769	485	302	500	1	85	3	4	2	8	8	3.79	22077.19102	22903.92021	2	49	2	1	1	0.45	0.4	0.45	0.4	0.05	0	0	1	3	2	1	0	1	1192	401	1.294	2.6005	25.144	2.16	274.5	8.075	1	3	2
486	33916	2.261	3.109	23.999	1.937	387	5.556	486	101	71	2	69	3	3	1	6	6	1.89	39758.9872	40200.55602	2	46	2	1	1	0.43	0.43	0.43	0.43	0	0	0	2	NA	1	2	0	1	2329.5	86	1.9015	2.6275	21.116	1.9225	352.5	5.45	3	3	2
487	33917	2.261	3.109	35.019	2.923	582.875	10.769	487	232	206	1	51	1	2	2	10	10	4.1	19567.96712	20187.7245	1	54	2	1	1	0.39	0.35	0.39	0.35	0.04	0	0	2	NA	1	2	0	1	3081	219	2.837	3.5855	48.0065	3.927	600.5	15.335	3	3	3
488	33921	2.261	3.109	23.999	2.923	387	10.769	488	28	28	2	83	3	2	2	8	8	3.56	28479.65428	30336.43673	2	44	2	1	1	0.51	0.51	0.51	0.51	0	0	0	2	NA	1	2	1	1	1979	28	2.095	3.993	27.767	3.054	410	13.6	3	3	2
489	33922	0.793	1.055	11.772	1.414	187.5	3.329	489	0	0	2	83	3	3	1	6	6	2.39	30611.58045	38208.00064	2	54	1	1	1	0.63	0.47	0.7	0.5	0.2	0	0	1	3	2	1	0	2	883.5	0	0.5335	0.6115	14.1925	1.244	165.5	3.065	0	0	0
490	33925	1.19	1.602	11.772	0.92	387	3.329	490	44	38	2	71	3	5	2	7	7	3.57	40202.23085	46498.2096	2	56	2	1	1	0.45	0.42	0.3	0.2	0.1	0	0	2	NA	1	2	0	2	3098.5	41	1.24	1.5865	10.1145	0.6195	362	2.875	1	1	0
491	33929	1.595	3.109	23.999	1.414	285.375	10.769	491	152	145	1	54	3	4	2	11	11	5	87029.44548	89421.9006	1	54	2	1	1	0.5	0.57	0.5	0.57	0.07	0	0	1	3	2	2	0	1	2385.5	148.5	1.677	2.6135	22.753	1.439	323	9.47	2	3	2
492	33930	2.261	3.109	35.019	2.923	582.875	10.769	492	231	286	1	74	3	3	1	6	6	1.89	17216.09205	17417.9749	2	46	2	1	1	0.46	0.46	0.46	0.46	0	0	0	1	3	2	2	0	1	2082.5	258.5	2.037	3.5195	32.313	2.7675	674.5	12.74	3	3	3
493	33938	1.19	1.055	11.772	1.414	285.375	3.329	493	53	47	2	67	4	5	1	5	5	1.56	18973.99279	18844.17692	1	49	2	1	1	0.25	0.3	0.25	0.3	0.05	0	0	2	NA	1	2	0	2	1507	50	1.042	0.9315	14.3605	1.4525	309.5	2.525	1	0	0
494	33941	1.19	1.602	17.721	1.414	387	3.329	494	110	242	2	81	1	3	1	5	5	1.56	7104.895283	9378.487953	2	58	1	1	1	0.44	0.43	0.44	0.43	0.01	0	0	1	3	2	2	0	1	1539	176	1.2385	1.854	15.167	1.4535	405.5	4.185	1	1	1
495	33945	2.261	3.109	35.019	2.923	582.875	10.769	495	589	383	1	65	3	2	2	11	11	5	62773.44135	63744.81071	2	50	2	1	1	0.31	0.37	0.31	0.37	0.06	0	0	1	1	3	2	0	1	2774.5	486	4.227	5.715	61.4215	6.0625	1181.5	26.36	3	3	3
496	33947	1.595	2.148	23.999	1.937	387	10.769	496	172	88	1	64	3	5	2	10	10	4.35	70216.93679	69377.93921	1	50	2	1	1	0.33	0.22	0.2	0.2	0	0	0	1	3	2	2	0	1	2148.5	130	1.7395	1.9475	22.5855	2.2025	347	7.915	2	2	2
497	33949	2.261	3.109	35.019	2.923	582.875	10.769	497	4	2	1	54	3	4	2	11	11	5	89650.90557	90856.75836	2	46	2	1	1	0.37	0.38	0.37	0.38	0.01	0	0	2	NA	1	2	0	2	5318	3	3.925	5.5985	35.1995	4.114	865	12.835	3	3	3
498	33960	0.793	1.602	23.999	0.92	285.375	3.329	498	182	241	2	59	4	2	2	11	11	3.85	16360.60311	16525.23673	2	45	2	1	1	0.4	0.36	0.4	0.36	0.04	0	0	2	NA	1	2	0	2	1919	211.5	0.8565	1.5255	22.906	1.0415	285	2.595	0	1	2
499	33965	1.595	1.602	23.999	1.937	582.875	10.769	499	260	243	1	50	4	4	2	8	4	1.99	28551.47367	29474.91701	1	50	2	1	1	0.44	0.5	0.44	0.5	0.06	0	0	1	1	3	2	0	1	2366.5	251.5	1.4155	1.4935	22.8345	1.97	483	7.54	2	1	2
500	33971	0.793	1.055	17.721	1.937	187.5	3.329	500	144	201	2	64	3	3	1	1	1	0.23	70166.29739	74815.09845	2	46	2	1	1	0.42	0.34	0.42	0.34	0.08	0	0	1	1	3	2	0	1	1281.5	172.5	0.8905	1.3195	15.105	1.7375	205.5	2.91	0	0	1
501	33972	1.595	2.148	35.019	1.937	387	5.556	501	279	75	1	65	4	4	2	8	8	3.9	10725.82763	11522.28255	1	50	2	1	1	0.32	0.4	0.32	0.4	0.08	0	0	1	1	3	2	0	1	3176.5	177	1.7085	2.41	30.6285	2.273	351.5	7.265	2	2	3
502	33978	0.793	1.602	17.721	1.414	285.375	3.329	502	110	0	2	48	3	4	2	11	11	4.56	90393.99848	92950.24721	1	45	2	1	1	0.32	0.49	0.32	0.49	0.17	0	0	2	NA	1	2	1	1	1926	55	0.9915	1.8455	15.411	1.2985	272	3.79	0	1	1
503	33984	1.19	2.148	11.772	1.414	187.5	3.329	503	143	143	2	63	1	4	1	13	13	NA	9459.966996	7834.999748	1	58	2	2	2	0.55	0.64	0.5	0.7	0.2	1	1	1	3	2	2	0	1	1930	143	1.195	1.987	13.49	1.554	227	3.12	1	2	0
504	33990	1.595	1.602	17.721	0.92	387	5.556	504	199	46	1	82	3	4	1	5	5	2.13	19879.31456	21840.52472	1	48	2	1	1	0.18	0.18	0.18	0.18	0	0	0	1	3	2	2	0	1	1674	122.5	1.5005	1.86	17.19	1.1085	404	5.26	2	1	1
505	34006	1.595	3.109	23.999	1.937	582.875	10.769	505	710	350	1	81	3	5	1	6	6	2.65	22457.33858	23409.36912	1	47	2	1	1	0.51	0.54	0.51	0.54	0.03	0	0	1	3	2	2	0	1	2147.5	530	1.785	3.55	21.199	1.859	552.5	7.71	2	3	2
506	34029	1.19	1.055	11.772	1.414	387	1.726	506	90	20	2	50	1	1	1	6	6	1.07	20581.04022	20669.51187	2	53	2	1	1	0.22	0.21	0.22	0.21	0.01	0	0	2	NA	1	2	0	2	1828	55	1.1395	1.1835	13.3615	1.256	349	1.51	1	0	0
507	34046	0.793	1.055	17.721	1.414	187.5	1.726	507	220	153	1	48	3	3	2	7	7	2	95268.17767	97483.13435	2	46	2	1	1	0.43	0.3	0.43	0.3	0.13	0	0	1	3	2	2	0	1	1856	186.5	0.8385	1.174	20.199	1.4955	199.5	1.725	0	0	1
508	34047	1.595	3.109	23.999	1.937	582.875	10.769	508	80	86	1	57	3	5	2	11	11	5	105888.795	104617.1144	1	49	2	1	1	0.23	0.26	0.23	0.26	0.03	0	0	1	3	2	2	0	3	2326	83	1.8025	2.859	23.7985	1.9145	512.5	13.175	2	3	2
509	34050	1.595	2.148	17.721	0.92	285.375	10.769	509	196	146	2	74	3	1	1	3	3	1.01	36696.7418	39230.2485	2	44	2	1	1	0.41	0.35	0.41	0.35	0.06	0	0	2	NA	1	1	0	1	1478	171	1.484	2.3885	20.1015	1.1675	324	9.42	2	2	1
510	34058	1.19	1.055	11.772	0.92	387	1.726	510	4	2	1	71	3	3	1	3	3	1.51	40704.4636	43600.3261	2	50	2	1	1	0.47	0.3	0.47	0.3	0.17	0	0	1	3	2	2	0	1	1524.5	3	1.0855	1.2425	13.7015	0.9355	384.5	1.655	1	0	0
511	34062	0.793	1.602	17.721	0.92	187.5	1.726	511	49	174	2	67	3	5	2	8	8	3.9	63157.80538	73185.40128	1	55	2	1	1	0.53	0.4	0.53	0.4	0.13	0	0	2	NA	1	2	0	2	1276.5	111.5	1.0005	1.4355	15.846	1.079	212	2.355	0	1	1
512	34074	2.261	2.148	35.019	2.923	387	5.556	512	256	0	1	41	2	4	2	8	8	2.21	71904.20132	71727.56154	1	58	2	1	1	0.68	0.62	0.7	0.6	0.1	0	0	2	NA	1	2	0	1	2956	128	1.973	2.3655	35.4055	2.3915	409	5.01	3	2	3
513	34079	1.19	1.055	23.999	1.937	387	5.556	513	73	68	1	70	1	1	2	11	11	5	4433.674536	6113.545972	1	58	2	1	1	0.56	0.62	0.5	0.5	0	0	0	2	NA	1	2	0	1	1421.5	70.5	1.3805	1.1845	20.924	1.7585	435	5.4	1	0	2
514	34080	1.595	2.148	23.999	1.414	387	5.556	514	465	155	1	44	3	5	1	6	6	1.07	90370.19705	93752.31031	2	48	2	1	1	0.47	0.4	0.47	0.4	0.07	0	0	2	NA	1	2	0	2	1870.5	310	1.561	1.878	22.9085	1.222	362.5	6.53	2	2	2
515	34083	2.261	3.109	17.721	0.92	387	3.329	515	179	253	2	54	1	2	2	8	8	2.17	13763.13335	14857.21245	1	58	2	1	1	0.6	0.58	0.5	0.5	0	0	0	2	NA	1	2	0	1	2023.5	216	2.009	2.6105	16.2775	0.6	398	3.18	3	3	1
516	34084	1.595	3.109	35.019	2.923	387	10.769	516	46	51	1	65	4	3	2	7	7	4.18	9263.820576	9951.712988	1	45	1	1	1	0.25	0.22	0.25	0.22	0.03	0	0	2	NA	1	2	0	1	3164.5	48.5	1.7245	3.3525	44.743	3.858	458.5	10.205	2	3	3
517	34086	2.261	3.109	35.019	2.923	582.875	10.769	517	181	186	1	64	3	1	2	7	7	3.18	74056.79928	74086.81595	2	47	2	2	1	0.31	0.42	0.31	0.42	0.11	0	0	1	1	3	2	0	1	3042	183.5	7.471	4.308	61.6335	4.4175	818	15.22	3	3	3
518	34091	1.19	1.602	17.721	1.414	285.375	1.726	518	151	97	1	69	5	5	2	11	11	5	80441.31073	84751.90444	1	57	2	1	1	0.57	0.49	0.57	0.49	0.08	0	0	1	3	2	1	0	1	1495.5	124	1.0905	1.6185	15.5785	1.248	285	1.555	1	1	1
519	34107	2.261	2.148	23.999	2.923	387	1.726	519	426	249	2	62	3	5	2	7	6	3.09	37017.92174	37429.0479	2	50	2	1	1	0.68	0.53	0.7	0.6	0.1	0	0	2	NA	1	1	1	1	1791	337.5	1.8995	2.3615	26.0375	2.4875	375.5	2.375	3	2	2
520	34109	2.261	3.109	35.019	2.923	582.875	10.769	520	136	115	1	47	3	4	2	11	11	5	92482.46431	95943.62937	1	54	2	2	1	0.18	0.21	0.18	0.21	0.03	0	0	2	NA	1	2	0	2	3849	125.5	2.711	4.115	44.0225	4.857	909.5	22.105	3	3	3
521	34111	1.19	1.055	23.999	0.92	285.375	1.726	521	615	272	1	44	3	3	2	9	9	3.42	91406.64771	94827.55023	1	47	2	1	1	0.27	0.2	0.1	0.1	0	0	0	1	1	3	2	0	1	1860	443.5	1.2935	1.3	23.8775	1.099	292.5	2.18	1	0	2
522	34114	1.595	1.602	35.019	1.937	285.375	3.329	522	0	71	1	69	4	3	1	5	5	2.51	9263.820576	9951.712988	1	45	2	1	1	0.65	0.62	0.7	0.6	0.1	0	0	1	1	3	2	0	2	2947	35.5	1.4275	1.622	29.1095	2.256	301	2.81	2	1	3
523	34122	2.261	3.109	35.019	2.923	582.875	10.769	523	139	86	1	73	3	3	1	5	5	2.45	43718.50637	43970.28775	2	46	2	1	1	0.27	0.21	0.27	0.21	0.06	0	0	1	3	2	2	0	2	1984.5	112.5	2.016	3.015	33.0115	3.3395	543.5	12.655	3	3	3
524	34123	1.595	2.148	35.019	2.923	582.875	5.556	524	162	264	1	43	3	5	2	11	11	5	71827.31626	74515.46043	2	52	2	1	1	0.27	0.25	0.27	0.25	0.02	0	0	2	NA	1	2	0	1	3080	213	1.466	2.238	35.006	3.172	488.5	6.895	2	2	3
525	34127	0.793	1.055	11.772	0.92	187.5	3.329	525	13	6	1	85	3	4	2	11	11	5	25637.71312	28167.02283	1	56	2	1	1	0.33	0.4	0.33	0.4	0.07	0	0	1	3	2	2	0	1	1005.5	9.5	0.92	1.237	8.724	1.0815	183.5	2.85	0	0	0
526	34128	2.261	3.109	35.019	1.937	582.875	10.769	526	391	840	1	51	3	3	2	11	11	4.75	63454.0126	65198.37484	2	46	2	1	1	0.28	0.46	0.28	0.46	0.18	0	0	2	NA	1	2	0	1	2721	615.5	2.554	4.7165	30.713	2.2655	593.5	9.635	3	3	3
527	34133	1.19	1.602	17.721	0.92	187.5	1.726	527	28	0	1	61	4	3	1	5	5	2.04	12008.35458	12301.12402	2	53	2	1	1	0.62	0.62	0.5	0.6	0.1	0	0	1	3	2	2	0	2	1743	14	1.042	1.4475	20.3695	1.1165	181.5	1.815	1	1	1
528	34135	1.595	2.148	23.999	1.414	187.5	5.556	528	9	7	1	77	3	1	2	7	7	2.88	33426.51421	33203.86237	1	44	2	1	1	0.31	0.57	0.31	0.57	0.26	0	0	1	3	2	2	0	1	1466.5	8	1.534	2.3325	24.185	1.6455	234	6.03	2	2	2
529	34138	2.261	3.109	23.999	1.937	582.875	10.769	529	431	8	2	78	3	4	1	4	4	1.92	43428.16878	43935.46725	1	44	2	1	1	0.44	0.33	0.44	0.33	0.11	0	0	1	3	2	1	0	1	2686	219.5	2.688	3.402	24.9765	2.042	513.5	12.34	3	3	2
530	34148	1.19	1.602	17.721	2.923	582.875	10.769	530	49	6	2	69	3	3	2	9	9	4.17	77071.58309	79580.25195	2	47	1	1	1	0.54	0.46	0.8	0.6	0.2	1	0	2	NA	1	2	0	1	1169.5	27.5	1.3785	1.65	17.4865	2.944	480.5	14.935	1	1	1
531	34150	1.19	1.602	17.721	1.414	387	5.556	531	142	66	1	64	2	3	2	9	9	3.73	50168.53812	52856.91033	2	52	2	1	1	0.3	0.34	0.3	0.34	0.04	0	0	1	1	3	2	0	1	1496.5	104	1.3445	1.3775	17.5345	1.384	349	5.16	1	1	1
532	34152	1.19	1.055	17.721	1.414	285.375	3.329	532	127	84	2	50	3	2	2	7	7	3.76	119048.5771	116640.874	1	49	2	2	1	0.33	0.55	0.33	0.55	0.22	1	1	1	1	3	2	0	2	1833	105.5	1.079	1.275	16.607	1.238	282	4.305	1	0	1
533	34165	0.793	1.055	11.772	1.937	187.5	3.329	533	4	154	2	52	3	3	2	10	10	3.25	46029.49343	47786.96977	2	50	2	1	1	0.3	0.27	0.3	0.27	0.03	0	0	1	1	3	2	0	1	1179.5	79	0.3815	0.6115	13.79	1.7575	126	2.96	0	0	0
534	34173	1.595	3.109	11.772	1.414	387	5.556	534	236	444	1	78	3	3	1	4	4	1.29	50975.4029	59471.32693	2	48	2	1	1	0.52	0.53	0.52	0.53	0.01	0	0	1	3	2	1	0	1	2107	340	1.5625	2.748	14.6175	1.353	448	6.175	2	3	0
535	34176	0.793	1.055	11.772	0.92	187.5	1.726	535	204	1	2	45	1	1	2	8	8	1.66	15902.18288	16010.03989	2	57	2	1	1	0.62	0.6	0.6	0.5	0.1	0	0	1	3	2	2	0	1	1870.5	102.5	0.8685	1.0195	9.745	0.6355	202.5	1.585	0	0	0
536	34180	0.793	1.055	11.772	0.92	187.5	1.726	536	1	1	2	46	4	2	2	9	9	2.05	22787.01535	22980.35379	2	51	1	1	1	0.61	0.56	0.6	0.5	0.1	0	0	1	3	2	2	0	2	815	1	0.776	0.931	12.4875	0.8495	146.5	2.38	0	0	0
537	34186	2.261	2.148	35.019	2.923	582.875	10.769	537	201	279	2	60	3	3	2	10	10	4.22	81813.30004	80906.35458	2	48	2	1	1	0.3	0.29	0.3	0.29	0.01	0	0	1	3	2	2	0	3	2657.5	240	1.969	2.3035	45.775	2.8885	658.5	7.44	3	2	3
538	34203	2.261	3.109	35.019	1.414	582.875	3.329	538	583	461	1	52	3	4	1	6	6	2.26	80641.14092	83134.75538	1	45	2	1	1	0.2	0.48	0.2	0.48	0.28	0	0	2	NA	1	2	0	1	2597.5	522	2.2335	2.6955	33.8995	1.5185	584	3.815	3	3	3
539	34209	1.595	2.148	35.019	1.937	387	5.556	539	312	147	2	58	3	3	2	10	10	4.92	110711.9763	112518.287	2	47	2	1	1	0.42	0.45	0.42	0.45	0.03	0	0	2	NA	1	2	0	1	1446.5	229.5	1.5375	1.8805	32.874	2.087	374	6.04	2	2	3
540	34212	0.793	1.602	23.999	2.923	285.375	10.769	540	83	0	2	50	4	2	2	10	10	3.62	27793.82772	28073.51169	1	52	2	1	1	0.5	0.48	0.5	0.48	0.02	0	0	1	1	3	2	0	2	1523	41.5	0.927	1.438	28.0795	2.6945	251.5	7.595	0	1	2
541	34213	1.19	1.602	17.721	1.414	285.375	5.556	541	156	266	1	78	3	5	2	11	11	5	32961.50992	34913.66373	2	52	2	2	2	0.31	0.38	0.31	0.38	0.07	0	0	1	3	2	2	0	1	1778	211	1.045	1.8275	17.947	1.5425	266.5	4.4	1	1	1
542	34223	1.19	2.148	17.721	1.414	387	3.329	542	213	0	1	60	1	1	1	4	4	0.81	3049.040807	3016.593159	2	49	2	1	1	0.59	0.39	0.59	0.39	0.2	0	0	1	1	3	1	0	1	1886.5	106.5	1.2405	2.0955	18.704	1.4375	382	3.925	1	2	1
543	34228	1.595	1.602	23.999	2.923	387	3.329	543	150	2	2	53	3	4	1	2	2	0.48	90113.00487	90565.72217	2	44	2	1	1	0.39	0.43	0.39	0.43	0.04	0	0	2	NA	1	2	0	1	2119.5	76	1.4665	1.7185	27.245	2.4165	353.5	3.02	2	1	2
544	34245	2.261	3.109	35.019	2.923	582.875	10.769	544	1234	1448	1	51	3	3	2	8	8	2.43	80641.14092	82857.9804	1	45	2	1	1	0.39	0.42	0.39	0.42	0.03	0	0	2	NA	1	2	0	1	4153	1341	3.2765	5.324	45.227	3.034	1040.5	14.6	3	3	3
545	34248	1.19	1.602	23.999	1.414	285.375	3.329	545	2	2	2	83	3	3	1	4	4	1.53	30055.00626	37513.30972	2	54	2	1	1	0.56	0.52	0.56	0.52	0.04	0	0	2	NA	1	2	0	2	1713	2	1.169	1.519	22.701	1.23	282	3.66	1	1	2
546	34249	0.793	1.602	17.721	0.92	187.5	1.726	546	285	5	2	81	3	3	1	12	12	NA	28479.65428	30336.43673	2	44	1	1	1	0.41	0.39	0.41	0.39	0.02	0	0	1	3	2	1	0	1	1488	145	0.9925	1.4245	19.9915	1.1225	124	1.615	0	1	1
547	34250	1.595	3.109	35.019	2.923	387	5.556	547	195	236	1	48	3	5	2	9	9	3.57	72840.61966	75566.6868	1	44	2	1	1	0.48	0.45	0.48	0.45	0.03	0	0	1	2	3	2	0	1	2547.5	215.5	1.449	2.548	42.6235	2.8225	354	5.255	2	3	3
548	34254	0.793	1.055	17.721	1.414	187.5	1.726	548	0	0	2	51	4	2	1	3	3	0.91	26487.61155	26939.3187	2	51	2	1	1	0.4	0.42	0.4	0.42	0.02	0	0	2	NA	1	2	0	2	1374	0	0.9865	1.039	18.075	1.2215	175.5	2.28	0	0	1
549	34256	0.793	1.055	17.721	1.414	285.375	3.329	549	9	2	1	48	1	1	2	8	8	2.25	23503.33688	23668.68993	2	53	1	1	1	0.5	0.58	0.5	0.58	0.08	0	0	2	NA	1	2	0	1	1537.5	5.5	0.7035	1.31	19.3115	1.5625	290.5	3.15	0	0	1
550	34281	1.19	1.602	11.772	1.414	187.5	5.556	550	0	0	1	83	4	3	1	6	6	1.95	14936.71649	14666.36684	1	49	2	1	1	0.38	0.3	0.38	0.3	0.08	0	0	2	NA	1	2	0	1	1509	0	1.153	1.675	13.775	1.643	241	5.59	1	1	0
551	34283	0.793	1.602	11.772	0.92	187.5	3.329	551	88	0	2	44	3	3	2	9	9	4.68	106827.4882	109564.7801	1	46	2	1	1	0.35	0.41	0.35	0.41	0.06	0	0	1	1	3	2	0	1	1158	44	0.8225	1.39	8.203	0.6335	178	2.83	0	1	0
552	34284	2.261	3.109	35.019	2.923	582.875	10.769	552	403	284	1	57	3	4	2	10	10	5	80641.14092	83134.75538	1	45	2	1	1	0.49	0.51	0.49	0.51	0.02	0	0	2	NA	1	2	0	1	2506	343.5	2.213	3.5935	30.2925	2.68	601.5	11.955	3	3	3
553	34288	1.19	2.148	17.721	1.414	387	3.329	553	192	193	1	83	3	1	1	5	5	1.87	27645.45158	28159.44728	1	52	2	1	1	0.33	0.3	0.33	0.3	0.03	0	0	1	3	2	1	0	2	2387	192.5	1.255	1.886	16.1645	1.286	355.5	3.025	1	2	1
554	34292	1.595	1.602	23.999	1.937	582.875	5.556	554	16	9	2	49	3	5	1	3	3	0.9	42479.50801	43826.69381	1	54	2	1	1	0.49	0.37	0.49	0.37	0.12	0	0	2	NA	1	2	0	2	2123	12.5	1.6135	1.7135	23.4615	1.762	492.5	5.12	2	1	2
555	34293	0.793	1.055	17.721	0.92	187.5	1.726	555	143	39	2	75	3	2	2	9	9	5	59154.584	58389.63726	1	50	2	1	1	0.53	0.61	0.6	0.6	0	0	0	2	NA	1	2	0	1	1109.5	91	0.907	1.199	15.665	1.0345	240.5	2.155	0	0	1
556	34296	2.261	2.148	23.999	1.937	582.875	5.556	556	110	24	1	51	3	5	2	11	11	5	85041.72327	87671.41413	2	48	2	2	2	0.2	0.26	0.2	0.26	0.06	0	0	2	NA	1	2	0	1	2191	67	4.118	2.169	26.807	1.9935	554	5.12	3	2	2
557	34303	2.261	3.109	35.019	2.923	582.875	10.769	557	829	743	1	49	3	1	1	4	4	0.83	39383.13652	40298.78268	1	46	2	1	1	0.34	0.33	0.34	0.33	0.01	0	0	1	1	3	2	0	1	4229.5	786	2.303	3.3815	50.511	3.6315	644	13.14	3	3	3
558	34306	1.19	1.602	23.999	1.414	187.5	1.726	558	304	155	2	67	1	3	2	7	7	2.8	9452.890987	7829.139207	2	57	1	1	1	0.49	0.46	0.49	0.46	0.03	0	0	2	NA	1	2	0	2	1697.5	229.5	1.196	1.6695	21.211	1.408	237.5	2.505	1	1	2
559	34312	2.261	3.109	23.999	1.414	582.875	5.556	559	4	86	2	42	3	5	1	6	6	1.07	95326.7937	98022.53678	2	48	2	1	1	0.35	0.21	0.35	0.21	0.14	0	0	2	NA	1	2	0	1	2898.5	45	2.422	2.857	27.745	1.455	640.5	4.94	3	3	2
560	34313	2.261	2.148	35.019	2.923	387	10.769	560	210	210	1	78	3	3	2	8	8	3.21	39351.72611	39089.60683	1	55	1	1	1	0.3	0.38	0.3	0.38	0.08	0	0	1	3	2	1	0	2	2391	210	2.475	2.41	38.249	4.024	372	8.1	3	2	3
561	34326	2.261	2.148	23.999	2.923	582.875	5.556	561	0	0	2	44	4	4	2	11	11	5	22048.73049	22309.46841	2	56	2	1	1	0.36	0.27	0.36	0.27	0.09	0	0	2	NA	1	2	0	1	1787	0	2.16	2.2335	25.62	2.931	558	6.76	3	2	2
562	34333	1.19	3.109	11.772	0.92	387	1.726	562	1137	894	1	44	3	3	2	10	10	5	112523.4873	112247.0623	1	49	2	1	1	0.22	0.32	0.22	0.32	0.1	0	0	2	NA	1	2	0	1	1927	1015.5	1.2625	2.922	14.8875	1.0925	353.5	2.01	1	3	0
563	34338	2.261	2.148	35.019	2.923	387	5.556	563	6	0	1	41	2	5	2	11	11	4.11	19567.96712	20187.7245	1	54	2	1	1	0.51	0.57	0.51	0.57	0.06	0	0	2	NA	1	2	0	1	2927	3	1.918	2.451	31.0995	2.8835	397.5	6.64	3	2	3
564	34344	1.595	3.109	35.019	2.923	387	10.769	564	320	352	2	50	3	5	2	11	11	5	117523.3695	118113.7933	2	53	2	1	1	0.45	0.52	0.45	0.52	0.07	0	0	2	NA	1	2	0	2	2546	336	1.701	2.6695	36.657	3.644	380.5	8.26	2	3	3
565	34356	0.793	1.055	11.772	0.92	187.5	1.726	565	237	237	1	48	5	3	2	8	8	2.98	101272.9033	103627.468	1	46	2	1	1	0.32	0.35	0.32	0.35	0.03	0	0	1	3	2	2	0	1	778.5	237	0.633	1.0725	13.061	0.868	142.5	1.285	0	0	0
566	34375	0.793	1.602	11.772	0.92	187.5	3.329	566	162	136	2	75	1	3	1	3	3	1.43	9041.895727	11935.33568	2	57	2	2	2	0.45	0.57	0.45	0.57	0.12	0	0	2	NA	1	2	0	2	1213	149	0.7945	1.4805	14.746	1.028	197	2.545	0	1	0
567	34393	2.261	3.109	35.019	2.923	387	10.769	567	177	113	1	69	3	3	2	7	7	4.18	60277.85735	60660.06782	2	44	2	1	1	0.47	0.44	0.47	0.44	0.03	0	0	1	1	3	2	0	1	2871	145	2.5	3.728	28.9705	3.3845	458	13.25	3	3	3
568	34395	2.261	3.109	35.019	2.923	582.875	10.769	568	72	128	1	41	4	5	2	11	11	4.8	19403.95583	20031.54004	2	56	1	1	1	0.55	0.66	0.6	0.7	0.1	0	0	1	1	3	2	0	1	2043	100	2.4525	3.377	29.601	2.737	704	9.755	3	3	3
569	34396	1.595	1.602	23.999	1.937	387	3.329	569	32	162	2	69	4	2	1	5	5	2.09	12282.56806	13145.79591	1	44	2	1	1	0.26	0.29	0.26	0.29	0.03	0	0	1	3	2	1	1	1	1675.5	97	1.4465	1.682	24.209	1.7895	369.5	4.275	2	1	2
570	34398	1.19	1.055	23.999	1.937	187.5	1.726	570	148	131	1	45	3	3	2	11	11	3.44	92482.46431	108646.5992	1	54	2	1	1	0.38	0.38	0.38	0.38	0	0	0	2	NA	1	2	0	1	2077	139.5	1.069	0.8605	24.497	1.6975	161	2.055	1	0	2
571	34408	1.595	3.109	35.019	2.923	582.875	10.769	571	413	379	1	56	3	5	1	2	2	0.89	28098.4218	28967.29134	1	46	1	1	1	0.3	0.38	0.3	0.38	0.08	0	0	1	3	2	2	0	1	1676.5	396	1.848	2.52	33.3295	2.689	476	10.36	2	3	3
572	34411	0.793	1.602	23.999	1.937	387	3.329	572	211	38	2	49	1	4	2	11	11	5	19915.67058	20652.25567	1	58	2	1	1	0.2	0.28	0.2	0.28	0.08	0	0	1	3	2	2	0	1	1387.5	124.5	0.963	1.427	22.415	2.087	355.5	4.185	0	1	2
573	34418	1.595	1.055	17.721	0.92	387	3.329	573	62	0	1	63	3	3	2	9	9	4.77	78613.03605	79111.50641	2	53	2	1	1	0.52	0.54	0.52	0.54	0.02	0	0	1	3	2	2	0	1	1439	31	1.4805	1.1765	16.099	0.9865	376	3.21	2	0	1
574	34419	1.19	2.148	23.999	1.414	285.375	3.329	574	782	299	1	60	3	1	1	6	6	2.27	40027.0092	44207.48339	2	53	2	1	1	0.44	0.35	0.44	0.35	0.09	0	0	1	1	3	2	0	2	2010	540.5	1.0735	2.5015	22.8795	1.4715	300.5	3.83	1	2	2
575	34427	0.793	1.055	11.772	0.92	187.5	3.329	575	2	43	2	74	1	1	1	2	2	1	5328.671462	7739.828161	1	58	2	1	1	0.58	0.49	0.58	0.49	0.09	0	0	1	3	2	2	1	2	614	22.5	0.707	0.773	9.7895	0.8345	172	3.115	0	0	0
576	34435	1.595	2.148	23.999	2.923	582.875	10.769	576	161	110	2	70	3	4	1	4	4	1.99	53574.87861	52882.08481	2	49	2	1	1	0.28	0.25	0.28	0.25	0.03	0	0	1	3	2	1	1	1	2228.5	135.5	1.633	2.233	25.001	3.2725	696	14.915	2	2	2
577	34457	1.595	3.109	35.019	2.923	285.375	10.769	577	289	142	2	44	3	4	2	10	9	5	85351.40164	88058.21728	1	48	2	1	1	0.27	0.22	0.27	0.22	0.05	0	0	1	3	2	2	0	1	2430	215.5	1.665	2.9215	28.7675	2.692	274	11.48	2	3	3
578	34468	1.595	1.602	17.721	1.414	387	3.329	578	12	68	2	47	4	5	1	5	5	2.24	26397.98077	25933.75394	2	56	1	2	1	0.43	0.32	0.43	0.32	0.11	0	0	1	3	2	2	0	2	2048	40	1.503	1.5295	19.3465	1.2495	404	2.515	2	1	1
579	34470	2.261	2.148	23.999	1.937	387	1.726	579	285	285	1	60	3	5	2	11	11	5	50832.44506	54172.85703	2	52	2	1	1	0.38	0.35	0.38	0.35	0.03	0	0	2	NA	1	2	0	1	1822	285	1.855	2.004	27.5965	1.9905	383.5	2.06	3	2	2
580	34472	1.595	1.602	23.999	1.414	285.375	1.726	580	119	145	1	45	3	3	2	11	11	5	112523.4873	112247.0623	1	49	2	1	1	0.34	0.42	0.34	0.42	0.08	0	0	1	3	2	2	0	2	1741.5	132	1.7795	1.5005	24.5365	1.418	308.5	2.495	2	1	2
581	34477	1.595	2.148	23.999	1.937	387	5.556	581	95	50	2	70	1	5	1	5	5	1.68	7995.107649	10571.69425	1	48	2	2	1	0.38	0.43	0.38	0.43	0.05	0	0	2	NA	1	2	0	1	1343	72.5	1.8085	2.2745	21.4585	1.7285	357.5	6.51	2	2	2
582	34483	2.261	3.109	35.019	2.923	582.875	10.769	582	284	6	1	62	3	5	2	11	11	5	62773.44135	63171.47584	2	50	1	2	1	0.65	0.55	0.6	0.7	0.1	0	0	2	NA	1	2	1	1	3763.5	145	2.0295	3.82	32.6645	4.226	586.5	29.205	3	3	3
583	34501	2.261	3.109	23.999	1.937	582.875	10.769	583	71	105	2	44	1	5	2	11	11	3.32	18093.42862	18615.75845	1	53	2	1	1	0.42	0.43	0.42	0.43	0.01	0	0	2	NA	1	2	0	2	2187	88	2.111	3.055	23.218	2.142	659	7.465	3	3	2
584	34502	1.595	2.148	17.721	1.414	187.5	3.329	584	397	420	2	56	3	5	2	9	9	4.17	95070.18431	93147.43328	2	49	2	1	1	0.53	0.62	0.5	0.6	0.1	0	0	1	3	2	2	0	1	1315.5	408.5	1.575	2.0265	19.975	1.397	238	2.82	2	2	1
585	34504	0.793	1.055	17.721	1.414	187.5	1.726	585	47	34	2	58	5	3	2	11	11	5	76023.35435	77722.50927	1	51	2	1	1	0.46	0.43	0.46	0.43	0.03	0	0	2	NA	1	2	0	2	2083.5	40.5	0.808	0.832	16.091	1.2925	163.5	2.295	0	0	1
586	34507	1.595	2.148	11.772	0.92	387	3.329	586	304	304	1	61	1	1	2	9	9	2.8	7101.447409	7025.874373	2	55	2	1	1	0.43	0.42	0.43	0.42	0.01	0	0	1	1	3	2	0	1	1730	304	1.636	2.171	14.1255	1.106	398.5	3.355	2	2	0
587	34514	0.793	2.148	11.772	0.92	187.5	1.726	587	1142	311	1	63	3	5	1	3	3	1.17	36492.46435	36723.85615	1	46	2	1	1	0.47	0.44	0.47	0.44	0.03	0	0	1	1	3	2	0	1	1217.5	726.5	0.82	2.4105	13.003	0.8045	145	2.43	0	2	0
588	34518	2.261	3.109	35.019	2.923	582.875	3.329	588	241	238	1	48	3	5	2	11	11	4.1	71827.31626	74515.46043	2	52	2	1	1	0.34	0.26	0.34	0.26	0.08	0	0	1	3	2	2	0	1	3328.5	239.5	2.314	2.916	30.7865	2.5675	465	4.01	3	3	3
589	34523	1.19	1.055	17.721	1.414	285.375	1.726	589	0	0	1	43	4	4	2	8	8	2.38	16736.37321	17277.67951	2	45	2	1	1	0.48	0.57	0.48	0.57	0.09	0	0	1	3	2	2	0	2	1693	0	1.2895	1.299	17.67	1.5155	321.5	1.45	1	0	1
590	34530	2.261	3.109	35.019	2.923	582.875	10.769	590	455	343	1	41	3	5	2	7	7	3.66	80913.48388	84222.07365	1	48	2	1	1	0.45	0.46	0.45	0.46	0.01	0	0	2	NA	1	2	0	1	2366.5	399	2.5455	3.9835	36.734	3.273	584.5	13.685	3	3	3
591	34534	2.261	2.148	23.999	1.937	582.875	10.769	591	0	0	1	52	3	5	2	9	9	2.65	32115.92391	32998.79644	1	54	2	1	1	0.49	0.41	0.49	0.41	0.08	0	0	2	NA	1	1	0	2	2373.5	0	1.8735	2.4485	21.897	1.7155	516.5	7.925	3	2	2
592	34535	1.19	1.602	23.999	1.414	285.375	3.329	592	5	147	1	77	4	5	1	6	6	2.5	13443.27909	13199.96016	1	48	2	1	1	0.49	0.51	0.49	0.51	0.02	0	0	1	3	2	2	0	1	1790	76	1.112	1.675	23.012	1.3765	245	2.795	1	1	2
593	34538	1.19	1.602	23.999	1.937	285.375	5.556	593	10	9	1	76	3	3	2	7	7	3.03	48020.98189	48584.09534	2	47	2	1	1	0.34	0.35	0.34	0.35	0.01	0	0	2	NA	1	2	0	1	2346.5	9.5	1.2415	1.7695	27.785	2.189	297.5	7.195	1	1	2
594	34543	1.19	1.602	23.999	1.937	387	1.726	594	240	249	1	67	3	3	1	6	6	2.39	60277.85735	60302.28915	2	44	2	1	1	0.39	0.38	0.39	0.38	0.01	0	0	1	3	2	2	0	1	2457.5	244.5	1.329	1.821	23.416	1.891	340	2.05	1	1	2
595	34551	0.793	1.055	11.772	0.92	285.375	1.726	595	2	2	2	73	4	4	1	2	2	0.94	18325.34342	19198.30939	1	52	2	1	1	0.37	0.21	0.37	0.21	0.16	0	0	2	NA	1	2	0	1	820	2	0.5775	0.666	6.834	0.928	257.5	0.48	0	0	0
596	34557	1.595	3.109	17.721	1.414	387	1.726	596	604	1002	1	62	1	2	2	8	8	3.11	10976.22813	10859.41999	1	48	2	1	1	0.46	0.43	0.46	0.43	0.03	0	0	1	1	3	2	0	1	1849.5	803	1.5465	2.6285	17.584	1.4	436.5	1.265	2	3	1
597	34561	1.19	1.602	17.721	1.414	285.375	1.726	597	101	333	2	71	3	3	1	5	5	2.45	42824.02906	45073.9594	2	49	2	1	1	0.29	0.24	0.29	0.24	0.05	0	0	1	3	2	2	0	1	1994	217	1.3015	1.758	17.4865	1.3705	300.5	1.445	1	1	1
598	34569	2.261	3.109	35.019	2.923	582.875	10.769	598	332	314	1	69	3	5	1	NA	NA	NA	63955.30721	67382.46849	2	48	2	1	1	0.49	0.43	0.49	0.43	0.06	0	0	2	NA	1	2	0	1	3303	323	2.012	3.638	29.311	2.9975	529	8.875	3	3	3
599	34572	2.261	3.109	35.019	2.923	582.875	10.769	599	24	475	1	82	3	1	1	4	4	1.84	23406.06264	26649.67616	2	48	2	1	1	0.4	0.48	0.4	0.48	0.08	0	0	1	3	2	2	0	1	2071.5	249.5	2.35	3.101	51.48	3.1665	579.5	8.79	3	3	3
600	34573	1.595	3.109	23.999	1.937	387	5.556	600	248	205	1	66	3	5	2	8	8	4.59	60277.85735	60660.06782	2	50	2	1	1	0.35	0.35	0.35	0.35	0	0	0	1	3	2	2	0	1	2056.5	226.5	1.6815	2.696	23.7975	2.169	411	7.08	2	3	2
601	34575	0.793	1.602	23.999	1.414	285.375	3.329	601	3	190	1	69	3	5	1	6	6	2.57	79633.26888	78681.75885	1	49	1	2	2	0.64	0.6	0.8	0.7	0.1	1	1	2	NA	1	1	0	1	1275.5	96.5	0.969	1.6575	20.7665	1.5645	272.5	3.995	0	1	2
602	34578	0.793	1.055	23.999	1.414	285.375	1.726	602	102	159	1	55	4	3	2	11	11	3.3	26005.38208	26846.47691	2	48	2	1	1	0.47	0.35	0.47	0.35	0.12	0	0	2	NA	1	2	0	2	1532	130.5	0.984	0.8225	23.4865	1.329	268	0.61	0	0	2
603	34581	0.793	1.602	35.019	2.923	285.375	1.726	603	0	0	1	53	4	3	1	5	5	1	23310.38719	24064.31752	2	51	2	1	1	0.38	0.24	0.38	0.24	0.14	0	0	2	NA	1	2	0	1	2462	0	0.9255	1.744	30.687	2.3765	305	2.195	0	1	3
604	34584	2.261	3.109	35.019	2.923	582.875	10.769	604	0	2	2	68	3	3	1	4	4	1.63	70166.29739	74815.09845	2	46	2	1	1	0.5	0.48	0.5	0.48	0.02	0	0	2	NA	1	2	0	2	2189.5	1	2.1405	2.876	30.503	5.9365	784	15.87	3	3	3
605	34586	2.261	3.109	35.019	2.923	582.875	5.556	605	650	374	1	65	3	3	1	6	6	2.86	62773.44135	63171.47584	2	50	2	1	1	0.56	0.32	0.56	0.32	0.24	0	0	1	1	3	2	0	1	2965.5	512	2.9735	3.86	40.8485	3.2565	523	6.265	3	3	3
606	34590	0.793	1.055	11.772	0.92	187.5	3.329	606	8	2	2	62	3	3	1	2	2	0.82	48064.53966	55695.77032	2	55	2	1	1	0.32	0.38	0.32	0.38	0.06	0	0	2	NA	1	2	0	2	1223.5	5	0.753	1.166	10.919	0.848	201	3.42	0	0	0
607	34607	0.793	1.055	11.772	0.92	187.5	1.726	607	0	0	2	63	1	3	2	7	7	1.32	6781.421795	5394.326532	2	57	1	1	1	0.37	0.65	0.3	0.6	0.3	1	0	2	NA	1	2	0	2	881	0	0.698	0.8575	6.6955	0.603	166	2.435	0	0	0
608	34620	1.19	1.055	17.721	1.414	285.375	1.726	608	26	4	2	67	4	3	1	3	3	1.01	18973.99279	18844.17692	1	49	2	1	1	0.38	0.3	0.38	0.3	0.08	0	0	2	NA	1	2	0	1	2011	15	1.302	1.297	15.7085	1.6135	272.5	1.77	1	0	1
609	34633	1.595	3.109	23.999	1.414	387	5.556	609	214	146	1	70	4	3	2	7	7	3.97	10740.70665	11242.91467	1	48	2	1	1	0.42	0.43	0.42	0.43	0.01	0	0	2	NA	1	2	0	1	2842.5	180	1.739	2.635	21.6155	1.3335	430	4.575	2	3	2
610	34637	2.261	3.109	35.019	2.923	582.875	10.769	610	343	207	1	48	3	2	1	4	4	0.9	33122.52883	33892.61773	2	44	2	1	1	0.43	0.38	0.43	0.38	0.05	0	0	2	NA	1	2	0	1	3596	275	2.994	3.6625	51.621	4.392	594	16.98	3	3	3
611	34642	1.595	1.602	35.019	1.937	387	1.726	611	157	77	1	54	3	4	1	5	5	2.51	95301.57612	97668.55577	1	46	2	1	1	0.23	0.31	0.23	0.31	0.08	0	0	2	NA	1	2	0	1	2685.5	117	1.671	1.7325	30.5915	1.8815	395.5	2.43	2	1	3
612	34647	0.793	1.602	11.772	0.92	187.5	3.329	612	284	142	2	70	3	2	2	9	9	3.31	52883.77676	52199.91982	2	50	2	1	1	0.3	0.31	0.3	0.31	0.01	0	0	1	1	3	1	0	1	1111	213	0.669	1.641	9.0035	0.797	162	2.705	0	1	0
613	34649	2.261	3.109	35.019	2.923	387	10.769	613	307	218	1	64	3	3	1	5	5	1.2	62773.44135	62023.38349	2	50	2	1	1	0.56	0.59	0.56	0.59	0.03	0	0	1	1	3	2	0	1	3066	262.5	2.5035	2.775	41.5655	2.7575	375	32.825	3	3	3
614	34656	2.261	3.109	23.999	2.923	582.875	3.329	614	62	66	1	65	4	5	2	10	10	4.35	12450.23722	12753.77997	1	57	2	1	1	0.32	0.52	0.32	0.52	0.2	0	0	1	3	2	2	0	1	1769.5	64	5.2295	3.8395	27.2735	3.3495	477.5	2.955	3	3	2
615	34662	1.595	1.602	23.999	1.414	387	1.726	615	102	138	2	44	1	2	1	6	6	1.57	14957.63717	15021.93552	1	58	2	1	1	0.42	0.46	0.42	0.46	0.04	0	0	1	1	3	2	0	1	2524	120	1.664	1.4435	21.1655	1.577	386	1.68	2	1	2
616	34663	0.793	1.055	11.772	0.92	187.5	1.726	616	186	186	2	69	4	2	1	3	3	0.44	13659.25539	13565.80179	2	51	2	1	1	0.33	0.49	0.33	0.49	0.16	0	0	2	NA	1	1	0	1	1557	186	0.872	1.041	7.124	0.195	168	1	0	0	0
617	34669	2.261	3.109	35.019	2.923	582.875	10.769	617	182	322	1	40	3	3	2	11	6	3.27	104643.8183	108279.7714	2	47	2	1	1	0.38	0.32	0.38	0.32	0.06	0	0	1	1	3	2	0	1	4281.5	252	2.5335	2.8205	35.5305	2.9235	626	9.135	3	3	3
618	34673	0.793	1.055	11.772	0.92	285.375	3.329	618	0	95	2	58	4	2	1	2	2	0.94	27793.82772	28267.81046	1	52	1	1	1	0.55	0.42	0.55	0.42	0.13	0	0	1	1	3	2	0	1	936	47.5	0.4885	0.913	7.728	0.533	255	2.715	0	0	0
619	34674	0.793	1.055	11.772	0.92	187.5	1.726	619	201	157	2	80	3	2	1	4	4	1.48	28479.65428	30336.43673	2	50	2	1	1	0.38	0.32	0.38	0.32	0.06	0	0	2	NA	1	1	0	2	1092	179	0.7995	1.217	13.6895	0.821	173.5	1.805	0	0	0
620	34697	0.793	1.055	11.772	0.92	187.5	1.726	620	89	29	2	46	4	2	2	8	8	2.71	25327.10449	25854.46747	2	49	2	1	1	0.43	0.44	0.43	0.44	0.01	0	0	1	3	2	2	0	2	911.5	59	0.627	0.683	6.652	0.3575	141.5	1.49	0	0	0
621	34700	2.261	2.148	17.721	1.414	285.375	5.556	621	0	108	1	52	3	4	2	11	11	5	86111.8466	88479.07677	2	57	2	1	1	0.42	0.45	0.42	0.45	0.03	0	0	2	NA	1	2	0	1	2671.5	54	2.06	2.421	19.5595	1.6495	321.5	5.835	3	2	1
622	34703	2.261	3.109	35.019	2.923	582.875	10.769	622	89	89	1	61	3	5	1	5	5	1.52	62773.44135	63171.47584	2	50	2	1	1	0.34	0.35	0.34	0.35	0.01	0	0	2	NA	1	2	0	1	2380	89	2.3365	3.181	39.9505	3.1765	764	12.815	3	3	3
623	34707	0.793	1.055	11.772	0.92	187.5	1.726	623	77	73	2	69	4	4	2	7	7	3.12	14332.85106	15175.03436	1	52	2	1	1	0.34	0.3	0.34	0.3	0.04	0	0	2	NA	1	2	0	1	1162	75	0.538	0.593	10.7705	0.97	142.5	1.315	0	0	0
624	34710	2.261	3.109	35.019	1.937	582.875	10.769	624	379	422	2	50	3	5	2	11	11	5	121847.9867	124571.342	1	57	2	1	1	0.28	0.46	0.28	0.46	0.18	0	0	1	1	3	2	0	1	2013	400.5	6.9065	3.3775	37.798	2.159	826.5	8.43	3	3	3
625	34713	1.595	2.148	23.999	1.937	582.875	5.556	625	135	175	1	72	3	5	2	8	8	3.9	39351.72611	41682.3421	1	55	2	2	2	0.31	0.3	0.31	0.3	0.01	0	0	2	NA	1	2	0	2	1519.5	155	1.5585	2.358	23.413	1.7675	534	7.3	2	2	2
626	34716	1.19	1.602	23.999	1.937	387	1.726	626	310	236	1	62	3	4	2	9	8	4.9	60277.85735	60660.06782	2	44	2	1	1	0.23	0.28	0.23	0.28	0.05	0	0	1	3	2	2	0	1	1698	273	1.1885	1.7635	25.2925	1.8135	361.5	2.18	1	1	2
627	34717	2.261	3.109	35.019	2.923	582.875	10.769	627	446	596	1	42	3	5	2	11	11	3.75	95268.17767	97483.13435	2	56	2	1	1	0.44	0.41	0.44	0.41	0.03	0	0	1	3	2	2	0	1	4791	521	3.4855	4.5465	55.473	4.8705	1140.5	11.1	3	3	3
628	34718	0.793	1.055	11.772	0.92	285.375	1.726	628	52	57	2	55	4	5	2	9	9	2.65	20233.12335	20472.39075	1	51	2	1	1	0.25	0.28	0.25	0.28	0.03	0	0	2	NA	1	2	0	2	1288.5	54.5	0.8725	0.948	11.4325	0.72	252	2.385	0	0	0
629	34731	1.595	3.109	35.019	2.923	387	3.329	629	654	1086	2	49	3	5	2	11	11	3.76	100493.4172	101923.2922	2	46	2	1	1	0.57	0.43	0.57	0.43	0.14	0	0	2	NA	1	2	0	1	1793	870	1.7645	3.756	33.7765	2.7955	444.5	4.095	2	3	3
630	34740	0.793	2.148	17.721	1.414	285.375	1.726	630	62	57	2	42	1	3	2	11	10	3.5	15620.29459	15726.23967	2	54	2	1	1	0.43	0.35	0.43	0.35	0.08	0	0	2	NA	1	2	0	2	1399.5	59.5	0.8335	2.1205	15.038	1.278	257	2.01	0	2	1
631	34742	1.19	1.602	17.721	1.414	582.875	5.556	631	84	156	1	40	4	3	2	9	9	2.56	26332.62105	27184.29981	2	57	2	1	1	0.58	0.61	0.6	0.6	0	0	0	2	NA	1	2	0	2	1784.5	120	1.2355	1.3645	19.874	1.2765	484.5	4.825	1	1	1
632	34745	1.19	1.602	17.721	1.414	187.5	3.329	632	310	166	2	61	4	3	2	11	11	3.63	12111.7023	12823.37323	2	52	2	1	1	0.45	0.57	0.45	0.57	0.12	0	0	1	3	2	2	0	1	1641	238	1.2035	1.4495	20.0145	1.3065	222	3.895	1	1	1
633	34756	1.595	1.602	23.999	1.414	387	3.329	633	50	13	1	66	1	1	1	6	6	0.84	3251.361327	2939.333162	1	58	2	1	1	0.5	0.4	0.5	0.4	0.1	0	0	2	NA	1	2	0	1	2043	31.5	1.503	1.526	20.742	1.387	391	3.475	2	1	2
634	34759	0.793	1.055	17.721	1.414	285.375	1.726	634	142	142	1	49	2	3	2	7	2	0.56	90370.19705	93752.31031	2	48	2	1	1	0.5	0.46	0.5	0.46	0.04	0	0	2	NA	1	2	0	1	1223	142	0.938	0.961	18.464	1.505	263	0.49	0	0	1
635	34761	0.793	1.055	11.772	0.92	187.5	1.726	635	0	47	2	52	1	1	1	5	5	1.71	19663.75923	20844.12733	1	53	2	1	1	0.33	0.34	0.33	0.34	0.01	0	0	1	3	2	2	0	1	444.5	23.5	0.6	0.828	8.3015	0.9705	168.5	2.335	0	0	0
636	34762	2.261	3.109	23.999	1.414	387	5.556	636	2018	1801	1	62	3	5	2	11	11	5	63612.12682	67792.34497	2	54	2	1	1	0.38	0.33	0.38	0.33	0.05	0	0	1	1	3	2	0	1	2387	1909.5	2.1455	5.46	27.272	1.338	419.5	5.33	3	3	2
637	34769	1.595	2.148	23.999	1.937	582.875	5.556	637	13	7	2	70	3	5	1	77	77	NA	55138.79602	58035.73152	1	54	1	1	1	0.2	0.21	0.2	0.21	0.01	0	0	2	NA	1	2	0	2	2221.5	10	1.815	2.415	24.3145	2.0055	523	6.175	2	2	2
638	34771	0.793	1.055	11.772	0.92	187.5	1.726	638	86	2	2	60	1	3	2	11	11	3.85	9041.895727	7475.904158	2	57	2	1	1	0.44	0.46	0.44	0.46	0.02	0	0	1	3	2	2	0	1	1183.5	44	0.847	0.9795	11.2055	0.871	234.5	1.17	0	0	0
639	34774	0.793	1.055	11.772	0.92	187.5	10.769	639	11	3	2	62	1	2	1	3	3	0.78	7943.666812	6579.15905	1	55	2	1	1	0.35	0.34	0.1	0.2	0.1	0	0	1	2	3	2	0	2	1291	7	0.5715	0.9795	11.378	0.8595	134	10.155	0	0	0
640	34776	0.793	1.602	11.772	0.92	187.5	10.769	640	194	204	1	50	3	2	1	3	3	1.01	29577.90931	30964.7048	2	44	2	1	1	0.52	0.52	0.52	0.52	0	0	0	1	1	3	1	0	1	1321.5	199	0.799	1.727	12.8685	0.786	176.5	14.535	0	1	0
641	34777	1.19	1.055	17.721	1.414	285.375	3.329	641	102	56	2	74	1	1	1	6	6	0.84	10668.71278	13548.75564	2	55	2	1	1	0.6	0.35	0.6	0.4	0.2	0	0	1	3	2	2	0	2	1453	79	1.0645	1.3215	16.3915	1.6115	242.5	4.015	1	0	1
642	34781	1.595	2.148	35.019	1.937	387	10.769	642	238	315	2	48	4	4	1	12	12	NA	31308.72924	31960.64208	2	53	2	1	1	0.38	0.32	0.38	0.32	0.06	0	0	1	1	3	2	0	2	2585	276.5	1.457	2.0155	37.406	2.1115	445	17.235	2	2	3
643	34790	2.261	3.109	35.019	2.923	582.875	10.769	643	204	77	1	40	3	3	2	9	9	3.1	85693.88666	88900.98856	1	45	2	1	1	0.45	0.45	0.45	0.45	0	0	0	1	1	3	2	0	1	2549.5	140.5	2.7295	3.031	33.1265	2.976	927	8.265	3	3	3
644	34795	1.595	2.148	35.019	2.923	285.375	10.769	644	149	370	1	44	3	5	2	11	11	5	84999.63095	88475.30517	1	52	2	1	1	0.51	0.48	0.51	0.48	0.03	0	0	1	3	2	2	0	1	2710.5	259.5	1.8335	2.3695	31.3895	2.4745	260	11.14	2	2	3
645	34807	1.595	3.109	17.721	0.92	285.375	5.556	645	356	422	2	59	3	4	2	8	8	3.98	95610.64649	97747.58588	2	48	2	1	1	0.48	0.46	0.48	0.46	0.02	0	0	1	3	2	2	0	2	2462.5	389	1.4025	2.5975	18.6075	1.0415	300.5	4.37	2	3	1
646	34813	0.793	1.602	23.999	1.414	285.375	3.329	646	284	117	2	62	3	4	1	5	5	1.79	63114.70296	66554.90636	1	45	2	1	1	0.3	0.19	0.3	0.19	0.11	0	0	1	1	3	2	0	1	2128	200.5	0.935	1.42	23.08	1.241	243	2.73	0	1	2
647	34822	0.793	1.602	23.999	1.414	187.5	10.769	647	0	186	1	46	3	4	1	3	3	1.43	34493.84588	35692.36871	2	44	2	1	1	0.32	0.33	0.32	0.33	0.01	0	0	1	1	3	2	0	1	1648	93	0.703	1.454	22.635	1.628	223.5	14.26	0	1	2
648	34843	1.595	2.148	23.999	2.923	582.875	10.769	648	142	71	1	79	3	2	1	5	5	1.56	20334.3316	20198.88594	1	49	2	1	1	0.39	0.3	0.39	0.3	0.09	0	0	2	NA	1	2	0	1	1566	106.5	1.664	2.059	22.5275	2.361	489	8.31	2	2	2
649	34856	1.595	1.602	23.999	1.414	285.375	1.726	649	197	236	1	50	4	3	2	11	11	4.97	20697.83744	21367.26979	1	51	2	1	1	0.26	0.37	0.26	0.37	0.11	0	0	2	NA	1	2	0	2	2025	216.5	1.5965	1.6025	21.0845	1.529	316.5	1.265	2	1	2
650	34873	2.261	1.602	23.999	1.937	582.875	5.556	650	38	4	1	73	4	1	1	2	2	0.55	10752.84615	10558.22318	2	51	1	1	1	0.64	0.58	0.7	0.6	0.1	0	0	2	NA	1	2	0	1	1800.5	21	1.86	1.8275	24.826	1.7355	548	5.82	3	1	2
651	34874	2.261	3.109	35.019	2.923	582.875	10.769	651	54	0	2	57	2	4	2	9	9	3.1	97750.60625	112790.0941	1	54	2	1	1	0.35	0.36	0.35	0.36	0.01	0	0	2	NA	1	2	0	2	2023.5	27	2.1805	2.7365	32.2	2.4905	510.5	8.14	3	3	3
652	34875	0.793	1.055	17.721	0.92	285.375	1.726	652	103	548	2	51	3	3	2	10	10	5	119048.5771	116640.874	1	49	2	1	1	0.4	0.45	0.4	0.45	0.05	0	0	2	NA	1	2	0	2	1326.5	325.5	0.831	1.1585	16.616	0.8985	242	1.18	0	0	1
653	34885	1.595	2.148	23.999	1.937	387	1.726	653	684	459	2	40	3	5	2	11	7	4.39	89845.4737	92147.62735	2	44	2	1	1	0.39	0.45	0.39	0.45	0.06	0	0	2	NA	1	2	0	1	1138.5	571.5	1.433	1.9615	21.9875	1.704	395.5	0.565	2	2	2
654	34886	1.19	1.602	17.721	1.414	285.375	5.556	654	40	86	2	43	1	1	2	7	7	3.12	21707.38486	23010.42688	1	56	2	1	1	0.37	0.4	0.37	0.4	0.03	0	0	2	NA	1	2	0	2	1505	63	1.144	1.5855	16.5485	1.534	330.5	5.025	1	1	1
655	34887	0.793	1.055	11.772	0.92	187.5	1.726	655	0	43	2	52	3	4	2	11	11	5	100792.6546	102437.1276	2	46	2	1	1	0.4	0.45	0.4	0.45	0.05	0	0	1	3	2	2	0	1	1301.5	21.5	0.8555	1.098	11.8725	0.607	139.5	1.75	0	0	0
656	34901	2.261	2.148	23.999	2.923	582.875	3.329	656	581	549	1	53	3	4	2	10	10	4.22	83470.18975	84592.9086	2	50	2	1	1	0.42	0.4	0.42	0.4	0.02	0	0	1	1	3	2	0	1	3023	565	2.444	2.3865	24.602	2.812	478	4.135	3	2	2
657	34905	1.19	2.148	17.721	0.92	285.375	1.726	657	346	346	2	57	3	4	1	3	3	1.04	90663.16298	92689.52397	1	45	2	1	1	0.29	0.32	0.29	0.32	0.03	0	0	2	NA	1	2	0	1	1789	346	1.211	1.88	19.018	1.072	255	0.84	1	2	1
658	34908	2.261	3.109	35.019	2.923	582.875	3.329	658	0	0	1	47	3	5	2	11	11	5	85173.88289	87154.15023	2	44	2	1	1	0.4	0.45	0.4	0.45	0.05	0	0	1	3	2	2	0	1	3572	0	2.214	2.6265	54.707	3.6805	646	3.395	3	3	3
659	34913	1.19	2.148	17.721	1.937	387	3.329	659	126	126	2	81	3	4	1	6	6	2.05	27055.10151	30730.51468	2	46	2	1	1	0.44	0.37	0.2	0.3	0.1	0	0	2	NA	1	2	0	2	1871	126	1.15	2.51	20.313	2.112	437.5	3.955	1	2	1
660	34915	2.261	3.109	35.019	2.923	582.875	10.769	660	396	335	1	41	1	4	1	2	2	0.61	18767.69316	18899.72953	2	50	2	1	1	0.52	0.44	0.52	0.44	0.08	0	0	2	NA	1	2	0	1	4650	365.5	2.6005	2.7875	54.7025	3.4815	640	8.11	3	3	3
661	34922	2.261	3.109	35.019	2.923	582.875	10.769	661	121	52	2	40	3	5	2	11	11	5	96420.09128	99477.93692	1	47	2	1	1	0.45	0.44	0.45	0.44	0.01	0	0	2	NA	1	2	0	1	2412.5	86.5	4.292	5.371	63.138	6.843	1215	29.075	3	3	3
662	34934	1.595	1.602	35.019	2.923	285.375	5.556	662	16	2	2	66	3	3	1	5	5	1.79	63114.70296	66554.90636	1	45	1	1	1	0.52	0.41	0.52	0.41	0.11	0	0	2	NA	1	1	0	2	2163.5	9	1.54	1.8285	30.2185	2.328	330	5.975	2	1	3
663	34935	1.595	2.148	35.019	2.923	387	3.329	663	81	63	1	42	3	5	2	11	11	5	104643.8183	108279.7714	2	47	2	1	1	0.51	0.47	0.51	0.47	0.04	0	0	1	1	3	2	0	1	2362	72	1.613	1.94	39.7745	2.7235	382.5	3.76	2	2	3
664	34946	1.19	1.602	35.019	1.937	285.375	3.329	664	40	91	1	48	3	5	2	8	8	3.56	85173.88289	84964.64483	2	44	2	1	1	0.52	0.5	0.52	0.5	0.02	0	0	1	3	2	2	0	1	2641	65.5	1.0925	1.5995	28.609	1.846	263.5	3.91	1	1	3
665	34956	1.595	1.602	17.721	0.92	387	1.726	665	29	39	1	45	1	1	1	12	12	NA	15213.9009	15848.63797	1	58	2	1	1	0.46	0.48	0.46	0.48	0.02	0	0	2	NA	1	2	0	2	1710	34	1.785	1.6775	18.592	0.678	351.5	1.92	2	1	1
666	34962	1.595	3.109	35.019	2.923	582.875	10.769	666	513	210	1	54	5	5	2	11	11	5	98198.66901	101235.2037	1	56	2	1	1	0.27	0.32	0.27	0.32	0.05	0	0	2	NA	1	2	0	1	4354	361.5	1.7895	4.042	29.7315	2.7535	511	8.85	2	3	3
667	34965	0.793	1.055	11.772	0.92	285.375	1.726	667	47	58	2	59	1	1	1	99	99	NA	14957.63717	16146.67151	1	58	1	1	1	0.56	0.55	0.56	0.55	0.01	0	0	2	NA	1	2	0	2	918.5	52.5	0.709	0.704	11.203	0.8805	277	0.4	0	0	0
668	34974	2.261	2.148	23.999	1.937	387	3.329	668	164	254	1	64	1	2	1	5	5	1.87	4433.674536	4008.181584	2	58	1	1	1	0.47	0.42	0.47	0.42	0.05	0	0	1	3	2	2	0	1	2938	209	1.8865	2.37	22.617	1.6975	413	3.935	3	2	2
669	34994	1.595	1.602	11.772	1.414	387	1.726	669	14	42	2	65	2	1	1	2	2	0.43	37011.88563	39641.13809	2	49	1	1	1	0.48	0.44	0.48	0.44	0.04	0	0	2	NA	1	1	0	2	1832.5	28	1.4985	1.7255	12.7905	1.5715	403.5	2.135	2	1	0
670	34995	1.19	1.602	17.721	1.414	387	1.726	670	1	0	2	60	1	1	2	8	8	0.99	6781.421795	5394.326532	2	57	1	1	1	0.38	0.39	0.38	0.39	0.01	0	0	2	NA	1	2	0	1	1655.5	0.5	1.353	1.364	17.4845	1.297	346.5	1.645	1	1	1
671	34996	0.793	1.055	23.999	1.937	285.375	5.556	671	0	0	1	50	4	4	1	6	6	1.29	32380.32423	33724.82282	1	49	2	1	1	0.45	0.45	0.45	0.45	0	0	0	1	1	3	2	1	1	2940	0	0.676	1.27	21.274	1.669	307	6.72	0	0	2
672	34997	1.19	1.602	17.721	1.414	285.375	5.556	672	103	124	1	78	3	2	1	4	4	1.41	14622.02826	15488.0216	1	48	2	2	1	0.6	0.61	0.9	0.6	0.3	1	1	1	3	2	1	0	2	1408.5	113.5	1.1585	1.7455	16.791	1.628	312	6.98	1	1	1
673	35007	1.595	1.602	17.721	1.937	387	3.329	673	3	3	2	46	1	1	1	3	3	0.51	17515.36253	18021.00447	2	57	2	2	2	0.41	0.44	0.41	0.44	0.03	0	0	1	1	3	2	0	1	1682	3	1.586	1.716	19.183	1.774	410	2.95	2	1	1
674	35013	0.793	1.055	11.772	1.414	187.5	3.329	674	16	8	2	55	2	2	1	5	5	1.24	59707.37665	68893.69685	1	57	2	1	1	0.47	0.59	0.3	0.5	0.2	0	0	2	NA	1	2	0	1	1194	12	0.937	1.314	14.6165	1.252	219	2.54	0	0	0
675	35023	2.261	3.109	35.019	1.414	387	5.556	675	200	257	1	48	4	2	1	5	5	1.24	20960.98279	21638.92608	1	44	2	1	1	0.27	0.36	0.27	0.36	0.09	0	0	2	NA	1	2	0	1	2737.5	228.5	1.9985	2.538	31.221	1.501	435.5	5.45	3	3	3
676	35029	2.261	2.148	17.721	1.937	582.875	5.556	676	71	0	2	45	3	5	1	4	4	1.14	26714.27711	27561.48784	2	45	2	1	1	0.5	0.49	0.5	0.49	0.01	0	0	1	3	2	2	0	2	2726.5	35.5	2.3365	2.0675	17.506	2.0975	572	5.875	3	2	1
677	35041	1.595	3.109	17.721	1.414	387	10.769	677	392	307	2	76	3	4	1	4	4	1.67	54497.38543	63032.0954	1	47	2	1	1	0.46	0.47	0.46	0.47	0.01	0	0	1	3	2	2	0	1	1779.5	349.5	1.404	2.672	18.798	1.466	420.5	7.52	2	3	1
678	35050	1.19	1.055	35.019	2.923	285.375	3.329	678	58	58	1	55	2	1	1	6	6	1.2	31205.01079	30830.25151	2	49	2	1	1	0.41	0.42	0.41	0.42	0.01	0	0	1	3	2	2	0	1	1901	58	1.111	1.163	40.601	2.318	284	2.58	1	0	3
679	35053	0.793	1.055	11.772	1.414	187.5	1.726	679	0	2	2	80	3	5	2	8	8	5	38509.29775	44116.96338	1	57	2	1	1	0.39	0.44	0.39	0.44	0.05	0	0	2	NA	1	2	0	2	1350	1	0.7445	1.04	9.898	1.2055	191.5	2.485	0	0	0
680	35055	1.19	2.148	23.999	1.937	285.375	5.556	680	0	12	2	46	4	4	2	7	7	2.73	30909.29799	31274.81682	1	53	2	1	1	0.54	0.57	0.54	0.57	0.03	0	0	2	NA	1	2	0	2	1749.5	6	1.1165	2.3945	22.331	1.7935	293.5	6.335	1	2	2
681	35061	1.595	2.148	35.019	2.923	387	10.769	681	38	10	1	71	3	5	2	11	10	5	39351.72611	42162.12842	1	55	2	1	1	0.41	0.4	0.41	0.4	0.01	0	0	1	3	2	2	0	1	3051.5	24	1.5075	1.898	31.413	2.833	375.5	7.685	2	2	3
682	35062	2.261	3.109	35.019	2.923	582.875	10.769	682	5	0	1	46	4	2	2	7	7	1.16	26332.62105	26394.12055	2	57	2	1	1	0.51	0.52	0.51	0.52	0.01	0	0	1	1	3	2	0	1	4440	2.5	2.7735	4.4865	44.4885	3.885	636.5	19.315	3	3	3
683	35063	2.261	3.109	35.019	2.923	582.875	10.769	683	284	436	1	46	3	4	1	6	6	1.22	91406.64771	94827.55023	1	47	2	1	1	0.48	0.47	0.4	0.6	0.2	0	0	1	3	2	2	0	1	3843	360	2.917	6.2415	46.6895	4.355	715	18.265	3	3	3
684	35067	2.261	3.109	23.999	0.92	387	5.556	684	71	858	1	54	5	4	2	8	7	3.57	84585.39442	87200.97451	2	54	2	1	1	0.29	0.35	0.29	0.35	0.06	0	0	2	NA	1	2	0	1	2698.5	464.5	2.046	3.4975	23.563	0.8935	395.5	5.755	3	3	2
685	35077	0.793	1.602	35.019	2.923	187.5	3.329	685	156	106	2	50	3	3	1	3	3	1.18	46029.49343	46780.48325	2	44	2	1	1	0.41	0.38	0.41	0.38	0.03	0	0	2	NA	1	2	0	1	2226.5	131	0.9915	1.615	42.5195	4.822	234.5	3.8	0	1	3
686	35078	2.261	3.109	35.019	2.923	387	3.329	686	0	327	2	47	4	2	2	7	7	1.16	25741.3931	25288.71282	2	57	2	1	1	0.25	0.26	0.25	0.26	0.01	0	0	1	1	3	2	0	1	4573	163.5	1.9865	2.749	29.8265	2.3085	345	3.545	3	3	3
687	35080	0.793	1.602	23.999	2.923	187.5	5.556	687	234	142	1	52	3	3	2	11	11	5	98473.73276	100919.4984	2	47	2	1	1	0.4	0.32	0.4	0.32	0.08	0	0	2	NA	1	2	0	1	1800	188	0.976	1.855	24.0815	2.4225	227.5	6.72	0	1	2
688	35081	1.595	3.109	23.999	2.923	582.875	5.556	688	114	43	1	49	3	5	2	11	11	5	71926.17443	74867.26897	1	51	2	1	1	0.31	0.36	0.31	0.36	0.05	0	0	2	NA	1	2	0	1	2388	78.5	1.8105	2.561	24.689	2.6735	707.5	6.13	2	3	2
689	35092	1.19	1.602	17.721	1.937	285.375	5.556	689	33	23	2	72	3	5	1	5	5	1.64	55138.79602	55782.89011	1	54	2	1	1	0.5	0.54	0.5	0.54	0.04	0	0	2	NA	1	2	0	2	2165.5	28	1.1865	1.537	18.614	1.946	276	5.515	1	1	1
690	35099	1.595	2.148	23.999	1.937	582.875	10.769	690	226	95	1	80	3	2	1	3	3	1.43	11035.67039	11552.83418	2	46	2	1	1	0.26	0.44	0.26	0.44	0.18	0	0	1	3	2	1	0	1	1583.5	160.5	1.5235	2.389	22.0555	1.8305	473	8.66	2	2	2
691	35120	0.793	1.602	11.772	0.92	187.5	5.556	691	35	35	1	76	4	1	1	4	4	1.97	11996.02007	11778.89606	2	48	2	1	1	0.43	0.34	0.43	0.34	0.09	0	0	2	NA	1	2	0	2	1011	35	0.515	1.458	9.384	0.626	65	4.36	0	1	0
692	35121	2.261	3.109	35.019	2.923	582.875	10.769	692	10	119	1	73	3	4	2	7	7	3.03	48020.98189	48584.09534	2	47	2	1	1	0.39	0.46	0.39	0.46	0.07	0	0	2	NA	1	2	0	1	1801.5	64.5	2.08	2.6085	29.0195	2.612	649	10.37	3	3	3
693	35122	2.261	3.109	35.019	2.923	387	10.769	693	322	339	2	70	3	3	1	6	6	2.2	53879.44513	54508.82834	2	53	2	1	1	0.42	0.35	0.42	0.35	0.07	0	0	1	3	2	2	0	1	1677	330.5	1.945	2.7055	29.7055	2.9425	426.5	9.815	3	3	3
694	35128	1.19	1.602	11.772	0.92	285.375	3.329	694	2	70	1	48	1	4	2	10	10	3.03	24368.21112	25140.00201	2	55	2	1	1	0.5	0.53	0.5	0.53	0.03	0	0	2	NA	1	2	0	2	2450	36	1.282	1.622	14.9275	0.827	278.5	2.565	1	1	0
695	35133	1.19	2.148	11.772	1.414	187.5	3.329	695	499	101	2	51	3	4	2	8	8	3.48	95097.60542	97223.07812	2	54	2	1	1	0.35	0.38	0.35	0.38	0.03	0	0	2	NA	1	2	0	1	1495	300	1.051	1.997	13.2845	1.1795	170	3.525	1	2	0
696	35143	1.595	3.109	23.999	1.937	387	5.556	696	535	604	1	71	3	3	2	9	9	4.37	46474.07114	46741.72223	1	46	2	1	1	0.72	0.62	0.6	0.4	0.2	0	0	1	3	2	2	0	1	2216.5	569.5	1.522	2.853	24.5725	1.7855	377.5	5.65	2	3	2
697	35146	1.19	1.602	17.721	1.414	285.375	3.329	697	127	1	2	85	3	4	1	6	6	2.57	28429.88335	31038.54056	1	55	2	1	1	0.62	0.55	0.6	0.4	0.2	0	0	2	NA	1	1	0	2	1658.5	64	1.2235	1.8405	18.095	1.507	252.5	3.54	1	1	1
698	35155	0.793	1.055	17.721	1.937	285.375	3.329	698	0	2	2	41	4	5	2	9	9	5	23486.64378	23916.78788	2	52	2	1	1	0.35	0.36	0.35	0.36	0.01	0	0	2	NA	1	2	0	1	1052.5	1	0.755	0.969	18.9185	1.7515	273	4.135	0	0	1
699	35157	0.793	1.055	11.772	0.92	285.375	3.329	699	68	62	1	46	4	5	2	11	1	0	16736.37321	17388.48205	2	45	1	1	1	0.57	0.46	0.57	0.46	0.11	0	0	2	NA	1	2	0	2	1091.5	65	0.8685	0.9745	9.9715	0.733	241.5	2.675	0	0	0
700	35161	1.19	2.148	17.721	1.937	387	10.769	700	0	2	2	62	1	1	1	5	5	0.86	8881.615556	7731.760113	2	54	1	2	2	0.85	0.6	0.9	0.9	0	1	1	2	NA	1	2	0	2	1378.5	1	1.31	2.023	16.071	1.7565	359.5	7.955	1	2	1
701	35166	0.793	1.055	11.772	0.92	285.375	1.726	701	29	15	2	42	3	4	1	6	6	1.95	33457.51769	34518.58207	1	44	2	1	1	0.28	0.23	0.28	0.23	0.05	0	0	2	NA	1	2	0	2	1567.5	22	0.992	1.217	13.7195	0.759	254.5	2.185	0	0	0
702	35171	2.261	3.109	35.019	2.923	387	10.769	702	862	853	1	44	3	5	2	11	11	5	104643.8183	108279.7714	2	47	2	1	1	0.3	0.22	0.3	0.22	0.08	0	0	1	1	3	2	0	1	1748.5	857.5	1.947	3.114	47.8605	2.617	372	9.115	3	3	3
703	35175	0.793	1.055	11.772	0.92	187.5	1.726	703	5	2	2	85	3	5	2	7	7	2.41	29658.7501	34063.13917	2	44	2	1	1	0.37	0.4	0.37	0.4	0.03	0	0	2	NA	1	2	0	1	1226	3.5	0.8545	1.3345	14.8555	0.9995	166.5	1.87	0	0	0
704	35178	2.261	2.148	35.019	2.923	582.875	10.769	704	86	0	1	69	4	5	2	10	10	5	7775.480849	7965.050797	1	51	2	1	1	0.49	0.47	0.49	0.47	0.02	0	0	1	3	2	2	0	2	2161.5	43	2.305	2.3085	32.4735	3.217	649	9.09	3	2	3
705	35181	2.261	3.109	35.019	2.923	582.875	10.769	705	197	163	2	66	3	4	1	6	6	2.55	65328.89009	69657.19335	2	44	1	1	1	0.19	0.19	0.19	0.19	0	0	0	1	1	3	2	0	3	1985.5	180	6.601	3.444	48.2065	3.013	881.5	12.355	3	3	3
706	35185	2.261	3.109	35.019	2.923	582.875	10.769	706	105	3	1	81	3	2	2	8	8	2.58	17665.85948	17994.31047	2	58	2	1	1	0.44	0.44	0.44	0.44	0	0	0	1	3	2	2	0	2	1689	54	2.526	3.2	30.6695	3.366	525.5	16.415	3	3	3
707	35186	1.19	1.055	23.999	1.937	187.5	3.329	707	151	98	1	45	3	3	2	10	10	3.36	85693.88666	88900.98856	2	47	2	1	1	0.51	0.54	0.51	0.54	0.03	0	0	2	NA	1	2	0	1	2133	124.5	1.2355	1.3365	27.62	1.74	215	3.33	1	0	2
708	35198	1.19	1.602	17.721	1.414	387	3.329	708	151	112	2	61	5	3	2	11	11	5	83716.00209	84852.28904	1	57	1	1	2	0.66	0.68	0.7	0.8	0.1	1	1	2	NA	1	2	0	1	1744.5	131.5	1.351	1.754	15.444	1.573	400	2.625	1	1	1
709	35202	0.793	1.055	11.772	0.92	187.5	3.329	709	86	86	2	48	4	4	1	6	6	1.84	23486.64378	23685.91829	2	52	2	1	1	0.48	0.41	0.48	0.41	0.07	0	0	2	NA	1	2	0	2	1195	86	0.646	0.57	6.664	0.412	204	3.3	0	0	0
710	35211	1.595	1.602	23.999	2.923	387	5.556	710	308	214	1	40	1	4	2	11	11	4.97	20256.87849	20449.8435	2	58	2	1	1	0.45	0.49	0.45	0.49	0.04	0	0	1	3	2	2	0	1	2584	261	1.411	1.629	28.2195	2.3805	458.5	5.955	2	1	2
711	35213	0.793	1.055	23.999	1.414	187.5	5.556	711	56	9	1	42	3	5	2	8	8	5	67429.86151	70187.09973	2	56	2	1	1	0.51	0.44	0.51	0.44	0.07	0	0	2	NA	1	2	0	1	1786	32.5	0.8615	1.1295	21.385	1.199	222.5	4.83	0	0	2
712	35225	2.261	2.148	35.019	1.937	387	5.556	712	0	0	1	48	4	5	2	11	11	3.98	28551.47367	29474.91701	1	50	2	1	1	0.51	0.43	0.51	0.43	0.08	0	0	2	NA	1	2	0	1	3098	0	2.1505	1.898	32.41	1.803	339.5	6.37	3	2	3
713	35232	0.793	1.602	17.721	1.414	285.375	3.329	713	191	230	2	67	1	3	1	6	6	1.95	10668.71278	8820.96815	1	57	1	1	1	0.33	0.35	0.33	0.35	0.02	0	0	2	NA	1	2	0	2	1317	210.5	0.9605	1.6975	15.061	1.459	279	3.26	0	1	1
714	35233	0.793	1.055	17.721	1.414	187.5	1.726	714	16	0	1	47	4	3	2	11	11	4	16736.37321	17277.67951	2	45	2	1	1	0.27	0.38	0.27	0.38	0.11	0	0	2	NA	1	2	0	2	1354.5	8	0.5995	0.8015	18.4945	1.1945	117.5	1.27	0	0	1
715	35235	0.793	1.055	11.772	0.92	187.5	1.726	715	62	189	2	82	5	3	1	12	12	NA	31570.39006	33628.6786	2	57	2	2	2	0.73	0.73	0.8	0.7	0.1	1	1	2	NA	1	2	1	2	813.5	125.5	0.962	0.972	10.8725	0.6725	191	0.255	0	0	0
716	35237	2.261	3.109	35.019	2.923	582.875	10.769	716	1014	1014	1	67	3	4	1	2	2	0.89	32937.27864	35101.72459	1	47	2	1	1	0.22	0.22	0.22	0.22	0	0	0	1	1	3	2	0	1	5132	1014	5.395	9.268	76.451	6.375	1958	31.69	3	3	3
717	35238	1.595	1.602	17.721	1.414	582.875	3.329	717	80	163	2	51	3	4	2	11	11	5	75992.48831	77432.30206	2	52	2	1	1	0.48	0.45	0.48	0.45	0.03	0	0	2	NA	1	2	0	2	2090.5	121.5	1.6245	1.715	20.228	1.47	485	3.62	2	1	1
718	35245	2.261	2.148	35.019	2.923	582.875	1.726	718	95	95	1	67	5	5	2	9	9	3.42	59894.6643	59179.00393	1	55	2	1	1	0.48	0.29	0.48	0.29	0.19	0	0	1	3	2	2	0	3	2588	95	2.13	2.153	41.517	3.131	481	2.44	3	2	3
719	35255	1.595	1.602	35.019	1.414	285.375	5.556	719	95	105	2	45	4	4	1	6	6	1.81	26487.61155	26754.15132	2	51	2	1	1	0.35	0.33	0.35	0.33	0.02	0	0	2	NA	1	2	0	1	1894	100	1.501	1.4935	29.9415	1.38	275	6.195	2	1	3
720	35260	1.595	1.602	17.721	0.92	187.5	3.329	720	150	119	2	74	3	1	1	4	4	1.19	45085.26615	44502.25423	2	47	2	1	2	0.56	0.59	0.56	0.59	0.03	0	0	2	NA	1	2	0	2	1575.5	134.5	1.392	1.8435	18.284	1.064	227	2.63	2	1	1
721	35273	2.261	3.109	23.999	2.923	187.5	10.769	721	142	138	1	79	3	1	1	5	5	1.59	43718.50637	43427.30025	2	46	2	1	1	0.41	0.35	0.41	0.35	0.06	0	0	2	NA	1	2	0	1	1601.5	140	2.279	3.718	21.55	2.5835	230	7.33	3	3	2
722	35298	1.19	1.602	17.721	0.92	187.5	3.329	722	11	2	2	52	3	4	1	6	6	3.35	107145.5864	108893.71	1	46	2	1	1	0.4	0.28	0.4	0.28	0.12	0	0	2	NA	1	2	0	1	1793	6.5	1.169	1.3925	16.5855	0.965	239.5	3.89	1	1	1
723	35299	2.261	3.109	35.019	2.923	582.875	10.769	723	413	100	1	48	4	4	2	8	8	2.83	25524.81409	26584.65761	2	50	2	1	1	0.56	0.56	0.56	0.56	0	0	0	1	2	3	2	0	1	2891.5	256.5	2.492	2.794	42.613	3.283	605	13.285	3	3	3
724	35306	1.19	1.602	17.721	0.92	187.5	3.329	724	245	461	1	78	3	2	1	13	13	NA	15485.90387	17194.8032	1	45	2	1	1	0.53	0.54	0.53	0.54	0.01	0	0	1	3	2	2	0	2	1244.5	353	1.121	1.6955	15.166	1.0855	159	2.94	1	1	1
725	35313	1.595	3.109	17.721	1.937	582.875	5.556	725	1421	379	2	76	5	1	1	5	5	2.29	61574.64395	65825.69638	2	47	2	1	1	0.51	0.43	0.51	0.43	0.08	0	0	1	1	3	2	0	1	1389	900	1.601	2.9775	19.583	2.005	467	5.48	2	3	1
726	35329	2.261	3.109	35.019	2.923	582.875	10.769	726	481	124	1	55	3	4	2	11	11	5	89650.90557	91877.54102	2	46	2	1	1	0.33	0.35	0.33	0.35	0.02	0	0	1	1	3	2	0	1	2669	302.5	2.489	4.143	46.26	3.7175	681.5	18.705	3	3	3
727	35337	2.261	2.148	23.999	1.937	582.875	5.556	727	237	148	1	41	1	1	1	6	4	0.96	24368.21112	26377.00369	1	57	2	1	1	0.6	0.57	0.4	0.5	0.1	0	0	1	3	2	2	0	1	2210.5	192.5	1.8965	2.42	24.857	2.0675	483.5	6.81	3	2	2
728	35345	2.261	2.148	23.999	2.923	582.875	10.769	728	28	1	1	48	1	4	2	9	9	4.55	19361.65138	20132.45562	2	57	2	1	1	0.52	0.55	0.52	0.55	0.03	0	0	1	3	2	2	0	1	1884.5	14.5	2.097	2.065	23.53	4.388	951.5	18.87	3	2	2
729	35349	1.595	3.109	17.721	1.937	582.875	10.769	729	325	259	2	63	3	3	2	11	11	4.82	77071.58309	82177.88726	2	47	2	1	1	0.4	0.37	0.4	0.37	0.03	0	0	1	1	3	2	0	1	1908.5	292	1.5305	2.76	17.877	2.2315	467	11.165	2	3	1
730	35352	0.793	1.602	11.772	1.414	187.5	5.556	730	0	3	2	85	4	4	1	2	2	0.78	19373.06753	19353.64823	2	49	2	1	2	0.25	0.34	0.25	0.34	0.09	0	0	1	3	2	1	0	2	1419.5	1.5	0.8375	1.4995	11.643	1.493	198.5	4.365	0	1	0
731	35353	1.595	2.148	17.721	1.937	387	3.329	731	237	284	1	73	3	5	1	3	3	1.33	41470.82617	42157.14466	2	48	2	1	2	0.38	0.34	0.38	0.34	0.04	0	0	1	3	2	2	0	1	1972.5	260.5	1.821	2.3705	20.443	2.0095	344	2.915	2	2	1
732	35367	2.261	1.602	35.019	1.937	582.875	1.726	732	101	141	1	57	3	5	2	11	11	5	67592.1814	69450.30264	2	52	2	1	1	0.29	0.26	0.29	0.26	0.03	0	0	1	3	2	2	0	1	2206.5	121	1.86	1.8235	28.301	1.8115	530.5	1.915	3	1	3
733	35374	0.793	1.602	17.721	1.414	387	1.726	733	108	96	1	72	3	5	2	8	8	3.59	32996.79242	34951.03585	1	58	2	1	1	0.35	0.37	0.35	0.37	0.02	0	0	2	NA	1	2	0	2	1506.5	102	0.971	1.5065	20.4755	1.4355	341.5	2.365	0	1	1
734	35375	1.595	3.109	17.721	1.414	285.375	10.769	734	142	47	2	65	3	4	1	5	5	1.56	74588.85874	75417.25293	1	46	2	1	1	0.23	0.2	0.23	0.2	0.03	0	0	1	3	2	2	0	1	1851	94.5	1.5455	3.582	19.0765	1.239	315.5	8.735	2	3	1
735	35392	1.19	1.602	17.721	1.937	285.375	1.726	735	266	228	1	64	4	3	2	7	7	3.26	9588.813507	9822.593374	2	50	2	1	1	0.31	0.31	0.31	0.31	0	0	0	1	3	2	2	0	1	2173.5	247	1.21	1.4785	17.828	1.743	273.5	1.765	1	1	1
736	35396	1.595	3.109	23.999	2.923	582.875	10.769	736	1	119	2	83	3	5	2	11	11	5	30046.33999	32005.26533	2	49	2	1	1	0.44	0.49	0.44	0.49	0.05	0	0	1	3	2	2	0	1	1621	60	1.8005	2.6915	21.42	2.679	674	10.72	2	3	2
737	35397	0.793	1.602	17.721	1.414	285.375	3.329	737	502	103	2	49	3	3	2	7	7	2.73	85351.40164	88058.21728	1	46	2	1	1	0.38	0.32	0.38	0.32	0.06	0	0	2	NA	1	2	0	1	1852.5	302.5	1.0055	1.72	20.502	1.3135	243.5	3.36	0	1	1
738	35408	2.261	3.109	35.019	1.414	582.875	5.556	738	287	426	1	66	3	2	1	2	2	1.03	40546.47609	40062.00045	1	49	2	1	1	0.44	0.44	0.44	0.44	0	0	0	1	1	3	2	0	1	3011.5	356.5	2.4845	3.3925	28.803	1.6105	620	5.435	3	3	3
739	35410	2.261	3.109	35.019	2.923	582.875	5.556	739	339	199	1	42	2	4	2	7	7	1.5	58159.85861	60336.49687	2	45	2	1	1	0.49	0.56	0.49	0.56	0.07	0	0	2	NA	1	2	0	1	3301.5	269	2.9985	2.983	38.723	3.1865	762	6.725	3	3	3
740	35413	2.261	3.109	35.019	2.923	582.875	10.769	740	326	142	1	63	3	5	2	8	8	3.98	48268.86061	51440.80875	2	56	2	1	1	0.48	0.45	0.48	0.45	0.03	0	0	1	3	2	2	0	1	2444.5	234	3.6575	3.941	56.437	4.859	1321	15.99	3	3	3
741	35414	1.19	1.602	23.999	0.92	285.375	3.329	741	6	106	2	42	5	5	1	6	6	1.4	31715.05108	32375.42439	1	49	2	1	1	0.25	0.2	0.25	0.2	0.05	0	0	2	NA	1	2	0	1	1935.5	56	1.04	1.524	24.6895	1.141	265.5	2.66	1	1	2
742	35416	0.793	2.148	17.721	1.414	285.375	5.556	742	249	156	1	63	3	5	2	11	11	5	51549.56345	54311.94042	1	44	2	1	1	0.35	0.15	0.35	0.15	0.2	0	0	2	NA	1	2	0	1	2142	202.5	1.0065	1.9915	17.186	1.3205	263.5	4.97	0	2	1
743	35424	0.793	1.602	11.772	0.92	187.5	1.726	743	295	299	2	50	4	4	2	10	10	5	23486.64378	23916.78788	2	52	2	1	1	0.6	0.4	0.6	0.4	0.2	0	0	1	1	3	2	0	1	1646	297	0.8735	1.3775	10.249	0.8255	140	1.125	0	1	0
744	35430	1.19	3.109	17.721	1.414	285.375	10.769	744	337	364	2	66	3	3	1	6	6	2.27	62731.71317	64773.62135	2	44	2	1	1	0.21	0.29	0.21	0.29	0.08	0	0	2	NA	1	2	0	1	2264.5	350.5	1.327	3.0105	20.1395	1.648	317.5	7.385	1	3	1
745	35432	1.595	2.148	23.999	1.937	387	5.556	745	140	36	1	84	3	4	2	11	11	5	17895.92441	18228.65286	1	44	2	1	1	0.3	0.24	0.3	0.24	0.06	0	0	1	3	2	1	0	1	1685	88	1.7275	1.9955	22.374	1.9685	434	7.045	2	2	2
746	35437	1.595	2.148	23.999	1.937	387	5.556	746	109	191	2	66	3	2	1	6	6	1.89	70166.29739	69388.46536	2	46	2	1	1	0.21	0.26	0.21	0.26	0.05	0	0	2	NA	1	2	0	1	1907.5	150	1.792	2.216	22.7825	1.6865	457	5.03	2	2	2
747	35442	0.793	1.055	11.772	0.92	187.5	1.726	747	9	1	1	41	4	4	1	5	5	2.09	20697.83744	21504.29906	1	51	2	1	1	0.34	0.23	0.34	0.23	0.11	0	0	2	NA	1	2	0	1	1434	5	0.8485	1.1935	11.9085	0.939	166.5	1.55	0	0	0
748	35455	0.793	1.055	11.772	0.92	187.5	1.726	748	193	207	2	53	4	5	1	5	5	1.07	25713.05915	26017.12971	1	47	2	1	1	0.45	0.45	0.45	0.45	0	0	0	1	1	3	2	0	2	621	200	0.4025	0.713	7.416	0.3835	89.5	0.425	0	0	0
749	35465	2.261	2.148	35.019	2.923	285.375	10.769	749	94	87	1	70	3	3	2	9	9	5	48020.98189	48297.54187	2	47	2	1	1	0.33	0.3	0.33	0.3	0.03	0	0	1	1	3	2	0	3	2234.5	90.5	2.2265	2.127	29.0915	2.7545	314.5	10.5	3	2	3
750	35469	1.19	1.602	35.019	1.937	285.375	5.556	750	299	218	1	45	3	5	2	11	11	5	67429.86151	70187.09973	2	56	2	1	1	0.55	0.51	0.55	0.51	0.04	0	0	1	2	3	2	0	1	1847.5	258.5	1.327	1.635	32.2225	1.8845	327.5	4.51	1	1	3
751	35482	1.19	1.055	17.721	0.92	387	3.329	751	0	249	1	40	3	4	2	11	11	5	72840.61966	75566.6868	1	44	1	2	2	0.37	0.47	0.37	0.47	0.1	0	0	2	NA	1	2	0	2	918	124.5	1.34	1.2575	15.0555	1.107	386	3.1	1	0	1
752	35485	1.19	1.602	17.721	1.414	285.375	3.329	752	193	12	2	85	3	1	1	5	5	2.04	31854.8911	33931.7282	2	46	2	1	1	0.38	0.48	0.38	0.48	0.1	0	0	2	NA	1	1	0	1	1714	102.5	1.2295	1.6455	15.662	1.214	327	3.445	1	1	1
753	35488	0.793	1.602	23.999	1.937	187.5	3.329	753	414	189	1	43	3	2	1	6	6	2.96	95268.17767	100699.2877	1	48	2	1	1	0.4	0.46	0.4	0.46	0.06	0	0	1	1	3	2	0	1	1993.5	301.5	0.83	1.3825	27.823	2.1745	198	2.565	0	1	2
754	35493	1.595	1.602	23.999	1.937	582.875	10.769	754	8	43	1	69	3	4	2	8	8	3.79	67421.62537	67849.13312	2	46	2	1	1	0.38	0.43	0.38	0.43	0.05	0	0	2	NA	1	2	0	1	2097	25.5	1.547	1.632	24.0635	2.0785	478.5	8.9	2	1	2
755	35501	2.261	3.109	35.019	2.923	582.875	10.769	755	0	0	2	54	3	5	2	11	11	5	104971.5342	107317.6935	1	50	2	1	1	0.21	0.22	0.21	0.22	0.01	0	0	2	NA	1	2	0	2	2637.5	0	2.4665	4.1215	32.585	2.83	634.5	10.5	3	3	3
756	35515	1.595	2.148	23.999	1.414	187.5	3.329	756	380	142	1	58	4	4	2	8	8	3.9	32380.32423	32455.94806	1	49	1	1	1	0.46	0.43	0.46	0.43	0.03	0	0	2	NA	1	2	1	2	1644	261	1.414	2.0675	21.154	1.624	178.5	4.115	2	2	2
757	35517	1.595	2.148	17.721	1.414	387	1.726	757	867	438	1	73	3	3	1	13	13	NA	16029.17964	16217.14428	2	50	2	1	1	0.28	0.18	0.28	0.18	0.1	0	0	1	3	2	2	0	1	1923	652.5	1.5485	2.1475	18.2765	1.488	438.5	0.85	2	2	1
758	35525	1.19	2.148	17.721	1.414	187.5	1.726	758	379	379	1	43	5	3	1	3	3	1.17	39383.13652	40751.5426	1	46	2	1	1	0.33	0.43	0.33	0.43	0.1	0	0	1	1	3	2	0	1	1576	379	1.371	2.024	17.294	1.516	189	2.51	1	2	1
759	35528	0.793	1.602	17.721	1.937	387	1.726	759	204	482	1	71	3	3	1	2	2	0.52	20334.3316	20198.88594	1	49	2	1	1	0.24	0.26	0.24	0.26	0.02	0	0	1	3	2	2	0	1	1542.5	343	0.992	1.577	18.0825	1.8895	408.5	1.6	0	1	1
760	35531	2.261	3.109	35.019	2.923	582.875	10.769	760	237	696	1	40	3	3	1	5	5	1.31	38584.02763	40028.03855	1	50	2	1	1	0.39	0.34	0.39	0.34	0.05	0	0	2	NA	1	2	0	1	5657.5	466.5	4.2555	5.5805	62.0395	3.834	980	8.205	3	3	3
761	35537	2.261	2.148	23.999	2.923	387	5.556	761	0	13	2	53	3	5	2	11	11	5	121847.9867	124571.342	2	55	2	1	1	0.32	0.28	0.32	0.28	0.04	0	0	1	3	2	2	0	2	2468.5	6.5	1.9	2.4655	26.853	2.455	446.5	6.555	3	2	2
762	35543	1.19	1.602	11.772	0.92	187.5	3.329	762	0	45	2	54	4	4	2	9	9	3.73	25327.10449	25854.46747	2	52	2	1	1	0.4	0.44	0.4	0.44	0.04	0	0	2	NA	1	2	0	2	1550.5	22.5	1.0505	1.34	14.9845	0.9885	218.5	3.63	1	1	0
763	35547	2.261	3.109	35.019	2.923	582.875	10.769	763	126	99	1	73	3	5	1	12	12	NA	41470.82617	44432.56933	2	48	2	1	1	0.37	0.31	0.37	0.31	0.06	0	0	2	NA	1	2	0	1	2504	112.5	2.5365	3.043	39.6875	3.641	739	9.87	3	3	3
764	35549	0.793	1.055	11.772	0.92	187.5	1.726	764	76	76	2	70	1	3	1	4	4	1.94	9128.327099	12049.42541	2	54	2	1	1	0.29	0.32	0.29	0.32	0.03	0	0	2	NA	1	2	0	1	972	76	0.541	0.7	9.321	0.51	136	1.32	0	0	0
765	35551	1.595	2.148	23.999	2.923	387	10.769	765	83	109	2	80	3	2	1	6	6	0.91	28421.38953	30274.3733	1	52	2	1	1	0.3	0.3	0.3	0.3	0	0	0	2	NA	1	1	0	2	1081	96	1.679	2.2885	21.346	2.4485	355.5	10.93	2	2	2
766	35559	2.261	3.109	35.019	2.923	387	5.556	766	150	68	2	62	3	3	1	2	2	0.67	42264.98463	45065.21084	1	46	1	1	1	0.38	0.28	0.38	0.28	0.1	0	0	2	NA	1	2	0	2	1711	109	2.0855	2.7695	29.056	2.707	379	6.34	3	3	3
767	35567	0.793	1.055	17.721	2.923	285.375	5.556	767	7	165	1	47	3	4	2	7	7	2.65	88700.19569	91782.17183	2	50	2	1	1	0.27	0.25	0.27	0.25	0.02	0	0	1	1	3	2	0	1	1967	86	0.9765	1.314	20.658	2.594	289.5	5.855	0	0	1
768	35569	1.19	3.109	23.999	1.937	285.375	10.769	768	0	0	1	85	3	3	2	8	8	3.9	21068.17096	23080.08636	1	55	2	1	1	0.5	0.46	0.5	0.46	0.04	0	0	2	NA	1	1	0	1	2084	0	1.208	2.692	24.3535	1.669	323.5	8.13	1	3	2
769	35572	1.19	1.055	23.999	1.937	285.375	1.726	769	12	0	1	40	3	3	2	11	11	5	71904.20132	74595.22292	1	58	2	1	1	0.33	0.18	0.33	0.18	0.15	0	0	2	NA	1	2	0	1	1452.5	6	1.1885	0.948	20.92	1.8495	288	2.2	1	0	2
770	35578	0.793	1.055	11.772	0.92	187.5	1.726	770	4	48	1	68	3	5	1	6	6	2.5	71671.19085	72125.64428	1	46	2	1	1	0.31	0.32	0.31	0.32	0.01	0	0	1	3	2	2	1	1	997.5	26	0.8505	0.6445	10.2975	0.8075	232.5	1.065	0	0	0
771	35580	2.261	3.109	35.019	2.923	582.875	10.769	771	335	250	2	44	3	5	1	6	6	3.13	97554.91394	100648.7491	1	54	2	1	1	0.58	0.57	0.58	0.57	0.01	0	0	2	NA	1	2	0	1	3387	292.5	2.735	4.1945	45.5015	3.818	819	15.675	3	3	3
772	35588	0.793	1.602	17.721	1.414	285.375	5.556	772	166	118	2	67	1	3	1	3	3	0.75	10668.71278	8836.115599	1	57	1	1	1	0.28	0.33	0.28	0.33	0.05	0	0	1	3	2	2	0	2	1386	142	1.009	1.467	16.9275	1.491	279.5	4.42	0	1	1
773	35594	1.19	2.148	17.721	1.414	285.375	3.329	773	185	195	2	49	1	5	2	11	11	5	19915.67058	20652.25567	2	58	2	1	1	0.54	0.43	0.54	0.43	0.11	0	0	1	3	2	2	0	1	1605	190	1.189	1.9605	15.7905	1.1835	302.5	2.62	1	2	1
774	35608	1.595	2.148	35.019	2.923	387	3.329	774	320	260	1	58	4	2	2	11	11	3.85	16736.37321	17247.57971	2	45	1	2	1	0.27	0.44	0.27	0.44	0.17	0	0	2	NA	1	2	0	1	2349	290	1.4055	2.05	28.9865	2.823	378	3.36	2	2	3
775	35609	0.793	1.602	11.772	1.414	387	10.769	775	102	139	2	64	3	4	2	7	7	3.03	66182.6286	65448.95774	2	49	2	1	1	0.34	0.33	0.34	0.33	0.01	0	0	1	3	2	2	0	2	857.5	120.5	0.777	1.349	12.1515	1.468	345.5	8.035	0	1	0
776	35619	0.793	1.602	17.721	1.414	187.5	5.556	776	153	95	1	72	3	2	1	3	3	0.98	17216.09205	18440.907	2	46	2	1	1	0.2	0.43	0.2	0.43	0.23	0	0	2	NA	1	2	0	1	1449	124	0.881	1.3685	16.0675	1.3155	166.5	6.205	0	1	1
777	35624	0.793	1.055	11.772	0.92	187.5	1.726	777	0	0	2	62	3	4	1	3	3	1.04	35787.69964	41469.73036	1	55	2	2	2	0.23	0.28	0.23	0.28	0.05	0	0	1	1	3	2	0	1	1274.5	0	0.538	1.2645	8.989	0.993	151	1.945	0	0	0
778	35625	1.595	2.148	17.721	1.937	582.875	10.769	778	103	142	2	63	3	3	2	11	11	5	53648.09851	54376.27033	1	44	2	1	1	0.3	0.26	0.3	0.26	0.04	0	0	2	NA	1	2	0	1	1740	122.5	1.599	1.994	19.0785	1.9615	580	7.975	2	2	1
779	35633	1.19	2.148	17.721	1.414	387	10.769	779	0	0	2	58	3	5	1	1	1	0.33	52553.89122	53411.32923	1	46	2	1	1	0.21	0.38	0.21	0.38	0.17	0	0	1	3	2	2	0	2	1805	0	1.244	2.0605	15.544	1.539	348.5	9.49	1	2	1
780	35646	2.261	3.109	35.019	1.937	582.875	10.769	780	273	264	1	46	3	5	2	11	11	3.63	99218.01162	102931.2552	1	50	2	1	1	0.28	0.29	0.28	0.29	0.01	0	0	2	NA	1	2	0	1	3013	268.5	2.1315	3.1635	29.8165	2.1335	511	9.545	3	3	3
781	35652	2.261	2.148	23.999	0.92	387	1.726	781	213	266	1	65	1	1	1	3	3	0.78	10415.4562	10769.28481	1	57	2	1	1	0.58	0.38	0.58	0.38	0.2	0	0	1	3	2	2	0	1	2382.5	239.5	2.106	2.0625	21.8875	1.053	442	1.835	3	2	2
782	35654	1.595	1.602	35.019	1.937	387	1.726	782	179	56	2	56	1	1	2	9	9	2.35	22044.50662	23796.90074	2	55	1	1	1	0.47	0.46	0.47	0.46	0.01	0	0	2	NA	1	2	0	2	1227	117.5	1.5445	1.8335	30.857	2.268	373.5	1.45	2	1	3
783	35659	2.261	3.109	35.019	2.923	582.875	3.329	783	15	161	2	53	4	3	2	8	8	5	19017.55422	19365.84957	2	45	2	1	1	0.36	0.31	0.36	0.31	0.05	0	0	1	3	2	2	0	1	3340	88	2.7745	2.5795	35.7155	2.4855	623	2.97	3	3	3
784	35664	1.19	1.055	17.721	1.414	582.875	3.329	784	71	71	1	48	2	2	1	3	3	0.65	58159.85861	58016.98317	2	45	2	1	1	0.28	0.27	0.28	0.27	0.01	0	0	1	3	2	2	0	1	1440	71	1.311	1.012	17.827	1.441	506	3.48	1	0	1
785	35667	0.793	1.055	17.721	0.92	187.5	1.726	785	30	15	2	73	3	4	1	4	4	1.43	60379.72708	69998.37604	1	46	1	1	1	0.59	0.61	0.7	0.7	0	0	0	2	NA	1	1	0	2	1103	22.5	0.678	1.0435	15.2295	1.1215	144.5	2.155	0	0	1
786	35673	2.261	3.109	35.019	2.923	582.875	10.769	786	45	5	1	71	3	4	1	6	6	2.34	42440.14427	43142.50442	1	54	2	1	1	0.37	0.4	0.37	0.4	0.03	0	0	2	NA	1	2	0	2	2247.5	25	2.454	3.147	38.376	2.776	582.5	11.505	3	3	3
787	35675	1.19	1.055	17.721	0.92	285.375	1.726	787	4	4	2	70	3	3	1	4	4	1.21	38216.03605	39386.3121	2	50	1	1	1	0.28	0.37	0.28	0.37	0.09	0	0	2	NA	1	2	0	2	1051	4	1.0115	1.0955	16.864	0.8615	264	1.4	1	0	1
788	35685	1.595	1.602	23.999	1.937	582.875	3.329	788	0	158	1	51	4	4	1	6	6	1.72	24659.7035	25457.27491	1	45	2	1	2	0.65	0.49	0.7	0.7	0	1	1	1	1	3	1	1	1	2698	79	1.455	1.429	25.728	1.9075	530.5	2.65	2	1	2
789	35686	0.793	3.109	11.772	1.414	187.5	5.556	789	562	602	2	54	3	3	1	1	1	0.46	46631.02135	45687.93025	2	49	1	1	1	0.43	0.43	0.43	0.43	0	0	0	1	1	3	2	0	1	1372.5	582	0.8915	3.092	13.6545	1.3035	184	5.75	0	3	0
790	35689	2.261	3.109	35.019	2.923	387	10.769	790	6	8	2	71	3	1	2	7	7	3.18	56799.66094	56065.16645	2	46	2	1	1	0.38	0.38	0.38	0.38	0	0	0	2	NA	1	1	1	2	1635	7	2.032	2.621	28.33	3.117	400	10.765	3	3	3
791	35691	1.595	1.602	35.019	1.937	387	3.329	791	79	269	1	46	4	2	2	7	7	1.77	23284.07077	23957.78179	1	48	2	1	1	0.42	0.49	0.42	0.49	0.07	0	0	1	1	3	2	0	1	2991	174	1.414	1.5715	28.622	1.8935	395	3.63	2	1	3
792	35696	1.595	2.148	17.721	1.414	285.375	5.556	792	284	95	2	51	1	5	2	11	11	5	17838.36543	18498.12096	1	55	2	1	1	0.47	0.43	0.47	0.43	0.04	0	0	2	NA	1	2	0	1	1516	189.5	1.58	2.0645	19.9655	1.6475	313	6.01	2	2	1
793	35701	1.595	1.602	23.999	1.414	387	1.726	793	0	0	1	40	1	1	2	7	7	3.12	22079.28956	23468.43125	1	56	2	1	1	0.32	0.42	0.32	0.42	0.1	0	0	1	3	2	2	0	1	1794.5	0	1.4545	1.479	22.968	1.629	418	2.37	2	1	2
794	35708	2.261	3.109	35.019	2.923	582.875	10.769	794	2	69	2	66	1	3	1	5	5	2.04	8476.777244	7008.660148	2	57	2	1	1	0.58	0.42	0.58	0.42	0.16	0	0	2	NA	1	1	0	1	2505	35.5	3.7135	4.488	57.309	5.067	741	27.095	3	3	3
795	35709	0.793	2.148	17.721	0.92	187.5	1.726	795	299	575	2	45	3	3	2	9	9	3.1	90393.99848	92950.24721	1	45	2	1	1	0.24	0.2	0.24	0.2	0.04	0	0	1	1	3	2	0	2	1730	437	0.731	1.999	19.603	1.076	191	1.58	0	2	1
796	35715	1.595	2.148	17.721	1.937	387	5.556	796	592	0	1	41	1	4	2	10	10	3.1	20000.65123	20634.1126	1	53	2	1	1	0.49	0.47	0.49	0.47	0.02	0	0	1	3	2	2	0	1	2249.5	296	1.4505	2.311	20.313	2.097	340	4.69	2	2	1
797	35718	1.19	1.602	11.772	0.92	387	3.329	797	197	176	2	77	3	3	1	5	5	1.87	67087.41664	77774.61815	1	52	2	1	1	0.48	0.5	0.48	0.5	0.02	0	0	2	NA	1	1	0	2	2031	186.5	1.1165	1.6625	14.373	1.02	341	2.67	1	1	0
798	35719	1.595	2.148	35.019	2.923	285.375	3.329	798	144	378	1	48	4	3	2	11	11	5	32380.32423	33724.82282	1	52	2	1	1	0.28	0.24	0.28	0.24	0.04	0	0	1	3	2	2	0	1	2406.5	261	1.4775	2.3055	32.846	2.4035	249	2.69	2	2	3
799	35722	0.793	1.055	11.772	0.92	187.5	1.726	799	153	307	2	40	3	3	2	11	1	0	110383.2901	113211.694	2	47	2	1	1	0.28	0.4	0.28	0.4	0.12	0	0	1	1	3	2	0	1	1724.5	230	0.464	0.5255	7.434	0.5615	114	1.105	0	0	0
800	35724	1.595	2.148	17.721	1.937	387	3.329	800	244	38	2	70	3	5	2	10	10	5	54497.38543	57853.97421	1	47	2	1	1	0.56	0.52	0.56	0.52	0.04	0	0	1	3	2	1	0	1	1942.5	141	1.663	2.122	17.922	1.75	401	3.255	2	2	1
801	35729	1.19	3.109	11.772	0.92	187.5	5.556	801	135	199	2	41	3	4	1	4	4	1.66	121486.2394	125339.0274	1	57	2	1	1	0.46	0.42	0.46	0.42	0.04	0	0	1	1	3	2	0	1	2763.5	167	1.304	3.6215	8.1435	0.7595	133.5	6.78	1	3	0
802	35737	2.261	2.148	23.999	2.923	582.875	10.769	802	90	196	2	77	3	5	1	6	6	3.45	54497.38543	57853.97421	1	47	2	1	1	0.58	0.6	0.6	0.7	0.1	0	0	1	2	3	2	0	1	2005.5	143	1.915	2.4115	27.1035	3.549	599	11.865	3	2	2
803	35743	0.793	1.055	17.721	1.937	285.375	1.726	803	0	0	1	40	4	5	2	11	6	3.13	20960.98279	21777.69749	1	44	2	1	1	0.37	0.21	0.37	0.21	0.16	0	0	2	NA	1	2	0	1	1442	0	0.945	0.958	18.975	1.702	334	1.45	0	0	1
804	35745	0.793	1.602	23.999	1.937	187.5	5.556	804	224	118	1	66	4	2	2	8	8	3.11	7775.480849	7965.050797	1	49	2	1	1	0.42	0.36	0.42	0.36	0.06	0	0	1	1	3	2	0	2	1867	171	0.965	1.6095	23.9315	1.6885	199.5	5.365	0	1	2
805	35751	1.19	1.602	17.721	0.92	285.375	10.769	805	72	109	2	58	3	3	2	9	9	4.68	90725.07885	92752.82368	1	55	2	1	1	0.28	0.26	0.28	0.26	0.02	0	0	2	NA	1	2	0	1	1536	90.5	1.22	1.502	18.2705	1.104	322.5	7.875	1	1	1
806	35756	0.793	1.055	11.772	0.92	285.375	1.726	806	10	144	2	80	3	3	2	7	7	1.16	28238.08201	30079.11472	2	44	2	2	1	0.69	0.58	0.8	0.6	0.2	1	1	1	3	2	2	1	2	945.5	77	0.605	0.8275	13.3445	0.833	264	0.685	0	0	0
807	35766	0.793	3.109	11.772	1.937	285.375	5.556	807	316	86	1	68	4	2	2	7	7	2.18	7775.480849	8491.163498	1	51	2	1	1	0.48	0.48	0.48	0.48	0	0	0	1	1	3	2	0	1	2556.5	201	0.9595	2.777	10.6905	2.2375	274	4.93	0	3	0
808	35770	1.595	2.148	17.721	1.937	387	1.726	808	253	292	2	43	4	4	1	4	4	0.93	23817.98146	24099.64171	1	44	2	1	1	0.51	0.52	0.51	0.52	0.01	0	0	1	1	3	2	0	1	1897	272.5	1.5295	1.971	20.684	1.8855	348	2.51	2	2	1
809	35775	1.595	3.109	23.999	1.937	387	10.769	809	340	251	2	42	1	4	2	11	11	3.85	17515.36253	18021.00447	2	57	2	1	1	0.54	0.52	0.54	0.52	0.02	0	0	1	3	2	2	0	2	1730.5	295.5	1.531	3.2225	25.68	2.2645	416	8.6	2	3	2
810	35778	1.19	2.148	17.721	0.92	187.5	1.726	810	408	1018	2	47	3	3	2	11	11	5	106827.4882	109564.7801	1	46	2	1	1	0.38	0.31	0.38	0.31	0.07	0	0	1	3	2	2	0	1	1246	713	1.279	2.27	15.1595	1.0625	199.5	1.72	1	2	1
811	35783	2.261	3.109	35.019	2.923	582.875	10.769	811	36	47	1	80	3	5	2	11	11	5	22202.6971	24393.12248	2	48	2	1	1	0.31	0.29	0.31	0.29	0.02	0	0	2	NA	1	2	0	2	2227	41.5	2.095	2.833	40.601	6.1455	963.5	45.63	3	3	3
812	35788	1.595	2.148	23.999	1.937	387	10.769	812	164	136	1	72	3	5	2	11	11	5	41946.45272	42640.64255	1	47	2	1	1	0.49	0.32	0.49	0.32	0.17	0	0	2	NA	1	2	0	1	2399	150	1.4255	2.1275	26.964	2.2095	366.5	7.68	2	2	2
813	35793	1.19	2.148	23.999	1.414	582.875	3.329	813	281	273	1	43	3	5	2	11	11	4.55	99218.01162	102931.2552	1	50	2	1	1	0.38	0.35	0.38	0.35	0.03	0	0	1	3	2	2	0	1	2281	277	1.325	2.081	23.071	1.514	492.5	3.465	1	2	2
814	35798	1.19	1.055	17.721	1.414	187.5	3.329	814	124	182	1	65	3	3	1	1	1	0.23	67421.62537	71833.81309	2	46	2	1	1	0.38	0.36	0.38	0.36	0.02	0	0	1	3	2	2	0	1	1544	153	1.105	1.2455	17.1555	1.212	241	2.975	1	0	1
815	35805	0.793	1.602	11.772	0.92	387	5.556	815	0	95	1	45	4	4	2	11	10	5	23310.38719	24218.64308	2	51	2	1	1	0.43	0.4	0.43	0.4	0.03	0	0	1	1	3	2	0	1	910.5	47.5	0.7365	1.6335	7.0045	1.0335	380	4.535	0	1	0
816	35808	1.595	3.109	23.999	2.923	582.875	10.769	816	430	236	2	50	3	5	2	11	11	5	76097.07914	77797.88184	1	51	2	1	1	0.15	0.19	0.15	0.19	0.04	0	0	2	NA	1	2	0	1	1768	333	1.8265	3.102	24.8935	4.023	883	17.395	2	3	2
817	35809	1.595	1.055	11.772	1.414	582.875	3.329	817	0	0	1	74	4	2	1	6	6	1.81	12708.61318	12478.59146	2	58	2	1	1	0.42	0.36	0.42	0.36	0.06	0	0	1	3	2	2	0	2	1557	0	1.4685	1.2525	13.003	1.611	645	3.375	2	0	0
818	35810	2.261	1.055	17.721	0.92	387	1.726	818	0	56	1	51	4	4	2	8	12	NA	20697.83744	21367.26979	1	51	1	1	1	0.53	0.45	0.53	0.45	0.08	0	0	1	1	3	2	0	1	1611.5	28	1.988	1.1755	17.1495	1.1455	460	0.965	3	0	1
819	35818	0.793	1.602	11.772	1.414	187.5	1.726	819	0	0	1	85	3	3	1	6	3	1.28	20926.03518	21315.10071	2	44	2	1	2	0.35	0.38	0.35	0.38	0.03	0	0	1	3	2	1	1	2	1316	0	0.6375	1.4425	7.0975	1.3705	185	2.18	0	1	0
820	35822	1.595	3.109	35.019	2.923	387	10.769	820	348	188	1	42	3	4	2	11	11	2.2	94527.42343	94295.20747	1	53	2	1	1	0.23	0.36	0.23	0.36	0.13	0	0	1	3	2	2	0	1	3686	268	1.743	3.41	37.3215	3.856	417.5	32.67	2	3	3
821	35826	0.793	1.602	11.772	0.92	187.5	1.726	821	296	502	1	72	1	2	2	7	7	2.96	3877.549029	5883.339374	1	55	2	1	1	0.36	0.43	0.36	0.43	0.07	0	0	1	3	2	2	0	1	835.5	399	0.616	1.6585	8.276	0.663	169.5	2.035	0	1	0
822	35832	2.261	3.109	35.019	2.923	582.875	10.769	822	225	212	1	81	3	5	2	7	7	3.57	22202.6971	24115.53957	2	48	2	1	1	0.55	0.44	0.55	0.44	0.11	0	0	1	3	2	1	0	1	2535.5	218.5	3.021	3.361	40.811	3.8825	593.5	13.065	3	3	3
823	35838	2.261	3.109	35.019	2.923	582.875	5.556	823	360	153	1	43	3	2	2	10	10	3.25	34493.84588	36460.2934	2	50	2	1	1	0.32	0.26	0.32	0.26	0.06	0	0	1	1	3	2	0	1	4704	256.5	2.1625	3.2835	52.626	3.7985	629	6.43	3	3	3
824	35858	1.19	2.148	17.721	1.937	285.375	5.556	824	8	5	1	72	3	3	2	8	8	3.41	48020.98189	48297.54187	2	47	2	1	1	0.47	0.42	0.47	0.42	0.05	0	0	1	3	2	2	1	1	1840.5	6.5	1.239	1.921	19.4945	1.9435	264	4.38	1	2	1
825	35867	2.261	3.109	35.019	2.923	582.875	10.769	825	252	190	2	66	3	3	2	8	8	4.09	70166.29739	70945.574	2	56	2	1	1	0.26	0.27	0.26	0.27	0.01	0	0	1	3	2	2	0	1	2396.5	221	2.3975	3.2255	30.5975	4.769	914.5	23.215	3	3	3
826	35874	0.793	2.148	35.019	2.923	285.375	10.769	826	154	462	1	51	3	3	2	7	7	2.18	86017.06196	88381.68649	1	47	2	1	1	0.44	0.43	0.44	0.43	0.01	0	0	2	NA	1	2	0	1	2872	308	0.947	2.4455	33.7495	2.5545	274.5	9.82	0	2	3
827	35880	1.595	1.602	17.721	1.937	582.875	1.726	827	528	342	2	51	3	4	1	5	5	0.94	46644.47114	47528.23416	2	54	2	1	1	0.32	0.34	0.1	0.1	0	0	0	1	1	3	2	0	1	1513	435	1.524	1.5475	19.0105	1.967	500	1.915	2	1	1
828	35882	1.595	1.602	23.999	1.414	387	1.726	828	4	111	2	76	4	2	1	2	2	0.7	18325.34342	19728.58044	1	52	1	1	1	0.51	0.49	0.51	0.49	0.02	0	0	1	1	3	2	0	1	1834.5	57.5	1.5025	1.584	21.0315	1.3915	345.5	2.505	2	1	2
829	35883	2.261	3.109	35.019	2.923	582.875	10.769	829	77	48	1	68	3	5	1	NA	NA	NA	74056.79928	74086.81595	2	47	2	1	1	0.46	0.44	0.46	0.44	0.02	0	0	1	3	2	2	0	1	2869.5	62.5	3.3535	3.75	50.746	4.233	1211.5	28.115	3	3	3
830	35884	2.261	3.109	23.999	0.92	285.375	3.329	830	1420	644	1	60	3	1	1	6	6	1.89	31962.04142	31580.13819	2	50	1	1	1	0.35	0.3	0.35	0.3	0.05	0	0	1	3	2	2	0	1	1618	1032	2.068	4.1215	21.388	1.077	281.5	2.945	3	3	2
831	35887	0.793	2.148	17.721	1.414	285.375	5.556	831	328	130	1	73	3	5	2	11	11	5	52851.19242	56625.69301	1	57	2	1	1	0.33	0.39	0.33	0.39	0.06	0	0	2	NA	1	2	0	2	1469	229	0.951	2.301	15.3385	1.469	266.5	4.535	0	2	1
832	35891	1.595	3.109	23.999	1.937	387	10.769	832	426	388	1	63	4	4	1	13	13	NA	10725.82763	11522.28255	1	50	1	1	1	0.33	0.38	0.33	0.38	0.05	0	0	1	1	3	2	0	1	1769.5	407	1.6075	2.6065	26.2685	1.6865	385.5	7.61	2	3	2
833	35897	2.261	2.148	35.019	1.937	387	5.556	833	209	149	1	41	3	3	2	11	11	3.75	88700.19569	90762.44874	2	50	2	1	1	0.34	0.42	0.34	0.42	0.08	0	0	1	3	2	2	0	1	2941.5	179	2.3435	2.0705	41.061	2.2175	336	5.31	3	2	3
834	35902	1.595	2.148	23.999	1.414	387	5.556	834	43	8	2	50	1	1	2	10	10	3.41	29947.18965	32327.79538	1	57	2	1	1	0.37	0.32	0.37	0.32	0.05	0	0	2	NA	1	2	0	2	1913.5	25.5	1.5535	2.3865	23.926	1.5995	365.5	5.745	2	2	2
835	35904	0.793	1.602	11.772	0.92	387	1.726	835	420	5	2	64	4	2	2	8	8	2.5	15152.31039	15048.64163	2	52	1	1	1	0.55	0.62	0.5	0.7	0.2	0	0	1	3	2	1	0	1	584.5	212.5	0.6585	1.4055	10.53	1.095	357	2.43	0	1	0
836	35908	2.261	3.109	23.999	1.414	387	5.556	836	286	138	1	72	3	4	2	8	8	3.79	40704.4636	41181.7806	2	50	2	1	1	0.41	0.39	0.4	0.3	0.1	0	0	1	3	2	2	0	1	2296.5	212	1.9835	2.6075	24.725	1.2825	453.5	5.08	3	3	2
837	35918	1.19	1.055	23.999	1.937	187.5	5.556	837	0	0	1	51	1	1	1	77	77	NA	20000.65123	21649.40417	1	53	2	1	1	0.4	0.36	0.4	0.36	0.04	0	0	2	NA	1	2	0	1	1746.5	0	1.2165	1.1115	22.8355	1.812	163	5.565	1	0	2
838	35927	1.595	2.148	23.999	1.414	387	3.329	838	148	38	2	50	3	3	2	11	11	5	110711.9763	111268.1804	2	47	2	1	1	0.19	0.41	0.19	0.41	0.22	0	0	2	NA	1	2	0	1	2289.5	93	1.471	1.9725	22.589	1.2765	380	4.295	2	2	2
839	35928	1.595	3.109	35.019	2.923	387	10.769	839	2	0	2	62	3	4	2	11	11	5	53648.09851	54376.27033	1	44	2	1	1	0.39	0.36	0.39	0.36	0.03	0	0	1	3	2	2	0	1	1404	1	1.528	2.5305	32.584	2.596	397.5	10.905	2	3	3
840	35936	0.793	1.055	17.721	0.92	285.375	3.329	840	107	95	1	62	4	3	2	9	9	3.2	6287.29208	6754.159986	2	45	2	1	1	0.3	0.32	0.3	0.32	0.02	0	0	1	1	3	2	0	1	1372	101	0.772	1.221	17.6085	1.1375	250	2.715	0	0	1
841	35937	1.595	1.602	11.772	1.414	582.875	1.726	841	53	54	2	54	2	1	1	4	4	1.14	80601.15385	78971.03235	2	49	1	1	1	0.28	0.34	0.28	0.34	0.06	0	0	2	NA	1	2	0	2	1852.5	53.5	1.6075	1.4	14.0005	1.5525	485	2.365	2	1	0
842	35941	1.19	1.602	11.772	0.92	187.5	1.726	842	302	142	2	51	3	3	2	8	8	2.98	119048.5771	116640.874	1	49	2	1	1	0.52	0.55	0.52	0.55	0.03	0	0	1	3	2	2	0	1	1377	222	1.1105	1.4165	10.1455	0.607	174	1.33	1	1	0
843	35947	0.793	1.602	11.772	1.414	285.375	3.329	843	102	1	2	60	1	1	1	2	2	0.39	7005.231606	5572.357517	1	53	2	1	1	0.34	0.32	0.34	0.32	0.02	0	0	2	NA	1	2	0	2	1145.5	51.5	0.7895	1.4805	10.25	1.3125	245	2.78	0	1	0
844	35957	0.793	1.055	11.772	1.414	187.5	1.726	844	106	51	2	59	3	2	1	3	3	1.33	46644.47114	45701.10803	2	54	2	1	2	0.57	0.39	0.57	0.39	0.18	0	0	1	1	3	2	0	1	1231.5	78.5	0.771	1.0265	10.3285	1.277	214.5	0.465	0	0	0
845	35958	2.261	3.109	35.019	2.923	387	10.769	845	590	279	1	63	3	4	2	9	9	4.17	60277.85735	60660.06782	2	44	2	1	1	0.39	0.45	0.39	0.45	0.06	0	0	1	1	3	2	0	1	3016	434.5	2.0155	3.036	34.868	2.528	427	8.585	3	3	3
846	35959	1.19	1.602	23.999	1.937	285.375	3.329	846	213	250	2	43	2	5	2	11	11	5	67830.7961	69748.98082	2	52	2	1	1	0.28	0.24	0.28	0.24	0.04	0	0	1	2	3	2	0	1	1776	231.5	1.329	1.737	21.6605	1.7495	285	3.645	1	1	2
847	35972	2.261	2.148	35.019	1.937	387	1.726	847	258	100	1	61	3	4	1	6	6	1.95	60645.86585	61321.34929	1	45	1	1	2	0.31	0.17	0.31	0.17	0.14	0	0	1	3	2	2	1	1	1888.5	179	2.3635	2.143	28.4275	2.2265	414	2.31	3	2	3
848	35976	1.19	1.602	23.999	1.414	285.375	3.329	848	149	239	2	59	3	3	2	11	11	5	95097.60542	97223.07812	2	54	2	2	2	0.28	0.34	0.28	0.34	0.06	0	0	2	NA	1	2	0	1	2311.5	194	1.2345	1.452	24.6335	1.3945	301.5	3.845	1	1	2
849	35977	2.261	3.109	23.999	1.937	582.875	10.769	849	634	379	1	66	3	3	2	11	11	4.82	74056.79928	73171.92053	2	47	2	1	1	0.49	0.55	0.49	0.55	0.06	0	0	1	3	2	2	0	1	1853.5	506.5	2.08	3.398	26.0925	1.923	665	8.93	3	3	2
850	35980	2.261	3.109	35.019	2.923	582.875	10.769	850	296	196	2	54	3	5	2	11	11	5	95070.18431	93147.43328	2	49	2	1	1	0.3	0.32	0.3	0.32	0.02	0	0	2	NA	1	1	0	1	1771	246	2.425	3.3585	38.8545	2.8625	554	10.925	3	3	3
851	35982	1.19	1.602	17.721	1.414	187.5	3.329	851	303	132	2	59	3	4	2	10	10	5	95070.18431	93147.43328	2	49	2	1	1	0.35	0.28	0.35	0.28	0.07	0	0	2	NA	1	2	0	2	1795.5	217.5	1.108	1.81	20.554	1.31	232	3.96	1	1	1
852	35983	2.261	3.109	35.019	1.937	582.875	10.769	852	1	8	2	67	3	5	2	11	11	5	53648.09851	54376.27033	1	44	2	1	1	0.43	0.46	0.43	0.46	0.03	0	0	2	NA	1	2	0	1	2357.5	4.5	2.0525	2.5375	29.4245	2.158	538	8.07	3	3	3
853	36007	1.19	1.055	11.772	0.92	187.5	1.726	853	57	110	2	45	3	4	2	11	10	5	89845.4737	91123.84396	2	44	2	1	1	0.35	0.36	0.35	0.36	0.01	0	0	1	3	2	2	0	1	1309.5	83.5	1.1805	1.2085	13.8065	0.639	209.5	1.09	1	0	0
854	36014	2.261	3.109	35.019	2.923	582.875	10.769	854	7	94	1	49	2	2	2	10	10	3.5	27932.29888	32814.32112	2	52	2	1	1	0.64	0.61	0.6	0.6	0	0	0	1	3	2	1	0	1	3110	50.5	2.574	3.754	44.428	3.1395	655.5	9.115	3	3	3
855	36024	1.19	2.148	35.019	2.923	387	10.769	855	254	339	2	50	3	5	2	10	10	5	52553.89122	53411.32923	1	46	2	1	1	0.37	0.34	0.37	0.34	0.03	0	0	2	NA	1	2	0	1	2464.5	296.5	1.267	2.3795	36.536	2.564	345.5	9.42	1	2	3
856	36036	0.793	1.055	11.772	0.92	187.5	1.726	856	30	157	2	55	1	2	1	5	5	1.24	17838.36543	19256.39883	1	55	2	1	1	0.74	0.68	0.8	0.7	0.1	1	0	2	NA	1	2	0	1	937.5	93.5	0.566	0.578	8.998	0.721	193.5	1.355	0	0	0
857	36047	0.793	1.055	17.721	1.414	187.5	5.556	857	185	189	1	47	1	1	1	4	4	0.6	23503.33688	23668.68993	2	53	2	1	1	0.47	0.29	0.47	0.29	0.18	0	0	2	NA	1	2	0	1	2212.5	187	0.929	1.2895	19.7875	1.229	159	5.405	0	0	1
858	36048	1.595	3.109	23.999	1.414	387	5.556	858	286	189	1	82	3	4	2	11	11	5	22077.19102	22903.92021	2	49	2	1	1	0.31	0.35	0.2	0.3	0.1	0	0	1	3	2	2	0	1	2637.5	237.5	1.457	2.842	25.625	1.2635	342	6.72	2	3	2
859	36052	1.595	3.109	35.019	2.923	387	10.769	859	284	284	1	58	3	5	2	11	11	5	80641.14092	82857.9804	1	45	2	1	1	0.49	0.48	0.49	0.48	0.01	0	0	1	3	2	2	0	1	2298	284	1.534	2.873	46.788	2.647	374	9.17	2	3	3
860	36057	0.793	1.055	11.772	0.92	187.5	5.556	860	0	58	1	58	1	3	1	3	3	0.78	18143.98362	18866.31145	1	55	2	1	1	0.4	0.43	0.4	0.43	0.03	0	0	1	1	3	2	0	1	1391	29	0.7055	0.9375	12.5005	0.817	177	6.055	0	0	0
861	36065	1.19	1.602	17.721	0.92	187.5	1.726	861	109	244	2	55	3	4	2	11	11	5	110711.9763	112518.287	2	47	2	1	1	0.26	0.35	0.26	0.35	0.09	0	0	2	NA	1	2	0	1	1494.5	176.5	1.3075	1.807	18.0005	1.1015	240.5	2.305	1	1	1
862	36066	1.595	2.148	35.019	1.937	387	3.329	862	359	222	1	84	3	4	1	4	4	1.21	9866.367972	10235.83592	2	44	2	1	1	0.45	0.51	0.45	0.51	0.06	0	0	2	NA	1	1	0	1	2375	290.5	1.592	2.474	33.2705	1.79	395.5	3.425	2	2	3
863	36069	1.19	1.055	11.772	1.414	387	1.726	863	0	2	2	40	4	5	2	10	10	3.62	27793.82772	28122.50447	1	52	2	1	1	0.64	0.63	0.6	0.5	0.1	0	0	2	NA	1	2	0	2	1545.5	1	1.094	1.2115	14.9495	1.279	381.5	1.785	1	0	0
864	36070	0.793	1.602	17.721	1.414	187.5	5.556	864	159	9	1	42	4	2	1	NA	1	0.23	26005.38208	26985.18981	2	48	2	1	2	0.68	0.64	0.6	0.7	0.1	1	1	1	1	3	2	0	2	1961	84	0.6625	1.344	19	1.2845	169.5	5.495	0	1	1
865	36074	1.19	2.148	11.772	1.414	387	5.556	865	211	134	1	70	2	5	2	8	8	3.7	38837.76531	41611.46182	1	55	2	1	1	0.34	0.54	0.34	0.54	0.2	0	0	2	NA	1	2	0	1	1866.5	172.5	1.224	2.42	14.9055	1.502	401.5	5.28	1	2	0
866	36081	0.793	1.055	11.772	0.92	187.5	3.329	866	147	5	2	59	3	5	1	5	5	2.09	90725.07885	92752.82368	1	55	2	1	1	0.53	0.5	0.53	0.5	0.03	0	0	1	1	3	2	0	1	924.5	76	0.571	1.22	10.868	0.864	74.5	4.125	0	0	0
867	36087	1.595	2.148	23.999	1.414	285.375	3.329	867	411	302	1	54	3	2	1	6	6	2.12	80151.79799	82142.50666	2	44	2	1	1	0.35	0.49	0.3	0.4	0.1	0	0	1	1	3	2	0	1	2742	356.5	1.5315	2.4125	21.4445	1.47	331.5	3.53	2	2	2
868	36100	0.793	2.148	11.772	0.92	285.375	5.556	868	403	284	2	80	3	3	1	2	2	0.75	28410.48121	31017.35813	2	47	2	2	2	0.27	0.24	0.27	0.24	0.03	0	0	2	NA	1	2	0	1	819	343.5	0.976	2.073	9.411	0.9305	263.5	5.15	0	2	0
869	36101	2.261	3.109	35.019	2.923	387	10.769	869	0	229	2	43	3	4	2	7	7	1.71	43759.0558	44381.68344	2	46	2	1	1	0.35	0.31	0.35	0.31	0.04	0	0	1	3	2	2	0	1	3726	114.5	2.163	4.696	32.757	2.9965	392	17.23	3	3	3
870	36102	0.793	1.055	11.772	0.92	187.5	5.556	870	61	96	2	50	3	4	1	12	12	NA	85702.30511	87617.78877	2	51	2	1	1	0.61	0.48	0.8	0.7	0.1	1	0	1	3	2	2	0	2	1426	78.5	0.483	1.143	9.6865	0.806	123	5.495	0	0	0
871	36108	0.793	1.055	11.772	0.92	285.375	1.726	871	3	3	1	76	1	1	1	2	2	0.27	4274.337288	6205.550752	1	53	2	1	2	0.51	0.84	0.8	0.9	0.1	1	1	2	NA	1	1	0	2	886	3	0.748	1	5.638	0.383	248	1.51	0	0	0
872	36112	0.793	1.055	11.772	0.92	187.5	3.329	872	151	136	2	74	3	3	1	6	6	1.55	43428.16878	50229.35423	1	44	1	1	1	0.25	0.3	0.25	0.3	0.05	0	0	1	1	3	2	0	1	742.5	143.5	0.6475	1.063	12.7435	1.105	213	3.48	0	0	0
873	36116	1.595	3.109	23.999	1.937	387	10.769	873	55	29	1	45	1	3	1	5	5	1	18767.69316	20197.36103	2	50	2	1	1	0.48	0.45	0.48	0.45	0.03	0	0	1	3	2	2	0	1	2796.5	42	1.801	2.8305	23.09	1.9165	427.5	8.08	2	3	2
874	36119	0.793	1.602	11.772	1.937	187.5	5.556	874	18	18	1	83	2	3	1	3	3	0.98	6649.127344	6931.002791	2	45	1	1	1	0.61	0.54	0.7	0.54	0.16	0	0	1	3	2	2	0	2	1115	18	0.944	1.619	13.123	1.717	185	4.8	0	1	0
875	36122	1.595	2.148	17.721	1.414	387	10.769	875	64	4	1	41	1	1	1	6	6	0.95	20000.65123	20835.09565	1	53	2	1	1	0.31	0.25	0.31	0.25	0.06	0	0	2	NA	1	2	0	3	2017.5	34	1.453	2.373	15.201	1.253	362	11.61	2	2	1
876	36129	1.595	1.602	35.019	1.937	285.375	1.726	876	154	142	2	68	4	4	1	6	6	2.55	15430.20256	16336.86509	2	57	2	1	1	0.39	0.39	0.39	0.39	0	0	0	1	3	2	2	0	1	1581.5	148	1.8415	1.5325	35.085	2.0055	290	2.51	2	1	3
877	36133	1.19	1.055	17.721	0.92	187.5	3.329	877	0	4	2	43	4	5	2	11	11	5	18968.29236	19192.60247	2	56	2	1	1	0.48	0.54	0.48	0.54	0.06	0	0	2	NA	1	2	0	2	1615	2	1.138	1.318	16.0715	1.152	225.5	2.79	1	0	1
878	36134	1.595	1.602	17.721	1.937	387	1.726	878	0	0	2	44	4	4	1	6	6	1.81	31305.27532	31675.4768	2	58	2	1	1	0.56	0.49	0.56	0.49	0.07	0	0	2	NA	1	2	0	2	1696.5	0	1.4715	1.5325	15.702	2.06	418.5	1.835	2	1	1
879	36148	1.595	2.148	35.019	2.923	582.875	3.329	879	0	45	1	44	4	3	1	6	6	1.81	16736.37321	17277.67951	2	45	2	1	1	0.44	0.48	0.44	0.48	0.04	0	0	1	1	3	2	0	1	2263.5	22.5	1.7515	2.0035	39.3395	2.3315	590.5	2.805	2	2	3
880	36155	1.595	1.602	23.999	2.923	285.375	5.556	880	0	0	2	53	4	4	2	11	11	4.49	27793.82772	28122.50447	1	52	2	1	1	0.36	0.35	0.36	0.35	0.01	0	0	2	NA	1	2	0	2	2448.5	0	1.4055	1.8385	26.613	2.637	330	5.715	2	1	2
881	36160	1.595	3.109	23.999	1.414	285.375	3.329	881	568	568	2	47	3	4	2	8	8	2.83	89845.4737	91123.84396	2	50	2	1	1	0.46	0.37	0.46	0.37	0.09	0	0	2	NA	1	2	0	1	1573.5	568	1.3975	2.667	22.0505	1.334	290.5	2.67	2	3	2
882	36164	1.595	1.602	17.721	1.414	285.375	5.556	882	178	177	1	46	3	4	2	11	11	5	71827.31626	74515.46043	2	52	2	1	1	0.42	0.47	0.42	0.47	0.05	0	0	2	NA	1	2	0	1	1358.5	177.5	1.742	1.4925	18.144	1.2685	286	4.42	2	1	1
883	36171	1.595	3.109	23.999	1.414	387	5.556	883	311	703	2	45	3	4	2	11	11	3.63	104659.8905	107619.5639	1	50	2	1	1	0.33	0.37	0.33	0.37	0.04	0	0	2	NA	1	2	0	1	2131.5	507	1.835	2.9845	22.948	1.5145	368.5	4.745	2	3	2
884	36174	2.261	2.148	35.019	1.937	582.875	10.769	884	0	2	2	78	4	4	1	99	99	NA	15703.94312	16724.44897	1	44	2	1	1	0.57	0.53	0.57	0.53	0.04	0	0	2	NA	1	2	1	1	1838	1	2.154	2.216	29.2845	1.912	536	7.69	3	2	3
885	36176	0.793	1.055	11.772	0.92	187.5	1.726	885	0	0	2	41	3	3	1	2	1	0.2	51022.68318	51748.66167	2	53	2	1	1	0.28	0.5	0.3	0.3	0	0	0	1	1	3	2	0	1	294	0	0.416	0.152	3.5015	0.2685	19	1.76	0	0	0
886	36179	0.793	1.055	11.772	1.414	285.375	3.329	886	3	0	1	49	1	2	1	5	5	0.79	18143.98362	18718.64055	1	55	2	1	1	0.56	0.55	0.56	0.55	0.01	0	0	1	3	2	2	0	1	1680.5	1.5	0.857	1.024	14.018	1.4505	264	3.32	0	0	0
887	36184	2.261	3.109	23.999	1.937	582.875	3.329	887	295	373	2	59	3	5	2	10	10	4.92	85702.30511	87617.78877	2	51	1	1	1	0.48	0.44	0.48	0.44	0.04	0	0	2	NA	1	2	0	2	2900	334	2.41	2.5955	23.125	1.9565	587	3.61	3	3	2
888	36190	1.19	2.148	23.999	2.923	387	3.329	888	426	348	1	59	3	5	2	9	9	4.17	84561.00447	83545.46176	2	49	2	1	1	0.29	0.21	0.29	0.21	0.08	0	0	1	3	2	2	0	1	2167.5	387	1.087	2.1625	27.651	2.5195	349.5	3.735	1	2	2
889	36193	2.261	3.109	35.019	1.414	582.875	3.329	889	302	372	1	54	5	4	2	7	7	1.86	95301.57612	96583.43347	1	48	2	1	1	0.41	0.4	0.41	0.4	0.01	0	0	1	3	2	2	0	1	3050	337	2.1985	2.6315	29.097	1.37	562	2.565	3	3	3
890	36194	2.261	1.602	17.721	1.414	582.875	5.556	890	44	16	2	46	3	3	2	11	11	5	117174.4613	118841.6833	2	53	2	1	1	0.26	0.22	0.26	0.22	0.04	0	0	2	NA	1	2	0	2	1262	30	1.897	1.5885	19.0625	1.437	659.5	5.9	3	1	1
891	36197	0.793	1.055	11.772	0.92	187.5	3.329	891	186	167	2	60	4	2	1	3	3	1.22	13659.25539	14461.85893	2	51	2	1	1	0.32	0.3	0.32	0.3	0.02	0	0	1	1	3	2	0	2	1095.5	176.5	0.585	1.1445	9.3205	0.7045	183	2.97	0	0	0
892	36201	1.595	1.602	17.721	1.414	387	5.556	892	85	68	1	58	3	1	2	8	6	3.06	80151.79799	82142.50666	2	44	2	1	1	0.39	0.44	0.39	0.44	0.05	0	0	1	3	2	2	0	1	1540.5	76.5	1.6785	1.854	17.087	1.4275	366	5.84	2	1	1
893	36213	1.19	1.602	17.721	0.92	285.375	5.556	893	36	44	1	58	4	4	2	11	11	5	24459.92099	25412.96681	1	52	2	1	1	0.71	0.69	0.8	0.7	0.1	1	0	2	NA	1	2	1	1	1892.5	40	1.221	1.489	15.8085	1.1645	330.5	4.49	1	1	1
894	36216	1.19	1.602	17.721	1.414	285.375	3.329	894	2	116	1	75	3	4	2	10	10	5	37131.14648	39782.96053	2	46	2	1	1	0.5	0.41	0.5	0.41	0.09	0	0	1	3	2	2	0	1	1801.5	59	1.287	1.4565	17.78	1.545	242.5	3.445	1	1	1
895	36218	0.793	1.602	17.721	1.414	285.375	3.329	895	2	5	2	54	4	5	2	8	8	5	27793.82772	28302.85536	1	52	2	1	1	0.6	0.65	0.6	0.8	0.2	1	0	2	NA	1	2	0	1	1540	3.5	0.9155	1.5415	19.0295	1.598	281.5	3.165	0	1	1
896	36223	0.793	1.055	11.772	1.414	187.5	5.556	896	121	109	1	71	1	2	1	4	4	1.29	5542.402972	7352.579262	2	54	2	2	2	0.42	0.37	0.42	0.37	0.05	0	0	2	NA	1	2	0	1	1195	115	0.8185	1.244	10.752	1.2115	229.5	6.435	0	0	0
897	36227	1.595	1.055	35.019	1.937	285.375	5.556	897	104	0	1	62	4	3	2	8	8	4.91	9270.147043	10123.40403	1	55	2	1	1	0.51	0.38	0.51	0.38	0.13	0	0	1	3	2	2	0	1	1883.5	52	1.6375	1.3005	29.8075	1.8115	319.5	5.45	2	0	3
898	36237	2.261	3.109	35.019	2.923	582.875	10.769	898	85	683	1	82	3	1	1	6	6	2.27	11035.67039	12564.99423	2	46	2	1	1	0.56	0.53	0.56	0.53	0.03	0	0	1	3	2	1	0	1	1659	384	2.2055	4.9235	30.6115	2.3355	861	22.845	3	3	3
899	36240	1.595	3.109	35.019	2.923	582.875	5.556	899	821	1715	1	41	3	4	2	9	9	3.1	39383.13652	40298.78268	1	46	2	1	1	0.33	0.42	0.33	0.42	0.09	0	0	2	NA	1	2	0	2	2256	1268	1.8235	4.19	35.8275	2.686	474.5	7.285	2	3	3
900	36247	0.793	1.055	17.721	1.414	187.5	3.329	900	39	58	1	60	5	3	2	11	11	5	50237.58664	53538.90798	1	51	2	1	1	0.58	0.62	0.6	0.6	0	0	0	2	NA	1	2	0	2	1985.5	48.5	0.7	0.9065	17.2985	1.613	168.5	3.175	0	0	1
901	36266	1.19	1.602	11.772	0.92	285.375	10.769	901	154	189	2	85	3	1	2	9	9	4.29	24355.77192	30399.78124	1	44	1	2	2	0.3	0.21	0.3	0.21	0.09	0	0	2	NA	1	1	0	2	1325	171.5	1.0795	1.7795	14.2735	0.7795	297	38.515	1	1	0
902	36268	1.595	2.148	23.999	1.937	582.875	1.726	902	455	607	2	49	3	5	2	11	11	5	71945.79963	74227.47295	2	56	2	1	1	0.4	0.33	0.4	0.33	0.07	0	0	1	1	3	2	0	1	2264	531	1.451	2.2645	23.9915	2.0615	473.5	2.17	2	2	2
903	36275	1.19	1.602	17.721	1.937	285.375	5.556	903	44	94	1	84	3	2	1	6	6	2.55	25709.52677	26914.3504	2	47	2	1	1	0.33	0.3	0.33	0.3	0.03	0	0	1	3	2	2	1	1	1703.5	69	1.128	1.56	17.7215	1.894	321	4.335	1	1	1
904	36277	1.595	2.148	35.019	2.923	387	10.769	904	167	237	2	65	3	5	2	11	11	5	66558.86862	70790.47261	2	53	2	1	1	0.41	0.44	0.41	0.44	0.03	0	0	1	3	2	2	0	1	1478.5	202	1.6745	2.3465	29.317	2.309	351.5	7.555	2	2	3
905	36279	2.261	3.109	35.019	2.923	582.875	10.769	905	247	154	2	76	3	3	1	77	77	NA	43428.16878	45709.83999	1	44	2	1	1	0.49	0.54	0.49	0.54	0.05	0	0	2	NA	1	1	0	1	2214	200.5	2.2335	3.191	30.0805	2.6465	623.5	9.97	3	3	3
906	36280	1.19	1.602	23.999	2.923	387	3.329	906	7	0	2	52	1	2	2	7	7	1.2	14902.08351	15481.62555	1	55	2	1	1	0.44	0.54	0.44	0.54	0.1	0	0	2	NA	1	2	0	2	2175	3.5	1.37	1.7685	21.702	2.418	347	3.51	1	1	2
907	36281	1.19	1.055	11.772	1.414	187.5	1.726	907	102	102	2	66	4	4	1	6	6	2.76	14956.84957	14854.51811	2	50	2	1	1	0.18	0.24	0.18	0.24	0.06	0	0	2	NA	1	2	0	1	1882	102	1.099	1.211	14.5055	1.206	233	1.765	1	0	0
908	36284	1.595	1.602	23.999	1.414	387	5.556	908	170	242	1	64	3	3	1	6	6	1.89	63593.78445	63997.02058	2	49	2	1	1	0.42	0.28	0.42	0.28	0.14	0	0	1	3	2	2	0	1	1734.5	206	1.5015	1.8415	23.644	1.44	454.5	4.855	2	1	2
909	36291	2.261	3.109	35.019	2.923	582.875	10.769	909	408	253	1	72	4	3	1	4	4	1.99	14936.71649	14666.36684	1	52	2	1	1	0.38	0.31	0.38	0.31	0.07	0	0	1	1	3	2	0	1	3483.5	330.5	3.8945	5.2005	49.0875	4.452	621.5	19.74	3	3	3
910	36292	1.595	2.148	35.019	1.937	285.375	5.556	910	61	163	1	46	1	1	2	7	7	2.07	22079.28956	23899.39496	1	56	2	1	1	0.57	0.58	0.57	0.58	0.01	0	0	2	NA	1	1	0	1	2403.5	112	1.7705	1.907	29.3	2.2345	274	4.56	2	2	3
911	36294	2.261	3.109	35.019	2.923	582.875	10.769	911	130	130	1	45	3	5	2	11	11	5	72840.61966	75566.6868	1	44	2	1	1	0.21	0.24	0.21	0.24	0.03	0	0	1	1	3	2	0	1	2827	130	6.363	8.85	48.531	3.897	1014	25.47	3	3	3
912	36298	2.261	3.109	23.999	2.923	582.875	5.556	912	361	142	1	72	3	5	2	9	9	4.55	32961.50992	35315.5389	2	52	2	1	1	0.36	0.41	0.36	0.41	0.05	0	0	2	NA	1	2	0	1	2722.5	251.5	2.4025	2.6705	24.8265	2.6315	468	7.235	3	3	2
913	36307	1.19	2.148	17.721	0.92	387	5.556	913	5	97	2	40	4	4	1	5	5	1.2	25000.3915	25520.95164	2	44	2	2	2	0.48	0.42	0.48	0.42	0.06	0	0	2	NA	1	2	0	2	1698	51	1.1305	2.1385	20.5615	1.08	368	6.915	1	2	1
914	36309	1.595	2.148	17.721	1.937	387	10.769	914	0	43	2	47	4	5	2	11	11	5	23518.96918	23949.7053	1	51	2	1	1	0.63	0.59	0.7	0.6	0.1	0	0	1	3	2	2	0	1	2500	21.5	1.6025	2.0205	16.535	1.843	371	11.67	2	2	1
915	36311	2.261	3.109	35.019	2.923	582.875	10.769	915	218	230	1	63	3	2	2	11	11	5	60277.85735	60660.06782	2	50	2	1	1	0.37	0.27	0.37	0.27	0.1	0	0	2	NA	1	2	0	1	3017	224	5.775	9.208	90.7575	8.515	1509	44.625	3	3	3
916	36319	1.19	1.602	23.999	1.414	285.375	3.329	916	142	40	1	65	3	4	1	6	6	2.58	30691.37731	30703.81713	2	50	2	1	1	0.36	0.35	0.36	0.35	0.01	0	0	1	1	3	2	0	1	1816.5	91	1.3455	1.572	22.692	1.6205	309.5	2.965	1	1	2
917	36323	1.595	2.148	17.721	1.414	582.875	3.329	917	32	65	2	50	3	3	2	7	7	1.95	110711.9763	111268.1804	1	45	2	1	1	0.6	0.55	0.7	0.6	0.1	0	0	2	NA	1	2	0	1	2689	48.5	1.769	2.2695	17.7395	1.443	509	3.975	2	2	1
918	36328	2.261	3.109	35.019	2.923	582.875	10.769	918	686	685	1	83	4	4	1	6	6	2.61	13170.5064	12932.12457	1	50	2	1	1	0.31	0.34	0.31	0.34	0.03	0	0	1	1	3	2	0	1	3043.5	685.5	2.5335	5.1035	36.264	2.8345	691	31.24	3	3	3
919	36329	1.19	1.055	17.721	1.414	285.375	1.726	919	127	3	2	41	1	4	2	10	10	3.5	19035.52273	19585.04938	2	57	2	1	1	0.59	0.54	0.59	0.54	0.05	0	0	1	3	2	2	0	1	1762	65	1.021	1.117	20.1585	1.4365	262.5	2.165	1	0	1
920	36331	1.19	1.602	17.721	1.937	387	3.329	920	3	4	2	85	3	2	1	3	3	1.1	30304.45868	34960.89692	1	47	1	1	1	0.42	0.22	0.42	0.22	0.2	0	0	1	3	2	2	0	2	1475	3.5	1.196	1.75	19.8915	1.8945	349.5	4.1	1	1	1
921	36333	1.19	2.148	17.721	1.414	285.375	5.556	921	74	24	2	79	3	3	1	5	5	1.13	50781.36044	50124.69051	2	44	2	1	1	0.31	0.38	0.31	0.38	0.07	0	0	2	NA	1	1	0	2	1042	49	1.1685	1.931	15.1495	1.4785	297	7.155	1	2	1
922	36336	1.595	3.109	23.999	1.937	387	5.556	922	2	4	2	45	3	5	2	11	11	5	75766.87871	77909.48763	2	52	2	1	1	0.39	0.36	0.39	0.36	0.03	0	0	2	NA	1	2	0	1	2236	3	1.72	2.646	22.1965	1.822	422.5	5.62	2	3	2
923	36342	2.261	3.109	23.999	2.923	387	10.769	923	0	1	2	41	3	4	2	11	11	2.2	99712.03434	98590.1618	1	53	2	1	1	0.14	0.14	0.14	0.14	0	0	0	2	NA	1	2	0	3	2886.5	0.5	2.338	4.766	21.231	2.3685	455.5	10.55	3	3	2
924	36343	2.261	3.109	35.019	2.923	582.875	10.769	924	597	264	1	48	3	4	1	6	6	1.89	91507.37129	95249.15002	2	57	2	1	1	0.35	0.5	0.35	0.5	0.15	0	0	1	2	3	2	0	1	5223	430.5	3.362	4.7995	41.5555	3.244	644.5	12.095	3	3	3
925	36347	2.261	3.109	23.999	1.937	582.875	10.769	925	124	142	2	47	3	2	2	9	9	3.1	106827.4882	105625.5588	1	46	2	1	1	0.59	0.63	0.6	0.7	0.1	0	0	1	3	2	2	0	1	2185	133	2.238	3.915	25.11	2.11	550	10.47	3	3	2
926	36357	1.595	2.148	23.999	1.937	387	10.769	926	0	72	1	47	4	4	2	9	9	5	20960.98279	21777.69749	2	49	2	1	1	0.43	0.33	0.43	0.33	0.1	0	0	2	NA	1	2	0	1	1755.5	36	1.763	2.263	26.6975	2.2645	413	9.495	2	2	2
927	36358	0.793	2.148	17.721	1.414	285.375	10.769	927	130	95	2	47	1	1	2	7	7	2.68	14957.63717	16146.67151	1	58	2	1	1	0.3	0.36	0.3	0.36	0.06	0	0	2	NA	1	2	0	2	1019.5	112.5	0.7575	2.447	17.0955	1.5295	322	43.045	0	2	1
928	36379	1.19	1.602	11.772	1.414	387	3.329	928	237	123	2	58	1	3	2	9	9	3.73	19238.36328	19793.74563	1	54	2	1	1	0.39	0.45	0.39	0.45	0.06	0	0	2	NA	1	2	0	1	1251	180	1.118	1.54	11.6285	1.4545	354	3.76	1	1	0
929	36389	2.261	3.109	35.019	2.923	582.875	3.329	929	355	201	2	49	3	4	2	11	11	5	75766.87871	78169.73289	2	52	2	1	1	0.65	0.49	0.6	0.7	0.1	0	0	1	3	2	2	0	1	1718.5	278	4.04	5.256	29.956	3.554	598.5	3.12	3	3	3
930	36390	0.793	1.055	11.772	0.92	285.375	3.329	930	2	0	1	67	4	2	1	3	3	0.48	10725.82763	10987.32845	1	50	2	1	1	0.27	0.34	0.27	0.34	0.07	0	0	2	NA	1	2	0	1	1154.5	1	0.8575	0.6835	14.5785	0.988	241.5	3.19	0	0	0
931	36394	0.793	2.148	11.772	0.92	187.5	3.329	931	432	355	2	54	3	5	2	11	11	5	121847.9867	124571.342	1	57	2	1	1	0.39	0.28	0.39	0.28	0.11	0	0	2	NA	1	2	0	1	1185	393.5	0.813	2.334	12.845	1.1145	237	3.74	0	2	0
932	36398	1.595	2.148	35.019	1.414	387	1.726	932	0	0	1	63	3	1	1	3	3	1.35	50168.53812	55408.2071	2	52	2	1	1	0.47	0.49	0.47	0.49	0.02	0	0	1	1	3	2	0	1	2413	0	1.7055	1.909	35.513	1.6015	424.5	1.845	2	2	3
933	36401	2.261	3.109	35.019	2.923	582.875	10.769	933	114	93	1	66	3	5	2	11	11	5	63955.30721	68158.07718	2	53	1	1	1	0.7	0.61	0.8	0.7	0.1	1	0	2	NA	1	1	0	2	2458	103.5	2.05	3.637	30.5265	2.78	806.5	10.77	3	3	3
934	36405	1.19	2.148	23.999	2.923	285.375	5.556	934	66	87	1	54	4	5	1	6	6	2.27	16736.37321	17388.48205	2	45	2	2	1	0.5	0.42	0.4	0.5	0.1	0	0	2	NA	1	2	1	1	3035.5	76.5	1.28	2.3555	25.5795	2.545	334	5.33	1	2	2
935	36407	2.261	3.109	23.999	2.923	582.875	10.769	935	93	183	1	80	3	2	1	5	5	1.56	20883.22391	22943.47557	1	52	2	1	1	0.29	0.21	0.29	0.21	0.08	0	0	1	3	2	2	1	1	1908.5	138	2.05	3.0595	22.303	2.502	540.5	12.03	3	3	2
936	36409	1.19	1.055	17.721	0.92	187.5	1.726	936	170	170	1	61	4	4	2	11	11	5	7874.335701	8066.315778	1	44	2	1	1	0.31	0.3	0.31	0.3	0.01	0	0	1	3	2	2	0	1	1942	170	1.013	1.014	19.086	0.871	217	1.05	1	0	1
937	36427	2.261	3.109	35.019	2.923	387	10.769	937	38	109	2	53	3	5	2	8	8	3.74	107145.5864	108893.71	1	46	2	1	1	0.4	0.46	0.4	0.46	0.06	0	0	2	NA	1	2	0	1	1855.5	73.5	3.324	2.72	50.1185	3.2995	398.5	8.505	3	3	3
938	36428	0.793	1.055	11.772	1.414	187.5	10.769	938	108	244	1	45	4	4	2	10	10	2.99	19403.95583	20031.54004	2	56	2	1	1	0.45	0.54	0.45	0.54	0.09	0	0	1	1	3	2	0	1	1861	176	0.6805	1.177	12.8675	1.261	231.5	7.365	0	0	0
939	36436	0.793	1.055	17.721	1.414	285.375	1.726	939	0	0	2	49	4	5	2	11	11	5	20233.12335	20472.39075	1	51	2	1	1	0.23	0.2	0.23	0.2	0.03	0	0	2	NA	1	2	0	2	1653.5	0	0.9975	0.963	18.755	1.5335	260	2.4	0	0	1
940	36437	1.19	1.602	11.772	0.92	387	5.556	940	0	0	2	50	4	1	1	3	3	1.25	34121.65595	34703.55047	1	56	2	1	1	0.29	0.42	0.29	0.42	0.13	0	0	2	NA	1	2	0	2	2081.5	0	1.238	1.802	11.927	1.018	357	5.325	1	1	0
941	36440	2.261	3.109	17.721	1.937	582.875	10.769	941	101	155	2	65	3	3	1	3	3	1.02	39758.9872	40200.55602	2	46	2	1	1	0.6	0.58	0.6	0.6	0	0	0	2	NA	1	2	0	2	1828	128	1.9915	3.2015	20.347	1.9185	500	9.14	3	3	1
942	36451	0.793	2.148	17.721	1.414	285.375	10.769	942	5	4	2	65	4	2	2	11	11	5	13643.83468	14602.73334	1	48	2	1	2	0.42	0.4	0.42	0.4	0.02	0	0	1	3	2	2	0	1	1360	4.5	0.877	2.1005	15.5325	1.258	262.5	28.265	0	2	1
943	36462	1.595	2.148	17.721	0.92	387	3.329	943	164	142	2	60	3	5	2	11	11	5	66558.86862	67462.27982	2	48	2	1	1	0.37	0.36	0.37	0.36	0.01	0	0	2	NA	1	2	0	2	2313	153	1.53	2.0365	15.5525	1.031	345	3.395	2	2	1
944	36469	1.595	2.148	17.721	1.414	387	5.556	944	30	65	1	53	4	1	1	3	3	0.91	23310.38719	24188.65529	2	51	2	1	1	0.24	0.33	0.24	0.33	0.09	0	0	1	1	3	2	0	1	2450	47.5	1.777	2.2	20.7235	1.239	433	6.17	2	2	1
945	36472	1.19	2.148	23.999	2.923	387	10.769	945	21	7	2	82	3	2	1	3	3	1.33	31584.68914	36437.84147	2	46	2	1	1	0.35	0.4	0.35	0.4	0.05	0	0	2	NA	1	1	0	2	1730.5	14	1.049	2.3435	23.637	2.5255	348	13.52	1	2	2
946	36483	1.19	1.602	17.721	1.414	285.375	1.726	946	212	142	2	50	3	4	2	7	7	3.12	85605.55089	87518.87206	1	48	2	1	1	0.56	0.5	0.56	0.5	0.06	0	0	2	NA	1	2	0	1	1439	177	1.284	1.64	20.0085	1.4585	285	2.165	1	1	1
947	36484	2.261	2.148	23.999	1.937	582.875	10.769	947	128	6	1	85	3	3	1	6	6	2.39	22492.51354	24711.531	2	54	2	1	1	0.56	0.57	0.56	0.57	0.01	0	0	2	NA	1	2	0	1	1549	67	2.0755	2.314	24.114	2.2135	493	10.545	3	2	2
948	36487	2.261	3.109	23.999	1.937	387	10.769	948	104	210	1	81	3	1	1	6	6	1.89	23406.06264	24139.33362	2	46	2	1	2	0.27	0.23	0.27	0.23	0.04	0	0	2	NA	1	2	0	1	2238.5	157	2.187	3.0245	27.208	2.0975	379	12.335	3	3	2
949	36493	1.19	1.055	11.772	0.92	387	1.726	949	0	231	2	47	2	3	1	6	6	1.62	99615.43079	102432.4521	1	53	2	1	1	0.5	0.47	0.5	0.47	0.03	0	0	2	NA	1	2	0	2	1010	115.5	1.055	0.8695	7.7095	0.6595	339.5	1.03	1	0	0
950	36494	1.595	1.602	23.999	1.414	387	1.726	950	151	189	1	72	3	1	1	5	2	0.78	16238.65401	18030.62077	2	49	2	1	1	0.33	0.44	0.33	0.44	0.11	0	0	1	3	2	1	0	1	1733.5	170	1.5045	1.844	22.4735	1.2785	355	1.9	2	1	2
951	36503	1.19	1.602	17.721	1.937	285.375	1.726	951	348	0	2	52	3	4	2	8	8	2.74	97845.40136	99699.25768	1	54	2	1	1	0.34	0.34	0.34	0.34	0	0	0	2	NA	1	2	0	2	1486	174	1.2705	1.3625	15.9235	1.6945	311.5	1.75	1	1	1
952	36509	2.261	2.148	35.019	2.923	582.875	3.329	952	424	89	1	49	1	4	2	9	9	4.68	20000.65123	20796.89462	1	53	2	1	1	0.4	0.46	0.4	0.46	0.06	0	0	1	3	2	2	0	1	3283	256.5	2.0185	2.262	38.9145	2.5855	717	2.615	3	2	3
953	36515	0.793	1.602	11.772	0.92	187.5	1.726	953	246	190	2	44	3	5	2	7	7	2.65	95326.7937	98022.53678	2	48	2	1	1	0.29	0.32	0.29	0.32	0.03	0	0	1	3	2	2	0	2	845	218	0.794	1.3835	9.456	0.65	229.5	1.24	0	1	0
954	36518	1.19	1.602	17.721	1.414	187.5	1.726	954	80	80	1	63	3	2	2	8	8	4.9	81505.83338	86861.92162	2	55	2	1	1	0.3	0.28	0.3	0.28	0.02	0	0	1	1	3	2	0	1	2206	80	1.112	1.682	16.85	1.236	210	1.72	1	1	1
955	36525	1.595	2.148	23.999	1.937	387	1.726	955	6	165	1	42	3	5	1	6	3	1.02	26222.21104	27294.44937	2	56	2	2	2	0.49	0.4	0.49	0.4	0.09	0	0	2	NA	1	2	0	1	2462.5	85.5	1.717	2.093	22.692	2.0805	397	2.28	2	2	2
956	36538	0.793	1.602	11.772	0.92	582.875	1.726	956	10	181	2	43	1	5	2	10	10	5	19663.75923	20391.02732	1	53	2	1	1	0.27	0.26	0.27	0.26	0.01	0	0	2	NA	1	2	0	1	1200.5	95.5	0.74	1.806	9.1075	1.153	655	1.895	0	1	0
957	36539	2.261	3.109	35.019	2.923	582.875	10.769	957	426	251	1	62	3	2	2	7	7	4.39	57262.75794	58148.85383	1	48	2	1	1	0.43	0.5	0.43	0.5	0.07	0	0	1	1	3	1	0	1	1937.5	338.5	2.3865	3.455	39.019	2.7195	554.5	11.065	3	3	3
958	36554	1.19	1.602	23.999	2.923	285.375	5.556	958	384	0	1	44	4	4	2	11	11	4.13	28551.47367	29474.91701	1	50	2	1	1	0.61	0.63	0.6	0.7	0.1	0	0	2	NA	1	2	0	3	2386	192	1.067	1.4525	23.1635	2.3245	268	6.2	1	1	2
959	36556	2.261	2.148	23.999	1.937	387	5.556	959	200	0	1	46	1	1	2	8	8	1.66	19361.65138	19546.08855	2	57	2	1	1	0.63	0.56	0.7	0.5	0.2	0	0	2	NA	1	2	0	1	2767	100	1.875	1.8975	26.113	1.878	410	5.435	3	2	2
960	36569	1.19	1.055	17.721	1.414	187.5	3.329	960	0	2	2	82	3	4	1	12	12	NA	30563.70847	38148.24898	1	47	1	1	1	0.42	0.3	0.42	0.3	0.12	0	0	1	3	2	1	0	2	1579.5	1	1.0955	1.0845	15.078	1.2745	233.5	2.525	1	0	1
961	36582	0.793	1.055	11.772	0.92	187.5	1.726	961	107	101	2	61	4	2	1	2	2	0.34	13659.25539	13565.80179	2	51	2	2	2	0.45	0.29	0.45	0.29	0.16	0	0	1	3	2	2	0	2	780.5	104	0.7855	1.051	9.003	0.833	231.5	2.235	0	0	0
962	36590	1.19	2.148	11.772	0.92	285.375	3.329	962	201	189	1	60	2	4	2	8	6	2.61	11632.64709	10930.74815	1	55	2	1	1	0.51	0.56	0.51	0.56	0.05	0	0	1	2	3	2	0	2	1731	195	1.1215	2.48	10.5745	1.04	241.5	4.31	1	2	0
963	36601	1.595	2.148	23.999	1.937	387	5.556	963	527	390	2	46	3	5	2	9	9	5	90455.73053	93324.42374	1	55	2	1	1	0.46	0.31	0.46	0.31	0.15	0	0	1	1	3	2	0	1	1797.5	458.5	1.403	2.5085	27.3805	1.8405	423.5	5.87	2	2	2
964	36614	1.19	1.055	17.721	1.414	387	1.726	964	205	225	1	62	1	1	1	2	2	0.55	4329.095591	3913.638919	1	58	2	1	1	0.47	0.33	0.47	0.33	0.14	0	0	1	1	3	2	0	1	1950.5	215	1.1375	1.218	15.5425	1.63	368	1.545	1	0	1
965	36617	1.595	1.602	35.019	1.937	387	3.329	965	109	121	1	68	3	3	1	6	6	2.03	79633.26888	78681.75885	1	49	1	1	1	0.41	0.41	0.41	0.41	0	0	0	1	3	2	2	0	2	1893.5	115	1.4115	1.603	28.2685	1.712	384	2.935	2	1	3
966	36628	1.595	2.148	23.999	1.937	387	10.769	966	34	1	2	42	4	5	2	11	11	5	23518.96918	23797.09346	1	51	2	1	1	0.45	0.53	0.45	0.53	0.08	0	0	2	NA	1	2	0	2	2234	17.5	1.7565	1.9285	24.634	1.9445	373.5	7.93	2	2	2
967	36631	2.261	3.109	35.019	2.923	582.875	10.769	967	405	156	1	76	3	3	2	7	7	2.92	41946.45272	44942.16395	1	47	1	1	2	0.29	0.27	0.29	0.27	0.02	0	0	1	3	2	2	0	1	2501.5	280.5	2.8425	3.3835	30.337	2.5115	570.5	9.93	3	3	3
968	36644	1.595	2.148	35.019	2.923	285.375	5.556	968	5	7	1	80	3	2	1	4	4	1.17	21068.17096	21961.31073	1	55	2	2	1	0.36	0.36	0.36	0.36	0	0	0	1	3	2	2	0	1	2652.5	6	1.3935	2.495	28.4895	2.599	319	6.255	2	2	3
969	36645	1.19	1.602	11.772	0.92	187.5	1.726	969	342	213	2	58	3	2	1	6	6	1.89	46029.49343	47786.96977	2	50	2	1	1	0.41	0.43	0.41	0.43	0.02	0	0	2	NA	1	2	0	1	1203.5	277.5	1.296	1.4355	12.755	0.84	196	1.375	1	1	0
970	36646	1.595	1.602	11.772	1.937	582.875	10.769	970	142	213	2	66	3	2	1	5	5	1.45	37501.6836	37085.95679	2	49	2	1	1	0.4	0.36	0.4	0.36	0.04	0	0	1	3	2	2	0	1	1342	177.5	1.4335	1.3815	14.3825	2.212	464.5	7.35	2	1	0
971	36647	0.793	1.602	11.772	1.414	187.5	3.329	971	130	189	1	75	4	3	2	11	11	5	9547.703341	9994.129567	1	51	1	2	2	0.76	0.82	0.9	0.9	0	1	1	1	3	2	2	1	2	1417	159.5	0.916	1.6145	13.8895	1.193	178	2.76	0	1	0
972	36649	1.19	1.602	11.772	0.92	187.5	3.329	972	0	0	2	69	1	3	2	8	8	3.01	8881.615556	7343.383365	2	54	1	1	1	0.48	0.42	0.48	0.42	0.06	0	0	2	NA	1	2	0	2	1195.5	0	1.325	1.3695	10.145	1.0435	153	2.685	1	1	0
973	36653	0.793	1.602	11.772	0.92	187.5	10.769	973	414	278	2	49	3	5	2	11	11	5	90393.99848	92950.24721	1	45	2	1	1	0.35	0.47	0.35	0.47	0.12	0	0	2	NA	1	2	0	1	1158.5	346	0.6815	1.554	6.9705	0.93	208	10.6	0	1	0
974	36655	1.595	3.109	35.019	1.937	387	5.556	974	0	1	2	48	4	3	1	3	3	0.67	23518.96918	23797.09346	1	51	1	1	1	0.23	0.39	0.23	0.39	0.16	0	0	1	3	2	2	0	2	2262.5	0.5	1.727	2.53	31.5985	2.119	381	6.915	2	3	3
975	36663	1.595	2.148	23.999	1.937	387	10.769	975	78	78	1	55	4	4	1	2	2	0.84	24676.54415	25638.03039	1	55	2	1	2	0.46	0.43	0.46	0.43	0.03	0	0	1	3	2	2	0	1	2402	78	1.845	2.411	25.788	1.973	391	10.62	2	2	2
976	36674	2.261	2.148	35.019	2.923	582.875	10.769	976	205	194	1	43	3	2	2	9	9	3.73	115169.4604	119479.6885	1	57	2	1	1	0.5	0.48	0.5	0.48	0.02	0	0	2	NA	1	2	0	1	2915	199.5	2.0395	2.274	32.769	3.8965	467	10.34	3	2	3
977	36675	0.793	1.055	11.772	0.92	187.5	1.726	977	176	176	2	43	3	3	1	5	5	2.04	89845.4737	92147.62735	2	44	2	1	1	0.6	0.56	0.6	0.5	0.1	0	0	2	NA	1	2	0	2	1980	176	0.734	1.271	9.13	0.43	170	1.76	0	0	0
978	36686	0.793	1.055	11.772	0.92	187.5	1.726	978	60	182	1	62	4	2	1	6	6	1.41	9188.76901	9412.795601	1	49	1	1	1	0.59	0.5	0.59	0.5	0.09	0	0	1	3	2	2	0	1	1670.5	121	0.7985	1.03	13.4635	0.89	201.5	2.215	0	0	0
979	36691	2.261	2.148	23.999	2.923	387	5.556	979	106	254	1	82	3	5	2	11	11	5	16566.57659	18148.61001	2	56	2	1	1	0.66	0.66	2	0.8	1.2	1	1	1	3	2	2	0	1	2949	180	2.298	2.4635	20.93	3.3115	343.5	4.655	3	2	2
980	36697	2.261	3.109	35.019	2.923	582.875	10.769	980	0	5	1	81	3	5	2	10	10	5	25637.71312	28167.02283	1	56	2	1	1	0.42	0.44	0.42	0.44	0.02	0	0	1	3	2	2	0	1	1938	2.5	2.865	3.1375	36.809	4.2205	780	16.975	3	3	3
981	36699	2.261	3.109	35.019	2.923	582.875	10.769	981	7	2	1	66	1	3	1	77	77	NA	8275.55338	7776.217149	2	57	2	1	1	0.43	0.47	0.43	0.47	0.04	0	0	2	NA	1	2	0	1	5125	4.5	4.4115	4.494	73.028	3.409	972	13.095	3	3	3
982	36703	1.595	3.109	17.721	1.937	187.5	10.769	982	7	6	1	53	3	3	1	3	3	1.02	33083.30469	33904.98584	2	46	2	1	1	0.3	0.32	0.3	0.32	0.02	0	0	1	3	2	2	0	1	2407.5	6.5	1.688	4.2345	18.6555	2.0995	193	13.275	2	3	1
983	36713	1.19	1.602	11.772	1.414	285.375	3.329	983	462	289	2	70	3	4	2	11	11	5	53879.44513	54508.82834	2	48	2	1	1	0.56	0.49	0.4	0.5	0.1	0	0	2	NA	1	2	0	1	1089.5	375.5	1.017	1.81	14.863	1.207	332.5	4.25	1	1	0
984	36714	2.261	3.109	35.019	2.923	582.875	10.769	984	414	39	1	43	4	4	2	10	8	3.64	33141.74274	33219.14486	2	55	2	1	1	0.27	0.32	0.27	0.32	0.05	0	0	1	1	3	2	0	1	3378.5	226.5	2.685	5.7015	90.1295	7.047	538.5	26.56	3	3	3
985	36725	0.793	1.602	11.772	0.92	187.5	10.769	985	0	56	2	69	3	3	1	5	5	2.51	68114.58193	69039.10901	1	54	2	2	1	0.33	0.31	0.33	0.31	0.02	0	0	2	NA	1	2	0	2	1155.5	28	0.8635	1.4725	7.8985	0.629	209.5	9.65	0	1	0
986	36729	0.793	1.602	11.772	1.414	285.375	3.329	986	8	8	2	85	3	4	1	6	6	2.81	30217.1497	37715.68988	2	46	2	1	1	0.33	0.32	0.33	0.32	0.01	0	0	2	NA	1	1	0	1	1096.5	8	0.9255	1.426	12.154	1.3485	246.5	3.235	0	1	0
987	36731	0.793	1.055	11.772	1.937	187.5	3.329	987	57	50	2	85	3	4	1	6	6	3.13	28410.48121	32547.57246	1	45	2	1	1	0.44	0.52	0.44	0.52	0.08	0	0	2	NA	1	1	0	2	1308.5	53.5	0.9645	1.0185	14.846	1.7495	238.5	4.16	0	0	0
988	36736	2.261	3.109	35.019	2.923	582.875	10.769	988	219	255	2	76	3	2	1	5	5	2.35	56799.66094	56065.16645	2	46	2	1	1	0.41	0.38	0.41	0.38	0.03	0	0	1	3	2	2	0	1	1929	237	2.1585	3.455	36.225	2.7055	627.5	10.025	3	3	3
989	36739	1.19	2.148	23.999	1.937	387	10.769	989	2	284	2	62	1	4	1	6	6	2.76	8868.719058	7332.720448	2	58	2	1	1	0.44	0.35	0.44	0.35	0.09	0	0	2	NA	1	2	0	2	1368	143	1.341	2.0365	22.602	1.93	366.5	10.265	1	2	2
990	36746	0.793	1.055	11.772	0.92	187.5	1.726	990	213	192	2	59	4	4	2	7	7	4.18	32632.51954	32058.65402	2	53	2	1	2	0.3	0.38	0.3	0.38	0.08	0	0	2	NA	1	2	0	1	538	202.5	0.702	0.7385	6.7595	0.3735	163.5	1.76	0	0	0
991	36749	0.793	1.055	11.772	0.92	187.5	1.726	991	52	108	2	50	3	3	2	11	11	2.94	107145.5864	107683.8734	1	46	2	1	1	0.24	0.23	0.24	0.23	0.01	0	0	1	3	2	2	0	1	691.5	80	0.5025	0.602	4.6265	0.4385	149.5	0.25	0	0	0
992	36753	1.595	2.148	23.999	2.923	582.875	10.769	992	0	0	2	59	1	3	2	11	11	2.57	14061.17344	14156.54374	1	48	2	1	1	0.38	0.31	0.38	0.31	0.07	0	0	2	NA	1	2	0	2	1289	0	1.5185	2.115	21.6865	3.669	859.5	18.21	2	2	2
993	36760	2.261	1.602	23.999	1.937	582.875	1.726	993	130	142	2	54	3	3	2	9	9	3.73	119048.5771	116640.874	1	49	2	1	1	0.41	0.37	0.41	0.37	0.04	0	0	2	NA	1	2	0	2	1727.5	136	2.221	1.5785	27.236	1.767	479.5	1.87	3	1	2
994	36761	2.261	3.109	35.019	2.923	582.875	10.769	994	298	162	1	43	3	5	2	7	7	4.49	94527.42343	98392.69349	1	53	2	1	1	0.44	0.35	0.44	0.35	0.09	0	0	2	NA	1	2	0	1	2578.5	230	3.47	4.471	44.6935	3.9065	797.5	19.78	3	3	3
995	36767	2.261	3.109	35.019	1.937	582.875	5.556	995	230	174	1	60	4	2	1	3	3	1.25	10725.82763	10987.32845	1	50	2	1	1	0.38	0.39	0.38	0.39	0.01	0	0	1	3	2	2	0	1	3171.5	202	2.1065	2.94	33.2495	1.87	584	5.83	3	3	3
996	36779	0.793	1.055	11.772	0.92	187.5	1.726	996	116	248	2	53	1	1	1	3	3	0.72	20581.04022	20669.51187	2	53	2	1	1	0.5	0.48	0.5	0.48	0.02	0	0	2	NA	1	2	0	2	1371.5	182	0.8625	1.0135	11.4655	0.7135	210.5	0.485	0	0	0
997	36791	1.595	1.055	35.019	2.923	285.375	5.556	997	0	11	1	75	4	3	1	2	2	0.96	11996.02007	12556.92334	2	46	2	1	1	0.54	0.51	0.54	0.51	0.03	0	0	2	NA	1	2	0	2	1933.5	5.5	1.5675	1.25	38.646	2.979	273	4.385	2	0	3
998	36798	1.595	3.109	35.019	2.923	387	3.329	998	0	0	2	51	4	3	2	11	11	5	23518.96918	23797.09346	1	51	2	1	1	0.42	0.47	0.42	0.47	0.05	0	0	2	NA	1	2	0	2	2026	0	1.596	2.552	32.676	2.476	408	2.64	2	3	3
999	36827	1.595	1.055	17.721	1.937	387	1.726	999	11	43	2	83	3	2	1	6	6	1.89	28479.65428	35629.85165	2	50	2	1	1	0.27	0.51	0.27	0.51	0.24	0	0	2	NA	1	1	0	2	1184	27	1.4755	1.194	19.221	2.023	348	1.385	2	0	1
1000	36830	2.261	3.109	35.019	2.923	582.875	10.769	1000	124	32	1	60	4	5	2	11	11	5	8756.927856	8970.425952	2	51	2	1	1	0.48	0.54	0.48	0.54	0.06	0	0	2	NA	1	2	0	2	3113	78	2.298	2.732	43.121	3.153	569.5	10.92	3	3	3
1001	36832	2.261	1.602	23.999	1.937	582.875	10.769	1001	2	3	2	77	3	5	1	6	6	2.2	56799.66094	60449.83018	2	46	2	1	1	0.35	0.34	0	0.2	0.2	0	0	1	3	2	2	0	1	1832.5	2.5	2.152	1.82	21.237	2.0925	489	7.965	3	1	2
1002	36838	0.793	1.055	17.721	1.937	285.375	5.556	1002	149	104	1	69	3	3	1	6	6	2.61	40546.47609	40803.57361	1	49	2	1	1	0.47	0.29	0.47	0.29	0.18	0	0	1	3	2	2	0	1	1182	126.5	0.9035	0.9825	15.408	1.8695	272.5	4.845	0	0	1
1003	36839	2.261	3.109	35.019	2.923	285.375	5.556	1003	356	291	1	40	3	5	1	6	6	1.14	33324.74857	33242.88303	1	45	2	1	1	0.51	0.47	0.51	0.47	0.04	0	0	1	1	3	2	0	1	3366	323.5	2.498	2.727	47.09	2.3415	291.5	6.41	3	3	3
1004	36845	0.793	1.055	11.772	0.92	187.5	1.726	1004	116	145	2	51	1	2	1	NA	NA	NA	18698.09162	19820.49302	2	54	2	1	1	0.54	0.55	0.5	0.6	0.1	0	0	1	1	3	2	0	2	671.5	130.5	0.594	0.536	7.126	0.455	99	1.49	0	0	0
1005	36868	2.261	2.148	35.019	1.937	387	3.329	1005	368	261	1	43	3	5	2	11	11	5	115169.4604	119479.6885	1	57	2	1	1	0.25	0.18	0.25	0.18	0.07	0	0	1	3	2	2	0	1	3261.5	314.5	1.967	2.493	35.023	2.252	340.5	3.805	3	2	3
1006	36876	1.19	1.602	17.721	1.414	285.375	5.556	1006	30	5	1	74	3	5	1	5	5	1.87	15485.90387	16591.86857	1	45	2	1	1	0.34	0.28	0.34	0.28	0.06	0	0	2	NA	1	1	0	1	2251	17.5	1.188	1.808	18.1425	1.5705	256	4.52	1	1	1
1007	36889	0.793	1.055	11.772	0.92	187.5	1.726	1007	241	124	2	43	1	1	1	1	1	0.04	16637.45411	16708.97348	2	58	2	1	1	0.36	0.4	0.2	0.2	0	0	0	1	3	2	2	0	1	676	182.5	0.4485	0.6795	7.7255	0.5155	140.5	0.9	0	0	0
1008	36896	0.793	1.602	17.721	1.414	187.5	5.556	1008	5	45	2	60	4	3	2	8	8	3.41	11491.15194	11412.53202	2	56	1	2	1	0.45	0.49	0.45	0.49	0.04	0	0	2	NA	1	1	0	2	1472	25	0.9235	1.4225	17.716	1.52	212.5	4.775	0	1	1
1009	36908	2.261	3.109	23.999	1.414	387	5.556	1009	0	0	1	66	4	4	2	7	7	3.12	9270.147043	9496.157668	1	55	2	1	1	0.61	0.55	0.7	0.6	0.1	0	0	2	NA	1	2	0	2	2639	0	1.9815	2.751	21.81	1.607	417	5.26	3	3	2
1010	36909	1.595	2.148	17.721	1.937	387	5.556	1010	114	238	2	40	1	4	2	10	10	3.1	18093.42862	18615.75845	1	53	2	1	1	0.43	0.36	0.43	0.36	0.07	0	0	2	NA	1	2	0	1	1842.5	176	1.492	2.118	16.9525	1.806	343	5.41	2	2	1
1011	36917	0.793	1.055	11.772	0.92	187.5	1.726	1011	34	73	2	40	2	1	1	4	4	0.95	34992.93081	34599.22098	2	49	2	1	1	0.48	0.47	0.48	0.47	0.01	0	0	2	NA	1	2	0	2	536	53.5	0.3775	0.4535	3.9605	0.2395	93.5	0.62	0	0	0
1012	36941	0.793	1.055	11.772	0.92	187.5	1.726	1012	127	245	2	66	3	3	1	6	6	2	66182.6286	65448.95774	2	49	2	1	1	0.25	0.25	0.25	0.25	0	0	0	2	NA	1	2	0	2	1119.5	186	0.9555	1.312	14.2295	1.031	222.5	2.22	0	0	0
1013	36952	2.261	3.109	35.019	2.923	387	10.769	1013	3	45	1	78	3	4	1	6	6	1.89	41236.40235	40961.72936	2	49	2	1	1	0.43	0.47	0.43	0.47	0.04	0	0	1	3	2	1	1	2	2198.5	24	2.1905	2.8715	39.242	2.7025	440	7.39	3	3	3
1014	36959	1.595	2.148	23.999	1.937	387	10.769	1014	90	204	1	80	3	1	1	4	4	1.14	11035.67039	11240.85015	2	46	2	1	1	0.51	0.48	0.51	0.48	0.03	0	0	2	NA	1	2	0	1	1604.5	147	1.579	2.373	21.719	1.895	355	8.495	2	2	2
1015	36971	1.19	1.602	11.772	0.92	285.375	1.726	1015	629	410	2	60	3	5	1	6	6	2.26	63114.70296	73135.45547	1	45	2	1	1	0.38	0.4	0.38	0.4	0.02	0	0	1	3	2	2	0	1	1098.5	519.5	1.1065	1.723	13.2945	0.4325	276.5	0.905	1	1	0
1016	36975	2.261	3.109	17.721	1.937	387	10.769	1016	316	285	1	75	3	5	2	11	11	5	33006.87587	33553.12082	1	51	2	1	1	0.38	0.39	0.38	0.39	0.01	0	0	1	3	2	2	0	2	1312.5	300.5	1.9875	3.0175	20.0445	2.188	436.5	10.59	3	3	1
1017	36977	1.19	2.148	17.721	1.414	285.375	3.329	1017	128	242	1	60	3	5	1	6	6	2.34	60687.28225	64675.29667	1	55	2	1	1	0.33	0.28	0.33	0.28	0.05	0	0	1	3	2	1	0	1	1915	185	1.3245	1.9895	20.405	1.2685	282	4.035	1	2	1
1018	36980	1.595	1.602	23.999	2.923	582.875	3.329	1018	14	24	2	59	4	2	1	1	1	0.1	26057.45376	25599.21534	2	50	2	2	1	0.38	0.3	0.38	0.3	0.08	0	0	2	NA	1	2	0	2	2448	19	1.5175	1.851	28.038	2.403	537.5	3.715	2	1	2
1019	36981	1.595	2.148	17.721	1.414	387	3.329	1019	285	287	1	65	1	4	1	6	6	1.77	4433.674536	4166.152326	1	58	1	1	1	0.35	0.3	0.35	0.3	0.05	0	0	1	3	2	2	0	1	1934	286	1.828	2.391	19.239	1.4555	344.5	3.12	2	2	1
1020	36986	1.19	2.148	17.721	1.414	285.375	10.769	1020	46	36	2	50	4	2	1	6	6	1.56	31715.05108	32375.42439	1	49	2	1	1	0.3	0.35	0.3	0.35	0.05	0	0	1	1	3	2	0	2	980	41	1.29	1.8885	18.012	1.5535	322	7.785	1	2	1
1021	36995	2.261	3.109	35.019	2.923	582.875	3.329	1021	29	199	1	45	4	4	2	11	11	5	20697.83744	21367.26979	1	51	2	1	1	0.54	0.55	0.54	0.55	0.01	0	0	1	3	2	2	0	1	3336.5	114	2.8635	3.2025	43.2495	2.803	580	3.58	3	3	3
1022	36998	1.595	2.148	23.999	1.414	285.375	5.556	1022	57	335	2	55	3	5	2	11	11	5	90663.16298	92380.93894	1	45	2	1	1	0.56	0.57	0.56	0.57	0.01	0	0	1	3	2	2	0	1	1931.5	196	1.52	2.002	27.6845	1.653	264	6.63	2	2	2
1023	37012	1.595	3.109	35.019	2.923	582.875	5.556	1023	778	377	2	60	1	5	2	11	11	5	9041.895727	7192.435376	2	57	2	1	1	0.58	0.56	0.58	0.56	0.02	0	0	2	NA	1	2	0	1	2624	577.5	1.6445	3.0415	28.2725	2.7475	644.5	6.76	2	3	3
1024	37020	0.793	1.055	11.772	0.92	187.5	1.726	1024	182	152	2	43	3	5	2	11	11	4.55	104659.8905	107619.5639	1	50	2	1	1	0.2	0.29	0.2	0.29	0.09	0	0	2	NA	1	2	0	1	1567.5	167	0.692	1.087	8.727	0.922	228	2.225	0	0	0
1025	37027	1.595	1.602	17.721	1.414	285.375	1.726	1025	144	104	2	59	1	4	2	7	7	2.49	16831.76382	17317.6713	1	48	2	1	1	0.52	0.45	0.52	0.45	0.07	0	0	2	NA	1	2	0	1	1807	124	1.6465	1.6755	17.531	1.275	258.5	1.505	2	1	1
1026	37030	2.261	3.109	35.019	2.923	582.875	10.769	1026	404	0	1	62	3	4	1	3	3	1.17	37707.13275	40174.7527	1	45	2	1	1	0.42	0.28	0.42	0.28	0.14	0	0	2	NA	1	2	0	2	1708	202	3.2695	5.2105	35.787	4.2175	787	22.765	3	3	3
1027	37036	1.595	2.148	17.721	0.92	187.5	3.329	1027	4	9	2	57	4	4	1	77	77	NA	27793.82772	28302.85536	1	52	2	1	1	0.48	0.39	0.48	0.39	0.09	0	0	1	3	2	2	0	1	2089	6.5	1.415	2.051	16.4465	1.1605	216.5	3.55	2	2	1
1028	37038	1.595	1.055	35.019	1.414	582.875	1.726	1028	74	2	1	49	4	3	2	7	7	4.08	26584.33426	27620.15481	2	54	2	1	1	0.39	0.32	0.39	0.32	0.07	0	0	2	NA	1	2	0	2	2506.5	38	1.622	0.934	28.424	1.622	472.5	0.59	2	0	3
1029	37040	1.595	2.148	35.019	2.923	387	10.769	1029	0	3	2	51	4	4	1	3	3	0.91	26057.45376	25599.21534	2	50	1	1	1	0.43	0.33	0.43	0.33	0.1	0	0	2	NA	1	2	0	1	1994	1.5	1.6325	2.23	30.256	2.777	402.5	7.96	2	2	3
1030	37046	1.19	3.109	23.999	1.937	582.875	10.769	1030	32	0	2	45	4	4	2	8	8	3.11	34121.65595	34525.16262	1	56	2	1	1	0.4	0.39	0.4	0.39	0.01	0	0	2	NA	1	2	0	2	1820	16	1.338	3.1485	24.0925	1.771	828	20.51	1	3	2
1031	37048	1.19	1.602	17.721	1.937	285.375	3.329	1031	10	0	2	52	4	2	1	6	6	1.69	19017.55422	19208.92423	2	45	2	1	2	0.67	0.7	0.7	0.8	0.1	1	1	2	NA	1	2	0	2	1868	5	1.033	1.443	17.594	1.6695	325	3.825	1	1	1
1032	37049	1.595	1.602	17.721	1.414	187.5	5.556	1032	5	95	2	70	1	1	2	10	10	5	15509.87336	19696.79834	2	47	2	1	1	0.54	0.55	0.54	0.55	0.01	0	0	2	NA	1	2	0	2	1063.5	50	1.4395	1.488	15.742	1.433	194	5.505	2	1	1
1033	37050	1.19	1.602	23.999	2.923	387	1.726	1033	5	0	1	69	4	3	1	2	2	0.73	10725.82763	11522.28255	1	50	1	1	1	0.41	0.48	0.41	0.48	0.07	0	0	1	3	2	1	0	1	1698	2.5	1.363	1.791	24.9505	2.489	356	1.48	1	1	2
1034	37056	2.261	2.148	23.999	1.414	582.875	3.329	1034	120	234	1	45	3	4	1	6	6	0.96	37048.01114	36956.99903	2	46	2	1	1	0.34	0.37	0.34	0.37	0.03	0	0	2	NA	1	2	0	1	3417.5	177	2.4125	2.492	27.5645	1.6165	558.5	4.025	3	2	2
1035	37057	2.261	3.109	35.019	2.923	582.875	10.769	1035	243	240	1	71	3	5	2	8	8	3.79	39086.24089	39544.58195	2	44	2	1	1	0.38	0.31	0.38	0.31	0.07	0	0	1	3	2	2	0	1	2272	241.5	2.479	3.266	33.3435	3.639	674	12.145	3	3	3
1036	37069	1.19	1.602	17.721	1.937	285.375	3.329	1036	257	204	1	75	3	3	1	5	5	1.67	18910.38174	19132.13252	2	47	2	1	1	0.42	0.42	0.4	0.4	0	0	0	1	1	3	2	0	1	1587	230.5	1.113	1.525	19.576	1.909	334	3.95	1	1	1
1037	37071	1.19	1.602	17.721	1.414	285.375	3.329	1037	63	166	1	59	4	3	1	6	6	2.93	20960.98279	21777.69749	1	44	2	1	1	0.42	0.5	0.42	0.5	0.08	0	0	2	NA	1	2	0	1	1685	114.5	1.1035	1.7745	17.529	1.4035	261.5	2.515	1	1	1
1038	37074	0.793	1.055	17.721	1.414	187.5	3.329	1038	29	68	1	53	1	1	1	4	4	0.62	20993.11263	22723.67908	1	50	2	1	1	0.58	0.51	0.58	0.51	0.07	0	0	2	NA	1	2	0	1	1134.5	48.5	0.8555	1.043	15.567	1.1975	111	3.26	0	0	1
1039	37075	1.19	1.055	23.999	1.937	285.375	1.726	1039	0	12	2	61	4	5	2	9	9	4.68	18973.99279	18844.17692	1	51	2	1	1	0.3	0.19	0.3	0.19	0.11	0	0	2	NA	1	2	1	2	1869.5	6	1.077	1.21	21.0085	1.8485	279.5	2.35	1	0	2
1040	37078	1.19	3.109	11.772	0.92	187.5	3.329	1040	1001	435	2	45	3	4	1	6	6	2.05	90393.99848	92950.24721	1	45	2	1	1	0.48	0.45	0.48	0.45	0.03	0	0	1	1	3	2	0	2	1277.5	718	1.1725	3.389	10.956	1.0465	219.5	4.075	1	3	0
1041	37088	1.595	2.148	17.721	1.937	582.875	10.769	1041	238	64	1	66	5	1	2	8	8	3.74	50876.29044	59039.7351	1	44	2	1	1	0.49	0.43	0.49	0.43	0.06	0	0	1	3	2	2	0	1	2120	151	1.626	2.144	20.318	2.0665	565	9.385	2	2	1
1042	37105	0.793	1.055	11.772	1.414	285.375	1.726	1042	3	0	2	56	3	5	2	11	11	5	97845.40136	100032.2885	1	54	2	1	1	0.38	0.33	0.38	0.33	0.05	0	0	2	NA	1	2	0	2	1319.5	1.5	0.8955	1.045	13.262	1.5275	257	2.025	0	0	0
1043	37106	2.261	3.109	35.019	2.923	582.875	10.769	1043	434	675	1	50	3	5	2	11	11	5	67592.1814	69450.30264	2	52	2	1	1	0.25	0.27	0.25	0.27	0.02	0	0	1	3	2	2	0	1	3075	554.5	3.109	5.0695	52.0825	3.679	930	13.81	3	3	3
1044	37117	2.261	3.109	35.019	2.923	582.875	10.769	1044	133	80	2	45	3	4	1	4	4	1.12	43418.80886	44646.64784	1	53	1	1	1	0.4	0.37	0.4	0.37	0.03	0	0	2	NA	1	2	0	1	1939.5	106.5	2.5425	3.1995	30.446	2.297	542	11.065	3	3	3
1045	37122	1.19	1.055	11.772	0.92	187.5	10.769	1045	91	113	2	40	3	3	2	11	11	4.25	40742.21747	41321.91989	2	50	2	1	1	0.74	0.73	0.8	0.8	0	1	0	2	NA	1	2	0	1	1916	102	1.3445	1.2545	14.1985	0.9635	223.5	22.89	1	0	0
1046	37128	0.793	1.055	11.772	0.92	285.375	1.726	1046	89	4	2	64	4	2	2	7	7	3.12	16730.39008	17906.21411	1	50	2	2	2	0.43	0.44	0.43	0.44	0.01	0	0	1	3	2	2	0	1	1148	46.5	0.7965	0.817	9.304	0.9915	245	1.8	0	0	0
1047	37131	0.793	1.055	11.772	0.92	187.5	1.726	1047	265	265	2	44	3	3	1	4	4	1.44	40742.21747	41786.17484	2	50	2	1	2	0.2	0.32	0.1	0.1	0	0	0	1	1	3	1	0	1	725.5	265	0.6005	1.044	11.623	0.6475	115	2.255	0	0	0
1048	37132	1.19	1.602	17.721	1.937	187.5	1.726	1048	334	309	2	48	3	4	1	2	2	0.6	39122.49384	40124.94826	2	44	2	1	1	0.42	0.42	0.42	0.42	0	0	0	1	1	3	2	0	1	1600.5	321.5	1.159	1.628	18.8765	1.718	189.5	2.515	1	1	1
1049	37134	1.19	1.602	17.721	1.937	285.375	5.556	1049	10	12	2	75	3	4	2	7	7	3.03	62389.49397	66398.88783	2	47	2	1	1	0.43	0.29	0.43	0.29	0.14	0	0	2	NA	1	1	0	2	1606	11	1.1415	1.6845	18.4085	1.9135	306	5.995	1	1	1
1050	37136	1.19	1.602	11.772	0.92	187.5	1.726	1050	186	103	2	40	3	3	2	11	11	5	118695.1408	117359.687	1	49	2	1	1	0.18	0.17	0.18	0.17	0.01	0	0	2	NA	1	2	0	1	1244.5	144.5	1.2005	1.3575	13.2995	1	227.5	2.425	1	1	0
1051	37138	2.261	3.109	35.019	2.923	582.875	1.726	1051	379	284	1	66	1	4	1	2	2	1	13738.06238	12931.29307	1	46	2	1	1	0.65	0.72	0.6	0.7	0.1	0	0	1	3	2	2	0	1	4364	331.5	3.4465	2.7225	83.0015	2.8615	1037.5	2.36	3	3	3
1052	37140	1.595	1.602	23.999	1.414	387	1.726	1052	8	146	2	45	1	4	1	5	5	0.79	16413.80917	16887.65093	1	55	2	1	1	0.48	0.48	0.48	0.48	0	0	0	2	NA	1	2	0	2	1725	77	1.762	1.807	21.139	1.463	394.5	2.235	2	1	2
1053	37147	0.793	1.602	17.721	1.414	187.5	3.329	1053	0	127	1	60	1	1	2	11	11	3.21	4329.095591	4283.025702	2	58	1	1	1	0.47	0.51	0.47	0.51	0.04	0	0	2	NA	1	2	0	1	1394	63.5	0.8335	1.6765	18.109	1.419	168	3.2	0	1	1
1054	37151	2.261	3.109	35.019	1.937	582.875	5.556	1054	895	429	2	55	3	3	2	9	9	4.24	100792.6546	102437.1276	2	46	2	1	1	0.49	0.66	0.4	0.6	0.2	0	0	1	1	3	2	0	1	2643	662	2.6205	3.445	32.878	1.8735	575.5	4.625	3	3	3
1055	37155	1.595	3.109	17.721	1.414	285.375	10.769	1055	426	571	1	49	3	5	2	11	11	5	85693.88666	88900.98856	1	45	2	1	1	0.26	0.22	0.26	0.22	0.04	0	0	2	NA	1	2	0	1	2137.5	498.5	1.695	3.4305	18.5205	1.606	286.5	16.845	2	3	1
1056	37164	1.595	2.148	35.019	2.923	387	3.329	1056	154	189	1	52	3	4	1	1	1	0.42	35168.53578	36042.00726	1	46	2	1	1	0.45	0.38	0.45	0.38	0.07	0	0	1	3	2	2	0	1	2385	171.5	1.7225	2.107	29.205	2.623	429	3.35	2	2	3
1057	37174	1.595	2.148	23.999	1.414	285.375	1.726	1057	262	154	2	63	4	3	2	11	11	4.97	12128.37201	12841.02244	1	49	2	1	1	0.18	0.22	0.18	0.22	0.04	0	0	2	NA	1	2	0	2	1551	208	1.435	1.9455	24.0325	1.456	327.5	1.99	2	2	2
1058	37179	2.261	3.109	23.999	1.937	582.875	10.769	1058	5	2	1	81	3	3	1	6	6	2.17	20926.03518	21709.6568	2	44	2	1	1	0.34	0.32	0.34	0.32	0.02	0	0	1	3	2	2	0	1	1977	3.5	1.9135	2.7715	25.2435	2.276	515	9.89	3	3	2
1059	37188	1.595	2.148	23.999	1.937	387	5.556	1059	36	50	1	78	4	3	1	3	3	1.38	14936.71649	14666.36684	1	49	2	1	1	0.36	0.39	0.36	0.39	0.03	0	0	2	NA	1	2	0	1	2106	43	1.6655	2.0645	21.9245	1.98	390.5	6.92	2	2	2
1060	37196	1.595	1.602	35.019	2.923	582.875	5.556	1060	15	11	2	50	1	2	2	11	11	5	21707.38486	22334.04413	1	56	2	1	1	0.54	0.55	0.54	0.55	0.01	0	0	2	NA	1	2	0	1	1788.5	13	1.813	1.8525	42.642	2.3015	503.5	5.94	2	1	3
1061	37212	1.595	3.109	35.019	2.923	387	10.769	1061	435	249	1	47	3	3	2	11	11	5	92482.46431	95943.62937	1	54	2	1	1	0.39	0.38	0.39	0.38	0.01	0	0	2	NA	1	2	0	1	2276.5	342	1.7395	2.948	32.98	2.4995	426	8.785	2	3	3
1062	37218	0.793	1.602	11.772	0.92	285.375	1.726	1062	50	2	2	80	3	2	1	3	3	1.22	34693.0376	36954.91278	2	47	2	1	1	0.29	0.33	0.29	0.33	0.04	0	0	2	NA	1	2	0	2	963.5	26	0.8745	1.341	7.691	1.084	313.5	1.94	0	1	0
1063	37225	1.595	3.109	23.999	1.937	582.875	10.769	1063	503	368	2	82	3	4	2	7	7	3.03	30217.1497	37715.68988	2	46	2	1	1	0.44	0.51	0.44	0.51	0.07	0	0	1	3	2	2	0	2	1413	435.5	1.8095	2.559	22.897	1.795	531.5	7.655	2	3	2
1064	37241	1.19	1.602	23.999	1.937	387	3.329	1064	128	364	2	57	3	5	2	11	11	5	85605.55089	87518.87206	2	46	2	1	1	0.62	0.59	0.7	0.7	0	0	0	2	NA	1	2	1	2	1768	246	1.191	1.73	21.533	1.7565	351	2.885	1	1	2
1065	37243	2.261	3.109	23.999	2.923	582.875	10.769	1065	284	241	1	64	3	3	2	11	11	5	63955.30721	68158.07718	2	48	2	1	2	0.55	0.63	0.7	0.5	0.2	1	1	1	3	2	2	0	1	3243.5	262.5	2.0345	3.773	27.3115	4.8475	733	21.205	3	3	2
1066	37248	2.261	3.109	35.019	2.923	582.875	3.329	1066	568	183	1	67	4	5	2	11	11	5	9588.813507	9822.593374	2	50	2	1	1	0.73	0.64	0.8	0.7	0.1	1	0	1	3	2	2	1	1	3227.5	375.5	2.2325	2.832	41.3015	2.8295	560	3.28	3	3	3
1067	37252	2.261	3.109	23.999	1.937	387	5.556	1067	201	202	1	78	3	1	1	6	6	1.89	43718.50637	44231.16725	2	46	2	1	1	0.37	0.32	0.37	0.32	0.05	0	0	1	3	2	2	0	1	2341	201.5	1.8625	2.7965	27.5545	1.713	393.5	7.015	3	3	2
1068	37256	1.595	2.148	23.999	1.937	387	5.556	1068	5	9	1	53	1	4	1	2	2	0.82	20256.87849	21063.3225	1	58	2	2	1	0.45	0.52	0.45	0.52	0.07	0	0	1	3	2	2	0	2	1861	7	1.72	2.1125	24.324	2.26	441	7.095	2	2	2
1069	37267	1.595	2.148	23.999	2.923	582.875	10.769	1069	57	4	1	61	3	5	1	12	12	NA	60277.85735	64222.54453	2	44	2	2	2	0.3	0.25	0.3	0.25	0.05	0	0	1	3	2	1	0	1	1983	30.5	1.767	2.207	24.418	2.291	584	9.19	2	2	2
1070	37275	1.595	2.148	23.999	2.923	387	5.556	1070	298	344	1	61	4	5	2	11	9	5	9270.147043	10123.40403	1	55	2	1	1	0.51	0.44	0.51	0.44	0.07	0	0	1	3	2	2	0	1	2726.5	321	1.4215	2.041	25.9335	2.329	420	6.715	2	2	2
1071	37276	0.793	1.055	17.721	1.414	187.5	3.329	1071	51	2	2	40	3	3	1	12	1	0	93565.19661	95962.66251	2	50	2	1	2	0.53	0.46	0.53	0.46	0.07	0	0	1	1	3	2	0	1	1769	26.5	0.6855	0.8875	16.2995	1.2135	167	2.745	0	0	1
1072	37278	2.261	3.109	35.019	2.923	582.875	10.769	1072	350	201	1	77	3	1	2	8	8	3.79	41470.82617	41194.5917	2	48	1	1	1	0.31	0.28	0.31	0.28	0.03	0	0	1	3	2	2	0	1	1830	275.5	2.3165	2.8785	28.966	2.676	787.5	10.365	3	3	3
1073	37283	1.595	1.602	23.999	1.937	387	3.329	1073	53	7	1	40	1	2	1	6	6	1.57	15213.9009	15320.93528	1	58	2	1	1	0.46	0.37	0.46	0.37	0.09	0	0	1	1	3	2	0	1	2444	30	1.7615	1.5815	27.728	2.133	448.5	3.995	2	1	2
1074	37293	1.595	1.602	17.721	1.937	387	5.556	1074	29	2	2	72	4	3	1	6	6	2.34	15506.79494	16245.49348	1	51	2	1	2	0.38	0.52	0.38	0.52	0.14	0	0	2	NA	1	2	1	2	1661	15.5	1.7645	1.718	19.232	2.029	391	5.58	2	1	1
1075	37296	1.595	2.148	23.999	1.937	582.875	3.329	1075	0	0	2	46	4	2	1	3	3	0.53	20233.12335	20436.7254	1	51	2	1	1	0.33	0.4	0.33	0.4	0.07	0	0	2	NA	1	2	0	2	1967	0	1.6065	2.2675	21.9815	2.16	480.5	3.57	2	2	2
1076	37301	0.793	2.148	11.772	0.92	187.5	5.556	1076	183	170	2	53	3	4	1	6	6	2.27	100792.6546	102437.1276	2	46	2	1	1	0.25	0.29	0.25	0.29	0.04	0	0	1	3	2	2	0	1	1397.5	176.5	0.7975	1.886	13.638	1.0755	229.5	5.28	0	2	0
1077	37311	1.595	2.148	17.721	1.937	582.875	10.769	1077	108	265	1	62	3	3	2	8	8	3.98	63955.30721	67382.46849	2	48	1	1	1	0.54	0.48	0.54	0.48	0.06	0	0	2	NA	1	2	0	2	1401.5	186.5	1.579	1.9865	18.611	2.0345	583.5	7.775	2	2	1
1078	37312	0.793	2.148	11.772	1.414	285.375	3.329	1078	343	231	1	76	3	4	2	8	8	3.41	41470.82617	43926.9464	2	48	2	1	1	0.48	0.34	0.48	0.34	0.14	0	0	1	3	2	2	0	1	1136.5	287	0.955	2.0405	8.8445	1.207	267.5	3.32	0	2	0
1079	37326	0.793	1.602	23.999	1.937	285.375	3.329	1079	199	178	2	41	3	5	2	11	11	4.87	151857.7993	156152.1807	1	57	2	1	1	0.4	0.38	0.4	0.38	0.02	0	0	1	1	3	2	0	1	1771.5	188.5	0.9695	1.6895	26.719	1.78	263	3.21	0	1	2
1080	37327	2.261	2.148	23.999	2.923	387	5.556	1080	257	213	1	79	3	5	2	11	11	5	32961.50992	35315.5389	2	52	2	1	1	0.55	0.43	0.55	0.43	0.12	0	0	2	NA	1	2	0	1	1958.5	235	1.8855	2.182	27.7455	2.322	393.5	5.905	3	2	2
1081	37329	2.261	1.602	35.019	1.937	582.875	1.726	1081	259	303	2	69	3	2	1	5	3	1.42	37501.6836	38115.25852	2	49	2	1	1	0.42	0.41	0.42	0.41	0.01	0	0	1	1	3	2	0	2	1976	281	2.3355	1.8585	28.5805	2.047	477	2.135	3	1	3
1082	37330	1.595	2.148	23.999	1.937	582.875	10.769	1082	160	203	2	68	3	4	1	6	6	2.34	73075.40334	77058.53626	1	50	2	1	1	0.56	0.38	0.6	0.3	0.3	1	0	1	3	2	2	0	1	1808.5	181.5	1.567	2.4595	22.4105	2.235	553.5	9.47	2	2	2
1083	37332	1.595	2.148	35.019	2.923	387	3.329	1083	243	379	2	46	3	2	2	8	8	3.9	96420.09128	100625.4443	1	47	2	2	1	0.58	0.49	0.58	0.49	0.09	0	0	1	1	3	2	0	1	2555	311	1.769	2.394	36.6955	2.85	369	2.515	2	2	3
1084	37338	1.19	2.148	35.019	2.923	582.875	5.556	1084	0	1	1	71	3	3	2	9	9	5	42012.15351	49014.1985	2	54	2	1	1	0.48	0.49	0.48	0.49	0.01	0	0	1	3	2	2	0	1	2548.5	0.5	1.2015	1.9765	40.0225	3.3895	497.5	5.465	1	2	3
1085	37339	1.595	2.148	17.721	1.414	285.375	5.556	1085	309	233	1	40	1	2	2	10	10	3.5	19361.65138	19974.87432	2	57	2	1	1	0.46	0.38	0.46	0.38	0.08	0	0	1	3	2	2	0	1	1882.5	271	1.476	2.2295	19.6665	1.5385	253	5.365	2	2	1
1086	37350	1.595	2.148	17.721	1.414	187.5	1.726	1086	646	438	2	60	3	4	1	5	5	1.56	46960.27575	46439.69524	1	49	2	1	1	0.52	0.41	0.52	0.41	0.11	0	0	1	3	2	1	0	1	1016.5	542	1.467	2.1855	17.0485	1.2555	190	2.375	2	2	1
1087	37352	2.261	3.109	23.999	1.414	387	10.769	1087	25	19	2	51	3	3	2	11	11	4.75	71340.03092	72691.69554	2	46	2	1	1	0.26	0.37	0.26	0.37	0.11	0	0	1	1	3	2	0	1	2021	22	1.913	3.075	21.07	1.2775	457.5	7.4	3	3	2
1088	37355	1.595	1.602	17.721	1.414	582.875	10.769	1088	142	142	1	48	5	3	2	8	8	3.71	104643.8183	108279.7714	1	45	2	1	1	0.21	0.25	0.21	0.25	0.04	0	0	1	2	3	2	0	1	1820	142	1.444	1.772	17.944	1.563	474	10.15	2	1	1
1089	37361	1.19	1.055	17.721	1.414	285.375	3.329	1089	0	0	2	66	5	5	2	11	11	5	52282.71233	55132.49465	1	51	2	1	2	0.65	0.35	0.6	2	1.4	1	1	2	NA	1	2	1	2	1417	0	1.2245	1.158	19.086	1.334	334	4.12	1	0	1
1090	37369	0.793	1.055	11.772	0.92	187.5	3.329	1090	35	80	1	70	4	4	2	10	10	5	9547.703341	9994.129567	1	51	2	1	1	0.61	0.58	0.6	0.6	0	0	0	1	3	2	2	1	2	1676.5	57.5	0.5755	1.12	10.5405	0.6955	165.5	3.51	0	0	0
1091	37373	1.19	2.148	11.772	1.414	285.375	3.329	1091	201	154	2	77	3	3	1	6	6	2.27	47859.07152	55483.1472	2	53	1	2	2	0.26	0.22	0.26	0.22	0.04	0	0	2	NA	1	1	0	2	1832	177.5	1.2785	2.01	12.195	1.242	250	2.675	1	2	0
1092	37377	0.793	1.055	11.772	1.414	187.5	3.329	1092	18	11	2	43	4	5	2	11	11	5	20233.12335	20472.39075	1	51	2	1	1	0.25	0.27	0.25	0.27	0.02	0	0	2	NA	1	2	0	2	1971.5	14.5	0.614	0.935	12.886	1.576	129	3.66	0	0	0
1093	37378	1.19	1.602	17.721	1.414	187.5	5.556	1093	229	29	1	65	3	5	2	11	11	5	79633.26888	78681.75885	1	49	2	1	1	0.46	0.55	0.46	0.55	0.09	0	0	1	3	2	2	1	1	2148.5	129	1.222	1.6355	17.694	1.609	214	6.055	1	1	1
1094	37382	1.595	1.602	23.999	1.937	582.875	5.556	1094	30	0	1	58	4	4	1	4	4	0.93	20691.51434	21360.74219	2	58	1	1	1	0.52	0.6	0.6	0.7	0.1	0	0	2	NA	1	2	0	1	2373	15	1.7805	1.4565	22.8805	2.108	479	5.71	2	1	2
1095	37385	2.261	3.109	35.019	2.923	582.875	10.769	1095	414	757	1	46	1	3	1	2	2	0.75	21427.89832	21578.65003	1	46	1	1	1	0.45	0.57	0.45	0.57	0.12	0	0	1	1	3	2	0	1	2892	585.5	3.2435	4.7585	47.1755	3.357	790.5	12.34	3	3	3
1096	37386	1.595	1.602	11.772	1.414	285.375	1.726	1096	83	219	1	61	1	3	2	10	10	4.92	10045.79181	9455.851516	2	53	2	1	1	0.59	0.51	0.59	0.51	0.08	0	0	1	3	2	2	0	1	1425	151	1.489	1.5145	13.9035	1.6015	309	1.615	2	1	0
1097	37387	1.19	1.602	23.999	1.937	285.375	3.329	1097	426	426	2	46	3	5	2	11	11	5	90393.99848	93260.73394	1	45	2	1	1	0.41	0.4	0.41	0.4	0.01	0	0	1	1	3	2	0	1	1323	426	1.196	1.758	23.1	1.98	282	3.04	1	1	2
1098	37388	0.793	1.602	11.772	0.92	285.375	1.726	1098	396	6	1	73	3	5	2	8	8	3.79	40704.4636	41181.7806	2	50	1	1	1	0.32	0.38	0.32	0.38	0.06	0	0	1	3	2	2	0	1	1814.5	201	0.811	1.4835	12.239	1.0925	276	1.555	0	1	0
1099	37389	1.19	2.148	11.772	0.92	187.5	3.329	1099	361	317	1	71	3	2	1	5	5	0.69	17082.22895	16968.44534	1	53	2	1	1	0.29	0.19	0.29	0.19	0.1	0	0	1	1	3	2	0	1	1756	339	1.152	2.4375	10.089	0.6235	233	4.12	1	2	0
1100	37394	0.793	1.602	11.772	0.92	285.375	1.726	1100	305	246	2	68	3	2	1	6	6	2.55	66182.6286	70884.11398	2	49	2	1	1	0.29	0.32	0.29	0.32	0.03	0	0	2	NA	1	2	0	2	891	275.5	0.838	1.539	10.9545	0.908	273	1.95	0	1	0
1101	37402	2.261	3.109	35.019	2.923	582.875	10.769	1101	143	71	2	62	1	1	1	12	12	NA	5328.671462	4638.79676	1	58	2	1	1	0.42	0.53	0.42	0.53	0.11	0	0	1	3	2	2	0	2	1372	107	3.4895	3.953	28.809	2.4645	481	7.83	3	3	3
1102	37407	1.19	1.055	11.772	0.92	285.375	1.726	1102	142	187	1	55	3	5	2	10	10	5	39994.32385	41231.04277	2	55	2	1	1	0.33	0.31	0.33	0.31	0.02	0	0	1	2	3	2	0	1	1530.5	164.5	1.0675	1.3025	11.2465	0.934	310	0.685	1	0	0
1103	37413	1.19	2.148	11.772	1.414	285.375	3.329	1103	190	67	2	62	1	4	1	5	5	1.23	11379.9603	9409.032694	2	55	2	1	1	0.61	0.5	0.5	0.6	0.1	0	0	2	NA	1	2	0	1	1743.5	128.5	1.3745	1.9275	11.3345	1.197	309.5	3.85	1	2	0
1104	37419	1.19	2.148	23.999	1.414	187.5	5.556	1104	10	6	1	65	4	3	1	6	6	2.05	9588.813507	9822.593374	2	50	2	1	1	0.42	0.58	0.42	0.58	0.16	0	0	1	3	2	2	0	1	1754	8	1.233	2.125	20.7575	1.5425	203	5.39	1	2	2
1105	37424	0.793	1.602	17.721	1.414	285.375	3.329	1105	258	397	2	40	3	4	2	11	11	3.88	110383.2901	111953.8835	2	47	2	1	1	0.51	0.54	0.51	0.54	0.03	0	0	2	NA	1	2	0	1	1521.5	327.5	0.8625	1.538	15.646	1.582	335	3.935	0	1	1
1106	37426	0.793	1.602	23.999	1.414	187.5	10.769	1106	816	44	2	43	5	4	1	3	3	1.26	39437.58096	40448.109	1	46	2	1	1	0.34	0.38	0.34	0.38	0.04	0	0	1	1	3	2	0	1	1784	430	0.4205	1.5255	23.018	1.6485	111	8.555	0	1	2
1107	37432	0.793	1.055	11.772	0.92	187.5	3.329	1107	1	0	2	71	3	3	1	99	99	NA	55138.79602	63773.95583	1	54	2	1	1	0.37	0.46	0.37	0.46	0.09	0	0	2	NA	1	1	0	2	1379.5	0.5	0.676	1.204	8.5905	0.7275	181.5	3.41	0	0	0
1108	37440	1.19	3.109	17.721	0.92	285.375	3.329	1108	1147	947	1	53	3	3	1	3	3	1.12	33083.30469	33904.98584	2	46	2	1	1	0.51	0.4	0.51	0.4	0.11	0	0	1	1	3	2	0	1	1969.5	1047	1.3535	3.853	17.7735	1.123	294	3.985	1	3	1
1109	37442	1.19	1.055	17.721	1.937	285.375	3.329	1109	0	0	2	55	4	5	2	11	11	5	19017.55422	19365.84957	2	45	2	1	1	0.53	0.46	0.53	0.46	0.07	0	0	1	3	2	2	0	2	1231.5	0	1.0995	1.141	17.08	2.212	261.5	2.72	1	0	1
1110	37444	1.595	2.148	23.999	2.923	582.875	10.769	1110	189	99	2	71	3	5	1	12	12	NA	50781.36044	51249.51131	2	44	2	1	1	0.51	0.45	0.5	0.6	0.1	0	0	1	3	2	2	0	1	2263.5	144	1.7205	2.3945	23.567	2.8205	746	7.34	2	2	2
1111	37454	1.19	1.055	23.999	1.937	387	3.329	1111	71	79	1	42	2	4	1	6	6	1.5	22617.28042	23463.7343	2	45	2	1	1	0.43	0.25	0.43	0.25	0.18	0	0	2	NA	1	2	0	1	2025	75	1.052	1.1175	22.89	1.7875	414	3.175	1	0	2
1112	37457	1.595	2.148	23.999	1.937	387	10.769	1112	8	75	2	72	3	5	1	6	6	2.55	50781.36044	52336.41995	2	50	2	1	1	0.38	0.42	0.38	0.42	0.04	0	0	1	1	3	2	0	1	1672	41.5	1.8325	2.388	26.7595	2.127	436.5	14.18	2	2	2
1113	37458	0.793	1.055	11.772	0.92	187.5	1.726	1113	247	87	2	63	3	3	2	11	11	5	62731.71317	62036.2976	2	44	2	1	1	0.49	0.48	0.49	0.48	0.01	0	0	1	3	2	2	0	2	1720.5	167	0.851	1.278	11.984	1.1245	227	2.355	0	0	0
1114	37460	1.19	1.055	17.721	1.414	187.5	3.329	1114	7	72	2	79	1	3	1	4	4	1.53	6781.421795	8951.501757	2	57	2	1	1	0.57	0.56	0.57	0.56	0.01	0	0	1	1	3	1	0	1	2090	39.5	1.131	1.247	17.313	1.3035	221	3.06	1	0	1
1115	37467	2.261	1.602	23.999	1.937	387	1.726	1115	51	43	2	46	1	1	1	4	4	0.56	16648.972	17868.55204	2	49	1	1	1	0.44	0.5	0.44	0.5	0.06	0	0	2	NA	1	2	0	1	1935	47	1.8895	1.4345	22.157	1.723	417.5	1.78	3	1	2
1116	37469	2.261	2.148	35.019	1.937	582.875	10.769	1116	284	253	1	41	1	5	2	11	11	5	19018.43919	19775.57986	2	54	2	1	1	0.54	0.47	0.54	0.47	0.07	0	0	2	NA	1	2	0	1	2785	268.5	2.3925	2.321	34.122	1.9505	606	29.91	3	2	3
1117	37480	0.793	1.055	17.721	0.92	187.5	1.726	1117	101	3	2	50	4	5	2	9	9	5	19017.55422	19365.84957	2	45	2	1	1	0.32	0.3	0.32	0.3	0.02	0	0	2	NA	1	2	0	2	1380.5	52	1.0025	1.2985	15.2845	0.856	227.5	2.32	0	0	1
1118	37485	2.261	3.109	35.019	2.923	582.875	10.769	1118	470	208	1	49	3	5	2	11	11	5	99218.01162	102931.2552	1	50	2	1	1	0.29	0.29	0.29	0.29	0	0	0	1	3	2	2	0	1	3143.5	339	3.7175	4.404	48.325	3.868	934	10.33	3	3	3
1119	37488	2.261	3.109	35.019	2.923	582.875	10.769	1119	11	12	1	48	3	2	1	2	2	0.92	43197.66275	43091.54342	2	48	1	1	1	0.38	0.36	0.38	0.36	0.02	0	0	1	3	2	2	0	2	1628.5	11.5	3.9085	3.902	49.12	4.731	883.5	17.81	3	3	3
1120	37492	0.793	1.055	11.772	0.92	187.5	3.329	1120	101	1	1	75	4	1	1	4	4	1.48	11383.04056	11177.01127	1	55	1	2	2	0.53	0.64	0.7	0.7	0	1	1	2	NA	1	1	1	1	978.5	51	0.5145	0.7895	12.971	0.914	142	3.1	0	0	0
1121	37497	0.793	1.602	11.772	0.92	187.5	10.769	1121	210	411	2	62	3	4	1	2	2	0.83	42264.98463	45065.21084	1	46	2	1	1	0.38	0.43	0.38	0.43	0.05	0	0	1	2	3	2	0	1	468	310.5	0.582	1.5735	10.69	0.8	193	14.835	0	1	0
1122	37503	2.261	3.109	23.999	2.923	582.875	10.769	1122	458	258	1	47	3	3	1	3	3	0.81	35546.33441	36876.65937	1	47	2	1	1	0.15	0.26	0.15	0.26	0.11	0	0	1	3	2	2	0	1	2110.5	358	1.971	2.616	27.771	2.649	594.5	10.555	3	3	2
1123	37518	0.793	1.055	11.772	1.414	187.5	5.556	1123	1	0	2	63	3	5	2	7	7	3.03	70166.29739	70945.574	2	46	2	1	1	0.54	0.58	0.54	0.58	0.04	0	0	2	NA	1	2	0	2	827.5	0.5	0.6815	1.3305	11.1805	1.284	223	4.58	0	0	0
1124	37520	1.595	2.148	23.999	1.937	582.875	10.769	1124	127	95	1	66	3	5	2	11	11	5	51549.56345	50933.61578	1	44	2	1	1	0.59	0.39	0.59	0.39	0.2	0	0	1	3	2	2	0	1	1885	111	1.705	2.2165	25.832	2.2175	587	13.945	2	2	2
1125	37521	1.19	1.602	23.999	1.414	187.5	3.329	1125	29	88	1	52	4	3	2	11	11	5	25524.81409	25584.42697	2	50	2	1	1	0.34	0.45	0.34	0.45	0.11	0	0	1	3	2	2	0	1	2015	58.5	1.081	1.611	27.1655	1.6215	239	2.89	1	1	2
1126	37522	1.595	2.148	23.999	1.937	582.875	10.769	1126	201	239	2	66	3	3	2	7	7	2.23	66182.6286	65448.95774	2	49	2	1	1	0.29	0.37	0.29	0.37	0.08	0	0	2	NA	1	2	0	1	1474	220	1.663	2.2765	22.769	1.824	577	7.31	2	2	2
1127	37523	2.261	3.109	35.019	2.923	387	10.769	1127	165	41	1	61	4	3	1	3	3	0.72	8756.927856	9407.180544	2	51	2	1	2	0.36	0.45	0.36	0.45	0.09	0	0	1	3	2	2	1	1	3203	103	3.113	2.9855	38.4375	2.8705	401.5	12.115	3	3	3
1128	37526	2.261	2.148	35.019	2.923	582.875	5.556	1128	156	167	1	48	3	5	2	11	11	3.88	85752.4089	88961.70099	1	55	2	1	1	0.33	0.47	0.33	0.47	0.14	0	0	1	3	2	2	0	1	2893.5	161.5	2.117	2.27	30.815	2.432	532.5	5.94	3	2	3
1129	37527	1.595	3.109	17.721	1.414	582.875	5.556	1129	364	267	1	85	3	4	1	12	12	NA	28295.53027	31087.04912	2	55	2	1	1	0.43	0.52	0.43	0.52	0.09	0	0	2	NA	1	2	0	1	2270.5	315.5	1.498	3.1425	16.606	1.439	483	6.305	2	3	1
1130	37531	1.19	2.148	35.019	1.937	387	10.769	1130	332	962	1	41	3	4	1	6	2	0.3	95268.17767	97483.13435	2	46	2	1	1	0.45	0.37	0.45	0.37	0.08	0	0	1	3	2	2	0	1	2177	647	1.0445	2.367	29.76	2.099	451	7.815	1	2	3
1131	37532	1.19	2.148	17.721	1.414	582.875	10.769	1131	129	130	2	44	3	5	2	8	8	4.7	99712.03434	102874.2799	1	53	2	1	1	0.24	0.26	0.24	0.26	0.02	0	0	2	NA	1	2	0	2	2024.5	129.5	1.1035	1.8825	16.3595	1.414	475	7.315	1	2	1
1132	37533	0.793	2.148	23.999	1.937	285.375	1.726	1132	882	936	1	42	3	2	1	6	3	1.46	35546.33441	37426.64456	1	47	2	1	1	0.21	0.41	0.21	0.41	0.2	0	0	1	1	3	2	0	1	3196	909	0.6815	2.4805	25.892	1.901	318	1.255	0	2	2
1133	37540	0.793	1.602	17.721	1.414	285.375	3.329	1133	0	0	2	70	4	2	1	6	6	1.7	22497.47928	22474.92811	1	56	2	1	1	0.45	0.38	0.45	0.38	0.07	0	0	1	3	2	2	0	1	1711	0	0.871	1.836	17.408	1.331	271	2.79	0	1	1
1134	37541	2.261	2.148	23.999	1.937	387	5.556	1134	444	379	1	44	3	4	1	13	13	NA	33122.52883	34273.4039	2	44	2	1	1	0.63	0.55	0.5	0.6	0.1	0	0	1	1	3	2	0	1	2164	411.5	2.307	2.4395	23.745	2.224	340	6.25	3	2	2
1135	37542	1.595	2.148	23.999	1.937	285.375	5.556	1135	146	73	2	65	3	4	2	7	7	3.57	65328.89009	69657.19335	2	44	2	1	1	0.22	0.34	0.22	0.34	0.12	0	0	1	3	2	2	0	1	2012.5	109.5	1.554	2.069	23.4805	2.2655	330.5	4.6	2	2	2
1136	37544	2.261	3.109	23.999	1.937	582.875	5.556	1136	56	50	1	56	2	2	1	6	6	1.29	31742.33045	32614.93283	1	47	2	1	1	0.39	0.47	0.39	0.47	0.08	0	0	1	3	2	2	0	2	3201.5	53	2.2565	2.95	25.749	2.1485	574.5	4.535	3	3	2
1137	37545	2.261	3.109	35.019	2.923	387	10.769	1137	414	414	1	45	1	5	2	11	11	4.27	24368.21112	25140.00201	2	55	2	1	1	0.45	0.47	0.45	0.47	0.02	0	0	2	NA	1	2	0	1	1403	414	5.121	5.505	32.838	3.785	462	8.21	3	3	3
1138	37551	2.261	2.148	23.999	1.937	582.875	1.726	1138	9	105	1	83	3	5	2	11	11	5	24881.33997	25813.07672	1	46	2	1	1	0.45	0.37	0.45	0.37	0.08	0	0	2	NA	1	2	0	1	2999	57	2.5735	2.379	24.2505	2.115	503.5	1.885	3	2	2
1139	37556	1.595	3.109	35.019	1.937	582.875	10.769	1139	175	178	1	58	4	4	1	4	4	1.48	32380.32423	32455.94806	1	49	2	1	2	0.33	0.24	0.33	0.24	0.09	0	0	1	3	2	2	0	2	2271	176.5	1.4835	4.6545	30.899	2.1345	571.5	76.88	2	3	3
1140	37560	1.595	1.602	17.721	0.92	285.375	1.726	1140	128	96	1	61	3	3	2	8	8	3.51	79633.26888	78681.75885	1	52	2	1	1	0.35	0.3	0.35	0.3	0.05	0	0	1	3	2	2	0	1	2246	112	1.852	1.503	15.1725	0.646	330	1.62	2	1	1
1141	37565	1.19	1.055	17.721	1.414	187.5	3.329	1141	0	0	1	45	4	3	2	8	8	3.11	30028.71778	30999.93978	1	56	2	1	1	0.28	0.22	0.28	0.22	0.06	0	0	2	NA	1	2	0	1	1884.5	0	1.299	1.284	16.3175	1.432	148.5	3.285	1	0	1
1142	37569	1.19	1.602	35.019	1.937	285.375	10.769	1142	100	2	1	47	2	5	2	11	11	4.91	115169.4604	119479.6885	1	57	1	1	1	0.53	0.49	0.53	0.49	0.04	0	0	2	NA	1	2	0	1	2196.5	51	1.222	1.75	34.2965	2	266.5	36.64	1	1	3
1143	37570	1.595	1.602	23.999	1.414	285.375	1.726	1143	0	0	1	53	4	3	1	5	5	2.09	26303.63633	27328.51988	1	47	2	1	1	0.5	0.54	0.4	0.5	0.1	0	0	1	2	3	2	0	1	2769	0	1.455	1.4755	24.809	1.548	263	2.35	2	1	2
1144	37580	0.793	1.055	17.721	0.92	285.375	3.329	1144	3	91	2	70	3	3	1	4	4	1.88	62215.22325	66047.16709	1	56	2	1	1	0.31	0.27	0.31	0.27	0.04	0	0	2	NA	1	2	0	2	1373	47	0.9285	1.2725	16.439	0.9565	258	3.205	0	0	1
1145	37588	1.595	3.109	35.019	2.923	387	10.769	1145	1103	918	1	59	3	3	2	10	10	4.92	98473.73276	100919.4984	2	47	1	1	1	0.54	0.59	0.4	0.6	0.2	0	0	2	NA	1	2	0	1	1532.5	1010.5	1.5395	3.8545	38.7505	3.011	424.5	9.59	2	3	3
1146	37593	1.595	1.602	17.721	1.414	387	5.556	1146	2	3	1	73	4	3	1	5	5	1.74	11928.20968	11712.31301	2	49	2	1	1	0.63	0.59	0.6	0.6	0	0	0	1	3	2	2	0	1	1135.5	2.5	1.5825	1.4215	15.7075	1.6125	416.5	4.745	2	1	1
1147	37600	2.261	2.148	35.019	2.923	582.875	10.769	1147	92	0	1	47	4	5	2	11	11	5	19403.95583	20031.54004	2	56	2	1	1	0.49	0.42	0.49	0.42	0.07	0	0	2	NA	1	2	0	1	3631.5	46	1.941	2.269	43.977	2.8705	525	17.36	3	2	3
1148	37601	1.595	1.602	11.772	1.414	187.5	1.726	1148	237	244	1	48	1	5	2	11	11	3.98	24368.21112	25140.00201	1	57	2	1	1	0.59	0.65	0.6	0.6	0	0	0	2	NA	1	2	0	1	1912	240.5	1.4035	1.485	14.9315	1.18	240.5	1.585	2	1	0
1149	37606	2.261	2.148	35.019	2.923	582.875	5.556	1149	8	2	1	53	3	4	2	11	11	5	89650.90557	91877.54102	2	46	2	1	1	0.32	0.26	0.2	0.2	0	0	0	1	2	3	2	0	1	3796	5	2.1065	2.437	35.3525	3.0025	644	5.06	3	2	3
1150	37608	1.595	1.602	17.721	1.414	387	3.329	1150	7	7	2	41	5	5	2	11	11	4	85365.08453	87779.12078	2	51	2	1	1	0.33	0.34	0.33	0.34	0.01	0	0	2	NA	1	2	0	2	1269.5	7	1.535	1.7835	16.6685	1.5935	359	3.925	2	1	1
1151	37615	2.261	2.148	23.999	2.923	582.875	10.769	1151	2	2	1	83	3	5	1	12	12	NA	21053.79286	21946.3231	1	45	2	1	1	0.39	0.32	0.39	0.32	0.07	0	0	2	NA	1	2	0	2	1865.5	2	2.0045	2.159	25.8175	2.7205	645.5	10.91	3	2	2
1152	37616	1.19	1.055	35.019	1.937	187.5	1.726	1152	196	29	1	52	3	2	2	8	8	3.9	86017.06196	89699.827	1	47	2	1	1	0.43	0.48	0.43	0.48	0.05	0	0	1	1	3	2	0	1	1990.5	112.5	1.0685	1.046	28.612	1.8065	205	2.21	1	0	3
1153	37617	0.793	1.602	23.999	1.414	285.375	1.726	1153	144	157	2	60	4	4	1	6	6	2.29	13659.25539	14226.29732	2	51	2	1	1	0.27	0.36	0.27	0.36	0.09	0	0	2	NA	1	2	1	1	1116	150.5	1.0075	1.478	25.383	1.649	246	1.555	0	1	2
1154	37618	0.793	1.055	17.721	0.92	187.5	3.329	1154	162	64	2	64	4	4	1	5	5	1.67	14956.84957	14854.51811	2	50	1	1	1	0.34	0.41	0.34	0.41	0.07	0	0	1	1	3	2	0	2	1140	113	0.751	1.0315	18.084	1.0285	188.5	3.15	0	0	1
1155	37629	2.261	3.109	35.019	2.923	387	5.556	1155	145	386	1	80	3	1	1	5	5	1.7	11035.67039	12121.30403	2	46	2	1	1	0.33	0.29	0.33	0.29	0.04	0	0	1	3	2	2	0	1	2721.5	265.5	2.3055	3.2395	34.2115	2.497	389.5	5.425	3	3	3
1156	37648	2.261	3.109	35.019	2.923	582.875	10.769	1156	695	504	1	64	3	3	1	2	2	0.92	30691.37731	30885.98552	2	44	2	1	1	0.48	0.43	0.48	0.43	0.05	0	0	1	1	3	2	0	1	3604	599.5	2.1115	3.8405	41.535	3.307	489	13.195	3	3	3
1157	37650	1.595	2.148	17.721	1.937	387	5.556	1157	395	297	2	60	3	2	1	6	6	1.89	66182.6286	65448.95774	2	49	2	1	1	0.48	0.42	0.48	0.42	0.06	0	0	1	3	2	1	0	2	2042.5	346	1.4685	1.9715	18.013	1.7455	461.5	5.27	2	2	1
1158	37652	1.595	3.109	35.019	2.923	582.875	10.769	1158	61	2	1	68	4	3	2	11	11	5	12164.19791	12460.76689	1	52	2	1	1	0.45	0.48	0.45	0.48	0.03	0	0	1	1	3	2	0	2	1663.5	31.5	1.675	2.7035	29.6595	3.0135	700.5	7.46	2	3	3
1159	37653	1.595	1.602	17.721	1.414	187.5	3.329	1159	52	61	2	82	3	4	2	11	11	5	34989.83098	40185.89718	2	47	1	2	1	0.79	0.49	0.9	0.4	0.5	1	1	2	NA	1	1	1	2	2106	56.5	1.3895	1.7225	17.701	1.395	200	3.045	2	1	1
1160	37657	1.595	2.148	23.999	1.414	285.375	3.329	1160	143	95	1	75	3	5	2	11	11	5	32961.50992	35315.5389	2	52	2	1	1	0.34	0.35	0.34	0.35	0.01	0	0	2	NA	1	2	0	1	1743	119	1.7055	2.1095	20.8165	1.625	289.5	3.205	2	2	2
1161	37665	1.595	1.602	17.721	1.937	582.875	5.556	1161	98	94	2	76	3	5	1	5	5	1.52	53574.87861	52882.08481	2	49	2	1	1	0.33	0.51	0.33	0.51	0.18	0	0	1	3	2	2	0	1	1254	96	1.401	1.801	18.494	1.778	628.5	6.1	2	1	1
1162	37667	2.261	3.109	35.019	2.923	582.875	10.769	1162	83	39	1	65	4	5	2	11	11	4.13	7775.480849	8491.163498	1	51	1	1	2	0.54	0.38	0.54	0.38	0.16	0	0	1	3	2	2	0	1	3498	61	2.3025	3.8315	36.7955	2.8905	466	20.285	3	3	3
1163	37682	0.793	1.602	17.721	0.92	387	3.329	1163	208	158	1	74	3	5	1	5	5	2.24	40704.4636	40938.88666	2	50	2	1	1	0.31	0.25	0.31	0.25	0.06	0	0	1	3	2	2	0	1	1874	183	1.0075	1.6005	16.1795	1.01	374.5	2.69	0	1	1
1164	37683	0.793	1.055	17.721	1.414	187.5	1.726	1164	7	0	2	48	4	3	1	2	2	0.84	27793.82772	28302.85536	1	52	1	1	1	0.43	0.33	0.43	0.33	0.1	0	0	2	NA	1	2	1	2	829.5	3.5	0.805	0.965	15.698	1.4915	186	1.955	0	0	1
1165	37685	1.595	3.109	23.999	1.937	387	5.556	1165	0	86	1	54	3	5	2	11	11	5	76228.66262	78585.83284	2	51	2	1	1	0.36	0.41	0.36	0.41	0.05	0	0	1	3	2	2	0	1	2378.5	43	1.518	2.5695	25.1425	2.249	433	4.755	2	3	2
1166	37687	1.595	2.148	35.019	2.923	387	5.556	1166	302	203	1	44	3	5	2	11	11	5	85693.88666	89197.94932	1	45	2	1	1	0.47	0.41	0.47	0.41	0.06	0	0	1	3	2	2	0	1	1988	252.5	1.705	2.4	36.2445	3.3695	443	6.215	2	2	3
1167	37700	2.261	2.148	23.999	1.937	387	5.556	1167	129	156	1	72	3	3	2	11	11	5	48020.98189	48584.09534	2	47	2	1	1	0.36	0.39	0.36	0.39	0.03	0	0	2	NA	1	2	0	2	2433.5	142.5	2.027	2.157	26.991	1.9215	420.5	6.235	3	2	2
1168	37702	0.793	1.055	11.772	0.92	187.5	1.726	1168	30	20	1	71	3	3	1	6	6	2.03	41946.45272	44942.16395	1	47	2	1	1	0.42	0.46	0.42	0.46	0.04	0	0	2	NA	1	2	0	1	1360	25	0.6055	0.5995	11.413	1.101	157	2.165	0	0	0
1169	37710	1.19	1.602	23.999	1.414	285.375	5.556	1169	68	95	2	43	3	5	2	8	8	3.51	76835.75946	79272.51189	1	44	2	1	1	0.22	0.36	0.22	0.36	0.14	0	0	2	NA	1	2	0	1	1693.5	81.5	1.0155	1.5865	23.052	1.519	329.5	5.395	1	1	2
1170	37712	0.793	1.602	17.721	1.414	187.5	3.329	1170	2	37	1	70	2	1	1	4	4	0.75	10372.90753	10303.81427	2	45	2	1	1	0.42	0.28	0.42	0.28	0.14	0	0	2	NA	1	2	0	1	1118	19.5	0.8455	1.4175	20.2695	1.3875	148	4.31	0	1	1
1171	37714	1.19	2.148	17.721	1.937	582.875	5.556	1171	37	2	2	52	3	5	2	11	11	5	77064.55185	78524.67776	1	44	2	1	1	0.35	0.29	0.35	0.29	0.06	0	0	1	3	2	2	0	1	2147	19.5	1.296	2.123	17.7905	2.2405	553	4.775	1	2	1
1172	37715	2.261	3.109	35.019	2.923	582.875	10.769	1172	330	201	1	45	3	2	2	11	11	5	91507.37129	94932.0434	2	57	2	1	1	0.47	0.48	0.47	0.48	0.01	0	0	2	NA	1	2	0	1	3554.5	265.5	2.1535	3.658	44.937	3.473	759.5	11.35	3	3	3
1173	37717	2.261	1.602	17.721	1.937	187.5	1.726	1173	327	129	1	61	1	3	1	6	6	1.17	5287.566857	4977.053876	1	55	1	1	1	0.47	0.45	0.47	0.45	0.02	0	0	1	3	2	2	0	2	1368	228	2.3925	1.565	18.222	2.041	213.5	1.59	3	1	1
1174	37722	1.19	2.148	23.999	2.923	582.875	10.769	1174	202	142	2	84	3	4	1	77	77	NA	38509.29775	48065.57687	2	55	2	1	1	0.45	0.5	0.45	0.5	0.05	0	0	2	NA	1	1	0	3	1334	172	1.3265	1.9205	22.032	3.29	746	14.1	1	2	2
1175	37725	1.19	2.148	23.999	1.937	285.375	3.329	1175	220	210	2	71	3	4	2	9	9	4.37	60379.72708	60936.36482	1	46	2	1	1	0.38	0.44	0.38	0.44	0.06	0	0	2	NA	1	2	0	2	1933	215	1.0685	1.8915	21.584	2.0595	269	3.985	1	2	2
1176	37727	2.261	2.148	23.999	2.923	582.875	3.329	1176	112	207	1	65	3	5	2	11	11	5	51549.56345	54937.10026	1	44	2	1	1	0.23	0.28	0.23	0.28	0.05	0	0	2	NA	1	2	0	1	3289.5	159.5	2.3465	2.348	26.907	2.515	711	3.185	3	2	2
1177	37741	1.19	1.602	17.721	0.92	285.375	1.726	1177	0	0	2	54	4	4	2	7	7	3.66	23817.98146	24254.19381	1	44	1	1	1	0.39	0.39	0.39	0.39	0	0	0	2	NA	1	2	0	1	1199.5	0	1.0265	1.3865	16.153	1.121	334.5	2.495	1	1	1
1178	37743	2.261	2.148	23.999	1.414	387	5.556	1178	280	2	1	63	4	3	2	11	11	5	6287.29208	6865.996591	2	45	2	1	1	0.26	0.33	0.26	0.33	0.07	0	0	1	3	2	2	0	2	2262.5	141	2.0205	2.215	21.1035	1.5345	429.5	4.63	3	2	2
1179	37751	1.595	1.602	17.721	1.937	582.875	1.726	1179	213	213	1	55	3	4	2	8	8	5	135473.4429	139662.6016	1	50	2	1	1	0.35	0.38	0.35	0.38	0.03	0	0	2	NA	1	2	0	1	1975	213	1.74	1.767	20.256	1.964	488	1.44	2	1	1
1180	37754	1.19	1.055	11.772	0.92	285.375	1.726	1180	8	6	1	82	3	3	1	3	3	1.25	9926.604143	10905.92145	1	45	2	1	1	0.56	0.47	0.56	0.47	0.09	0	0	1	3	2	1	0	1	1195.5	7	1.082	0.9485	13.3895	0.493	273.5	0.655	1	0	0
1181	37755	1.19	1.602	11.772	0.92	187.5	1.726	1181	71	91	2	57	1	4	1	3	3	1.25	23957.75172	24843.83398	1	57	2	1	1	0.48	0.37	0.48	0.37	0.11	0	0	2	NA	1	2	0	1	1398.5	81	1.339	1.6165	12.735	1.1105	207	0.505	1	1	0
1182	37765	0.793	1.055	11.772	0.92	187.5	3.329	1182	53	6	1	73	4	4	2	10	10	5	9547.703341	9994.129567	1	51	1	1	1	0.6	0.53	0.8	0.7	0.1	1	0	2	NA	1	2	0	2	1096.5	29.5	0.574	1.122	9.137	1.022	234	2.865	0	0	0
1183	37766	2.261	3.109	35.019	2.923	582.875	10.769	1183	10	13	1	46	3	3	2	11	11	5	115169.4604	119479.6885	2	55	2	1	1	0.56	0.49	0.56	0.49	0.07	0	0	2	NA	1	2	0	2	2751	11.5	3.587	5.499	60.902	5.1925	875	14.54	3	3	3
1184	37775	2.261	2.148	23.999	2.923	387	10.769	1184	5	0	1	71	3	5	2	11	11	5	39086.24089	39544.58195	2	44	2	1	1	0.4	0.36	0.4	0.36	0.04	0	0	1	3	2	2	0	1	2461.5	2.5	2.21	2.35	24.92	2.6985	432.5	7.63	3	2	2
1185	37778	0.793	1.602	17.721	0.92	187.5	1.726	1185	543	0	2	44	3	2	2	11	5	2.04	121486.2394	126784.8501	2	55	2	1	1	0.47	0.42	0.47	0.42	0.05	0	0	1	1	3	2	0	2	1306	271.5	0.9355	1.4245	19.1645	1.101	165	2.42	0	1	1
1186	37780	0.793	1.602	17.721	1.414	285.375	1.726	1186	62	282	2	61	4	5	2	11	11	5	12128.37201	12045.39237	1	51	2	1	1	0.46	0.51	0.46	0.51	0.05	0	0	2	NA	1	2	0	2	1463.5	172	0.9995	1.61	19.069	1.5635	290	2.28	0	1	1
1187	37784	0.793	1.602	11.772	1.937	387	1.726	1187	5	36	2	42	1	2	2	7	7	1.71	17515.36253	18021.00447	2	57	2	1	1	0.6	0.52	0.6	0.4	0.2	0	0	2	NA	1	2	0	2	1676	20.5	0.9445	1.392	12.115	1.9045	356.5	1.675	0	1	0
1188	37792	2.261	3.109	35.019	2.923	582.875	10.769	1188	146	718	1	50	1	5	2	11	11	5	24368.21112	25338.33088	1	57	1	1	1	0.49	0.43	0.49	0.43	0.06	0	0	1	1	3	2	0	1	3214.5	432	2.7015	4.375	50.3605	4.389	676.5	12.28	3	3	3
1189	37793	0.793	1.602	23.999	1.937	187.5	1.726	1189	79	86	1	61	1	4	1	3	3	1.06	3049.040807	2756.429032	2	56	2	1	1	0.3	0.3	0.3	0.3	0	0	0	2	NA	1	2	0	1	2078.5	82.5	0.975	1.6345	24.4885	1.7165	222	2.28	0	1	2
1190	37801	2.261	3.109	35.019	2.923	582.875	10.769	1190	354	22	1	59	3	3	1	77	77	NA	80641.14092	83134.75538	1	45	2	1	1	0.39	0.44	0.39	0.44	0.05	0	0	2	NA	1	2	0	2	3529	188	3.1255	4.098	48.7365	5.0365	1081.5	17.055	3	3	3
1191	37803	1.595	2.148	17.721	1.414	285.375	3.329	1191	35	91	2	68	4	4	1	6	6	3.34	14449.9182	15298.98025	1	45	2	1	1	0.27	0.28	0.27	0.28	0.01	0	0	2	NA	1	1	0	2	1998	63	1.7915	2.0295	16.845	1.6445	334	4.01	2	2	1
1192	37804	1.19	1.602	11.772	0.92	387	1.726	1192	405	542	2	40	3	3	2	10	10	4.35	118695.1408	117359.687	1	49	2	1	1	0.36	0.36	0.36	0.36	0	0	0	1	1	3	2	0	2	1987.5	473.5	1.251	1.813	13.6655	0.9005	365.5	2.1	1	1	0
1193	37810	2.261	2.148	17.721	1.414	582.875	5.556	1193	151	101	2	75	3	1	1	6	6	2.12	60379.72708	62228.71395	1	46	2	1	1	0.37	0.53	0.37	0.53	0.16	0	0	2	NA	1	1	0	1	1283.5	126	1.924	2.231	19.8535	1.5025	691.5	4.825	3	2	1
1194	37819	1.595	3.109	23.999	2.923	387	10.769	1194	329	295	1	51	3	3	2	11	11	5	108378.7543	111358.1058	2	55	2	1	1	0.48	0.41	0.48	0.41	0.07	0	0	1	3	2	2	0	1	2940	312	1.659	2.956	26.7375	2.5275	378	10.155	2	3	2
1195	37825	2.261	3.109	23.999	2.923	387	5.556	1195	1030	378	1	74	3	4	2	10	10	5	48020.98189	48297.54187	2	47	2	1	1	0.33	0.33	0.33	0.33	0	0	0	1	3	2	2	0	1	2291.5	704	1.8895	4.078	24.6235	2.625	448.5	6.37	3	3	2
1196	37836	2.261	3.109	35.019	2.923	582.875	10.769	1196	242	66	1	51	3	5	2	11	11	5	68545.73766	70430.07233	1	44	2	1	1	0.28	0.26	0.28	0.26	0.02	0	0	1	3	2	2	0	1	2835.5	154	2.4085	3.582	32.3165	3.1765	560	11.915	3	3	3
1197	37841	1.595	2.148	23.999	1.937	582.875	5.556	1197	0	0	1	75	4	4	2	9	9	4.55	10752.84615	11255.62178	2	51	2	1	1	0.34	0.33	0.34	0.33	0.01	0	0	1	3	2	2	0	2	1927.5	0	1.61	2.0515	25.543	2.2335	488.5	6.87	2	2	2
1198	37848	1.595	1.602	35.019	1.414	187.5	5.556	1198	5	1	2	57	3	5	2	11	11	5	71340.03092	72934.51153	2	56	2	1	1	0.5	0.44	0.5	0.44	0.06	0	0	2	NA	1	2	0	1	1269	3	1.6585	1.5555	30.093	1.6115	236	6.965	2	1	3
1199	37857	1.19	2.148	23.999	1.937	387	5.556	1199	468	500	1	59	3	5	2	11	11	5	80151.79799	82142.50666	2	44	1	1	1	0.52	0.49	0.52	0.49	0.03	0	0	2	NA	1	2	1	1	1805	484	1.2585	2.134	21.435	1.7555	373	4.735	1	2	2
1200	37867	1.19	2.148	35.019	1.937	387	5.556	1200	201	189	1	46	3	5	2	11	11	5	101272.9033	103627.468	1	46	2	1	1	0.65	0.6	0.8	0.6	0.2	1	0	2	NA	1	2	0	1	2244.5	195	1.321	2.169	33.073	1.886	410	5.185	1	2	3
1201	37870	1.19	3.109	17.721	1.414	387	5.556	1201	252	178	1	70	3	2	1	6	6	2.27	39086.24089	39311.34437	2	44	2	1	1	0.32	0.19	0.32	0.19	0.13	0	0	1	3	2	2	0	1	1883.5	215	1.3085	3.414	19.7955	1.6455	360	6.2	1	3	1
1202	37874	1.595	2.148	23.999	1.937	582.875	10.769	1202	218	284	2	81	3	3	2	11	11	5	34989.83098	40185.89718	2	47	2	1	1	0.2	0.23	0.2	0.23	0.03	0	0	1	1	3	1	0	2	1414.5	251	1.7595	2.374	25.6085	2.214	511.5	11.99	2	2	2
1203	37875	2.261	2.148	23.999	2.923	387	1.726	1203	8	5	2	41	1	2	1	4	4	0.95	20581.04022	20669.51187	2	48	2	1	1	0.4	0.44	0.4	0.44	0.04	0	0	2	NA	1	2	0	1	2429.5	6.5	2.064	1.9145	22.6875	3.2265	425.5	2.065	3	2	2
1204	37879	1.595	1.055	35.019	2.923	187.5	10.769	1204	98	0	1	41	3	2	2	7	5	1.52	33122.52883	33892.61773	2	44	2	1	1	0.34	0.35	0.34	0.35	0.01	0	0	1	1	3	2	0	1	2263	49	1.52	1.2045	45.8815	3.6075	230	48.2	2	0	3
1205	37881	1.595	3.109	17.721	0.92	387	3.329	1205	296	296	1	40	3	2	2	9	9	3.1	101272.9033	101024.1164	1	46	2	1	1	0.49	0.41	0.49	0.41	0.08	0	0	1	1	3	2	0	1	2690	296	1.816	3.058	19.772	1.171	413	3.65	2	3	1
1206	37885	1.19	3.109	17.721	1.937	285.375	5.556	1206	252	189	2	47	3	4	2	11	11	5	96526.33931	99256.0043	2	57	2	1	1	0.39	0.43	0.39	0.43	0.04	0	0	2	NA	1	2	0	1	1884.5	220.5	1.145	2.5485	19.303	1.9065	326.5	5.8	1	3	1
1207	37886	1.595	1.602	17.721	1.937	387	3.329	1207	431	273	1	50	3	3	2	11	11	4.97	93367.84651	95934.54542	1	50	2	1	1	0.4	0.21	0.4	0.21	0.19	0	0	2	NA	1	2	0	1	2427	352	1.4365	1.3985	17.721	1.7675	448	2.76	2	1	1
1208	37887	1.595	1.602	23.999	0.92	387	1.726	1208	311	464	2	67	3	3	2	9	6	2.12	81813.30004	87233.76215	2	53	2	1	1	0.34	0.32	0.34	0.32	0.02	0	0	1	1	3	2	0	1	1676	387.5	1.554	1.8755	22.2665	1.024	407	1.525	2	1	2
1209	37892	2.261	3.109	35.019	2.923	582.875	10.769	1209	603	129	1	55	1	4	1	99	99	NA	22079.28956	22289.61468	1	56	1	1	1	0.3	0.46	0.3	0.46	0.16	0	0	1	3	2	2	0	1	3987	366	2.818	3.3255	52.0055	4.064	766	8.115	3	3	3
1210	37897	1.19	3.109	11.772	1.414	187.5	5.556	1210	71	47	1	74	1	2	1	6	6	2.2	12987.28677	17908.02958	2	58	2	1	1	0.49	0.44	0.49	0.44	0.05	0	0	2	NA	1	2	0	2	1476	59	1.161	2.6055	10.875	1.1805	201	6.8	1	3	0
1211	37901	2.261	2.148	23.999	1.937	582.875	10.769	1211	172	178	1	77	3	2	1	5	5	1.71	33426.51421	34125.41856	1	44	1	1	1	0.64	0.44	0.6	0.4	0.2	0	0	1	3	2	1	0	1	1355	175	2.0925	2.47	23.077	1.7885	650.5	9.21	3	2	2
1212	37905	1.595	2.148	17.721	1.937	582.875	10.769	1212	270	171	1	58	3	5	1	2	2	0.63	29778.81115	30699.6423	1	55	2	1	1	0.3	0.57	0.3	0.57	0.27	0	0	1	3	2	2	0	1	1887.5	220.5	1.414	2.423	18.1695	1.694	476	8.275	2	2	1
1213	37914	2.261	3.109	35.019	2.923	582.875	10.769	1213	11	202	2	78	3	3	1	3	3	1.03	56799.66094	60449.83018	2	46	2	1	1	0.54	0.43	0.54	0.43	0.11	0	0	2	NA	1	1	0	1	1343	106.5	2.361	2.9645	34.091	3.1215	665	14.68	3	3	3
1214	37915	1.595	1.602	17.721	1.414	285.375	1.726	1214	8	0	1	47	4	4	2	7	7	1.62	16736.37321	17277.67951	2	45	2	1	1	0.36	0.41	0.36	0.41	0.05	0	0	2	NA	1	2	0	1	1104.5	4	1.576	1.632	18.112	1.3735	270.5	2.27	2	1	1
1215	37922	1.19	1.602	23.999	2.923	582.875	10.769	1215	3	8	2	85	3	1	1	4	4	1.14	28479.65428	30336.43673	2	44	2	1	1	0.42	0.45	0.42	0.45	0.03	0	0	1	3	2	1	0	2	1634	5.5	1.37	1.8405	24.323	2.737	525	14.155	1	1	2
1216	37929	2.261	3.109	35.019	2.923	582.875	10.769	1216	28	76	1	78	4	4	1	6	6	2.34	9547.703341	9831.34045	1	51	2	1	1	0.49	0.6	0.6	0.6	0	0	0	2	NA	1	2	0	2	1976	52	2.3965	3.5395	38.769	3.6715	683.5	16.455	3	3	3
1217	37930	2.261	2.148	35.019	2.923	582.875	5.556	1217	81	0	1	48	4	2	1	6	6	2.42	25858.3804	25918.77232	2	49	2	1	1	0.46	0.44	0.46	0.44	0.02	0	0	1	1	3	2	0	1	3731	40.5	2.061	2.0115	41.0315	2.8555	500.5	6.475	3	2	3
1218	37936	0.793	1.602	11.772	0.92	285.375	1.726	1218	537	359	1	44	3	3	2	9	9	3.26	112523.4873	112247.0623	1	49	2	1	1	0.55	0.46	0.55	0.46	0.09	0	0	1	1	3	2	0	2	1195.5	448	0.916	1.3435	11	0.703	289.5	1.07	0	1	0
1219	37945	1.19	1.055	17.721	0.92	187.5	3.329	1219	214	189	2	53	4	4	1	5	5	1.69	29549.93639	30091.12613	2	48	2	1	1	0.25	0.39	0.25	0.39	0.14	0	0	1	2	3	2	0	3	791	201.5	1.2525	0.939	16.0205	0.903	83.5	2.67	1	0	1
1220	37954	2.261	3.109	35.019	2.923	582.875	10.769	1220	302	189	2	51	3	3	1	6	6	1.99	90725.07885	92444.02791	1	55	2	1	1	0.53	0.26	0.53	0.26	0.27	0	0	1	1	3	2	0	1	2410	245.5	2.4535	3.294	33.8255	2.962	622.5	10.045	3	3	3
1221	37957	0.793	1.055	11.772	0.92	187.5	5.556	1221	106	34	2	49	4	5	2	9	9	4.17	26487.61155	26972.71661	2	51	2	1	1	0.6	0.5	0.5	0.5	0	0	0	1	1	3	2	1	2	1706.5	70	0.5795	1.149	12.9065	1.1275	148.5	4.515	0	0	0
1222	37967	0.793	1.055	17.721	1.937	187.5	1.726	1222	0	0	2	68	4	5	1	3	3	1.42	18973.99279	18844.17692	1	49	2	1	1	0.44	0.38	0.44	0.38	0.06	0	0	2	NA	1	2	0	2	852.5	0	0.648	0.773	15.111	1.684	145.5	1.38	0	0	1
1223	37978	2.261	1.602	35.019	1.937	582.875	5.556	1223	348	125	1	54	3	5	2	7	7	3.12	105888.795	104617.1144	1	49	2	1	1	0.56	0.53	0.56	0.53	0.03	0	0	1	3	2	2	0	1	3213	236.5	2.9175	1.762	35.427	2.1025	638.5	5.01	3	1	3
1224	37996	1.595	2.148	11.772	0.92	285.375	1.726	1224	343	343	2	45	3	3	2	11	11	5	89845.4737	91123.84396	2	50	2	1	1	0.29	0.32	0.29	0.32	0.03	0	0	1	1	3	2	0	1	1375	343	1.41	2.006	12.236	0.891	282	1.82	2	2	0
1225	38010	0.793	1.055	11.772	0.92	187.5	1.726	1225	68	68	2	81	4	3	1	2	2	0.75	19373.06753	19353.64823	1	44	2	1	1	0.46	0.44	0.46	0.44	0.02	0	0	2	NA	1	1	1	2	591	68	0.401	0.443	7.379	0.484	123	0.51	0	0	0
1226	38023	0.793	1.055	11.772	1.414	387	1.726	1226	168	153	2	51	1	3	2	8	8	2.8	21707.38486	22334.04413	1	56	1	1	1	0.39	0.53	0.39	0.53	0.14	0	0	2	NA	1	2	0	2	910	160.5	0.8545	1.0355	14.905	1.3605	346	1.635	0	0	0
1227	38028	2.261	3.109	35.019	1.414	387	5.556	1227	852	850	1	64	3	3	1	99	99	NA	33324.93612	32926.74814	1	54	2	1	1	0.4	0.48	0.4	0.48	0.08	0	0	1	1	3	2	0	1	2334.5	851	1.879	3.588	29.99	1.546	387	6.095	3	3	3
1228	38032	1.595	2.148	11.772	1.937	582.875	10.769	1228	6	3	1	64	4	2	2	7	7	2.73	10725.82763	10987.32845	1	50	2	1	1	0.23	0.28	0.2	0.2	0	0	0	1	1	3	2	0	1	1245.5	4.5	1.4995	2.29	14.9535	1.905	465.5	8.105	2	2	0
1229	38037	1.595	2.148	17.721	1.937	387	5.556	1229	328	141	2	50	1	2	2	7	7	3.03	23957.75172	25395.87783	2	55	2	1	1	0.25	0.28	0.25	0.28	0.03	0	0	2	NA	1	2	0	1	1836.5	234.5	1.5345	1.879	19.214	1.815	379.5	6.41	2	2	1
1230	38055	2.261	3.109	35.019	1.937	582.875	3.329	1230	408	408	1	55	3	2	2	9	9	4.24	89650.90557	91877.54102	2	46	2	1	1	0.41	0.42	0.41	0.42	0.01	0	0	1	1	3	2	0	1	2076	408	2.226	2.739	32.405	1.916	516	3.98	3	3	3
1231	38060	0.793	1.055	11.772	1.414	187.5	1.726	1231	0	116	2	69	4	2	1	3	3	0.64	15939.45133	15830.39713	1	53	1	1	1	0.41	0.45	0.41	0.45	0.04	0	0	2	NA	1	1	0	2	1054	58	0.6545	1.0205	7.163	1.2635	174	2.425	0	0	0
1232	38065	1.595	1.602	17.721	1.937	285.375	5.556	1232	0	0	1	66	4	2	1	5	5	1.2	9714.123141	9950.958117	2	49	2	1	1	0.55	0.6	0.7	0.7	0	0	0	2	NA	1	2	0	1	945.5	0	1.6095	1.5205	15.949	1.695	292	7.09	2	1	1
1233	38079	0.793	1.602	11.772	0.92	187.5	1.726	1233	471	481	2	40	3	4	2	11	11	5	118695.1408	117359.687	1	49	2	1	1	0.24	0.3	0.24	0.3	0.06	0	0	2	NA	1	2	0	1	1471.5	476	0.6435	1.8555	11.513	0.771	199.5	0.265	0	1	0
1234	38098	1.19	1.602	17.721	1.414	285.375	3.329	1234	405	112	2	67	2	4	1	4	4	1.67	75852.50478	79987.00962	1	56	1	1	1	0.58	0.62	0.5	0.7	0.2	0	0	1	3	2	2	0	1	2307	258.5	1.187	1.7205	17.7935	1.3955	280	3.415	1	1	1
1235	38100	1.19	2.148	23.999	1.414	285.375	3.329	1235	431	375	2	65	2	4	1	3	3	1.09	12861.7864	13395.72268	1	44	1	1	1	0.3	0.39	0.3	0.39	0.09	0	0	1	1	3	2	1	2	1654	403	1.2455	2.2155	26.5345	1.3215	336	3.165	1	2	2
1236	38106	1.595	3.109	35.019	2.923	387	5.556	1236	4	3	1	73	1	2	1	4	4	0.82	4433.674536	6124.04421	1	58	2	1	1	0.31	0.33	0.31	0.33	0.02	0	0	1	3	2	2	0	1	2454	3.5	1.847	3.0655	44.5055	3.1775	371.5	6.49	2	3	3
1237	38116	1.595	3.109	35.019	1.937	387	10.769	1237	411	406	1	53	3	5	2	11	11	5	80151.79799	82142.50666	2	44	2	1	1	0.47	0.6	0.7	0.6	0.1	0	0	1	3	2	2	0	1	3259	408.5	1.701	3.0365	29.82	2.2175	385	34.24	2	3	3
1238	38119	0.793	1.055	11.772	1.414	187.5	1.726	1238	73	39	2	81	4	2	1	6	6	1.95	24259.30001	26116.9213	1	49	2	1	1	0.38	0.29	0.38	0.29	0.09	0	0	2	NA	1	2	0	2	1687.5	56	0.6755	0.8265	14.3375	1.2515	227	2.38	0	0	0
1239	38131	0.793	1.055	17.721	0.92	187.5	1.726	1239	1	2	2	64	1	1	1	4	4	0.93	9666.593804	8415.111409	1	56	1	1	1	0.17	0.47	0.17	0.47	0.3	1	0	2	NA	1	2	0	2	837.5	1.5	0.6505	1.0405	17.558	1.029	183	2.07	0	0	1
1240	38140	1.595	3.109	23.999	1.414	387	1.726	1240	419	327	1	44	2	4	2	11	11	5	26416.89085	27271.29516	2	54	2	1	1	0.34	0.5	0.34	0.5	0.16	0	0	2	NA	1	2	0	2	2821	373	1.4115	2.6255	26.623	1.561	356	2.37	2	3	2
1241	38143	1.595	3.109	23.999	1.414	387	5.556	1241	1330	1232	2	60	5	1	1	4	1	0.22	35082.00025	37574.1574	2	50	2	1	1	0.28	0.31	0.28	0.31	0.03	0	0	1	1	3	2	0	1	1023.5	1281	1.534	4.0405	21.3615	1.2425	376	5.13	2	3	2
1242	38146	1.19	1.055	17.721	1.414	285.375	10.769	1242	58	0	1	78	4	2	2	7	7	3.03	11774.33892	11561.22726	2	50	2	1	1	0.48	0.53	0.48	0.53	0.05	0	0	1	3	2	2	0	1	1995	29	1.325	1.248	18.6575	1.49	329.5	9.365	1	0	1
1243	38147	2.261	3.109	35.019	1.937	582.875	10.769	1243	217	171	1	77	3	5	2	11	11	5	32961.50992	32741.95545	2	52	2	1	1	0.3	0.22	0.3	0.22	0.08	0	0	2	NA	1	2	0	1	2141.5	194	1.9545	2.6795	32.389	2.2075	546.5	8.69	3	3	3
1244	38150	1.19	1.602	11.772	1.414	387	3.329	1244	0	30	2	40	4	4	2	11	11	3.88	23817.98146	24099.64171	1	44	2	1	1	0.55	0.52	0.55	0.52	0.03	0	0	2	NA	1	2	0	1	2254	15	1.3275	1.601	14.393	1.3405	337.5	2.91	1	1	0
1245	38154	2.261	3.109	35.019	2.923	582.875	10.769	1245	0	10	1	66	3	3	2	11	11	5	60277.85735	59557.61835	2	44	2	1	1	0.52	0.53	0.52	0.53	0.01	0	0	1	3	2	2	0	1	3214	5	3.8755	6.5415	37.333	3.886	669	24.145	3	3	3
1246	38156	1.19	1.602	17.721	1.937	387	1.726	1246	75	64	2	55	3	5	2	11	11	5	90113.00487	90565.72217	2	44	2	1	1	0.26	0.21	0.26	0.21	0.05	0	0	2	NA	1	2	0	1	1964	69.5	1.107	1.358	19.799	1.7265	351.5	2.23	1	1	1
1247	38163	1.19	1.602	11.772	1.414	582.875	1.726	1247	55	3	1	64	1	2	1	5	5	0.94	4329.095591	4283.025702	2	58	1	1	2	0.48	0.39	0.48	0.39	0.09	0	0	1	3	2	2	0	1	1157.5	29	1.1835	1.3895	14.9165	1.651	538.5	2.055	1	1	0
1248	38175	0.793	1.055	17.721	1.414	187.5	5.556	1248	0	47	2	74	4	5	2	11	11	5	15506.79494	15491.25114	1	51	2	1	2	0.43	0.32	0.43	0.32	0.11	0	0	2	NA	1	2	0	2	1170	23.5	0.7485	1.0505	15.6705	1.52	212.5	5.37	0	0	1
1249	38179	2.261	1.602	35.019	1.937	582.875	5.556	1249	1	1	2	62	1	1	2	8	8	2.35	6662.783207	5800.188165	2	56	2	1	1	0.56	0.74	0.4	0.7	0.3	1	0	1	3	2	2	0	1	2532	1	1.858	1.874	33.552	2.129	478	5.81	3	1	3
1250	38182	2.261	3.109	35.019	1.937	582.875	3.329	1250	238	238	1	56	4	2	1	5	5	2.24	25858.3804	25918.77232	2	49	2	1	1	0.64	0.69	0.6	0.7	0.1	0	0	1	3	2	2	0	1	2914	238	3.27	3.283	36.758	2.17	472	3.51	3	3	3
1251	38186	1.595	3.109	35.019	1.937	285.375	3.329	1251	976	711	1	46	3	4	2	11	11	4.87	71926.17443	74618.01838	1	51	2	1	1	0.29	0.39	0.29	0.39	0.1	0	0	1	1	3	2	0	1	1957	843.5	1.6825	3.517	28.989	1.8795	253	4.225	2	3	3
1252	38194	1.595	2.148	35.019	2.923	582.875	10.769	1252	7	5	1	65	3	5	2	11	11	5	63593.78445	63997.02058	2	49	2	1	1	0.35	0.23	0.35	0.23	0.12	0	0	1	3	2	2	0	1	2551	6	1.647	2.0985	29.8105	3.454	695	15.67	2	2	3
1253	38207	1.595	1.602	17.721	0.92	285.375	1.726	1253	22	149	1	60	4	2	2	7	7	3.12	12164.19791	12460.76689	1	49	2	1	1	0.5	0.49	0.5	0.49	0.01	0	0	1	3	2	2	0	2	2342.5	85.5	1.6525	1.5465	16.1695	1.1465	268.5	1.935	2	1	1
1254	38216	2.261	3.109	23.999	1.937	582.875	5.556	1254	79	1	2	40	1	4	1	3	3	0.44	18093.42862	18615.75845	1	53	2	1	1	0.39	0.31	0.39	0.31	0.08	0	0	1	2	3	2	0	2	3632	40	2.7135	2.9365	23.744	1.73	717.5	4.345	3	3	2
1255	38219	2.261	3.109	35.019	2.923	582.875	5.556	1255	5	10	2	40	4	2	2	8	8	2.71	25327.10449	25854.46747	2	49	2	1	1	0.53	0.56	0.53	0.56	0.03	0	0	1	3	2	2	0	1	3450.5	7.5	2.338	2.614	32.447	2.6325	574	7.02	3	3	3
1256	38220	1.19	1.602	17.721	1.937	582.875	3.329	1256	125	113	2	67	3	4	2	8	8	3.41	65328.89009	66054.44179	2	50	1	1	1	0.27	0.24	0.27	0.24	0.03	0	0	1	3	2	2	1	1	1626	119	1.272	1.821	19.8665	2.1455	512	3.085	1	1	1
1257	38225	1.19	1.602	17.721	1.414	285.375	5.556	1257	112	147	2	85	3	1	2	7	7	2.23	30046.33999	32005.26533	2	49	2	1	1	0.36	0.27	0.36	0.27	0.09	0	0	1	3	2	1	0	2	1392	129.5	1.2305	1.8245	15.0705	1.3635	242	4.74	1	1	1
1258	38230	1.19	1.055	17.721	1.937	285.375	10.769	1258	30	14	2	74	3	2	1	2	2	0.61	38715.45524	41388.33192	2	49	1	1	1	0.45	0.48	0.45	0.48	0.03	0	0	2	NA	1	1	0	2	917.5	22	1.206	1.3235	16.052	1.9755	300.5	9.745	1	0	1
1259	38232	0.793	1.602	11.772	1.414	187.5	3.329	1259	8	171	2	41	3	3	1	99	99	NA	52900.21252	55207.45023	2	55	2	1	1	0.29	0.35	0.29	0.35	0.06	0	0	1	2	3	2	0	2	1113	89.5	0.6215	1.377	13.3195	1.2505	175	3.395	0	1	0
1260	38235	2.261	3.109	35.019	1.937	582.875	10.769	1260	204	758	1	55	3	5	2	8	8	2.71	68545.73766	70430.07233	1	44	2	1	1	0.23	0.18	0.23	0.18	0.05	0	0	2	NA	1	2	0	2	3417.5	481	2.365	3.751	28.3885	1.9505	478	8.54	3	3	3
1261	38236	0.793	1.602	17.721	1.414	285.375	1.726	1261	850	850	1	41	3	1	1	3	3	0.6	33122.52883	35010.79943	2	44	2	1	1	0.29	0.34	0.29	0.34	0.05	0	0	1	1	3	2	0	1	3599	850	0.712	1.459	19.124	1.245	252	2.02	0	1	1
1262	38239	1.19	1.602	23.999	1.937	387	3.329	1262	45	0	1	62	3	4	2	11	11	5	63612.12682	67020.89815	2	54	2	1	1	0.46	0.68	0.5	0.7	0.2	0	0	1	3	2	2	1	1	2230	22.5	1.082	1.606	27.8475	2.113	360	3.07	1	1	2
1263	38240	0.793	1.055	11.772	0.92	187.5	1.726	1263	74	30	1	75	3	3	1	3	3	1.01	13163.16575	15357.03278	1	44	2	1	1	0.24	0.38	0.24	0.38	0.14	0	0	1	3	2	2	0	3	580.5	52	0.286	0.709	7.3445	0.5735	108	1.67	0	0	0
1264	38243	2.261	2.148	35.019	1.937	582.875	10.769	1264	142	0	1	55	3	2	2	11	11	5	76142.60374	78497.11282	1	48	2	1	1	0.4	0.28	0.4	0.28	0.12	0	0	2	NA	1	2	0	2	1810.5	71	1.959	1.9945	32.5355	1.9775	737	8.095	3	2	3
1265	38246	0.793	1.055	11.772	0.92	187.5	1.726	1265	29	29	2	44	5	1	2	10	10	2.61	67830.7961	78983.77011	2	52	2	1	1	0.48	0.49	0.48	0.49	0.01	0	0	2	NA	1	2	0	2	904	29	0.969	0.612	10.919	0.721	231	0.33	0	0	0
1266	38247	1.19	1.602	17.721	1.414	387	5.556	1266	77	90	2	48	1	1	2	10	10	2.43	22044.50662	23796.90074	2	55	2	1	1	0.34	0.36	0.34	0.36	0.02	0	0	1	2	3	2	0	2	1356	83.5	1.1745	1.3505	15.7585	1.384	364	4.425	1	1	1
1267	38250	0.793	1.055	11.772	0.92	285.375	1.726	1267	100	73	2	85	3	2	1	2	2	0.73	37305.41988	43037.59234	1	49	2	1	1	0.31	0.24	0.31	0.24	0.07	0	0	2	NA	1	1	0	2	773.5	86.5	0.537	0.7285	8.914	0.944	309.5	1.66	0	0	0
1268	38251	2.261	3.109	35.019	2.923	582.875	10.769	1268	9	83	1	58	3	4	2	11	11	5	76142.60374	78497.11282	2	46	2	1	1	0.3	0.24	0.3	0.24	0.06	0	0	1	3	2	2	0	2	3055.5	46	3.057	3.609	37.974	4.0245	1201.5	16.145	3	3	3
1269	38259	0.793	1.055	17.721	0.92	187.5	1.726	1269	133	190	1	71	3	4	2	9	9	3.55	41248.29617	40973.54396	2	54	2	2	2	0.86	0.46	2	0.6	1.4	1	1	1	3	2	2	1	1	1025.5	161.5	0.7355	1.18	15.688	1.047	205	2.05	0	0	1
1270	38260	1.595	3.109	23.999	1.414	387	5.556	1270	185	9	1	69	3	5	2	11	11	5	51549.56345	54937.10026	1	44	2	1	1	0.28	0.35	0.28	0.35	0.07	0	0	1	3	2	2	0	1	2561.5	97	1.469	3.268	23.013	1.57	455	5.455	2	3	2
1271	38262	2.261	3.109	35.019	2.923	582.875	5.556	1271	374	302	1	56	3	5	1	NA	NA	NA	79987.82042	82461.23267	1	52	2	1	1	0.13	0.18	0.13	0.18	0.05	0	0	2	NA	1	2	0	1	3347	338	2.209	2.548	41.86	3.4805	612.5	4.885	3	3	3
1272	38270	2.261	3.109	23.999	1.937	387	5.556	1272	534	535	2	54	3	5	1	4	4	1.59	107145.5864	108893.71	1	46	2	1	1	0.2	0.25	0.2	0.25	0.05	0	0	2	NA	1	2	0	1	1536	534.5	2.129	3.0845	21.6375	1.7865	392.5	5.465	3	3	2
1273	38280	0.793	1.055	11.772	0.92	187.5	1.726	1273	399	399	1	54	3	3	2	10	6	3.37	89650.90557	91877.54102	2	46	2	1	1	0.37	0.32	0.37	0.32	0.05	0	0	1	1	3	1	0	1	1576	399	0.9	1.028	10.624	0.576	152	0.53	0	0	0
1274	38284	2.261	3.109	35.019	2.923	582.875	10.769	1274	398	315	2	40	3	5	2	11	11	4.42	121486.2394	124921.7446	1	57	2	1	1	0.38	0.44	0.38	0.44	0.06	0	0	1	3	2	2	0	1	1604.5	356.5	2.101	2.84	37.1855	4.799	992.5	23.34	3	3	3
1275	38285	1.19	2.148	11.772	1.937	387	3.329	1275	142	154	2	81	3	4	1	77	77	NA	33175.6	36219.71267	1	50	2	1	1	0.51	0.41	0.51	0.41	0.1	0	0	2	NA	1	1	0	2	1022.5	148	1.1005	1.973	14.8495	1.7815	346.5	3.605	1	2	0
1276	38306	2.261	2.148	23.999	1.937	387	10.769	1276	106	142	2	60	4	3	1	5	5	1.56	14449.9182	15049.78321	1	45	1	1	1	0.37	0.22	0.37	0.22	0.15	0	0	2	NA	1	2	0	2	2036.5	124	1.891	2.39	27.0995	2.0865	442.5	7.795	3	2	2
1277	38314	1.19	1.602	35.019	1.937	285.375	1.726	1277	62	163	1	44	2	1	1	3	3	0.46	33324.74857	34571.93046	1	45	1	1	1	0.57	0.39	0.57	0.39	0.18	0	0	1	1	3	2	0	1	1863.5	112.5	1.1035	1.4055	30.4805	2.096	309	2.36	1	1	3
1278	38315	1.19	3.109	23.999	1.937	285.375	5.556	1278	214	87	2	68	1	3	1	77	77	NA	5328.671462	4413.349389	1	58	2	1	1	0.24	0.27	0.24	0.27	0.03	0	0	2	NA	1	2	0	2	2272	150.5	1.251	2.716	22.766	1.9165	313.5	5.4	1	3	2
1279	38317	2.261	3.109	35.019	1.937	285.375	10.769	1279	303	237	1	84	3	4	1	77	77	NA	19879.31456	20722.05533	1	48	2	1	1	0.51	0.61	0.6	0.6	0	0	0	1	3	2	1	0	1	2314	270	1.9425	2.5435	29.6975	2.0645	282.5	9.135	3	3	3
1280	38318	1.19	1.602	23.999	2.923	387	5.556	1280	43	31	2	70	1	4	1	6	6	1.68	13547.91476	17883.2974	1	47	1	1	1	0.37	0.36	0.37	0.36	0.01	0	0	2	NA	1	2	0	2	2006	37	1.267	1.6765	27.779	2.3255	403.5	5.72	1	1	2
1281	38321	0.793	2.148	23.999	1.414	187.5	3.329	1281	710	237	1	46	3	4	2	11	11	5	111081.8768	113664.4973	2	53	2	1	1	0.38	0.39	0.38	0.39	0.01	0	0	1	3	2	2	0	1	1113	473.5	0.7195	1.9455	26.9955	1.4365	47	2.65	0	2	2
1282	38323	2.261	2.148	35.019	1.937	387	5.556	1282	562	148	2	40	3	3	2	9	9	3.61	110383.2901	111953.8835	2	47	2	1	1	0.47	0.43	0.47	0.43	0.04	0	0	1	1	3	2	0	1	2306.5	355	1.9425	2.364	30.3715	2.031	456.5	5.545	3	2	3
1283	38342	1.19	2.148	17.721	1.937	285.375	3.329	1283	294	237	2	42	3	5	2	11	11	5	110383.2901	111953.8835	2	47	2	1	1	0.27	0.26	0.3	0.2	0.1	0	0	2	NA	1	2	0	1	1527.5	265.5	1.371	2.2565	20.535	1.761	335	2.555	1	2	1
1284	38345	2.261	2.148	23.999	2.923	582.875	5.556	1284	196	196	1	46	1	1	1	3	3	0.81	22079.28956	23899.39496	1	56	2	1	1	0.41	0.44	0.41	0.44	0.03	0	0	1	1	3	2	0	2	2222	196	1.926	2.301	22.794	2.426	601	5.52	3	2	2
1285	38361	2.261	3.109	35.019	2.923	582.875	10.769	1285	118	144	1	40	3	3	1	2	2	0.5	72840.61966	75566.6868	1	44	2	1	1	0.45	0.51	0.45	0.51	0.06	0	0	1	3	2	2	0	1	3548.5	131	2.297	2.8075	52.408	4.9495	772.5	15.4	3	3	3
1286	38365	2.261	3.109	35.019	2.923	582.875	10.769	1286	4	9	1	51	4	5	2	11	11	5	28551.47367	29663.94099	1	50	2	1	1	0.29	0.27	0.29	0.27	0.02	0	0	1	3	2	2	0	1	3931	6.5	3.0235	3.557	45.8105	4.5415	771.5	15.47	3	3	3
1287	38368	0.793	1.055	17.721	0.92	187.5	1.726	1287	101	223	2	60	3	4	2	7	7	3.31	62603.37427	63453.09709	1	52	2	1	1	0.49	0.53	0.49	0.53	0.04	0	0	1	3	2	2	0	2	1166	162	0.78	1.111	15.023	0.8605	224.5	1.125	0	0	1
1288	38377	2.261	2.148	35.019	2.923	285.375	5.556	1288	180	75	2	43	3	4	2	11	11	5	95326.7937	98022.53678	2	48	2	1	1	0.32	0.29	0.32	0.29	0.03	0	0	1	3	2	2	0	1	1963.5	127.5	2.303	1.939	34.6395	2.645	262.5	5.92	3	2	3
1289	38378	2.261	2.148	23.999	2.923	582.875	10.769	1289	2	0	2	78	3	3	1	4	4	1.53	50781.36044	54044.77006	2	44	2	1	1	0.37	0.31	0.37	0.31	0.06	0	0	1	3	2	1	0	1	1855.5	1	1.89	2.464	22.7025	2.5695	495.5	13.685	3	2	2
1290	38388	1.595	3.109	17.721	0.92	387	5.556	1290	916	495	2	64	3	4	1	4	4	1.36	37017.92174	38222.84973	2	44	2	1	1	0.26	0.24	0.26	0.24	0.02	0	0	1	1	3	2	0	2	1230.5	705.5	1.4415	2.5415	15.8075	0.983	338.5	5.03	2	3	1
1291	38393	2.261	3.109	35.019	2.923	582.875	10.769	1291	136	173	2	51	3	4	2	10	10	5	110711.9763	112518.287	2	47	1	1	1	0.34	0.23	0.34	0.23	0.11	0	0	2	NA	1	2	0	1	3147	154.5	1.8875	2.7235	28.708	3.2665	470.5	9.76	3	3	3
1292	38394	2.261	3.109	23.999	2.923	582.875	5.556	1292	5	46	1	47	3	4	2	11	11	5	104643.8183	107076.7558	2	47	2	1	1	0.25	0.29	0.25	0.29	0.04	0	0	1	3	2	2	0	1	3033.5	25.5	2.204	3.2665	26.7825	2.4595	644.5	6.73	3	3	2
1293	38402	0.793	1.055	11.772	0.92	187.5	1.726	1293	166	144	2	45	4	3	1	3	3	1.09	23817.98146	24254.19381	1	44	1	1	1	0.45	0.63	0.5	0.7	0.2	0	0	1	2	3	2	0	1	1337	155	0.5885	0.8495	11.494	0.8795	130.5	1.38	0	0	0
1294	38409	1.19	2.148	11.772	0.92	285.375	5.556	1294	433	372	2	63	1	2	1	4	4	0.78	5328.671462	4638.79676	2	58	2	1	1	0.41	0.23	0.41	0.23	0.18	0	0	1	3	2	2	0	2	1562	402.5	1.0695	2.315	13.707	1.131	273	6.16	1	2	0
1295	38410	2.261	3.109	23.999	2.923	582.875	5.556	1295	278	603	2	63	1	4	2	11	11	5	8620.213372	7139.493153	2	45	2	1	2	0.57	0.57	0.57	0.57	0	0	0	1	3	2	2	0	2	2468.5	440.5	1.8855	3.2175	24.6805	2.4315	523.5	5.97	3	3	2
1296	38414	1.19	1.602	23.999	0.92	285.375	1.726	1296	294	452	2	61	4	4	2	8	8	1.87	9807.061297	10383.31394	2	45	2	1	1	0.5	0.59	0.5	0.59	0.09	0	0	2	NA	1	2	0	2	1952.5	373	1.0605	1.5155	23.541	1.055	301	2.37	1	1	2
1297	38426	1.595	2.148	23.999	2.923	285.375	10.769	1297	0	0	1	53	3	4	2	11	11	5	104532.1858	105938.1998	2	53	2	1	1	0.3	0.31	0.3	0.31	0.01	0	0	2	NA	1	2	0	1	2546	0	1.5545	2.102	27.5875	2.4835	329	11.62	2	2	2
1298	38427	1.19	2.148	17.721	1.414	387	3.329	1298	142	95	1	77	4	2	1	4	4	0.78	11283.11448	11078.89382	1	52	2	1	1	0.69	0.51	0.7	0.5	0.2	0	0	2	NA	1	2	0	1	1794	118.5	1.371	1.9325	20.1655	1.5975	437.5	3.88	1	2	1
1299	38433	1.19	1.602	11.772	0.92	285.375	5.556	1299	81	3	2	72	4	3	2	8	8	3.11	15506.79494	16514.4893	1	51	1	1	1	0.37	0.41	0.37	0.41	0.04	0	0	2	NA	1	2	0	2	1086	42	1.0745	1.4445	14.1895	1.082	247	4.66	1	1	0
1300	38446	0.793	1.602	35.019	2.923	187.5	5.556	1300	3	96	2	55	1	1	1	6	6	1.24	17496.0831	18886.90729	1	47	1	1	1	0.44	0.44	0.44	0.44	0	0	0	1	3	2	2	0	2	1560	49.5	0.992	1.5205	33.285	2.5215	179.5	6.035	0	1	3
1301	38449	2.261	3.109	35.019	2.923	582.875	10.769	1301	53	9	2	46	3	5	2	11	11	5	89845.4737	91123.84396	2	44	2	1	1	0.19	0.15	0.19	0.15	0.04	0	0	2	NA	1	2	0	2	1466	31	2.903	3.508	37.0935	3.491	737.5	16.99	3	3	3
1302	38450	0.793	1.055	11.772	0.92	187.5	1.726	1302	79	5	2	85	1	1	1	4	4	0.4	12598.29327	15999.2307	1	52	2	1	1	0.47	0.47	0.47	0.47	0	0	0	2	NA	1	2	0	3	1174.5	42	0.602	0.5855	7.3315	1.0875	168	0.91	0	0	0
1303	38452	1.19	1.055	23.999	1.937	285.375	10.769	1303	64	55	2	47	4	2	2	8	8	1.94	25327.10449	25854.46747	2	49	2	2	1	0.28	0.32	0.28	0.32	0.04	0	0	1	3	2	2	0	2	1895	59.5	1.0755	1.23	25.774	1.8195	306	19.885	1	0	2
1304	38454	1.595	1.602	17.721	1.414	582.875	5.556	1304	213	142	1	72	3	4	1	3	3	0.92	18301.21733	18179.31412	1	46	2	2	1	0.56	0.55	0.56	0.55	0.01	0	0	2	NA	1	2	0	1	1361.5	177.5	1.708	1.812	20.3995	1.5635	634.5	7.055	2	1	1
1305	38466	2.261	3.109	23.999	1.937	387	5.556	1305	94	305	1	66	4	4	2	11	11	5	7775.480849	7965.050797	1	51	2	1	1	0.41	0.4	0.41	0.4	0.01	0	0	2	NA	1	2	0	1	3205.5	199.5	2.081	2.583	23.793	1.9965	357.5	4.955	3	3	2
1306	38469	1.595	2.148	23.999	1.937	387	5.556	1306	177	426	1	58	3	4	2	9	9	4.87	95301.57612	97668.55577	1	46	1	1	1	0.45	0.35	0.45	0.35	0.1	0	0	1	3	2	2	0	1	1977	301.5	1.4435	2.2365	20.827	2.008	362.5	6.52	2	2	2
1307	38472	1.595	3.109	23.999	1.937	285.375	10.769	1307	1754	1055	1	45	3	4	2	9	6	3.13	92482.46431	96264.11505	1	54	2	1	1	0.33	0.28	0.33	0.28	0.05	0	0	1	1	3	2	0	1	2505.5	1404.5	1.54	5.49	25.96	1.8	248	19.34	2	3	2
1308	38482	1.19	1.602	23.999	1.414	285.375	5.556	1308	60	4	2	73	3	3	1	6	6	2.27	56799.66094	57323.29422	2	46	2	1	1	0.55	0.48	0.55	0.48	0.07	0	0	2	NA	1	1	0	2	1398	32	1.1125	1.581	26.2915	1.6005	294.5	5.59	1	1	2
1309	38496	1.595	1.055	23.999	1.937	187.5	3.329	1309	107	10	2	47	1	1	1	77	77	NA	19663.75923	21226.8995	1	53	2	1	1	0.49	0.3	0.49	0.3	0.19	0	0	2	NA	1	2	0	2	1504	58.5	1.4655	1.1495	27.5715	2.096	227.5	3.455	2	0	2
1310	38500	1.19	1.055	17.721	1.414	285.375	1.726	1310	0	0	1	65	4	2	2	11	11	3.63	9588.813507	9822.593374	2	50	1	1	1	0.48	0.46	0.5	0.4	0.1	0	0	1	3	2	1	0	1	1400.5	0	1.1065	0.8975	16.806	1.3695	312	1.28	1	0	1
1311	38504	1.19	2.148	11.772	0.92	285.375	3.329	1311	444	437	1	67	3	4	2	11	11	4.66	70216.93679	73979.63885	1	50	2	1	1	0.69	0.63	0.8	2	1.2	1	0	1	3	2	2	1	2	1712.5	440.5	1.199	1.9675	14.196	0.8575	318	2.79	1	2	0
1312	38508	2.261	3.109	23.999	1.937	387	10.769	1312	514	428	1	54	3	3	2	9	1	0	84561.00447	83545.46176	2	49	2	1	1	0.44	0.45	0.44	0.45	0.01	0	0	1	1	3	2	0	2	2400	471	1.9605	2.9215	22.095	1.917	447	9.51	3	3	2
1313	38509	2.261	3.109	35.019	2.923	582.875	10.769	1313	117	155	1	67	3	5	2	10	10	5	60277.85735	60660.06782	2	50	2	1	1	0.41	0.45	0.41	0.45	0.04	0	0	2	NA	1	2	0	1	2959.5	136	2.241	2.8135	37.0425	3.2305	546.5	12.3	3	3	3
1314	38514	2.261	3.109	35.019	1.937	387	10.769	1314	301	456	2	46	3	5	2	10	10	5	94815.27577	97822.22664	2	54	2	1	1	0.31	0.37	0.31	0.37	0.06	0	0	2	NA	1	2	0	1	2891.5	378.5	1.891	2.9275	35.2185	1.9735	454	7.835	3	3	3
1315	38528	1.595	2.148	17.721	1.414	387	3.329	1315	383	141	1	60	1	3	2	8	8	2.69	3251.361327	3055.178372	2	58	2	1	1	0.33	0.31	0.33	0.31	0.02	0	0	1	3	2	2	0	1	2362	262	1.767	2.2145	17.53	1.6475	453.5	2.765	2	2	1
1316	38539	1.595	3.109	11.772	1.937	582.875	10.769	1316	5	144	2	70	3	4	2	9	9	4.55	50781.36044	51249.51131	2	44	2	1	1	0.41	0.33	0.41	0.33	0.08	0	0	2	NA	1	2	0	1	2353.5	74.5	1.527	2.7245	14.6415	1.9765	522.5	7.33	2	3	0
1317	38559	0.793	1.055	11.772	0.92	187.5	1.726	1317	142	160	2	67	3	4	2	10	10	5	66201.71767	76712.59702	2	54	2	1	1	0.27	0.32	0.27	0.32	0.05	0	0	2	NA	1	2	0	2	1339	151	0.882	0.964	6.611	0.52	93	0.41	0	0	0
1318	38562	1.595	2.148	17.721	1.414	285.375	5.556	1318	302	386	1	81	3	3	2	7	7	2.73	19879.31456	20722.05533	1	48	2	1	1	0.58	0.61	0.5	0.7	0.2	0	0	1	3	2	2	1	1	1715	344	1.634	2.1615	19.5705	1.6135	268.5	4.71	2	2	1
1319	38568	2.261	2.148	23.999	1.937	387	5.556	1319	209	475	2	67	3	2	1	4	4	1.14	39758.9872	40409.49446	2	46	1	1	1	0.46	0.51	0.46	0.51	0.05	0	0	2	NA	1	2	0	2	1623	342	1.8655	2.462	24.4905	1.9715	407	5.515	3	2	2
1320	38571	0.793	1.055	11.772	0.92	187.5	1.726	1320	46	6	2	73	3	5	2	8	8	3.79	52883.77676	54503.21781	2	50	2	1	1	0.4	0.35	0.4	0.35	0.05	0	0	2	NA	1	2	0	1	1638	26	0.7115	1.1145	14.679	0.9795	168	1.8	0	0	0
1321	38574	2.261	3.109	35.019	2.923	582.875	10.769	1321	751	0	1	54	4	4	1	12	5	2.51	24459.92099	24517.04682	1	52	2	1	1	0.58	0.58	0.58	0.58	0	0	0	1	3	2	2	0	1	3347.5	375.5	2.2395	3.2085	32.155	5.352	1117.5	28.23	3	3	3
1322	38578	2.261	3.109	35.019	2.923	582.875	10.769	1322	1	0	2	46	3	5	2	7	7	1.82	110383.2901	111953.8835	2	47	2	1	1	0.48	0.39	0.48	0.39	0.09	0	0	2	NA	1	2	0	2	2058.5	0.5	2.2705	3.039	28.302	2.999	724	8.525	3	3	3
1323	38588	1.595	1.602	23.999	1.414	387	1.726	1323	108	132	2	61	3	4	2	11	11	5	63114.70296	63971.3661	1	45	2	1	1	0.22	0.22	0.22	0.22	0	0	0	1	3	2	2	0	1	1469	120	1.511	1.5275	28.233	1.3005	428.5	1.545	2	1	2
1324	38598	0.793	1.055	11.772	0.92	187.5	1.726	1324	0	22	2	63	1	1	1	5	5	0.85	6246.359256	4968.707519	2	56	1	1	1	0.52	0.45	0.52	0.45	0.07	0	0	2	NA	1	2	0	2	800	11	0.288	0.741	4.8185	0.653	88.5	2.35	0	0	0
1325	38602	1.595	1.602	11.772	1.414	187.5	5.556	1325	0	49	2	69	4	5	2	10	10	5	12128.37201	12841.02244	1	51	2	1	2	0.54	0.43	0.54	0.43	0.11	0	0	2	NA	1	2	0	1	2257.5	24.5	1.465	1.7435	14.9165	1.583	211.5	5.01	2	1	0
1326	38606	2.261	2.148	23.999	2.923	582.875	5.556	1326	36	101	1	77	3	2	2	8	8	3.56	43718.50637	43970.28775	2	46	2	1	1	0.46	0.42	0.46	0.42	0.04	0	0	1	3	2	2	0	1	2299.5	68.5	2.0595	2.2045	23.559	2.819	479.5	5.665	3	2	2
1327	38607	1.19	2.148	23.999	1.937	387	10.769	1327	124	2	2	82	3	5	2	7	7	3.11	34989.83098	38107.43555	2	47	2	1	1	0.44	0.48	0.44	0.48	0.04	0	0	2	NA	1	2	0	1	1560.5	63	1.2575	2.1295	23.69	1.923	355	8.325	1	2	2
1328	38612	2.261	3.109	35.019	1.937	387	10.769	1328	8	0	2	49	3	5	2	8	8	3.99	106827.4882	109564.7801	1	46	2	1	1	0.4	0.5	0.4	0.5	0.1	0	0	2	NA	1	2	0	1	2285	4	1.8555	3.339	30.0975	2.11	404	9.63	3	3	3
1329	38614	1.595	2.148	17.721	1.414	582.875	3.329	1329	600	340	1	58	3	4	1	6	6	2.83	80641.14092	83134.75538	1	45	2	1	1	0.37	0.43	0.37	0.43	0.06	0	0	1	1	3	2	0	1	1972.5	470	1.6145	1.9075	16.155	1.515	651	3.13	2	2	1
1330	38617	1.595	2.148	23.999	1.937	582.875	3.329	1330	0	104	1	64	4	2	1	99	99	NA	9714.123141	9950.958117	2	49	2	1	1	0.49	0.47	0.49	0.47	0.02	0	0	1	1	3	2	0	1	2563.5	52	1.6585	2.082	27.7505	2.1385	495	3.17	2	2	2
1331	38637	0.793	1.055	17.721	0.92	187.5	3.329	1331	173	85	1	69	5	5	2	11	11	5	12164.19791	12460.76689	1	49	2	1	2	0.45	0.55	0.45	0.55	0.1	0	0	1	3	2	2	0	1	1281	129	0.678	0.7605	15.7795	1.053	123.5	2.535	0	0	1
1332	38640	1.595	3.109	35.019	1.937	582.875	10.769	1332	444	376	2	61	3	2	1	6	6	1.65	74588.85874	73762.00019	1	46	2	1	1	0.33	0.38	0.33	0.38	0.05	0	0	1	2	3	2	0	1	1772.5	410	1.8145	3.22	29.169	2.192	524.5	8.74	2	3	3
1333	38649	1.19	1.602	17.721	1.937	387	5.556	1333	16	48	2	65	3	5	2	9	9	5	63114.70296	63971.3661	1	45	2	1	1	0.23	0.47	0.23	0.47	0.24	0	0	1	3	2	2	0	1	2473	32	1.253	1.8725	17.709	1.6915	459.5	4.46	1	1	1
1334	38653	2.261	2.148	35.019	2.923	582.875	5.556	1334	145	6	1	50	3	5	2	11	11	5	98198.66901	100898.1681	1	56	2	1	1	0.35	0.33	0.35	0.33	0.02	0	0	2	NA	1	2	0	1	3036	75.5	2.709	2.341	40.6595	3.192	577.5	4.895	3	2	3
1335	38659	1.19	1.602	17.721	1.414	187.5	3.329	1335	189	193	1	43	4	5	2	11	11	5	16736.37321	17277.67951	2	45	2	1	1	0.36	0.35	0.36	0.35	0.01	0	0	2	NA	1	2	0	2	1335	191	1.1785	1.7455	16.5455	1.196	187.5	4.03	1	1	1
1336	38664	2.261	3.109	35.019	2.923	582.875	10.769	1336	4	8	1	40	1	1	2	9	9	2.35	19018.43919	19620.79191	2	54	2	1	1	0.48	0.42	0.48	0.42	0.06	0	0	2	NA	1	2	0	1	3756.5	6	3.4835	4.8935	50.0955	4.691	742	15.26	3	3	3
1337	38675	1.19	1.602	23.999	1.937	387	10.769	1337	11	8	2	73	3	5	2	8	8	3.79	62389.49397	62964.65964	2	47	2	1	1	0.29	0.26	0.29	0.26	0.03	0	0	1	3	2	2	0	1	1903.5	9.5	1.248	1.8635	22.4115	1.94	384	8.62	1	1	2
1338	38676	2.261	3.109	23.999	2.923	582.875	10.769	1338	194	194	2	45	3	5	2	11	11	5	121486.2394	124921.7446	2	55	2	1	1	0.35	0.32	0.35	0.32	0.03	0	0	2	NA	1	2	0	1	1571	194	1.956	3.0745	27.3465	2.5035	535.5	10.73	3	3	2
1339	38678	1.595	1.602	17.721	1.414	387	3.329	1339	8	36	2	68	3	3	1	6	6	2.12	62731.71317	63428.42026	2	44	2	1	1	0.44	0.38	0.44	0.38	0.06	0	0	2	NA	1	2	0	1	1546	22	1.432	1.6425	16.5965	1.1805	417	3.595	2	1	1
1340	38679	1.595	3.109	23.999	1.937	582.875	10.769	1340	0	100	1	65	3	2	2	7	7	3.18	67421.62537	67849.13312	2	46	2	1	1	0.34	0.46	0.34	0.46	0.12	0	0	2	NA	1	2	0	2	2291	50	1.68	2.621	24.8395	2.222	470.5	11.225	2	3	2
1341	38681	2.261	3.109	35.019	2.923	582.875	3.329	1341	988	988	1	41	3	3	2	7	7	3.37	101272.9033	104791.7306	1	46	2	1	1	0.46	0.43	0.46	0.43	0.03	0	0	1	1	3	2	0	1	3957	988	1.956	3.722	29.06	3.344	509	4.07	3	3	3
1342	38702	1.19	1.055	23.999	1.414	285.375	5.556	1342	20	68	2	54	1	1	1	6	6	1.63	23957.75172	24649.37565	2	55	2	1	1	0.35	0.35	0.35	0.35	0	0	0	2	NA	1	2	0	1	1452.5	44	1.044	1.1495	20.9995	1.585	299.5	4.47	1	0	2
1343	38708	0.793	1.055	23.999	2.923	187.5	5.556	1343	5	86	1	46	1	3	2	9	9	2.95	20256.87849	20898.45509	2	58	2	1	1	0.33	0.29	0.33	0.29	0.04	0	0	2	NA	1	2	0	1	1707.5	45.5	0.7035	1.1595	25.3685	2.5845	204	5.39	0	0	2
1344	38726	1.595	3.109	35.019	2.923	285.375	10.769	1344	36	402	1	47	5	3	1	5	5	1.87	33324.74857	34687.41295	1	45	2	1	1	0.5	0.53	0.5	0.53	0.03	0	0	2	NA	1	2	0	1	2118.5	219	1.4865	2.961	31.8015	3.1505	282.5	9.16	2	3	3
1345	38738	0.793	1.602	23.999	1.414	187.5	1.726	1345	54	6	1	59	1	1	1	99	99	NA	15213.9009	16468.05825	1	58	2	1	1	0.43	0.5	0.5	0.5	0	0	0	1	3	2	2	0	1	1308.5	30	0.933	1.815	22.3275	1.245	173	1.86	0	1	2
1346	38739	0.793	1.602	11.772	0.92	285.375	5.556	1346	129	287	2	55	3	5	2	11	11	5	90113.00487	91583.23502	2	44	2	1	1	0.16	0.33	0.16	0.33	0.17	0	0	1	3	2	2	0	2	1191	208	0.645	1.7095	11.8905	1.117	264	6.35	0	1	0
1347	38741	1.595	1.602	17.721	1.937	387	5.556	1347	58	29	2	42	4	4	1	4	4	1.4	33056.02142	32474.70832	1	49	2	1	1	0.42	0.41	0.42	0.41	0.01	0	0	2	NA	1	2	0	2	2890	43.5	1.496	1.805	20.1435	1.6735	448.5	6.12	2	1	1
1348	38744	2.261	3.109	23.999	2.923	582.875	10.769	1348	321	284	1	57	3	5	2	11	11	5	87029.44548	89421.9006	1	54	2	1	1	0.43	0.54	0.43	0.54	0.11	0	0	1	3	2	2	0	1	2458.5	302.5	2.505	3.3615	23.953	3.541	774	12.615	3	3	2
1349	38745	1.595	2.148	35.019	1.937	387	5.556	1349	198	198	1	62	3	5	2	11	11	5	50832.44506	54172.85703	2	52	2	1	1	0.29	0.28	0.29	0.28	0.01	0	0	2	NA	1	2	0	1	2373	198	1.782	1.972	28.461	1.878	379	5.79	2	2	3
1350	38752	0.793	1.055	17.721	0.92	285.375	1.726	1350	170	129	2	47	4	2	1	5	5	0.88	27910.42737	28191.28466	1	50	2	1	1	0.39	0.42	0.39	0.42	0.03	0	0	1	1	3	2	0	2	1659.5	149.5	0.8905	1.042	17.646	0.8205	263	1.335	0	0	1
1351	38755	1.19	3.109	11.772	0.92	285.375	3.329	1351	202	281	1	67	3	1	1	5	5	1.52	63593.78445	62833.9246	2	49	1	2	1	0.41	0.3	0.41	0.3	0.11	0	0	1	3	2	1	0	1	1652.5	241.5	1.3665	2.567	12.128	1.085	331	4.28	1	3	0
1352	38759	0.793	1.055	23.999	1.937	187.5	3.329	1352	107	130	1	67	4	4	1	77	77	NA	7775.480849	7965.050797	1	51	2	1	1	0.23	0.28	0.23	0.28	0.05	0	0	2	NA	1	2	0	1	1904	118.5	1.002	1.1985	24.872	1.9985	225.5	2.705	0	0	2
1353	38764	0.793	1.055	23.999	1.414	187.5	5.556	1353	4	4	2	59	3	3	2	8	8	3.9	90663.16298	92689.52397	1	45	2	1	1	0.39	0.38	0.39	0.38	0.01	0	0	1	3	2	2	0	1	1005.5	4	0.53	0.905	22.2135	1.3715	171	4.555	0	0	2
1354	38771	1.19	1.602	17.721	1.937	387	10.769	1354	108	140	2	42	3	5	2	11	11	5	117174.4613	120176.8787	2	53	2	1	1	0.52	0.38	0.52	0.38	0.14	0	0	2	NA	1	2	0	1	1092.5	124	1.0265	1.8015	15.84	2.191	393.5	9.185	1	1	1
1355	38773	1.595	1.602	11.772	0.92	387	1.726	1355	0	89	1	64	3	4	2	10	10	4.92	57327.47819	61094.70587	2	51	2	1	1	0.3	0.34	0.3	0.34	0.04	0	0	2	NA	1	2	0	2	1747	44.5	1.429	1.7695	14.747	1.154	391.5	2.41	2	1	0
1356	38780	0.793	1.055	11.772	0.92	187.5	1.726	1356	20	20	1	76	4	1	1	NA	3	1.02	11774.33892	11561.22726	2	50	2	1	2	0.49	0.57	0.49	0.57	0.08	0	0	2	NA	1	2	0	1	451	20	0.248	0.388	7.721	0.482	129	0.35	0	0	0
1357	38782	2.261	3.109	35.019	2.923	582.875	5.556	1357	298	43	1	51	3	5	2	11	11	5	135473.4429	139662.6016	1	57	2	1	1	0.45	0.48	0.45	0.48	0.03	0	0	1	3	2	2	0	1	2794.5	170.5	3.0895	2.725	50.15	4.216	512	4.42	3	3	3
1358	38783	1.19	1.602	17.721	0.92	285.375	1.726	1358	9	4	2	66	3	2	1	6	6	2.49	82875.06561	81956.3499	1	49	2	1	1	0.27	0.42	0.27	0.42	0.15	0	0	1	3	2	2	1	2	2001.5	6.5	1.263	1.401	20.5705	1.062	324.5	1.3	1	1	1
1359	38796	0.793	2.148	17.721	1.414	285.375	3.329	1359	38	96	2	85	3	3	1	5	5	2.04	37142.5294	41309.85191	2	53	2	1	1	0.3	0.37	0.3	0.37	0.07	0	0	2	NA	1	1	0	2	1129.5	67	0.98	1.9715	17.849	1.519	260	2.855	0	2	1
1360	38798	1.19	2.148	11.772	0.92	387	5.556	1360	784	148	2	59	3	5	2	11	11	5	95610.64649	97747.58588	2	48	2	1	1	0.29	0.44	0.29	0.44	0.15	0	0	1	3	2	1	0	1	1955	466	1.064	1.903	13.5085	1.003	344.5	4.875	1	2	0
1361	38801	1.19	1.055	23.999	2.923	387	10.769	1361	201	201	1	55	1	1	1	3	3	1.28	19012.95528	19146.71715	2	49	2	1	1	0.47	0.62	0.3	0.5	0.2	0	0	1	1	3	1	0	1	3617	201	1.075	1.209	27.538	2.644	354	8.06	1	0	2
1362	38803	1.595	1.602	35.019	2.923	582.875	10.769	1362	0	0	1	47	4	4	1	1	1	0.27	16736.37321	17388.48205	2	45	2	1	1	0.49	0.4	0.49	0.4	0.09	0	0	1	1	3	2	0	1	2959	0	1.687	1.666	36.083	2.376	509	10.11	2	1	3
1363	38813	1.19	2.148	35.019	2.923	582.875	10.769	1363	213	142	1	42	3	5	2	11	11	5	92482.46431	95943.62937	1	54	2	1	1	0.36	0.3	0.36	0.3	0.06	0	0	2	NA	1	2	0	1	2143	177.5	1.038	2.2465	37.4755	3.283	496.5	9.52	1	2	3
1364	38819	0.793	2.148	17.721	0.92	285.375	1.726	1364	432	331	2	52	3	3	2	11	11	5	96707.19957	98539.49062	1	47	2	1	1	0.49	0.49	0.49	0.49	0	0	0	1	1	3	2	0	1	1781.5	381.5	0.859	1.9425	16.524	1.1325	297.5	1.535	0	2	1
1365	38824	1.595	3.109	23.999	1.937	387	1.726	1365	1137	692	2	59	3	4	1	3	3	0.83	49437.8386	50244.43695	2	46	2	1	1	0.28	0.4	0.28	0.4	0.12	0	0	1	1	3	2	0	1	1774	914.5	1.4555	3.24	23.8945	1.815	358.5	1.65	2	3	2
1366	38825	2.261	3.109	35.019	2.923	582.875	5.556	1366	852	557	1	54	3	3	2	11	11	5	68545.73766	70430.07233	1	44	2	1	1	0.43	0.41	0.43	0.41	0.02	0	0	2	NA	1	2	0	1	3171.5	704.5	3.6485	4.0675	40.851	2.529	638.5	6.05	3	3	3
1367	38838	1.19	1.055	23.999	1.414	187.5	10.769	1367	58	0	2	63	3	3	1	5	5	1.2	65328.89009	64604.68339	2	50	2	1	1	0.55	0.5	0.55	0.5	0.05	0	0	1	2	3	2	0	1	2429	29	1.2495	1.1905	22.3225	1.4645	175.5	17.475	1	0	2
1368	38843	1.19	1.055	11.772	0.92	285.375	1.726	1368	0	1	2	42	4	5	2	11	11	5	23518.96918	23797.09346	1	51	2	1	2	0.39	0.35	0.39	0.35	0.04	0	0	2	NA	1	2	0	2	1372	0.5	1.122	0.9095	14.739	0.705	309	1.295	1	0	0
1369	38849	1.19	1.602	35.019	1.414	387	1.726	1369	161	19	2	65	3	4	1	6	6	2.03	82875.06561	81956.3499	1	49	2	1	1	0.36	0.42	0.36	0.42	0.06	0	0	2	NA	1	2	0	2	1947.5	90	1.165	1.4265	28.8775	1.358	348	1.455	1	1	3
1370	38850	1.19	1.055	11.772	1.414	387	1.726	1370	0	1	2	61	5	4	1	12	7	4.44	14459.78636	14360.8557	1	55	2	1	1	0.38	0.36	0.38	0.36	0.02	0	0	1	3	2	2	0	1	1307	0.5	1.238	1.0735	14.242	1.4555	377	1.145	1	0	0
1371	38853	1.595	2.148	35.019	1.937	582.875	5.556	1371	347	302	1	60	3	5	2	11	11	5	79633.26888	80138.20835	1	49	2	1	1	0.22	0.18	0.22	0.18	0.04	0	0	1	3	2	2	0	1	3629	324.5	1.6295	2.455	34.8595	2.2645	560	5.58	2	2	3
1372	38854	1.595	2.148	11.772	1.414	285.375	5.556	1372	34	20	1	64	1	1	2	9	8	1.87	7101.447409	6419.932381	2	55	2	1	1	0.56	0.51	0.56	0.51	0.05	0	0	1	3	2	2	0	1	1882	27	1.402	2.125	11.262	1.252	273	4.685	2	2	0
1373	38859	0.793	1.055	11.772	0.92	187.5	3.329	1373	47	90	1	44	3	2	1	6	5	2.45	34493.84588	35295.81749	2	50	2	1	1	0.33	0.27	0.33	0.27	0.06	0	0	2	NA	1	1	0	1	767.5	68.5	0.6395	0.561	6.8665	0.483	135	3.855	0	0	0
1374	38860	1.595	2.148	35.019	1.937	387	3.329	1374	51	321	2	54	3	2	2	9	9	4.55	93843.80393	97426.90365	2	50	2	1	1	0.55	0.51	0.55	0.51	0.04	0	0	2	NA	1	2	0	1	1937.5	186	1.5155	1.9915	34.413	2.108	375	3.155	2	2	3
1375	38861	1.595	2.148	35.019	1.937	387	3.329	1375	195	138	1	73	3	2	2	8	8	3.79	39086.24089	38825.88999	2	44	1	1	1	0.51	0.4	0.51	0.4	0.11	0	0	1	3	2	1	0	2	1920	166.5	1.607	2.4045	31.121	2.2625	382	3.27	2	2	3
1376	38875	2.261	3.109	35.019	1.937	582.875	10.769	1376	343	101	2	41	4	4	1	6	6	2.76	19017.55422	19365.84957	2	45	2	1	1	0.33	0.35	0.33	0.35	0.02	0	0	2	NA	1	2	0	2	2207	222	2.257	3.599	28.3875	1.714	662	12.605	3	3	3
1377	38877	1.19	1.602	11.772	0.92	285.375	3.329	1377	96	1	2	42	1	1	2	8	8	2.25	20581.04022	20669.51187	2	53	2	1	1	0.28	0.33	0.28	0.33	0.05	0	0	2	NA	1	2	0	2	1338	48.5	1.0645	1.6875	9.5315	0.662	274.5	3.285	1	1	0
1378	38880	1.595	1.602	23.999	2.923	582.875	10.769	1378	6	2	2	67	4	4	1	6	6	1.95	14332.85106	15175.03436	1	52	2	1	1	0.26	0.2	0.26	0.2	0.06	0	0	1	3	2	2	0	1	1019	4	1.563	1.7045	25.074	2.933	513.5	11.655	2	1	2
1379	38885	2.261	3.109	35.019	2.923	582.875	10.769	1379	209	387	1	66	3	3	1	6	6	2.27	57327.47819	60399.47521	2	51	2	1	1	0.29	0.3	0.29	0.3	0.01	0	0	1	3	2	2	0	1	4428.5	298	3.612	4.9455	44.908	5.108	903.5	18.63	3	3	3
1380	38886	0.793	1.602	23.999	0.92	187.5	5.556	1380	115	145	2	77	3	3	2	7	7	3.66	51091.39091	51688.20596	1	45	2	1	1	0.44	0.5	0.44	0.5	0.06	0	0	1	3	2	2	0	1	1061	130	0.8185	1.441	21.9505	0.9895	233.5	5.065	0	1	2
1381	38888	1.19	1.602	23.999	1.414	285.375	1.726	1381	218	352	2	57	4	5	2	10	10	5	29549.93639	30091.12613	2	48	2	1	1	0.48	0.43	0.48	0.43	0.05	0	0	2	NA	1	2	0	1	2047	285	1.222	1.6045	24.694	1.435	265.5	1.53	1	1	2
1382	38892	1.595	1.602	17.721	1.414	387	3.329	1382	102	0	1	71	4	2	1	6	6	3.13	9547.703341	9831.34045	1	51	2	1	1	0.39	0.38	0.39	0.38	0.01	0	0	1	3	2	2	0	2	1632	51	1.512	1.559	18.0075	1.5725	405	2.65	2	1	1
1383	38901	2.261	3.109	35.019	1.937	387	10.769	1383	287	239	1	53	3	4	2	11	11	5	80151.79799	81229.88269	2	44	2	1	1	0.28	0.32	0.28	0.32	0.04	0	0	1	3	2	2	0	1	2534	263	2.15	2.97	30.3255	2.176	449	10.135	3	3	3
1384	38903	0.793	1.055	11.772	0.92	187.5	5.556	1384	67	59	1	66	1	1	1	99	2	0.52	4718.562888	4668.348319	1	56	2	1	1	0.57	0.5	0.57	0.5	0.07	0	0	2	NA	1	2	0	1	1159	63	0.393	1.081	10.7795	0.9975	105.5	5.1	0	0	0
1385	38910	1.595	2.148	17.721	1.414	582.875	5.556	1385	311	710	1	56	5	5	1	4	4	1.17	32826.06666	33841.12614	1	53	2	1	1	0.62	0.58	0.6	0.5	0.1	0	0	1	1	3	2	0	1	2064.5	510.5	1.5285	2.4335	19.109	1.377	492	5.065	2	2	1
1386	38914	1.19	2.148	17.721	0.92	285.375	3.329	1386	98	95	2	41	3	4	2	11	11	3.63	95326.7937	98022.53678	2	48	2	1	1	0.38	0.41	0.38	0.41	0.03	0	0	2	NA	1	2	0	1	1691.5	96.5	1.2245	1.991	17.7675	1.1575	269.5	3.92	1	2	1
1387	38918	1.595	2.148	35.019	2.923	387	5.556	1387	448	214	2	45	3	4	1	5	5	2.09	106827.4882	109564.7801	1	46	2	1	1	0.39	0.47	0.39	0.47	0.08	0	0	1	3	2	2	0	1	2405	331	1.508	2.2955	29.088	2.3275	349.5	6.835	2	2	3
1388	38920	1.595	2.148	17.721	1.937	187.5	3.329	1388	428	231	2	40	5	3	2	7	7	1.16	33168.31841	32795.13752	2	44	2	1	1	0.36	0.41	0.36	0.41	0.05	0	0	1	1	3	2	0	1	2143	329.5	1.5925	1.8985	19.6105	1.8275	163.5	4.17	2	2	1
1389	38925	1.19	2.148	17.721	1.414	387	5.556	1389	231	302	1	63	3	2	1	13	13	NA	40027.0092	40646.39552	2	53	1	1	1	0.37	0.37	0.37	0.37	0	0	0	1	3	2	2	1	1	1695.5	266.5	1.3645	2.208	18.5875	1.33	459.5	7.27	1	2	1
1390	38929	0.793	1.055	17.721	1.414	187.5	3.329	1390	118	146	1	59	3	3	2	9	9	4.47	80151.79799	82142.50666	2	44	2	1	1	0.27	0.3	0.27	0.3	0.03	0	0	1	3	2	2	0	1	2114	132	0.7145	1.1475	17.9395	1.364	193.5	2.73	0	0	1
1391	38933	1.595	2.148	23.999	2.923	387	10.769	1391	2	1	1	85	3	1	1	2	2	0.92	11035.67039	11240.85015	2	46	2	1	1	0.3	0.34	0.3	0.34	0.04	0	0	2	NA	1	1	0	2	1612	1.5	1.647	2.487	21.0655	2.705	403	11.015	2	2	2
1392	38936	0.793	2.148	35.019	1.937	187.5	5.556	1392	288	465	1	62	3	5	2	11	11	5	50832.44506	50225.06599	2	52	2	1	1	0.15	0.41	0.15	0.41	0.26	0	0	1	1	3	2	0	1	1748	376.5	0.826	2.2895	29.592	1.833	160.5	5.615	0	2	3
1393	38942	1.19	1.602	17.721	1.414	285.375	5.556	1393	225	293	2	44	3	4	2	8	8	2.58	85351.40164	87765.05095	1	48	2	1	1	0.34	0.43	0.34	0.43	0.09	0	0	1	1	3	2	0	3	1081	259	1.1865	1.6275	16.283	1.2435	274.5	5.19	1	1	1
1394	38944	1.595	1.602	11.772	1.414	285.375	3.329	1394	4	4	2	60	1	5	2	11	11	5	7943.666812	6567.880625	1	55	2	1	1	0.49	0.41	0.49	0.41	0.08	0	0	2	NA	1	2	0	1	1815.5	4	1.3985	1.3655	14.9525	1.44	262.5	2.635	2	1	0
1395	38953	1.595	2.148	35.019	2.923	285.375	3.329	1395	244	374	1	54	3	5	2	11	11	5	108378.7543	111730.0813	1	57	2	1	1	0.3	0.28	0.3	0.28	0.02	0	0	1	3	2	2	1	1	1918	309	1.3955	2.465	33.7365	2.3405	333	4.25	2	2	3
1396	38969	1.19	2.148	17.721	1.414	285.375	3.329	1396	474	426	2	77	3	1	1	3	3	1.22	45085.26615	44502.25423	2	47	2	1	1	0.2	0.26	0.2	0.26	0.06	0	0	1	1	3	2	0	1	1568.5	450	1.133	2.2465	15.4205	1.2825	243.5	3.17	1	2	1
1397	38974	2.261	3.109	35.019	2.923	582.875	10.769	1397	48	101	1	55	4	5	2	7	7	3.03	16736.37321	17388.48205	2	45	2	1	1	0.44	0.62	0.6	0.6	0	0	0	1	3	2	2	0	2	2670	74.5	2.825	3.262	54.579	3.7735	1000.5	20.9	3	3	3
1398	38978	0.793	1.055	11.772	0.92	187.5	1.726	1398	35	141	2	76	1	1	2	7	7	1.81	7943.666812	11040.23539	1	55	2	1	1	0.49	0.46	0.49	0.46	0.03	0	0	2	NA	1	1	0	2	798	88	0.7215	0.755	10.4715	0.87	171.5	1.21	0	0	0
1399	38982	2.261	2.148	35.019	2.923	582.875	5.556	1399	285	25	1	45	3	4	2	11	11	5	94527.42343	98065.12128	1	53	2	1	1	0.37	0.33	0.37	0.33	0.04	0	0	1	3	2	2	0	1	2999.5	155	1.9415	1.9575	39.1965	2.477	513	4.715	3	2	3
1400	38986	1.19	1.602	11.772	1.937	285.375	1.726	1400	6	0	1	66	5	5	2	11	11	5	50237.58664	53538.90798	1	51	1	1	2	0.67	0.65	0.7	0.8	0.1	1	1	2	NA	1	2	0	3	1510	3	1.103	1.7065	12.248	1.6735	294.5	1.735	1	1	0
1401	38987	1.595	2.148	23.999	2.923	582.875	5.556	1401	0	0	1	61	1	4	2	8	8	4.59	4157.782918	3906.907652	2	56	2	1	1	0.43	0.44	0.43	0.44	0.01	0	0	2	NA	1	2	0	1	2410	0	1.6925	2.254	20.8525	2.341	547.5	4.41	2	2	2
1402	38991	0.793	1.055	17.721	1.937	187.5	5.556	1402	69	58	2	59	3	3	2	8	8	3.9	85605.55089	87518.87206	1	48	2	1	1	0.41	0.42	0.2	0.3	0.1	0	0	2	NA	1	2	0	1	1774	63.5	0.953	1.141	19.7125	1.859	170.5	4.71	0	0	1
1403	38992	1.595	3.109	35.019	2.923	582.875	10.769	1403	591	455	1	40	3	4	2	11	11	5	95738.40911	99321.42821	2	58	2	1	1	0.5	0.39	0.5	0.39	0.11	0	0	2	NA	1	2	0	1	3752	523	1.8	3.179	46.8735	2.798	576.5	9.67	2	3	3
1404	38995	2.261	2.148	35.019	1.937	387	3.329	1404	206	226	2	49	3	5	2	8	8	3.11	104659.8905	107619.5639	1	50	2	1	1	0.34	0.29	0.34	0.29	0.05	0	0	1	1	3	2	0	1	1986.5	216	2.502	2.4995	28.246	2.027	416.5	2.685	3	2	3
1405	39016	0.793	1.055	11.772	1.414	187.5	1.726	1405	0	0	1	55	4	3	2	10	10	4.92	25858.3804	25918.77232	2	56	2	1	1	0.51	0.54	0.51	0.54	0.03	0	0	2	NA	1	2	0	2	1041	0	0.368	0.626	12.748	1.631	68	1.46	0	0	0
1406	39039	2.261	3.109	35.019	2.923	582.875	10.769	1406	189	355	2	73	3	2	2	7	7	3.18	60379.72708	62228.71395	1	46	2	1	1	0.46	0.44	0.46	0.44	0.02	0	0	1	3	2	2	0	1	2184.5	272	2.2915	3.029	29.195	2.762	537.5	9.105	3	3	3
1407	39040	0.793	1.055	23.999	1.937	285.375	1.726	1407	322	90	2	70	3	2	1	5	5	1.67	45085.26615	47982.62239	2	47	2	1	1	0.43	0.29	0.43	0.29	0.14	0	0	2	NA	1	2	0	1	1479.5	206	0.9385	1.136	22.8225	1.7655	265	1.74	0	0	2
1408	39044	1.595	2.148	23.999	1.937	582.875	3.329	1408	483	83	2	43	1	2	2	11	11	4.27	22044.50662	22680.89808	2	55	2	1	1	0.4	0.35	0.4	0.35	0.05	0	0	2	NA	1	2	0	1	2102	283	1.7355	2.0155	26.2405	2.2015	477	2.82	2	2	2
1409	39046	2.261	3.109	23.999	2.923	387	10.769	1409	0	95	1	70	3	3	1	3	3	1.21	15391.933	15572.42503	2	50	2	1	1	0.4	0.28	0.4	0.28	0.12	0	0	1	3	2	2	0	1	2353	47.5	1.945	3.1645	24.511	2.3025	437	8.9	3	3	2
1410	39048	2.261	3.109	35.019	1.937	582.875	5.556	1410	33	131	1	64	1	3	1	3	3	0.94	3251.361327	3060.424753	1	58	2	1	1	0.33	0.31	0.33	0.31	0.02	0	0	2	NA	1	2	0	1	2495	82	2.4725	2.7895	30.8925	1.9215	605.5	5.285	3	3	3
1411	39054	1.595	3.109	17.721	1.937	285.375	10.769	1411	324	507	2	50	3	3	1	2	2	0.71	46029.49343	46780.48325	2	50	2	1	1	0.31	0.36	0.31	0.36	0.05	0	0	1	1	3	2	0	1	1223	415.5	1.5925	3.2	16.1565	1.696	297.5	9.23	2	3	1
1412	39058	2.261	3.109	35.019	2.923	582.875	5.556	1412	504	379	1	42	3	4	2	11	11	5	112523.4873	112247.0623	1	49	2	1	1	0.46	0.44	0.46	0.44	0.02	0	0	1	1	3	2	0	1	3961	441.5	2.1355	3.296	39.773	2.942	479	5.93	3	3	3
1413	39060	1.595	3.109	23.999	2.923	582.875	10.769	1413	403	379	2	75	3	2	1	5	5	1.56	48480.1822	47853.26954	1	49	2	1	1	0.46	0.47	0.46	0.47	0.01	0	0	1	1	3	2	0	2	1653.5	391	1.8075	2.909	26.0575	3.0085	485	10.05	2	3	2
1414	39065	0.793	1.055	23.999	1.414	187.5	1.726	1414	293	124	2	55	3	4	2	11	11	5	77064.55185	78786.97798	1	44	2	1	1	0.38	0.48	0.5	0.3	0.2	0	0	1	3	2	2	0	1	1279.5	208.5	0.6545	0.98	21.2645	1.4125	188.5	1.115	0	0	2
1415	39068	2.261	2.148	23.999	1.937	285.375	5.556	1415	185	31	2	58	1	2	1	6	6	0.97	19973.8521	21561.64272	1	56	2	1	1	0.5	0.34	0.5	0.34	0.16	0	0	2	NA	1	2	0	2	2198	108	2.1745	2.3355	22.4105	1.761	244	4.5	3	2	2
1416	39077	2.261	3.109	35.019	1.937	387	5.556	1416	426	248	1	75	3	4	1	3	3	1.33	16238.65401	16429.07503	2	49	2	1	1	0.35	0.35	0.35	0.35	0	0	0	2	NA	1	2	0	1	2382.5	337	2.224	2.9325	30.9505	2.1855	439.5	5.95	3	3	3
1417	39078	1.19	1.602	23.999	1.414	387	1.726	1417	4	156	1	64	3	5	1	12	12	NA	50832.44506	51398.62504	2	52	2	1	1	0.26	0.53	0.26	0.53	0.27	0	0	1	3	2	2	1	1	2010.5	80	1.3435	1.484	21.7555	1.589	438	1.37	1	1	2
1418	39080	0.793	1.602	23.999	1.414	187.5	1.726	1418	444	84	2	70	3	5	2	11	1	0.34	53879.44513	54508.82834	2	48	2	1	1	0.48	0.37	0.48	0.37	0.11	0	0	1	3	2	2	1	2	1255	264	0.972	1.6585	25.58	1.2485	226.5	1.98	0	1	2
1419	39084	1.595	3.109	23.999	1.937	285.375	10.769	1419	6	3	1	79	3	3	1	13	13	NA	41236.40235	48109.15512	2	49	2	1	1	0.41	0.4	0.41	0.4	0.01	0	0	1	3	2	2	0	1	2343.5	4.5	1.77	3.0135	22.0675	2.1295	293.5	8.88	2	3	2
1420	39086	1.19	1.055	11.772	0.92	187.5	1.726	1420	0	0	1	62	4	1	2	8	8	3.65	12164.19791	12460.76689	1	49	1	1	1	0.47	0.48	0.47	0.48	0.01	0	0	2	NA	1	2	0	1	1125	0	1.365	1.321	11.608	0.971	240	2.01	1	0	0
1421	39092	0.793	1.055	11.772	0.92	187.5	1.726	1421	151	151	1	50	3	5	2	11	11	5	63454.0126	65198.37484	2	56	2	1	1	0.18	0.27	0.18	0.27	0.09	0	0	2	NA	1	2	0	1	1384	151	0.806	1	14.145	0.815	217	2.45	0	0	0
1422	39098	0.793	1.055	11.772	0.92	187.5	1.726	1422	73	73	1	72	3	1	1	3	3	0.91	16238.65401	18030.62077	2	49	1	1	1	0.34	0.45	0.34	0.45	0.11	0	0	1	3	2	1	0	2	775	73	0.377	0.694	13.177	0.652	46	1.53	0	0	0
1423	39099	1.595	1.602	17.721	0.92	285.375	1.726	1423	273	273	2	53	4	3	1	5	5	1.56	34121.65595	34746.57405	1	56	2	1	2	0.44	0.64	0.3	0.7	0.4	1	1	2	NA	1	2	0	2	1867	273	1.77	1.608	17.462	1.107	308	1.79	2	1	1
1424	39103	2.261	2.148	35.019	1.937	582.875	5.556	1424	9	95	1	74	3	1	1	6	6	1.89	43718.50637	48542.92781	2	46	2	1	2	0.47	0.31	0.47	0.31	0.16	0	0	1	3	2	2	0	1	2035	52	1.934	2.0535	29.9155	1.991	539	4.335	3	2	3
1425	39107	1.595	2.148	35.019	1.937	387	3.329	1425	52	57	1	52	3	5	2	11	11	5	89650.90557	91877.54102	2	46	2	1	1	0.32	0.33	0.3	0.3	0	0	0	2	NA	1	2	0	1	1469.5	54.5	1.4885	2.23	33.0355	2.1895	454.5	3.86	2	2	3
1426	39110	2.261	3.109	35.019	2.923	582.875	10.769	1426	79	88	2	52	5	3	2	11	11	5	76398.42315	77644.89434	2	44	1	1	1	0.37	0.24	0.37	0.24	0.13	0	0	2	NA	1	2	0	2	2327.5	83.5	2.3755	2.8915	28.432	2.8325	575.5	8.6	3	3	3
1427	39116	1.19	1.602	11.772	0.92	285.375	10.769	1427	62	230	1	60	4	5	2	11	11	5	6287.29208	6865.996591	2	45	1	1	1	0.48	0.44	0.48	0.44	0.04	0	0	2	NA	1	2	0	2	1477.5	146	1.079	1.341	13.6495	0.832	293	7.31	1	1	0
1428	39117	1.19	2.148	11.772	1.937	387	3.329	1428	2	2	2	43	1	1	1	12	12	NA	12495.53717	12981.48862	1	58	2	1	1	0.53	0.45	0.53	0.45	0.08	0	0	2	NA	1	2	0	1	1849	2	1.238	1.882	14.358	2.065	368	2.74	1	2	0
1429	39125	2.261	3.109	35.019	2.923	582.875	10.769	1429	57	40	1	76	3	5	1	77	77	NA	39086.24089	39311.34437	2	50	2	2	2	0.34	0.34	0.34	0.34	0	0	0	2	NA	1	2	0	1	2271	48.5	2.243	2.9	29.531	3.1365	679	10.645	3	3	3
1430	39126	2.261	3.109	35.019	2.923	582.875	10.769	1430	0	4	1	66	3	3	1	6	6	1.89	60277.85735	60302.28915	2	44	2	1	1	0.26	0.31	0.26	0.31	0.05	0	0	1	3	2	2	0	1	1936	2	3.8	4.1105	42.3925	7.3685	1198	28.67	3	3	3
1431	39147	1.595	2.148	17.721	0.92	285.375	1.726	1431	154	68	1	60	4	2	2	8	7	2.73	12164.19791	12460.76689	1	52	2	1	2	0.64	0.86	0.5	1	0.5	1	1	2	NA	1	2	0	2	2456.5	111	1.7135	1.9885	19.5755	0.5765	309	2.4	2	2	1
1432	39152	0.793	1.055	11.772	0.92	187.5	3.329	1432	73	0	2	49	4	5	2	11	11	5	34121.65595	34746.57405	1	56	2	1	1	0.5	0.51	0.5	0.51	0.01	0	0	2	NA	1	2	0	2	1479	36.5	0.8335	1.0815	11.663	1.04	207.5	2.57	0	0	0
1433	39158	0.793	1.055	11.772	0.92	285.375	1.726	1433	0	0	2	49	4	2	2	10	10	4.35	23518.96918	23755.63607	1	51	2	1	1	0.38	0.38	0.38	0.38	0	0	0	1	1	3	2	0	1	1032	0	0.573	0.572	4.287	0.931	270	0.56	0	0	0
1434	39161	1.595	2.148	23.999	1.937	582.875	5.556	1434	1	0	2	56	3	4	2	11	11	5	90113.00487	91583.23502	2	44	2	1	1	0.56	0.55	0.56	0.55	0.01	0	0	1	3	2	2	0	1	1832	0.5	1.8175	2.0625	22.1915	1.865	582	5.1	2	2	2
1435	39177	0.793	1.055	23.999	1.414	187.5	1.726	1435	202	111	2	61	3	5	1	6	4	1.57	46960.27575	46439.69524	1	49	2	1	1	0.26	0.21	0.26	0.21	0.05	0	0	1	3	2	2	0	1	1971.5	156.5	0.9985	1.1505	21.691	1.2215	228	1.18	0	0	2
1436	39180	1.19	3.109	23.999	1.414	387	10.769	1436	299	246	1	54	4	4	2	11	11	5	32380.32423	32455.94806	1	49	2	1	1	0.28	0.29	0.28	0.29	0.01	0	0	1	1	3	2	0	1	2022	272.5	1.05	4.853	27.98	1.5175	455.5	89.125	1	3	2
1437	39181	0.793	1.602	11.772	0.92	187.5	1.726	1437	201	189	2	81	3	3	1	4	4	1.53	36827.47624	42296.43676	2	53	2	1	1	0.46	0.35	0.46	0.35	0.11	0	0	1	3	2	1	0	1	1257	195	0.789	1.382	14.1545	0.836	171.5	1.795	0	1	0
1438	39190	2.261	3.109	23.999	2.923	582.875	10.769	1438	1	49	1	85	3	5	2	11	11	5	22077.19102	22903.92021	2	49	2	1	1	0.49	0.48	0.49	0.48	0.01	0	0	1	3	2	2	0	1	1788.5	25	1.95	3.022	22.078	2.923	567.5	10.425	3	3	2
1439	39203	2.261	3.109	23.999	1.937	582.875	10.769	1439	7	176	1	80	3	3	1	6	6	2.34	17895.92441	19604.90456	1	44	2	1	1	0.49	0.49	0.49	0.49	0	0	0	1	3	2	1	0	1	2674	91.5	2.0645	2.982	27.885	2.108	614.5	25.49	3	3	2
1440	39204	1.19	1.602	17.721	0.92	187.5	3.329	1440	332	336	2	42	3	4	2	11	11	5	118695.1408	117359.687	1	49	2	1	1	0.23	0.25	0.23	0.25	0.02	0	0	1	2	3	2	0	1	1879.5	334	1.242	1.66	16.834	0.8645	171.5	2.635	1	1	1
1441	39215	1.19	1.602	17.721	1.414	187.5	1.726	1441	426	4	2	64	4	2	1	6	6	3.13	16730.39008	17713.45027	1	50	1	1	1	0.35	0.23	0.35	0.23	0.12	0	0	1	1	3	2	0	1	1583	215	1.131	1.836	19.7095	1.2225	221.5	2.51	1	1	1
1442	39220	1.19	1.055	23.999	1.937	387	10.769	1442	0	4	2	61	4	4	2	9	9	4.68	14332.85106	15175.03436	1	49	2	1	1	0.51	0.43	0.51	0.43	0.08	0	0	2	NA	1	2	0	2	1407.5	2	1.323	1.227	21.7825	1.7035	372.5	7.665	1	0	2
1443	39226	1.595	2.148	23.999	2.923	582.875	1.726	1443	1	4	1	79	3	4	2	11	11	5	39324.87029	45879.03351	1	45	2	1	1	0.22	0.25	0.22	0.25	0.03	0	0	1	3	2	2	0	1	2068	2.5	1.7545	1.885	27.9255	2.415	556.5	1.52	2	2	2
1444	39229	2.261	3.109	35.019	2.923	582.875	10.769	1444	101	86	1	57	4	3	1	6	6	1.87	25524.81409	26584.65761	2	50	1	1	1	0.51	0.55	0.51	0.55	0.04	0	0	1	3	2	2	0	2	2272.5	93.5	2.3605	3.27	31.5765	2.669	524	11.655	3	3	3
1445	39230	2.261	1.602	35.019	1.937	387	3.329	1445	0	1	2	47	3	3	1	5	5	1.49	106827.4882	108347.4878	1	46	2	1	1	0.26	0.19	0.26	0.19	0.07	0	0	2	NA	1	2	0	2	2101	0.5	2.0505	1.7165	35.3755	2.0905	460.5	3.32	3	1	3
1446	39232	2.261	3.109	35.019	2.923	582.875	10.769	1446	153	340	1	77	4	4	1	6	6	2.82	11283.11448	11078.89382	1	49	2	2	2	0.83	0.82	0.9	0.9	0	1	1	1	3	2	2	1	1	2894.5	246.5	2.48	3.652	34.2515	2.9055	517	10.465	3	3	3
1447	39245	2.261	3.109	23.999	1.937	387	5.556	1447	273	273	1	83	3	3	2	7	7	4.26	24376.48175	26781.36365	1	50	1	1	1	0.26	0.33	0.26	0.33	0.07	0	0	1	3	2	2	0	1	2392	273	1.991	2.767	23.219	1.713	413	6.4	3	3	2
1448	39246	1.19	1.055	11.772	0.92	187.5	3.329	1448	246	116	2	85	3	2	2	11	11	5	38509.29775	41019.9809	2	55	2	1	1	0.26	0.24	0.26	0.24	0.02	0	0	2	NA	1	2	1	2	1105.5	181	1.0645	1.1885	10.8145	0.965	240	2.77	1	0	0
1449	39248	0.793	1.602	11.772	0.92	285.375	5.556	1449	0	0	1	60	3	4	2	10	10	3.92	47720.35083	50277.53249	2	56	2	1	1	0.28	0.36	0.28	0.36	0.08	0	0	2	NA	1	2	0	1	1284	0	0.795	1.4695	12.8455	0.971	291	6.42	0	1	0
1450	39249	2.261	2.148	17.721	1.937	387	1.726	1450	312	247	1	58	3	5	2	9	9	3.73	84561.00447	83545.46176	2	49	2	1	1	0.4	0.47	0.4	0.47	0.07	0	0	1	3	2	2	0	2	2548.5	279.5	2.185	2.4745	18.454	1.906	448	2.435	3	2	1
1451	39251	1.595	2.148	17.721	2.923	387	10.769	1451	5	5	2	67	3	5	2	10	10	5	70166.29739	70945.574	2	48	2	1	1	0.39	0.36	0.39	0.36	0.03	0	0	1	3	2	2	0	1	2054.5	5	1.5455	1.964	20.279	2.4565	406	12.35	2	2	1
1452	39265	0.793	1.602	17.721	0.92	285.375	1.726	1452	101	0	1	71	3	3	1	6	6	2	41236.40235	40961.72936	2	49	1	1	1	0.35	0.27	0.35	0.27	0.08	0	0	1	3	2	1	0	2	1348.5	50.5	1.004	1.622	16.8115	0.8495	258.5	2.025	0	1	1
1453	39271	0.793	2.148	11.772	0.92	582.875	10.769	1453	308	195	1	66	3	2	1	3	3	0.75	35752.00903	35324.8208	1	50	2	1	1	0.33	0.31	0.33	0.31	0.02	0	0	1	1	3	2	0	1	906.5	251.5	0.6925	2.1215	14.506	0.8465	510	12.035	0	2	0
1454	39281	1.595	2.148	35.019	2.923	582.875	5.556	1454	110	18	2	50	3	4	2	10	10	5	77064.55185	78786.97798	1	44	2	1	1	0.53	0.42	0.53	0.42	0.11	0	0	2	NA	1	2	0	1	3333	64	1.821	2.255	29.2215	3.672	505	4.795	2	2	3
1455	39285	2.261	3.109	35.019	2.923	387	10.769	1455	218	528	2	44	3	5	2	11	11	5	96420.09128	99477.93692	1	47	1	1	1	0.64	0.44	0.7	0.3	0.4	1	0	1	3	2	2	0	1	1852	373	3.5175	2.578	31.8175	2.69	371.5	13.03	3	3	3
1456	39286	1.19	1.055	23.999	1.414	387	3.329	1456	71	68	2	44	4	5	1	12	8	5	19017.55422	19242.44688	2	45	2	1	1	0.56	0.55	0.56	0.55	0.01	0	0	2	NA	1	2	0	2	1252.5	69.5	1.1735	1.311	25.6765	1.4945	348.5	3.82	1	0	2
1457	39288	1.595	2.148	35.019	2.923	387	5.556	1457	0	0	2	85	5	3	2	7	7	2.81	31194.39257	34056.71444	1	53	2	1	1	0.17	0.33	0.17	0.33	0.16	0	0	2	NA	1	2	0	2	1894	0	1.813	2.153	33.455	2.454	422	6.55	2	2	3
1458	39293	2.261	3.109	23.999	1.937	387	10.769	1458	0	0	1	42	4	4	2	7	7	1.55	32380.32423	33724.82282	1	49	2	1	1	0.45	0.44	0.45	0.44	0.01	0	0	2	NA	1	2	0	2	2692	0	1.9585	2.8565	24.909	1.9115	417.5	7.47	3	3	2
1459	39298	1.595	2.148	17.721	1.414	387	3.329	1459	431	235	2	48	3	4	1	6	6	2.12	89845.4737	92147.62735	2	44	2	1	1	0.46	0.5	0.46	0.5	0.04	0	0	1	1	3	2	0	1	2041.5	333	1.414	2.1205	19.1915	1.1805	378.5	4.145	2	2	1
1460	39302	0.793	1.055	11.772	0.92	187.5	1.726	1460	0	1	2	40	4	4	1	5	5	1.07	25713.05915	26017.12971	1	47	2	1	1	0.72	0.67	0.9	0.6	0.3	1	1	2	NA	1	2	0	2	431.5	0.5	0.2335	0.288	3.4145	0.271	56.5	0.36	0	0	0
1461	39305	1.595	1.055	23.999	0.92	285.375	5.556	1461	0	1	1	45	4	4	2	11	11	5	27201.68643	28081.47347	1	53	2	1	1	0.46	0.43	0.46	0.43	0.03	0	0	2	NA	1	2	0	1	2527.5	0.5	1.44	1.28	26.9805	0.9825	326.5	4.34	2	0	2
1462	39307	1.595	2.148	17.721	1.937	387	3.329	1462	147	469	1	81	3	5	1	4	4	1.17	8437.708044	8795.406521	1	44	2	1	1	0.39	0.45	0.39	0.45	0.06	0	0	1	3	2	1	0	1	2196	308	1.659	2.0015	19.7225	1.967	352.5	4.295	2	2	1
1463	39314	2.261	3.109	35.019	2.923	582.875	10.769	1463	604	77	1	47	3	5	2	11	11	5	90370.19705	93752.31031	2	48	2	1	1	0.54	0.6	0.4	0.5	0.1	0	0	1	2	3	2	0	1	3350	340.5	2.947	5.0665	41.3705	4.5185	759.5	14.59	3	3	3
1464	39320	2.261	2.148	23.999	1.414	582.875	5.556	1464	15	0	2	66	3	3	1	3	3	1.02	37501.6836	38722.35796	2	49	2	1	1	0.41	0.39	0.41	0.39	0.02	0	0	2	NA	1	2	0	2	3189.5	7.5	2.015	2.445	26.951	1.6295	464	5.86	3	2	2
1465	39322	1.19	1.602	11.772	2.923	582.875	1.726	1465	2	2	1	41	1	1	1	3	3	0.74	17120.13628	18531.43407	1	48	2	1	1	0.49	0.55	0.49	0.55	0.06	0	0	1	2	3	2	0	1	2428	2	1.359	1.608	10.489	2.573	510	2.16	1	1	0
1466	39323	1.595	2.148	23.999	1.937	285.375	10.769	1466	359	272	1	63	3	5	2	8	8	3.9	60645.86585	64631.15863	1	45	2	1	1	0.29	0.16	0.29	0.16	0.13	0	0	2	NA	1	2	0	1	2094	315.5	1.443	2.3905	25.731	1.9	332	10.07	2	2	2
1467	39328	2.261	3.109	35.019	2.923	582.875	10.769	1467	47	102	1	45	1	3	2	9	9	4.17	20256.87849	21063.3225	1	58	1	1	1	0.4	0.17	0.4	0.17	0.23	0	0	1	3	2	2	0	1	2620.5	74.5	2.256	6.3515	48.6585	3.508	846.5	107.115	3	3	3
1468	39329	1.595	1.602	17.721	1.937	387	1.726	1468	0	0	1	49	4	2	2	10	10	4.35	20697.83744	21330.04544	1	51	2	1	1	0.38	0.51	0.38	0.51	0.13	0	0	1	1	3	2	0	1	1670.5	0	1.7165	1.3775	20.2585	2.257	400.5	1.14	2	1	1
1469	39334	1.19	1.602	17.721	1.414	387	1.726	1469	43	150	1	43	2	2	1	4	4	1.11	27932.29888	27863.68043	2	52	2	1	1	0.27	0.27	0.27	0.27	0	0	0	2	NA	1	2	0	1	1339.5	96.5	1.325	1.3655	17.0785	1.4175	382.5	1.065	1	1	1
1470	39337	1.595	3.109	23.999	1.414	387	3.329	1470	710	617	2	42	3	5	2	11	11	3.75	100493.4172	101923.2922	2	56	2	1	1	0.37	0.42	0.37	0.42	0.05	0	0	2	NA	1	2	0	1	2327.5	663.5	1.497	3.129	23.1515	1.5575	443	3.665	2	3	2
1471	39339	2.261	3.109	35.019	2.923	582.875	10.769	1471	74	75	2	45	1	1	1	5	5	1.52	14026.87721	14868.87686	2	56	2	1	1	0.38	0.36	0.38	0.36	0.02	0	0	1	3	2	2	0	2	2983.5	74.5	2.8625	4.1565	39.311	3.8515	667	13.475	3	3	3
1472	39343	0.793	1.602	11.772	0.92	187.5	1.726	1472	294	313	2	60	3	4	2	7	3	1.43	35546.25902	35152.20917	2	44	2	1	1	0.2	0.15	0.2	0.15	0.05	0	0	1	1	3	1	0	1	1223.5	303.5	0.7465	1.737	14.9525	1.139	139.5	2.2	0	1	0
1473	39349	1.595	3.109	23.999	2.923	582.875	10.769	1473	0	2	2	49	4	4	1	1	1	0	20828.74986	21210.21619	2	45	2	1	1	0.36	0.35	0.36	0.35	0.01	0	0	2	NA	1	2	0	1	1066.5	1	1.8235	2.588	25.73	2.495	538	12.46	2	3	2
1474	39350	1.19	1.602	23.999	1.937	387	1.726	1474	0	1	2	55	1	5	2	9	7	3.66	14957.63717	15510.84839	2	58	2	1	1	0.44	0.36	0.44	0.36	0.08	0	0	2	NA	1	2	0	1	1771	0.5	1.262	1.429	22.6645	2.063	343	1.98	1	1	2
1475	39354	0.793	1.055	11.772	0.92	187.5	1.726	1475	0	0	1	54	4	5	2	7	7	1.77	20960.98279	21638.92608	1	44	2	1	1	0.45	0.5	0.45	0.5	0.05	0	0	2	NA	1	2	0	1	1308	0	0.699	0.4395	11.879	0.7575	156	0.835	0	0	0
1476	39363	0.793	1.055	17.721	1.414	187.5	1.726	1476	183	43	2	50	4	3	1	5	5	1.2	25327.10449	25854.46747	2	49	1	1	1	0.35	0.3	0.35	0.3	0.05	0	0	1	1	3	2	0	2	1282	113	0.9025	1.2345	15.3745	1.2515	208.5	1.25	0	0	1
1477	39367	1.595	3.109	23.999	1.937	582.875	5.556	1477	537	453	2	64	3	5	2	7	7	4.08	62731.71317	63428.42026	2	44	2	1	1	0.3	0.26	0.3	0.26	0.04	0	0	1	3	2	2	0	1	2258	495	1.6795	2.5535	24.091	2.027	561	5.89	2	3	2
1478	39368	1.19	1.602	23.999	1.937	387	1.726	1478	95	166	2	41	3	5	2	11	11	5	61349.79257	63295.42644	2	45	2	1	1	0.45	0.59	0.45	0.59	0.14	0	0	2	NA	1	2	0	1	1655	130.5	1.0295	1.3705	22.455	1.92	360.5	2.455	1	1	2
1479	39374	2.261	1.602	23.999	1.937	285.375	5.556	1479	232	232	2	40	4	2	2	7	7	1.32	22787.01535	22386.28985	2	51	2	1	1	0.52	0.43	0.52	0.43	0.09	0	0	1	1	3	2	0	2	3660	232	2.482	1.8	27.869	2.211	332	4.42	3	1	2
1480	39379	0.793	1.055	11.772	0.92	187.5	1.726	1480	3	21	2	67	1	1	1	6	6	2.18	5328.671462	4847.975382	1	58	2	1	1	0.5	0.45	0.5	0.45	0.05	0	0	1	3	2	2	0	2	793.5	12	0.4835	0.568	6.83	0.735	98	1.785	0	0	0
1481	39382	1.595	3.109	23.999	1.937	582.875	5.556	1481	302	284	2	76	3	4	1	6	6	1.89	56799.66094	58539.01672	2	46	2	1	1	0.3	0.34	0	0.2	0.2	0	0	1	3	2	2	0	1	2168	293	1.789	3.2935	21.783	2.215	509	6.7	2	3	2
1482	39389	1.19	1.602	17.721	1.414	387	5.556	1482	135	97	1	78	3	4	1	6	6	2.23	37173.11333	39374.70042	2	51	2	1	1	0.71	0.72	0.7	0.8	0.1	1	0	1	3	2	2	0	1	1341	116	1.1415	1.8105	18.002	1.487	344.5	4.87	1	1	1
1483	39392	2.261	3.109	23.999	0.92	582.875	1.726	1483	474	487	2	46	3	3	2	11	11	4.97	104659.8905	107619.5639	1	50	2	1	1	0.3	0.34	0.3	0.34	0.04	0	0	1	3	2	2	0	2	2496.5	480.5	2.103	2.751	23.68	0.7985	583	1.99	3	3	2
1484	39399	1.595	3.109	35.019	1.414	387	10.769	1484	845	142	2	51	1	5	2	11	11	5	17297.6968	17797.05506	2	48	2	1	1	0.56	0.42	0.56	0.42	0.14	0	0	2	NA	1	2	0	1	1989	493.5	1.6585	3.0235	31.073	1.3635	427.5	20.48	2	3	3
1485	39400	1.595	2.148	23.999	2.923	387	5.556	1485	236	359	2	67	3	4	2	10	10	5	77071.58309	77927.55076	2	47	2	1	1	0.37	0.38	0.37	0.38	0.01	0	0	2	NA	1	2	0	2	2168	297.5	1.6945	2.454	21.7345	2.6865	413.5	6.045	2	2	2
1486	39402	1.595	2.148	35.019	2.923	387	3.329	1486	144	266	1	57	3	4	2	11	11	5	80151.79799	82142.50666	2	44	2	1	1	0.52	0.41	0.52	0.41	0.11	0	0	1	3	2	2	0	1	3268.5	205	1.793	2.2075	31.277	2.5745	352	3.275	2	2	3
1487	39404	2.261	3.109	35.019	2.923	582.875	5.556	1487	533	460	1	48	3	5	2	11	11	5	104643.8183	107076.7558	2	47	2	1	1	0.29	0.21	0.29	0.21	0.08	0	0	1	3	2	2	0	1	3439	496.5	2.553	4.1425	44.8445	2.8455	561	6.63	3	3	3
1488	39405	0.793	1.055	11.772	0.92	187.5	1.726	1488	2	105	2	69	3	4	2	11	11	5	84823.86048	85975.18451	1	57	2	1	1	0.53	0.55	0.53	0.55	0.02	0	0	2	NA	1	2	0	2	1221.5	53.5	0.5885	1.0885	9.7015	0.7305	173	0.875	0	0	0
1489	39420	2.261	3.109	35.019	2.923	582.875	10.769	1489	5	2	2	74	3	5	1	77	77	NA	50781.36044	54044.77006	2	50	1	1	1	0.43	0.46	0.43	0.46	0.03	0	0	1	3	2	2	0	1	1812.5	3.5	2.945	3.172	33.5965	3.1345	881	14.895	3	3	3
1490	39422	2.261	3.109	35.019	1.937	582.875	10.769	1490	516	216	1	51	3	2	2	8	8	3.41	83470.18975	85543.31643	2	50	1	1	1	0.35	0.38	0.35	0.38	0.03	0	0	2	NA	1	2	0	2	2289.5	366	2.0085	3.312	29.09	2.151	568	9.305	3	3	3
1491	39424	1.595	1.602	23.999	1.414	582.875	5.556	1491	86	95	2	66	3	5	2	7	7	3.03	62731.71317	63428.42026	2	44	2	1	1	0.28	0.35	0.28	0.35	0.07	0	0	2	NA	1	2	0	1	1358.5	90.5	1.442	1.6375	22.641	1.4165	506	5.545	2	1	2
1492	39426	1.595	2.148	17.721	1.937	387	10.769	1492	0	0	2	40	1	2	1	NA	NA	NA	19973.8521	21561.64272	1	56	2	1	1	0.47	0.45	0.47	0.45	0.02	0	0	1	2	3	2	0	1	1182	0	1.452	1.9635	20.647	2.1475	356.5	9.59	2	2	1
1493	39429	2.261	2.148	23.999	1.937	582.875	5.556	1493	129	262	1	50	3	5	2	11	11	5	67592.1814	69682.29123	2	52	1	1	1	0.38	0.5	0.4	0.4	0	0	0	1	3	2	2	0	1	2409.5	195.5	2.3135	2.486	23.694	2.0275	654	6.095	3	2	2
1494	39432	1.595	2.148	17.721	1.414	387	3.329	1494	65	81	1	49	3	4	2	11	6	1.51	85173.88289	87154.15023	2	44	2	1	1	0.45	0.48	0.45	0.48	0.03	0	0	2	NA	1	2	0	1	2181	73	1.8435	2.224	20.3585	1.383	359.5	4.14	2	2	1
1495	39434	2.261	3.109	23.999	2.923	582.875	10.769	1495	4	3	2	70	3	3	2	8	8	3.79	50781.36044	51249.51131	2	50	2	1	1	0.37	0.24	0.37	0.24	0.13	0	0	2	NA	1	2	0	1	2250	3.5	2.3625	3.113	26.738	3.9025	596.5	11.945	3	3	2
1496	39436	1.19	1.602	23.999	1.937	187.5	5.556	1496	142	189	1	48	4	4	2	11	11	5	24459.92099	25412.96681	1	52	2	1	1	0.35	0.31	0.35	0.31	0.04	0	0	1	1	3	2	0	1	2063	165.5	1.155	1.493	24.925	1.7665	211	4.745	1	1	2
1497	39438	1.595	1.602	23.999	1.937	285.375	3.329	1497	260	199	2	47	3	4	2	8	8	3.9	90455.73053	93324.42374	1	55	2	1	1	0.4	0.44	0.4	0.44	0.04	0	0	2	NA	1	2	0	1	1501	229.5	1.523	1.569	22.1515	1.717	326.5	3.47	2	1	2
1498	39446	1.595	2.148	23.999	1.414	387	3.329	1498	299	142	2	43	3	4	2	9	9	3	89845.4737	91123.84396	2	44	2	1	1	0.43	0.41	0.43	0.41	0.02	0	0	2	NA	1	2	0	2	1814.5	220.5	1.559	1.9865	24.32	1.641	391.5	4.11	2	2	2
1499	39454	1.19	2.148	17.721	1.414	387	3.329	1499	154	189	1	67	4	2	1	2	2	0.63	8747.041662	8960.298728	1	48	2	2	2	0.57	0.5	0.57	0.5	0.07	0	0	1	1	3	2	0	1	1403	171.5	1.275	2.147	15.334	1.2225	399.5	2.9	1	2	1
1500	39455	1.595	2.148	23.999	1.937	582.875	1.726	1500	8	2	2	46	3	4	2	11	11	5	97554.91394	100313.6659	1	54	2	1	1	0.27	0.3	0.27	0.3	0.03	0	0	2	NA	1	2	0	2	2293	5	1.768	2.2355	26.2315	2.2475	486	2.27	2	2	2
1501	39456	1.595	2.148	11.772	1.937	387	3.329	1501	0	0	1	50	3	4	1	5	5	1.2	35168.53578	35641.57146	1	46	2	1	1	0.29	0.27	0.29	0.27	0.02	0	0	1	3	2	2	0	1	2876	0	1.5945	2.021	13.96	1.8345	439.5	3.28	2	2	0
1502	39459	0.793	1.602	11.772	0.92	187.5	3.329	1502	104	84	1	81	3	1	1	6	6	1.32	22202.6971	22615.49886	2	48	2	1	1	0.26	0.34	0.26	0.34	0.08	0	0	1	3	2	1	0	1	1371.5	94	0.633	1.5195	11.3405	1.0915	226.5	3.435	0	1	0
1503	39463	1.19	2.148	17.721	1.937	387	5.556	1503	369	448	2	50	3	4	1	4	4	0.9	44199.57197	44421.6255	2	44	1	1	1	0.35	0.34	0.35	0.34	0.01	0	0	1	3	2	2	0	1	1314.5	408.5	1.187	1.9865	20.174	1.765	393.5	6.05	1	2	1
1504	39464	2.261	2.148	35.019	1.937	582.875	5.556	1504	71	36	2	44	1	1	1	5	5	0.77	19973.8521	21561.64272	1	56	2	1	1	0.63	0.69	0.7	0.7	0	0	0	1	1	3	2	0	2	2881	53.5	2.3065	2.301	31.3505	2.1335	582.5	5.68	3	2	3
1505	39470	0.793	1.055	11.772	0.92	187.5	1.726	1505	0	77	1	76	4	2	2	8	8	3.41	11928.20968	11712.31301	2	56	1	1	1	0.48	0.43	0.48	0.43	0.05	0	0	1	3	2	1	0	1	1270	38.5	0.7385	1.127	10.901	0.5705	137	2.305	0	0	0
1506	39474	1.595	2.148	23.999	1.937	582.875	10.769	1506	176	5	1	72	3	1	2	9	9	3.85	45531.08267	48227.67262	1	50	2	1	1	0.43	0.36	0.43	0.36	0.07	0	0	1	3	2	2	0	1	1739	90.5	1.6745	2.2465	24.281	2.1805	601	7.715	2	2	2
1507	39475	0.793	1.602	11.772	1.414	387	5.556	1507	5	6	2	75	3	3	2	7	7	2.65	53574.87861	52882.08481	2	49	2	1	1	0.57	0.31	0.57	0.31	0.26	0	0	1	3	2	1	0	1	1411.5	5.5	0.872	1.4285	14.3935	1.4925	348.5	4.765	0	1	0
1508	39476	2.261	2.148	35.019	1.414	387	3.329	1508	131	97	1	70	3	5	2	9	9	4.73	43718.50637	44231.16725	2	46	2	1	1	0.29	0.35	0.29	0.35	0.06	0	0	2	NA	1	2	0	1	2375.5	114	2.115	1.954	30.678	1.6435	426.5	3.76	3	2	3
1509	39478	2.261	2.148	23.999	1.414	582.875	1.726	1509	485	150	1	57	3	4	2	11	11	5	105888.795	104617.1144	1	49	2	1	1	0.65	0.74	0.8	0.8	0	1	0	1	3	2	2	0	1	3162	317.5	2.16	2.0105	26.1365	1.214	593.5	2.015	3	2	2
1510	39482	0.793	1.602	11.772	0.92	187.5	3.329	1510	6	0	2	75	3	3	1	12	12	NA	54557.43764	63101.55225	2	57	2	1	1	0.35	0.48	0.35	0.48	0.13	0	0	2	NA	1	1	0	1	1606	3	0.9975	1.422	11.782	0.854	205	3.43	0	1	0
1511	39490	0.793	1.055	11.772	0.92	187.5	10.769	1511	87	138	1	69	3	1	1	5	5	1.66	32379.73145	35761.51375	2	49	2	1	1	0.5	0.44	0.5	0.44	0.06	0	0	1	3	2	2	0	1	648	112.5	0.6535	0.8145	6.7315	0.436	120	8.37	0	0	0
1512	39502	2.261	2.148	17.721	0.92	387	3.329	1512	12	1	1	60	4	3	1	6	6	1.55	12164.19791	12460.76689	1	49	2	1	1	0.36	0.32	0.36	0.32	0.04	0	0	2	NA	1	2	0	2	2999.5	6.5	1.97	2.336	19.198	1.135	444	3.345	3	2	1
1513	39505	2.261	3.109	35.019	2.923	582.875	10.769	1513	7	6	2	74	3	4	2	11	11	5	53574.87861	52882.08481	2	49	2	1	1	0.54	0.46	0.5	0.4	0.1	0	0	2	NA	1	2	0	1	1561.5	6.5	2.8725	3.1415	40.953	4.388	880	20.695	3	3	3
1514	39533	2.261	3.109	23.999	1.937	387	10.769	1514	214	101	2	65	1	4	2	8	8	3.64	7094.975247	5866.176359	1	58	2	1	1	0.23	0.21	0.23	0.21	0.02	0	0	2	NA	1	2	0	2	1754	157.5	1.9955	2.872	26.0075	2.144	443	11.99	3	3	2
1515	39538	1.19	1.602	11.772	2.923	582.875	10.769	1515	130	124	2	60	3	5	1	3	3	1.02	35546.25902	35941.04069	2	44	2	1	1	0.35	0.26	0.35	0.26	0.09	0	0	2	NA	1	2	0	2	766.5	127	1.054	1.4725	13.555	2.8255	543.5	14.495	1	1	0
1516	39543	1.19	1.602	17.721	1.414	285.375	5.556	1516	62	103	2	76	3	4	2	7	7	3.03	52883.77676	53371.30969	2	50	2	1	1	0.44	0.54	0.44	0.54	0.1	0	0	1	3	2	1	1	1	1546	82.5	1.279	1.6355	19.997	1.6455	308.5	4.97	1	1	1
1517	39547	2.261	3.109	35.019	2.923	582.875	10.769	1517	15	15	1	83	3	5	2	7	7	2.96	17895.92441	18654.58362	1	44	2	1	1	0.32	0.41	0.32	0.41	0.09	0	0	1	3	2	2	0	1	1291	15	1.969	2.862	49.428	3.448	483	14.07	3	3	3
1518	39553	1.595	1.602	17.721	1.414	187.5	1.726	1518	6	10	2	70	3	4	2	11	11	5	50781.36044	51249.51131	2	44	2	1	1	0.25	0.33	0.25	0.33	0.08	0	0	2	NA	1	2	0	1	1703	8	1.3975	1.4025	19.472	1.5205	203.5	2.425	2	1	1
1519	39556	1.595	1.602	35.019	2.923	582.875	1.726	1519	0	0	1	54	4	1	1	2	2	0.32	16736.37321	17220.63042	2	45	1	1	1	0.49	0.43	0.49	0.43	0.06	0	0	1	3	2	2	0	1	2046	0	1.7385	1.8	33.031	3.0105	520	2.21	2	1	3
1520	39564	1.19	1.602	17.721	1.414	387	3.329	1520	172	189	2	43	4	4	2	11	11	5	26057.45376	25599.21534	2	50	2	1	1	0.47	0.42	0.47	0.42	0.05	0	0	1	3	2	2	0	1	2150.5	180.5	1.2605	1.7605	19.8405	1.4785	391	2.835	1	1	1
1521	39570	0.793	1.602	11.772	1.414	285.375	5.556	1521	98	50	2	51	1	1	1	4	4	1.4	21707.38486	23010.42688	1	56	1	1	1	0.57	0.42	0.57	0.42	0.15	0	0	2	NA	1	2	0	2	1172	74	0.9935	1.353	14.3145	1.3325	258	4.485	0	1	0
1522	39577	1.595	2.148	23.999	1.937	387	3.329	1522	56	118	2	67	1	4	1	5	5	1.23	11379.9603	9409.032694	2	55	2	1	1	0.2	0.29	0.2	0.29	0.09	0	0	2	NA	1	2	0	1	2369.5	87	1.8035	2.0755	21.3285	2.2795	402.5	4.185	2	2	2
1523	39588	2.261	3.109	35.019	2.923	582.875	5.556	1523	142	101	1	61	3	4	2	8	8	3.48	74056.79928	74526.37941	2	47	2	1	1	0.26	0.32	0.26	0.32	0.06	0	0	1	3	2	1	0	1	3193.5	121.5	2.054	2.909	44.7275	3.415	626.5	5.91	3	3	3
1524	39591	1.19	2.148	17.721	1.414	387	3.329	1524	101	170	2	61	3	5	2	11	11	5	49663.00218	50337.08384	2	56	2	1	1	0.16	0.35	0.16	0.35	0.19	0	0	1	3	2	2	0	1	1889	135.5	1.1135	1.9645	17.495	1.509	354	4.19	1	2	1
1525	39621	0.793	1.055	11.772	0.92	187.5	3.329	1525	71	64	1	78	3	1	1	6	6	2.33	41236.40235	42098.60116	2	49	2	1	1	0.35	0.45	0.35	0.45	0.1	0	0	1	3	2	2	0	2	1568	67.5	1.006	1.037	14.736	0.7115	210	2.825	0	0	0
1526	39625	1.19	1.602	23.999	1.937	387	3.329	1526	145	85	2	45	1	2	1	6	6	1.08	17515.36253	18021.00447	2	57	2	1	1	0.31	0.33	0.31	0.33	0.02	0	0	2	NA	1	2	0	1	1978.5	115	1.336	1.706	24.636	1.941	343	2.655	1	1	2
1527	39626	2.261	3.109	35.019	1.937	387	5.556	1527	121	195	1	50	3	5	2	11	11	5	98473.73276	100919.4984	2	47	2	1	1	0.36	0.47	0.36	0.47	0.11	0	0	2	NA	1	2	0	1	3264	158	1.98	2.635	34.778	1.9665	390	4.605	3	3	3
1528	39638	1.595	3.109	17.721	1.937	285.375	5.556	1528	414	191	2	70	3	2	1	3	3	1.02	41045.81826	40515.04173	2	48	2	1	1	0.27	0.21	0.27	0.21	0.06	0	0	1	1	3	2	0	1	1402	302.5	1.4355	2.646	19.6665	1.7655	325.5	5.425	2	3	1
1529	39641	1.19	2.148	35.019	1.937	285.375	3.329	1529	214	521	1	42	1	5	2	11	11	5	19018.43919	19775.57986	2	54	2	1	1	0.3	0.41	0.3	0.41	0.11	0	0	2	NA	1	2	0	1	2345	367.5	1.354	1.904	32.9715	2.282	288	3.255	1	2	3
1530	39646	1.595	3.109	35.019	2.923	387	5.556	1530	316	241	1	51	3	4	2	10	10	5	67592.1814	69682.29123	2	52	2	1	1	0.3	0.3	0.3	0.3	0	0	0	1	1	3	2	0	1	3390	278.5	1.569	3.0605	33.451	2.489	405	6.23	2	3	3
1531	39650	2.261	3.109	35.019	2.923	582.875	5.556	1531	71	215	1	45	3	4	2	11	11	5	90370.19705	93752.31031	2	48	2	1	1	0.43	0.48	0.3	0.4	0.1	0	0	2	NA	1	2	0	1	4097	143	2.9865	4.2745	40.7335	2.6435	605	5.265	3	3	3
1532	39659	1.19	1.602	17.721	2.923	582.875	10.769	1532	201	201	2	84	4	3	1	3	3	1.12	18487.63723	19368.33442	1	55	2	1	2	0.45	0.51	0.45	0.51	0.06	0	0	1	1	3	1	0	1	1268.5	201	1.1975	1.7085	17.263	2.314	499	12.365	1	1	1
1533	39662	0.793	1.055	17.721	1.414	187.5	5.556	1533	75	2	1	50	1	1	1	6	6	1.24	19340.33971	20934.65989	1	47	2	1	1	0.38	0.42	0.38	0.42	0.04	0	0	1	3	2	2	0	1	1966	38.5	0.9895	1.1615	16.3795	1.318	219	4.375	0	0	1
1534	39674	2.261	3.109	35.019	2.923	582.875	10.769	1534	618	230	1	78	3	3	1	6	6	3.06	52851.19242	53725.84947	2	55	2	1	1	0.31	0.31	0.31	0.31	0	0	0	1	2	3	2	0	1	3293.5	424	2.1955	5.6545	51.101	3.7525	782.5	62.32	3	3	3
1535	39677	2.261	3.109	35.019	2.923	582.875	5.556	1535	142	139	1	49	3	5	2	11	11	3.21	85173.88289	87154.15023	2	44	2	1	1	0.38	0.32	0.38	0.32	0.06	0	0	2	NA	1	2	0	1	3451.5	140.5	2.8065	2.79	37.475	3.9725	684	6.845	3	3	3
1536	39690	2.261	2.148	35.019	2.923	582.875	10.769	1536	148	208	1	69	1	1	1	6	6	1.9	4718.562888	4668.348319	1	56	2	1	1	0.46	0.6	0.4	0.6	0.2	0	0	1	3	2	2	0	1	1858	178	2.0285	2.187	36.7765	3.1035	765	8.195	3	2	3
1537	39695	2.261	2.148	23.999	1.937	582.875	10.769	1537	179	59	2	59	3	4	2	9	9	5	96707.19957	98868.64739	1	47	2	1	1	0.47	0.48	0.47	0.48	0.01	0	0	1	1	3	2	0	2	2220.5	119	2.036	2.099	24.096	2.216	601	8.815	3	2	2
1538	39697	1.19	3.109	17.721	0.92	285.375	3.329	1538	852	475	1	53	3	3	1	6	6	1.03	28098.4218	27760.97137	1	48	2	1	1	0.35	0.36	0.2	0.2	0	0	0	1	1	3	2	0	1	2197	663.5	1.3605	3.2765	20.544	0.9515	294	3.945	1	3	1
1539	39707	1.595	3.109	17.721	1.937	582.875	10.769	1539	2	0	2	41	3	3	2	11	11	5	96526.33931	99256.0043	2	57	2	1	1	0.38	0.35	0.38	0.35	0.03	0	0	2	NA	1	2	0	1	1464	1	1.553	2.675	18.3355	1.697	515	10.295	2	3	1
1540	39723	2.261	2.148	35.019	2.923	582.875	10.769	1540	125	127	1	59	3	5	2	11	11	5	67592.1814	69682.29123	2	52	2	1	1	0.6	0.62	0.7	0.6	0.1	0	0	1	3	2	2	0	1	1893.5	126	2.1315	2.4535	32.731	2.642	891.5	8.94	3	2	3
1541	39728	1.19	1.055	17.721	1.414	387	1.726	1541	142	161	2	64	3	3	2	11	11	5	84823.86048	86211.68599	2	55	1	1	1	0.29	0.23	0.29	0.23	0.06	0	0	2	NA	1	2	0	1	1115	151.5	1.2165	1.2875	16.0085	1.405	386.5	1.53	1	0	1
1542	39732	1.595	1.602	11.772	1.414	285.375	1.726	1542	297	200	1	53	3	4	2	7	7	2.88	83470.18975	85543.31643	2	50	2	1	1	0.31	0.32	0.31	0.32	0.01	0	0	1	1	3	2	0	1	1606	248.5	1.396	1.7995	14.7125	1.4535	250	2.115	2	1	0
1543	39751	1.19	1.055	11.772	0.92	285.375	1.726	1543	78	159	2	75	3	3	1	6	6	2.61	51126.28235	59133.05163	1	55	2	1	1	0.3	0.18	0.3	0.18	0.12	0	0	2	NA	1	2	0	1	1106	118.5	1.0215	1.2885	13.8225	1.045	273.5	2.19	1	0	0
1544	39752	1.595	3.109	23.999	2.923	582.875	10.769	1544	181	4	1	72	1	1	2	7	7	2.33	4718.562888	6850.484532	1	56	1	1	1	0.55	0.48	0.55	0.48	0.07	0	0	2	NA	1	2	0	1	2937	92.5	1.781	3.04	24.601	2.538	546.5	9.305	2	3	2
1545	39761	2.261	3.109	35.019	2.923	582.875	10.769	1545	0	0	1	56	4	2	1	6	6	2.47	32380.32423	32455.94806	1	49	2	1	1	0.32	0.37	0.32	0.37	0.05	0	0	2	NA	1	2	0	1	2301.5	0	2.9555	5.908	30.5015	3.0505	681	18.365	3	3	3
1546	39764	0.793	2.148	17.721	1.414	387	5.556	1546	20	23	2	49	3	4	2	8	8	3.41	93565.19661	95962.66251	2	50	2	1	1	0.43	0.46	0.43	0.46	0.03	0	0	2	NA	1	2	0	2	1573	21.5	0.9465	1.959	17.375	1.6525	339	4.715	0	2	1
1547	39772	1.19	3.109	23.999	1.414	285.375	5.556	1547	399	505	1	61	3	3	2	9	9	5	79633.26888	80138.20835	1	49	2	1	1	0.28	0.45	0.28	0.45	0.17	0	0	1	1	3	2	0	1	1995.5	452	1.1695	2.6595	22.2335	1.3475	255	5.625	1	3	2
1548	39773	2.261	1.602	35.019	1.937	582.875	1.726	1548	107	115	1	81	3	2	1	6	6	1.25	21792.40106	22197.57442	2	50	2	1	1	0.23	0.23	0.23	0.23	0	0	0	1	3	2	1	0	1	3560	111	1.979	1.5135	37.419	1.837	544	2.135	3	1	3
1549	39782	1.19	1.602	35.019	2.923	387	3.329	1549	0	465	1	42	3	1	2	9	7	4.18	89859.35778	89638.60938	2	49	2	1	1	0.32	0.34	0.32	0.34	0.02	0	0	1	1	3	2	0	1	2473	232.5	1.073	1.8715	36.5955	3.264	388	4.305	1	1	3
1550	39783	0.793	1.055	11.772	1.414	285.375	5.556	1550	130	71	1	68	4	5	1	5	5	1.56	12164.19791	12460.76689	1	49	2	2	1	0.56	0.31	0.56	0.31	0.25	1	1	1	3	2	2	0	1	1557	100.5	0.8765	0.7745	14.582	1.386	305.5	4.42	0	0	0
1551	39785	0.793	1.055	11.772	0.92	187.5	1.726	1551	316	326	2	71	3	3	1	6	6	2.18	48241.27596	55796.23105	1	48	2	1	1	0.37	0.39	0.37	0.39	0.02	0	0	1	1	3	1	0	2	950.5	321	0.265	0.827	6.4725	0.281	119.5	1.005	0	0	0
1552	39792	1.19	3.109	17.721	1.414	187.5	5.556	1552	568	144	2	77	1	1	1	5	5	1.34	8881.615556	12343.81158	2	54	2	1	1	0.39	0.46	0.39	0.46	0.07	0	0	1	1	3	1	0	2	1270.5	356	1.2125	2.6605	15.771	1.4945	219.5	7.07	1	3	1
1553	39793	2.261	3.109	23.999	1.937	582.875	10.769	1553	0	0	1	70	3	5	2	11	11	5	41470.82617	44432.56933	2	48	2	1	1	0.23	0.31	0.23	0.31	0.08	0	0	2	NA	1	2	0	1	1768.5	0	1.9585	2.7	27.779	1.978	619.5	18.89	3	3	2
1554	39796	1.19	2.148	17.721	0.92	285.375	5.556	1554	488	426	2	61	3	2	2	9	9	5	66182.6286	68336.86357	2	49	2	1	1	0.34	0.38	0.34	0.38	0.04	0	0	1	1	3	2	0	1	1072	457	1.1965	2.224	15.1365	1.1735	324.5	5.59	1	2	1
1555	39799	1.19	3.109	23.999	1.414	285.375	1.726	1555	378	260	1	50	4	5	1	99	99	NA	25524.81409	26584.65761	2	50	2	1	1	0.46	0.45	0.46	0.45	0.01	0	0	2	NA	1	2	0	1	3158	319	1.16	2.901	22.2635	1.388	259.5	2.195	1	3	2
1556	39802	0.793	1.055	17.721	0.92	187.5	1.726	1556	10	305	2	45	4	2	1	5	1	0.2	32632.51954	32058.65402	2	53	2	1	1	0.37	0.36	0.37	0.36	0.01	0	0	1	1	3	2	0	1	1400.5	157.5	0.671	0.7715	20.4015	1.1275	165	1.24	0	0	1
1557	39804	1.19	2.148	17.721	1.414	285.375	3.329	1557	145	231	2	42	3	5	2	11	11	5	76835.75946	79008.59522	1	44	2	1	1	0.14	0.14	0.14	0.14	0	0	0	2	NA	1	2	0	1	1854	188	1.226	2.1445	16.8055	1.3175	319	3.92	1	2	1
1558	39813	1.595	3.109	35.019	2.923	387	10.769	1558	260	101	1	42	1	1	2	7	7	1.61	15213.9009	15695.75614	1	58	2	1	1	0.54	0.51	0.54	0.51	0.03	0	0	1	3	2	2	0	1	2355	180.5	1.4455	3.343	42.7785	3.848	401.5	12.95	2	3	3
1559	39814	0.793	1.055	11.772	0.92	285.375	1.726	1559	87	88	2	44	1	4	1	3	3	0.91	19217.48306	19928.24554	2	54	2	1	1	0.58	0.71	0.5	0.6	0.1	0	0	1	3	2	2	0	1	2016	87.5	1.0005	1.1095	11.2565	0.8265	304.5	2.455	0	0	0
1560	39823	1.19	1.602	23.999	1.414	387	1.726	1560	149	167	2	53	5	5	1	13	13	NA	101192.0217	103453.7072	1	58	2	1	1	0.44	0.4	0.44	0.4	0.04	0	0	2	NA	1	2	0	1	1384.5	158	1.181	1.415	20.7295	1.5375	363	2.235	1	1	2
1561	39831	2.261	3.109	35.019	2.923	582.875	10.769	1561	107	64	1	66	3	5	2	11	11	5	63593.78445	62833.9246	2	49	2	1	1	0.33	0.31	0.33	0.31	0.02	0	0	2	NA	1	1	1	1	3924	85.5	2.8165	3.723	34.1075	2.705	761	24.795	3	3	3
1562	39838	2.261	3.109	35.019	1.937	582.875	3.329	1562	85	85	1	58	3	4	1	5	5	2.09	25294.99853	26077.1796	2	49	2	1	1	0.34	0.26	0.34	0.26	0.08	0	0	2	NA	1	2	0	2	3557	85	2.141	2.566	31.468	1.886	515	3.35	3	3	3
1563	39842	1.595	2.148	17.721	1.414	285.375	5.556	1563	284	334	1	71	3	5	2	11	11	5	41236.40235	40961.72936	2	49	2	1	1	0.46	0.41	0.46	0.41	0.05	0	0	1	3	2	1	0	1	1933	309	1.429	2.2705	20.0445	1.6185	284	4.445	2	2	1
1564	39853	0.793	1.055	11.772	0.92	285.375	1.726	1564	16	5	2	63	3	4	2	11	11	5	65328.89009	66054.44179	2	50	2	1	1	0.52	0.54	0.52	0.54	0.02	0	0	2	NA	1	2	0	1	1403	10.5	0.9175	1.087	10.5085	1.1205	320	1.265	0	0	0
1565	39860	0.793	1.055	11.772	1.414	285.375	1.726	1565	98	98	2	58	4	5	2	11	11	5	23817.98146	24254.19381	1	44	2	1	2	0.4	0.22	0.4	0.22	0.18	0	0	2	NA	1	2	1	2	898	98	0.403	0.801	13.125	1.217	255	1.47	0	0	0
1566	39861	1.19	1.602	23.999	1.414	387	5.556	1566	1	1	1	63	4	4	1	5	5	1.5	9714.123141	9950.958117	1	44	1	2	2	0.92	0.86	1	0.9	0.1	1	1	1	3	2	2	1	2	1630.5	1	1.083	1.488	23.507	1.365	394.5	4.685	1	1	2
1567	39864	1.595	1.602	17.721	0.92	387	3.329	1567	152	124	2	42	3	5	2	9	9	2.06	110074.9597	108836.4926	1	56	2	1	1	0.35	0.41	0.35	0.41	0.06	0	0	2	NA	1	2	0	2	1984	138	1.5945	1.8345	15.648	1.128	420.5	2.77	2	1	1
1568	39868	2.261	2.148	35.019	2.923	387	5.556	1568	92	171	1	58	1	5	2	8	8	3.11	22079.28956	22778.58563	1	56	2	1	1	0.58	0.52	0.58	0.52	0.06	0	0	1	3	2	2	1	1	2703	131.5	3.6275	2.3905	31.514	2.585	406.5	4.47	3	2	3
1569	39869	1.19	2.148	23.999	1.937	285.375	5.556	1569	170	213	2	48	3	5	2	11	11	5	110383.2901	113211.694	2	47	2	1	1	0.46	0.39	0.46	0.39	0.07	0	0	2	NA	1	2	0	1	1530.5	191.5	1.0565	2.103	26.703	1.6945	318.5	4.665	1	2	2
1570	39872	2.261	2.148	23.999	1.937	187.5	5.556	1570	292	249	1	64	3	3	1	5	5	1.36	66541.05223	65745.97651	2	46	2	1	1	0.58	0.56	0.58	0.56	0.02	0	0	1	1	3	2	0	1	3004.5	270.5	1.8825	2.3535	28.225	1.8975	236	6.8	3	2	2
1571	39878	1.19	1.055	11.772	0.92	285.375	5.556	1571	119	162	2	43	1	4	1	NA	NA	NA	14026.87721	14431.81187	2	56	2	1	1	0.56	0.59	0.56	0.59	0.03	0	0	2	NA	1	2	0	1	1796.5	140.5	1.1725	1.2945	11.755	0.852	271	5.03	1	0	0
1572	39884	1.19	3.109	17.721	1.414	187.5	5.556	1572	592	628	2	47	3	4	1	6	6	3.01	100493.4172	101923.2922	2	46	2	1	1	0.38	0.4	0.38	0.4	0.02	0	0	1	1	3	2	0	1	1261	610	1.056	2.8375	16.6925	1.2085	225.5	5.09	1	3	1
1573	39886	0.793	1.055	11.772	0.92	187.5	1.726	1573	59	38	2	48	3	4	1	2	2	0.75	41246.55498	42554.63919	2	54	2	1	2	0.4	0.45	0.4	0.45	0.05	0	0	1	3	2	2	0	2	1024	48.5	0.698	1.2975	5.1705	0.6715	199.5	2.125	0	0	0
1574	39892	1.19	1.055	17.721	1.937	285.375	1.726	1574	54	0	1	60	4	2	2	9	9	3.73	7775.480849	7965.050797	1	51	2	1	1	0.3	0.56	0.3	0.56	0.26	0	0	1	1	3	2	0	1	1902	27	1.0975	1.009	18.5755	2.021	299	1.43	1	0	1
1575	39909	2.261	3.109	35.019	2.923	387	10.769	1575	201	77	1	81	3	4	2	8	8	3.79	20926.03518	21709.6568	2	50	2	1	1	0.18	0.21	0.18	0.21	0.03	0	0	1	3	2	1	0	1	2264	139	2.074	2.8225	30.0505	2.9575	444.5	10.91	3	3	3
1576	39927	2.261	2.148	35.019	1.937	582.875	3.329	1576	50	135	1	46	3	5	2	11	11	5	85693.88666	88900.98856	1	45	2	1	1	0.23	0.37	0.23	0.37	0.14	0	0	2	NA	1	2	0	1	3150.5	92.5	1.916	2.407	30.406	2.162	487.5	2.765	3	2	3
1577	39929	0.793	1.055	23.999	1.414	187.5	3.329	1577	16	1	1	76	1	1	1	6	6	0.84	7101.447409	9420.815342	2	55	2	1	1	0.64	0.56	0.7	0.7	0	0	0	1	3	2	2	0	1	1344	8.5	0.5485	1.096	21.6015	1.3895	121.5	3.18	0	0	2
1578	39930	1.595	1.055	11.772	0.92	187.5	1.726	1578	270	200	1	50	3	4	1	2	2	0.72	29517.39771	30430.14533	1	49	2	1	1	0.38	0.41	0.38	0.41	0.03	0	0	1	1	3	2	0	1	1568.5	235	1.657	0.7855	10.249	0.604	224	2.01	2	0	0
1579	39931	1.19	2.148	17.721	1.937	187.5	5.556	1579	208	208	1	56	3	2	1	2	2	0.51	29577.90931	30964.7048	2	44	2	1	1	0.39	0.48	0.39	0.48	0.09	0	0	1	3	2	2	0	1	1930	208	1.216	1.905	17.566	1.803	234	5.85	1	2	1
1580	39932	1.595	1.602	35.019	1.937	387	3.329	1580	339	339	1	63	1	1	2	7	7	1.19	15068.68772	13622.56885	2	53	1	1	2	0.3	0.22	0.3	0.22	0.08	0	0	1	3	2	2	0	1	1574	339	1.388	1.791	32.378	2.076	446	3.76	2	1	3
1581	39936	1.19	1.602	17.721	1.414	387	3.329	1581	102	89	2	42	3	4	2	11	11	5	97554.91394	100313.6659	1	54	2	1	1	0.5	0.48	0.5	0.48	0.02	0	0	2	NA	1	2	0	1	1291	95.5	1.0635	1.384	15.047	1.3775	363.5	3.14	1	1	1
1582	39946	1.595	2.148	23.999	1.937	387	5.556	1582	90	138	2	55	2	2	1	NA	NA	NA	61472.85846	70930.8081	2	45	1	1	1	0.35	0.31	0.35	0.31	0.04	0	0	1	2	3	2	0	3	2282	114	1.6415	2.083	22.8505	1.841	410	5.065	2	2	2
1583	39953	2.261	2.148	35.019	1.937	582.875	5.556	1583	209	252	1	69	1	5	2	11	11	5	12399.66653	11651.48662	1	47	1	1	1	0.52	0.42	0.52	0.42	0.1	0	0	1	3	2	2	0	1	2860	230.5	2.315	2.2295	35.145	2.1335	594	4.445	3	2	3
1584	39958	1.595	1.602	17.721	1.937	387	3.329	1584	107	77	2	78	1	3	1	6	6	2.03	5328.671462	6767.158236	1	58	1	1	1	0.18	0.19	0.18	0.19	0.01	0	0	2	NA	1	1	0	2	1620.5	92	1.576	1.572	15.444	1.786	343.5	2.955	2	1	1
1585	39961	1.595	2.148	23.999	1.937	285.375	5.556	1585	687	167	2	43	2	4	2	11	11	5	100630.5539	99498.34697	1	49	1	1	1	0.25	0.24	0.25	0.24	0.01	0	0	2	NA	1	2	0	1	2095.5	427	1.5265	2.1225	24.824	1.6695	273.5	5.445	2	2	2
1586	39963	0.793	1.055	11.772	0.92	187.5	1.726	1586	402	139	2	41	3	2	1	2	2	0.78	41985.35855	43816.54594	1	47	2	1	1	0.38	0.43	0.38	0.43	0.05	0	0	1	1	3	2	0	1	760	270.5	0.947	1.0165	7.878	0.625	78	1.47	0	0	0
1587	39965	2.261	3.109	23.999	2.923	582.875	10.769	1587	201	189	2	78	3	5	1	6	6	3.13	59154.584	59845.58782	1	50	2	1	1	0.39	0.41	0.39	0.41	0.02	0	0	1	3	2	2	0	1	1594.5	195	2.511	2.7955	25.7595	2.3295	524	8.485	3	3	2
1588	39966	0.793	1.602	17.721	1.414	187.5	3.329	1588	321	290	2	52	3	5	1	3	3	1.33	46029.49343	46780.48325	2	50	2	1	1	0.16	0.35	0.16	0.35	0.19	0	0	1	3	2	2	0	1	1659.5	305.5	0.888	1.412	19.529	1.5775	200.5	3.595	0	1	1
1589	39974	1.19	1.602	23.999	1.937	285.375	3.329	1589	276	124	2	49	1	3	2	10	10	4.92	20581.04022	20669.51187	2	53	2	1	1	0.34	0.27	0.34	0.27	0.07	0	0	2	NA	1	2	0	2	2167.5	200	1.245	1.622	27.904	1.867	248	4.08	1	1	2
1590	39976	1.19	1.055	11.772	0.92	387	1.726	1590	20	0	1	70	1	1	1	2	2	0.55	4329.095591	6568.463314	1	58	2	1	2	0.42	0.45	0.42	0.45	0.03	0	0	1	3	2	2	0	2	1415.5	10	1.0645	0.9955	11.19	0.8995	385.5	0.91	1	0	0
1591	39978	2.261	3.109	35.019	2.923	582.875	10.769	1591	316	308	1	48	3	4	2	8	8	2.12	101272.9033	103627.468	1	46	2	1	1	0.5	0.5	0.5	0.5	0	0	0	1	3	2	2	0	1	3030.5	312	2.4155	3.504	56.264	3.824	622.5	16.155	3	3	3
1592	39979	1.595	3.109	17.721	1.937	387	5.556	1592	331	288	1	47	3	4	2	11	11	5	101272.9033	103627.468	1	46	2	1	1	0.44	0.41	0.44	0.41	0.03	0	0	2	NA	1	2	0	1	2840	309.5	1.69	3.245	19.4295	1.738	389	5.195	2	3	1
1593	39986	0.793	2.148	11.772	0.92	285.375	5.556	1593	91	33	2	52	3	4	2	11	11	5	90113.00487	91583.23502	2	44	2	1	1	0.36	0.45	0.36	0.45	0.09	0	0	1	3	2	2	0	1	1662	62	0.9365	1.9445	14.9985	0.7785	313	4.34	0	2	0
1594	39989	2.261	2.148	23.999	1.414	387	1.726	1594	372	47	2	44	5	5	1	2	2	0.76	30909.29799	31475.38364	1	53	2	1	1	0.34	0.32	0.34	0.32	0.02	0	0	2	NA	1	2	0	1	2478	209.5	1.88	2.4245	21.206	1.515	458	1.455	3	2	2
1595	40004	0.793	1.055	11.772	0.92	187.5	1.726	1595	201	118	2	51	3	3	2	7	7	2.18	96707.19957	98539.49062	1	47	2	1	1	0.56	0.51	0.56	0.51	0.05	0	0	1	3	2	2	0	1	994	159.5	0.575	1.0135	13.2185	0.913	178	1.195	0	0	0
1596	40007	2.261	3.109	23.999	1.937	387	3.329	1596	252	308	1	69	3	4	2	8	8	3.99	71671.19085	71700.24059	1	46	2	1	1	0.43	0.44	0.43	0.44	0.01	0	0	1	3	2	2	1	1	2262.5	280	1.9465	2.6125	25.3955	1.9625	376	4.09	3	3	2
1597	40008	1.19	1.602	17.721	1.937	187.5	1.726	1597	214	186	1	73	3	1	1	1	1	0.26	51636.95704	57335.19477	1	49	1	1	1	0.41	0.44	0.41	0.44	0.03	0	0	1	1	3	2	0	1	1960	200	1.2935	1.3755	16.8995	1.7625	239.5	2.23	1	1	1
1598	40010	0.793	1.602	11.772	0.92	187.5	3.329	1598	30	0	2	63	3	4	2	7	7	3.35	68114.58193	69039.10901	1	54	1	1	1	0.45	0.32	0.45	0.32	0.13	0	0	2	NA	1	2	0	2	1792.5	15	0.8425	1.3815	8.7595	0.542	239.5	2.66	0	1	0
1599	40016	0.793	1.055	11.772	1.414	285.375	3.329	1599	86	50	1	41	5	5	2	11	11	4.42	92482.46431	95943.62937	1	54	2	1	1	0.52	0.53	0.52	0.53	0.01	0	0	1	1	3	2	0	2	1424	68	0.8695	0.927	14.832	1.46	290.5	2.74	0	0	0
1600	40024	1.595	1.602	23.999	1.937	582.875	3.329	1600	2	0	1	41	5	5	2	10	10	3.08	35585.50392	36917.29481	2	57	2	1	1	0.46	0.42	0.46	0.42	0.04	0	0	2	NA	1	2	0	2	1822.5	1	1.821	1.478	22.777	1.898	602.5	4.02	2	1	2
1601	40025	1.19	1.602	11.772	1.414	285.375	1.726	1601	73	56	1	61	1	1	1	6	6	1.5	6502.722654	6433.521199	2	58	2	1	1	0.55	0.51	0.55	0.51	0.04	0	0	2	NA	1	2	0	1	1734.5	64.5	1.187	1.4035	14.5985	1.3825	280	2.15	1	1	0
1602	40055	1.595	3.109	35.019	1.937	387	10.769	1602	90	58	1	44	3	4	1	1	1	0.1	37048.01114	38335.28097	2	46	2	1	1	0.28	0.3	0.28	0.3	0.02	0	0	2	NA	1	2	0	1	2313.5	74	1.727	3.1515	29.535	2.2055	420.5	10.985	2	3	3
1603	40058	0.793	1.602	11.772	0.92	187.5	3.329	1603	289	284	2	40	3	5	2	7	4	1.99	51022.68318	51748.66167	2	53	2	1	1	0.4	0.38	0.4	0.38	0.02	0	0	1	1	3	2	1	1	1227	286.5	0.9745	1.4315	9.8715	0.7655	143	3.3	0	1	0
1604	40065	0.793	2.148	11.772	0.92	285.375	10.769	1604	71	105	2	63	4	4	2	7	7	4.49	18973.99279	18844.17692	1	49	2	1	1	0.61	0.64	0.6	0.7	0.1	0	0	2	NA	1	1	0	2	1498.5	88	0.9325	2.0525	12.9825	0.706	250.5	18.69	0	2	0
1605	40084	2.261	2.148	35.019	1.937	387	1.726	1605	77	56	1	77	1	1	2	9	9	2.35	7101.447409	10309.99412	2	55	1	1	1	0.55	0.54	0.55	0.54	0.01	0	0	1	3	2	1	0	2	1417	66.5	1.9845	2.144	29.289	2.173	382.5	2.17	3	2	3
1606	40085	1.19	1.602	11.772	1.414	285.375	5.556	1606	58	56	2	62	1	4	2	7	7	2.65	9041.895727	7475.904158	2	57	2	1	1	0.48	0.46	0.48	0.46	0.02	0	0	2	NA	1	2	0	1	1826	57	1.168	1.841	14.931	1.488	252	4.97	1	1	0
1607	40092	1.595	1.602	35.019	1.937	387	10.769	1607	196	84	2	43	4	4	2	8	8	2.83	25000.3915	25520.95164	2	50	2	1	1	0.34	0.35	0.34	0.35	0.01	0	0	2	NA	1	2	0	1	2601.5	140	1.407	1.695	35.273	2.0195	349.5	10.205	2	1	3
1608	40097	0.793	1.055	11.772	0.92	187.5	3.329	1608	7	0	2	46	2	4	2	11	11	5	93583.70986	94915.26978	2	47	2	1	1	0.23	0.33	0.23	0.33	0.1	0	0	2	NA	1	2	0	3	1275	3.5	0.8055	0.9965	10.5385	0.721	241.5	2.985	0	0	0
1609	40104	2.261	3.109	35.019	2.923	582.875	10.769	1609	164	152	1	81	3	5	2	8	8	4.09	21792.40106	22608.46567	2	50	2	1	1	0.4	0.53	0.4	0.53	0.13	0	0	1	3	2	2	0	1	3727	158	2.7365	4.571	39.7185	3.7315	735.5	12.85	3	3	3
1610	40106	2.261	3.109	35.019	2.923	582.875	10.769	1610	0	453	1	50	4	4	1	4	4	0.93	20691.51434	21360.74219	2	58	2	1	1	0.41	0.38	0.41	0.38	0.03	0	0	1	2	3	2	0	1	6186.5	226.5	3.239	5.6665	60.6775	5.191	791	12.135	3	3	3
1611	40110	2.261	3.109	23.999	2.923	582.875	10.769	1611	449	214	2	65	5	1	1	3	3	0.75	40866.59185	43769.67515	1	50	2	1	1	0.37	0.34	0.37	0.34	0.03	0	0	1	1	3	2	0	2	1973	331.5	2.1505	4.284	27.1605	2.4955	767	20.065	3	3	2
1612	40111	0.793	2.148	11.772	0.92	285.375	3.329	1612	29	29	1	70	3	4	1	5	5	2.09	20812.49039	22045.11542	1	57	2	1	1	0.66	0.64	0.7	0.7	0	0	0	1	3	2	2	0	1	2146	29	0.871	1.923	7.588	0.732	260	2.71	0	2	0
1613	40118	0.793	1.055	11.772	0.92	187.5	1.726	1613	13	0	1	80	1	1	1	6	6	1.68	12399.66653	16449.45909	1	47	2	1	1	0.54	0.54	0.54	0.54	0	0	0	1	1	3	1	0	1	1119.5	6.5	0.8085	1.264	4.994	0.6715	231	2.17	0	0	0
1614	40122	1.595	2.148	17.721	1.414	387	3.329	1614	292	328	2	58	1	2	1	6	6	0.97	13763.13335	14160.45413	1	58	1	1	1	0.24	0.21	0.24	0.21	0.03	0	0	1	1	3	2	0	2	1827.5	310	1.599	2.0135	15.5625	1.3815	343	2.635	2	2	1
1615	40132	1.595	2.148	23.999	1.937	387	3.329	1615	307	204	2	49	1	1	1	NA	NA	NA	12495.53717	12549.25169	2	58	2	2	1	0.53	0.56	0.53	0.56	0.03	0	0	1	3	2	2	0	3	1626	255.5	1.6055	2.272	20.731	2.0315	398	3.865	2	2	2
1616	40149	0.793	1.055	17.721	0.92	285.375	1.726	1616	3	4	2	59	4	3	2	11	11	5	19017.55422	19242.44688	2	45	2	1	1	0.46	0.45	0.46	0.45	0.01	0	0	2	NA	1	2	0	2	1064	3.5	0.922	0.774	17.8085	0.9895	266	1.45	0	0	1
1617	40151	0.793	1.055	11.772	0.92	187.5	3.329	1617	201	101	1	54	3	2	2	10	10	5	33083.30469	33904.98584	2	46	2	1	1	0.2	0.2	0.2	0.2	0	0	0	1	3	2	2	0	1	1242	151	0.6315	1.205	11.6495	1.051	167	3.26	0	0	0
1618	40152	1.595	1.602	23.999	1.414	387	1.726	1618	4	3	1	68	1	5	2	11	11	5	5903.312169	5547.113917	1	58	2	1	1	0.39	0.42	0.39	0.42	0.03	0	0	2	NA	1	2	0	2	1648.5	3.5	1.5095	1.704	22.5455	1.6195	373.5	1.845	2	1	2
1619	40153	1.595	3.109	23.999	1.414	285.375	5.556	1619	61	61	1	46	1	1	2	10	10	3.92	14418.97324	15607.60076	2	56	2	1	1	0.37	0.57	0.37	0.57	0.2	0	0	1	1	3	2	0	2	2549.5	61	1.5105	2.9745	26.173	1.581	264.5	6.79	2	3	2
1620	40161	0.793	1.055	11.772	0.92	187.5	1.726	1620	73	73	2	83	3	2	1	3	3	1.15	30217.1497	34860.17245	2	48	2	1	1	0.47	0.49	0.47	0.49	0.02	0	0	2	NA	1	2	0	2	1016	73	0.821	0.807	9.237	0.974	133	1.01	0	0	0
1621	40165	0.793	2.148	11.772	0.92	187.5	5.556	1621	94	1	2	85	3	5	2	7	7	3.67	30217.1497	37715.68988	2	46	1	1	1	0.37	0.46	0.37	0.46	0.09	0	0	2	NA	1	1	0	1	1035	47.5	0.8625	1.946	10.395	0.9735	183.5	4.92	0	2	0
1622	40176	1.19	1.055	23.999	1.937	387	1.726	1622	73	47	2	54	2	1	2	9	9	3.73	75918.86485	77357.28368	2	52	2	1	1	0.53	0.47	0.53	0.47	0.06	0	0	2	NA	1	2	0	1	1379	60	1.338	1.0835	22.5705	1.751	391.5	0.77	1	0	2
1623	40178	1.595	3.109	23.999	1.414	387	10.769	1623	758	758	2	53	3	5	1	6	6	3.13	90663.16298	92689.52397	1	45	2	1	1	0.46	0.46	0.46	0.46	0	0	0	2	NA	1	2	0	1	2187	758	1.634	3.838	22.438	1.2415	362	8.01	2	3	2
1624	40196	0.793	2.148	11.772	0.92	285.375	5.556	1624	0	37	1	59	5	5	2	11	11	3.43	87029.44548	89421.9006	1	54	2	1	1	0.4	0.27	0.4	0.27	0.13	0	0	2	NA	1	2	0	2	1881.5	18.5	0.9815	2.2285	10.568	0.9925	288.5	5.6	0	2	0
1625	40200	2.261	2.148	23.999	1.414	387	5.556	1625	223	218	2	44	3	3	2	7	7	2.49	90393.99848	92950.24721	1	45	2	1	1	0.3	0.39	0.3	0.39	0.09	0	0	1	1	3	2	0	2	2766	220.5	1.9155	2.2725	23.19	1.265	399.5	4.675	3	2	2
1626	40203	1.19	1.055	11.772	0.92	387	3.329	1626	136	95	2	51	2	4	2	7	7	1.5	55087.35056	56131.07905	2	45	2	1	2	0.43	0.42	0.43	0.42	0.01	0	0	2	NA	1	2	0	2	1377	115.5	1.3095	1.2725	11.483	0.7985	355	2.695	1	0	0
1627	40210	0.793	1.602	11.772	0.92	187.5	3.329	1627	23	3	2	59	4	4	1	6	6	2.93	23817.98146	24254.19381	1	44	2	1	1	0.51	0.5	0.51	0.5	0.01	0	0	1	3	2	2	0	1	1486	13	0.932	1.48	14.4045	0.763	171.5	2.805	0	1	0
1628	40211	1.19	2.148	11.772	0.92	285.375	1.726	1628	862	471	2	62	3	2	1	3	3	1.02	39955.23244	42793.57453	2	58	2	1	1	0.41	0.47	0.41	0.47	0.06	0	0	1	1	3	2	0	1	1642	666.5	1.071	2.0125	13.8785	0.763	271	0.475	1	2	0
1629	40217	1.19	1.602	17.721	1.937	285.375	1.726	1629	3	12	1	71	3	5	2	10	10	4.92	32961.50992	38455.11013	2	52	2	1	1	0.26	0.28	0.26	0.28	0.02	0	0	2	NA	1	2	0	1	2131	7.5	1.1495	1.6925	16.5645	1.9155	255	1.795	1	1	1
1630	40220	2.261	3.109	23.999	1.414	387	3.329	1630	499	472	2	45	3	5	2	11	11	5	90393.99848	92950.24721	2	47	2	1	1	0.33	0.19	0.33	0.19	0.14	0	0	1	3	2	2	0	1	2626.5	485.5	1.89	2.9475	22.512	1.3395	369	2.845	3	3	2
1631	40225	2.261	3.109	23.999	2.923	582.875	10.769	1631	1	0	2	66	3	4	1	6	6	3.03	106029.8256	107468.9806	1	57	2	1	1	0.63	0.6	0.6	0.6	0	0	0	2	NA	1	2	0	2	2047.5	0.5	2.2895	3.496	28.059	3.5295	704.5	9.035	3	3	2
1632	40237	1.595	3.109	23.999	1.937	582.875	10.769	1632	85	239	1	85	3	2	1	3	3	0.91	9383.44559	10683.80403	2	51	2	1	1	0.44	0.5	0.44	0.5	0.06	0	0	1	3	2	1	0	2	2101	162	1.681	2.534	24.213	2.1905	519.5	9.44	2	3	2
1633	40244	1.595	1.602	23.999	1.937	285.375	1.726	1633	284	167	1	46	4	4	2	11	11	5	26332.62105	27184.29981	2	57	2	1	1	0.48	0.45	0.48	0.45	0.03	0	0	2	NA	1	2	0	1	1721.5	225.5	1.458	1.875	22.2955	1.734	313.5	2.4	2	1	2
1634	40248	1.595	2.148	23.999	1.937	387	3.329	1634	8	7	2	74	3	2	1	2	2	0.48	50781.36044	50124.69051	2	44	2	2	2	0.54	0.58	0.54	0.58	0.04	0	0	2	NA	1	2	1	3	2156.5	7.5	1.8005	2.096	26.2675	2.109	377.5	2.56	2	2	2
1635	40258	0.793	1.055	11.772	0.92	285.375	1.726	1635	102	102	2	68	4	4	2	9	9	4.17	13659.25539	14461.85893	2	51	2	1	1	0.49	0.51	0.49	0.51	0.02	0	0	1	3	2	2	0	2	1222	102	0.773	0.865	14.437	1.1405	323	0.665	0	0	0
1636	40277	1.595	1.602	17.721	2.923	387	5.556	1636	0	0	1	78	3	4	2	7	7	3.18	46474.07114	49780.40436	1	46	2	1	1	0.39	0.21	0.39	0.21	0.18	0	0	1	3	2	2	0	1	2090	0	1.4095	1.497	18.973	2.492	355	4.52	2	1	1
1637	40280	2.261	3.109	35.019	2.923	582.875	10.769	1637	498	301	1	66	1	4	2	8	8	3.64	4329.095591	4067.883539	1	58	2	1	1	0.47	0.43	0.47	0.43	0.04	0	0	1	3	2	2	0	1	2113	399.5	2.4055	3.6225	38.936	3.7345	540	20.665	3	3	3
1638	40282	0.793	1.055	11.772	0.92	187.5	1.726	1638	5	71	2	67	1	3	1	4	4	1.4	7943.666812	6579.15905	1	55	2	1	1	0.55	0.42	0.55	0.42	0.13	0	0	2	NA	1	2	0	2	669.5	38	0.3895	0.578	13.719	0.756	124.5	0.945	0	0	0
1639	40286	2.261	3.109	17.721	0.92	387	3.329	1639	418	418	2	72	3	2	2	7	7	1.9	38216.03605	37721.85233	2	44	1	2	1	0.47	0.49	0.47	0.49	0.02	0	0	1	1	3	1	0	1	2411	418	2.026	2.803	20.282	0.96	357	3.61	3	3	1
1640	40293	1.595	2.148	23.999	1.937	285.375	5.556	1640	284	158	1	82	3	4	2	7	7	3.11	25709.52677	28238.70046	2	47	2	1	1	0.52	0.54	0.52	0.54	0.02	0	0	2	NA	1	2	0	1	1719.5	221	1.724	2.2025	21.7425	1.852	328	5.01	2	2	2
1641	40295	2.261	2.148	23.999	1.937	387	10.769	1641	5	29	1	64	4	3	2	8	8	3.41	8756.927856	9562.946344	2	51	1	1	1	0.46	0.37	0.46	0.37	0.09	0	0	1	3	2	2	0	1	2144	17	1.911	2.231	26.762	1.895	423	8.25	3	2	2
1642	40302	2.261	2.148	35.019	2.923	582.875	10.769	1642	98	0	1	55	3	5	1	5	5	2.04	85041.72327	87671.41413	2	48	2	1	1	0.25	0.16	0.25	0.16	0.09	0	0	2	NA	1	2	0	1	2187.5	49	2.0605	2.374	35.6415	2.3815	719	11.925	3	2	3
1643	40308	2.261	3.109	35.019	2.923	582.875	10.769	1643	346	291	1	46	3	4	1	5	5	1.13	85173.88289	87154.15023	2	44	2	1	1	0.47	0.36	0.47	0.36	0.11	0	0	1	1	3	2	0	1	3006	318.5	2.15	6.2135	37.5065	2.6415	591	72.4	3	3	3
1644	40317	2.261	2.148	23.999	1.937	387	3.329	1644	331	383	1	60	3	4	2	8	8	3.64	63593.78445	62833.9246	2	49	2	1	1	0.51	0.55	0.51	0.55	0.04	0	0	2	NA	1	2	0	2	2426.5	357	2.2505	2.452	23.734	1.9495	410.5	2.945	3	2	2
1645	40318	1.19	1.602	11.772	0.92	387	1.726	1645	6	2	1	74	5	5	1	6	6	2.49	15294.08477	16199.88083	1	55	1	1	1	0.45	0.23	0.45	0.23	0.22	0	0	1	3	2	2	0	1	1438	4	1.2565	1.405	13.0395	0.942	357.5	1.73	1	1	0
1646	40326	2.261	3.109	35.019	2.923	582.875	10.769	1646	29	124	2	41	1	1	1	5	5	0.86	17204.87838	18572.5537	2	54	2	1	1	0.4	0.41	0.4	0.41	0.01	0	0	2	NA	1	2	0	2	2914.5	76.5	3.2285	4.3465	49.9135	5.211	1147.5	23.925	3	3	3
1647	40335	0.793	1.055	17.721	1.414	285.375	1.726	1647	0	35	2	61	5	3	2	9	9	4.55	13659.25539	14461.85893	2	51	1	1	1	0.31	0.31	0.31	0.31	0	0	0	2	NA	1	2	0	2	1205.5	17.5	0.875	0.869	16.621	1.547	257	1.7	0	0	1
1648	40345	2.261	3.109	35.019	2.923	582.875	10.769	1648	297	231	1	54	3	3	2	8	6	2.5	35168.53578	35641.57146	1	46	2	1	1	0.41	0.46	0.41	0.46	0.05	0	0	1	3	2	2	0	1	4899.5	264	3.977	4.8055	42.8905	2.609	668.5	7.55	3	3	3
1649	40350	1.19	2.148	17.721	1.414	285.375	1.726	1649	546	291	1	51	3	4	1	99	99	NA	80641.14092	82857.9804	1	45	2	1	1	0.36	0.57	0.36	0.57	0.21	0	0	2	NA	1	2	0	2	2311.5	418.5	1.196	2.0735	19.7105	1.1795	307	1.815	1	2	1
1650	40353	1.595	1.055	11.772	1.414	285.375	3.329	1650	0	0	1	66	3	3	1	6	6	2.42	67421.62537	67849.13312	2	46	2	1	1	0.28	0.3	0.28	0.3	0.02	0	0	1	3	2	2	0	1	1395	0	1.3925	1.258	13.1785	1.4225	275.5	3.825	2	0	0
1651	40358	1.595	1.602	23.999	1.937	387	5.556	1651	203	78	2	63	3	4	2	9	3	1.22	62731.71317	63428.42026	2	44	2	1	1	0.35	0.33	0.35	0.33	0.02	0	0	1	3	2	2	1	1	1373	140.5	1.432	1.853	23.0105	1.8995	377.5	5.255	2	1	2
1652	40363	2.261	3.109	35.019	2.923	582.875	10.769	1652	103	65	2	62	3	5	2	11	11	5	53648.09851	54376.27033	1	44	2	1	1	0.41	0.42	0.41	0.42	0.01	0	0	2	NA	1	2	0	1	1972	84	2.1585	3.1415	37.89	3.011	616	16.44	3	3	3
1653	40364	1.19	2.148	17.721	0.92	285.375	3.329	1653	195	495	1	52	1	4	2	8	8	4.69	19018.43919	19775.57986	2	54	2	1	1	0.15	0.22	0.15	0.22	0.07	0	0	2	NA	1	2	0	1	1919.5	345	1.2615	2.0065	18.827	0.816	304.5	2.68	1	2	1
1654	40370	2.261	3.109	35.019	2.923	582.875	10.769	1654	410	75	1	48	3	5	2	11	11	5	104643.8183	108279.7714	2	47	2	1	1	0.23	0.24	0.23	0.24	0.01	0	0	1	3	2	2	0	1	3924	242.5	3.1985	4.6985	53.1165	4.2505	836.5	19.45	3	3	3
1655	40373	2.261	3.109	23.999	1.937	582.875	10.769	1655	436	563	1	43	3	2	1	2	2	0.41	39383.13652	39286.38796	1	46	2	1	1	0.49	0.43	0.49	0.43	0.06	0	0	1	3	2	2	0	2	3505	499.5	2.954	6.788	28.106	1.9545	488	15.055	3	3	2
1656	40380	1.19	1.055	11.772	0.92	187.5	5.556	1656	38	30	2	70	4	2	1	2	2	0.84	18325.34342	19728.58044	1	52	2	1	1	0.28	0.46	0.28	0.46	0.18	0	0	1	3	2	2	0	1	1230	34	1.0185	0.765	12.881	0.681	145.5	4.87	1	0	0
1657	40382	1.595	2.148	35.019	2.923	387	5.556	1657	65	14	1	83	3	4	1	6	6	3.55	17895.92441	19661.46158	1	44	2	1	1	0.4	0.34	0.4	0.34	0.06	0	0	2	NA	1	1	0	2	2092.5	39.5	1.6335	2.3005	28.309	2.401	442	5.925	2	2	3
1658	40383	1.19	1.602	11.772	0.92	187.5	1.726	1658	498	554	2	63	3	3	1	6	6	1.03	33768.23456	33393.8951	1	48	2	1	1	0.48	0.44	0.48	0.44	0.04	0	0	1	1	3	2	0	1	1198	526	1.1285	1.677	13.021	0.6275	161	0.75	1	1	0
1659	40386	1.19	1.602	11.772	0.92	285.375	10.769	1659	238	284	2	56	3	5	2	9	9	3.73	95070.18431	93147.43328	2	49	2	1	1	0.33	0.32	0.33	0.32	0.01	0	0	1	3	2	2	1	1	1377	261	1.027	1.4435	12.5155	1.021	283.5	7.68	1	1	0
1660	40391	2.261	3.109	35.019	1.937	582.875	10.769	1660	4	2	1	69	3	3	1	3	3	0.87	34328.7342	34342.64831	2	46	2	1	1	0.55	0.57	0.55	0.57	0.02	0	0	1	3	2	2	0	1	2222	3	2.204	2.773	30.7185	1.9895	504	9.095	3	3	3
1661	40396	0.793	1.055	11.772	1.414	187.5	1.726	1661	136	56	2	62	1	1	1	NA	2	0.51	7094.975247	6176.426605	2	58	2	1	1	0.49	0.45	0.49	0.45	0.04	0	0	1	1	3	2	0	1	1170.5	96	0.7045	0.941	7.062	1.227	185	1.77	0	0	0
1662	40398	1.595	2.148	35.019	2.923	582.875	1.726	1662	50	50	1	56	4	2	2	7	7	2.88	20697.83744	21504.29906	1	51	2	2	2	0.46	0.48	0.46	0.48	0.02	0	0	2	NA	1	2	1	1	2719.5	50	1.5615	2.0175	35.6115	3.2435	558.5	2.325	2	2	3
1663	40399	2.261	2.148	35.019	2.923	387	5.556	1663	4	4	1	85	3	5	2	8	8	4.02	20926.03518	21709.6568	2	50	2	1	1	0.29	0.37	0.29	0.37	0.08	0	0	1	3	2	2	0	1	1943.5	4	2.1	2.1515	28.721	2.3535	404	6.875	3	2	3
1664	40404	1.19	2.148	23.999	1.937	187.5	3.329	1664	659	696	2	40	5	4	2	9	9	3.42	96326.67704	99050.69579	1	47	2	1	1	0.32	0.3	0.32	0.3	0.02	0	0	1	1	3	2	0	1	1584	677.5	1.313	2.2425	24.598	1.802	223	2.6	1	2	2
1665	40408	1.595	1.602	17.721	1.414	187.5	3.329	1665	0	0	1	49	4	3	2	8	8	3.98	25524.81409	26584.65761	2	50	1	1	1	0.55	0.54	0.55	0.54	0.01	0	0	1	1	3	2	0	2	2550	0	1.6175	1.5285	20.633	1.313	241	3.94	2	1	1
1666	40409	2.261	2.148	23.999	1.937	387	5.556	1666	211	226	2	40	1	3	2	11	11	5	19035.52273	19585.04938	2	57	2	1	1	0.48	0.48	0.48	0.48	0	0	0	1	3	2	2	0	1	2225	218.5	2.2255	2.4365	25.4335	1.8205	399.5	6.39	3	2	2
1667	40410	1.595	1.602	17.721	2.923	582.875	10.769	1667	6	31	1	77	3	4	2	7	7	2.65	41236.40235	40961.72936	2	49	2	1	1	0.32	0.35	0.32	0.35	0.03	0	0	1	3	2	2	0	1	1580	18.5	1.464	1.81	17.47	4.5655	573	13.825	2	1	1
1668	40421	2.261	3.109	35.019	2.923	582.875	10.769	1668	124	65	2	40	4	3	1	5	5	1.87	33056.02142	32474.70832	1	49	2	1	1	0.51	0.43	0.51	0.43	0.08	0	0	2	NA	1	2	0	1	2511	94.5	2.815	3.3175	34.0125	3.515	791.5	12.96	3	3	3
1669	40423	1.19	2.148	23.999	1.414	387	3.329	1669	558	148	2	61	3	4	2	8	5	2.04	62731.71317	64773.62135	2	44	2	1	1	0.41	0.4	0.41	0.4	0.01	0	0	1	3	2	2	0	1	1207.5	353	1.345	1.983	21.791	1.335	360	3.36	1	2	2
1670	40435	2.261	3.109	35.019	2.923	582.875	5.556	1670	241	11	1	51	1	4	2	11	11	5	22079.28956	22778.58563	1	56	2	1	1	0.58	0.48	0.58	0.48	0.1	0	0	1	3	2	2	0	1	3370.5	126	2.588	2.839	49.715	2.8065	649.5	6.78	3	3	3
1671	40452	1.595	2.148	35.019	2.923	285.375	3.329	1671	43	0	1	40	4	2	2	9	9	3.42	23284.07077	23995.27434	1	48	2	1	1	0.55	0.53	0.55	0.53	0.02	0	0	2	NA	1	2	0	1	2668.5	21.5	1.666	2.1255	58.4175	3.218	289	3.325	2	2	3
1672	40454	0.793	1.055	11.772	0.92	285.375	1.726	1672	0	1	2	51	3	2	2	8	8	0.95	90113.00487	88290.51053	2	44	2	2	2	0.56	0.47	0.56	0.47	0.09	0	0	2	NA	1	2	0	1	1256.5	0.5	0.8785	1.2055	14.766	1.0055	272.5	2.345	0	0	0
1673	40459	1.19	1.602	17.721	0.92	387	10.769	1673	202	95	1	54	3	3	2	11	11	5	68545.73766	70430.07233	1	44	2	1	1	0.43	0.48	0.43	0.48	0.05	0	0	1	1	3	2	0	1	1625.5	148.5	1.307	1.781	17.947	1.013	377.5	27.46	1	1	1
1674	40460	1.19	2.148	35.019	1.414	387	3.329	1674	1148	1105	2	45	3	4	2	9	9	2.89	106827.4882	108347.4878	1	46	2	1	1	0.26	0.26	0.26	0.26	0	0	0	1	1	3	2	0	1	1634.5	1126.5	1.176	2.3795	36.8105	1.183	407	2.735	1	2	3
1675	40461	1.595	2.148	17.721	1.937	387	5.556	1675	40	0	2	82	3	3	2	11	11	5	24355.77192	30399.78124	1	44	2	1	2	0.63	0.79	0.5	0.8	0.3	1	1	1	3	2	1	1	1	1582	20	1.5305	2.279	19.818	1.669	397.5	5.955	2	2	1
1676	40474	2.261	3.109	35.019	2.923	387	10.769	1676	142	190	1	55	3	3	1	6	6	1.25	31777.30822	32650.87215	2	57	2	1	1	0.25	0.25	0.25	0.25	0	0	0	1	1	3	2	0	1	2296	166	2.046	3.108	47.163	3.5925	455	12.41	3	3	3
1677	40475	1.595	1.602	35.019	1.937	285.375	5.556	1677	0	0	2	51	4	3	1	3	3	0.83	20480.44301	20855.5303	2	45	2	1	1	0.4	0.45	0.4	0.45	0.05	0	0	2	NA	1	2	0	2	1578.5	0	1.4735	1.786	28.9575	2.1445	312.5	6.22	2	1	3
1678	40485	1.19	3.109	17.721	1.414	285.375	3.329	1678	720	384	2	69	1	3	1	5	5	1.64	10668.71278	8820.96815	2	55	2	1	1	0.45	0.34	0.45	0.34	0.11	0	0	1	1	3	2	0	1	1804.5	552	1.384	2.5275	15.153	1.2795	272.5	2.6	1	3	1
1679	40492	1.595	3.109	17.721	1.937	582.875	5.556	1679	455	256	1	41	1	1	1	1	1	0	17120.13628	17662.36587	1	48	2	1	1	0.4	0.5	0.4	0.5	0.1	0	0	1	3	2	2	0	1	2187	355.5	1.572	2.62	18.13	2.035	492	5.81	2	3	1
1680	40518	0.793	1.055	11.772	1.414	187.5	3.329	1680	92	58	2	62	3	3	2	8	8	3.74	53648.09851	56572.30415	1	44	2	2	2	0.38	0.37	0.38	0.37	0.01	0	0	2	NA	1	2	0	2	1875	75	0.7855	0.885	12.1885	1.353	176.5	3.14	0	0	0
1681	40523	2.261	3.109	23.999	1.414	582.875	10.769	1681	502	196	1	67	1	1	2	11	11	5	4137.77669	4278.343145	2	57	1	2	2	0.34	0.45	0.34	0.45	0.11	0	0	1	3	2	1	0	1	2162.5	349	2.1235	3.109	20.762	1.435	510.5	8.27	3	3	2
1682	40531	0.793	1.055	17.721	1.414	187.5	3.329	1682	40	40	2	69	1	1	1	3	3	1.25	10668.71278	9706.294951	1	57	1	1	1	0.51	0.44	0.51	0.44	0.07	0	0	2	NA	1	2	0	1	1665	40	0.769	0.985	15.065	1.457	152	2.84	0	0	1
1683	40532	2.261	3.109	23.999	1.414	582.875	5.556	1683	1044	773	2	41	3	4	2	10	10	3.36	90393.99848	92950.24721	2	47	2	1	1	0.24	0.43	0.24	0.43	0.19	0	0	1	3	2	2	0	1	1338.5	908.5	3.923	3.362	21.2935	1.451	475.5	6.84	3	3	2
1684	40534	2.261	3.109	35.019	1.937	285.375	3.329	1684	241	278	1	45	3	3	2	11	11	5	71904.20132	74844.39736	1	58	2	1	1	0.48	0.41	0.48	0.41	0.07	0	0	1	1	3	2	0	1	2291	259.5	2.022	3.3305	32.042	2.1505	274.5	2.855	3	3	3
1685	40540	1.19	1.602	11.772	0.92	285.375	3.329	1685	543	543	1	82	3	4	2	8	8	3.64	27291.26798	29976.0454	2	53	2	1	1	0.37	0.37	0.37	0.37	0	0	0	1	3	2	1	0	2	1335	543	1.071	1.446	11.163	1.024	278	3.11	1	1	0
1686	40545	1.595	1.602	17.721	1.937	387	1.726	1686	103	172	2	78	3	4	1	6	6	3.03	56358.01725	59319.00937	1	53	2	1	1	0.29	0.46	0.29	0.46	0.17	0	0	1	3	2	1	0	1	1488.5	137.5	1.499	1.5415	19.1235	1.8285	390	2.455	2	1	1
1687	40548	2.261	3.109	35.019	2.923	582.875	10.769	1687	13	48	2	64	3	5	1	6	6	1.89	62731.71317	63428.42026	2	44	2	1	1	0.34	0.35	0.34	0.35	0.01	0	0	1	3	2	2	0	1	1967	30.5	3.039	3.803	45.7535	3.725	976	18.715	3	3	3
1688	40551	2.261	3.109	35.019	2.923	582.875	10.769	1688	77	224	1	65	3	4	1	5	5	1.39	31962.04142	31580.13819	2	50	2	1	1	0.21	0.17	0	0.2	0.2	0	0	1	3	2	2	0	1	4324.5	150.5	2.947	3.989	40.856	3.612	622	10.49	3	3	3
1689	40557	1.595	2.148	35.019	2.923	387	10.769	1689	11	0	2	58	3	5	2	11	11	5	75992.48831	77690.95336	2	52	1	1	1	0.49	0.41	0.49	0.41	0.08	0	0	2	NA	1	2	0	1	2789	5.5	1.595	2.3305	32.546	2.769	399	11.125	2	2	3
1690	40561	2.261	3.109	35.019	2.923	582.875	10.769	1690	475	431	1	54	3	5	2	9	9	5	67592.1814	69682.29123	2	52	2	1	1	0.34	0.43	0.34	0.43	0.09	0	0	1	3	2	2	0	1	3108.5	453	4.6685	3.861	31.2775	2.794	503.5	9.765	3	3	3
1691	40563	1.595	1.055	35.019	1.937	387	3.329	1691	104	79	1	70	4	2	2	8	8	3.74	11283.11448	11078.89382	1	52	1	1	1	0.36	0.31	0.36	0.31	0.05	0	0	2	NA	1	2	0	1	1707	91.5	1.3875	1.301	29.7665	2.14	428	2.865	2	0	3
1692	40569	0.793	2.148	11.772	0.92	187.5	1.726	1692	1110	1416	2	45	3	3	1	6	4	1.72	41985.35855	43816.54594	1	47	2	1	1	0.5	0.37	0.5	0.37	0.13	0	0	1	1	3	2	0	1	211.5	1263	0.568	2.517	10.125	0.208	121.5	0.48	0	2	0
1693	40570	1.595	1.602	23.999	2.923	582.875	10.769	1693	178	219	2	75	3	3	2	8	8	3.41	53879.44513	54508.82834	2	48	2	2	2	0.54	0.47	0.54	0.47	0.07	0	0	1	3	2	2	0	1	1516	198.5	1.458	1.807	21.433	3.2885	570	8.775	2	1	2
1694	40574	1.19	1.055	17.721	1.414	285.375	3.329	1694	4	77	2	47	4	4	2	11	11	4	19017.55422	19242.44688	2	45	1	1	1	0.53	0.5	0.53	0.5	0.03	0	0	2	NA	1	2	1	1	1332	40.5	1.1065	1.3145	16.2905	1.195	267	3.72	1	0	1
1695	40575	1.595	2.148	17.721	2.923	387	10.769	1695	3	3	1	85	3	3	1	5	5	2.45	20926.03518	22984.63307	2	44	2	1	1	0.37	0.3	0.37	0.3	0.07	0	0	1	3	2	1	0	1	1494.5	3	1.476	2.3635	18.4265	2.41	392.5	9.105	2	2	1
1696	40585	2.261	2.148	35.019	1.414	387	5.556	1696	173	173	1	61	1	1	1	5	5	1.49	5207.7281	5152.307874	1	57	1	1	1	0.32	0.42	0.32	0.42	0.1	0	0	1	1	3	2	0	1	2054	173	2.589	2.497	28.597	1.639	343	5.22	3	2	3
1697	40587	2.261	3.109	35.019	2.923	582.875	10.769	1697	369	369	1	45	3	4	2	11	11	5	95268.17767	97483.13435	2	46	2	1	1	0.26	0.32	0.26	0.32	0.06	0	0	2	NA	1	2	0	1	2349	369	3.098	4.6	44.759	4.664	711	20.01	3	3	3
1698	40591	2.261	3.109	35.019	2.923	582.875	5.556	1698	86	41	1	48	4	4	2	11	11	3.94	20697.83744	21367.26979	1	51	2	1	1	0.28	0.29	0.28	0.29	0.01	0	0	2	NA	1	2	0	1	3825.5	63.5	2.493	3.002	44.7045	3.295	584.5	6.97	3	3	3
1699	40592	1.19	1.602	17.721	0.92	387	1.726	1699	55	109	2	40	5	5	2	11	11	5	121368.5405	124800.7172	2	55	2	1	1	0.5	0.56	0.5	0.5	0	0	0	2	NA	1	2	0	2	1544.5	82	1.339	1.402	18.644	0.908	362	1.6	1	1	1
1700	40596	2.261	3.109	35.019	2.923	582.875	10.769	1700	68	68	1	44	4	3	1	1	1	0.27	16736.37321	17388.48205	2	45	2	1	1	0.42	0.4	0.42	0.4	0.02	0	0	1	1	3	2	0	1	5134	68	2.182	4.246	61.895	4.208	587	7.35	3	3	3
1701	40597	1.19	2.148	23.999	1.937	285.375	5.556	1701	77	76	1	42	1	4	1	3	3	0.44	20000.65123	20634.1126	1	53	2	1	1	0.22	0.33	0.22	0.33	0.11	0	0	1	3	2	2	0	1	2201	76.5	1.372	2.103	24.074	1.948	281	5.57	1	2	2
1702	40599	1.19	2.148	17.721	1.937	285.375	3.329	1702	402	488	2	71	3	3	2	8	8	3.41	62389.49397	72328.30407	2	47	2	1	1	0.35	0.32	0.35	0.32	0.03	0	0	2	NA	1	2	0	1	1826	445	1.358	2.5055	19.9865	1.6645	287.5	3.33	1	2	1
1703	40607	2.261	3.109	35.019	2.923	582.875	10.769	1703	0	0	2	40	4	5	2	11	11	5	23486.64378	23916.78788	2	52	2	1	1	0.49	0.51	0.49	0.51	0.02	0	0	2	NA	1	2	0	1	2206	0	2.0665	2.9045	38.4295	3.37	488.5	13.565	3	3	3
1704	40633	2.261	3.109	35.019	2.923	387	10.769	1704	911	911	1	51	1	2	2	11	11	5	15213.9009	15320.93528	1	58	2	1	1	0.39	0.38	0.39	0.38	0.01	0	0	2	NA	1	2	0	1	4713	911	1.911	5.208	56.554	4.755	399	21.19	3	3	3
1705	40637	1.595	3.109	23.999	2.923	582.875	10.769	1705	412	527	1	53	3	1	2	9	9	4.24	80151.79799	82142.50666	2	44	1	1	1	0.51	0.39	0.51	0.39	0.12	0	0	1	1	3	2	0	1	3067	469.5	1.689	3.6805	27.143	2.7255	521	7.715	2	3	2
1706	40639	2.261	3.109	23.999	1.414	582.875	10.769	1706	534	369	1	47	3	5	2	11	11	5	85693.88666	88900.98856	1	45	2	1	1	0.46	0.35	0.46	0.35	0.11	0	0	2	NA	1	2	0	1	2621	451.5	2.138	2.5425	25.158	1.3745	469.5	55.535	3	3	2
1707	40643	2.261	1.602	35.019	2.923	285.375	3.329	1707	145	129	1	67	1	3	1	5	5	1.24	3251.361327	3055.178372	1	58	1	1	1	0.37	0.33	0.37	0.33	0.04	0	0	1	1	3	2	0	1	2109	137	1.9905	1.785	30.0935	2.4225	328.5	2.865	3	1	3
1708	40644	2.261	3.109	23.999	1.937	285.375	10.769	1708	8	5	1	71	3	2	1	4	4	0.9	15391.933	15289.40834	2	44	1	1	1	0.26	0.38	0.26	0.38	0.12	0	0	1	3	2	2	0	1	1334.5	6.5	1.8805	2.725	24.179	2.178	336	7.37	3	3	2
1709	40646	1.595	1.602	35.019	1.937	582.875	3.329	1709	211	144	1	51	3	4	2	7	7	1.59	80696.21253	82914.56594	1	55	2	1	1	0.27	0.33	0.27	0.33	0.06	0	0	1	3	2	2	0	1	3822.5	177.5	1.837	1.852	30.466	1.9235	473	3.57	2	1	3
1710	40658	1.19	2.148	17.721	1.937	387	10.769	1710	201	272	2	69	3	4	1	12	12	NA	63157.80538	64015.05356	1	55	2	1	1	0.48	0.44	0.48	0.44	0.04	0	0	2	NA	1	2	0	1	1719.5	236.5	1.2995	2.356	16.7705	1.816	429.5	8.84	1	2	1
1711	40661	1.595	3.109	17.721	1.937	387	10.769	1711	234	0	2	49	3	3	2	7	7	3.66	85351.40164	88058.21728	1	48	2	1	1	0.67	0.54	0.6	0.6	0	0	0	2	NA	1	2	0	2	1587	117	1.4635	2.5995	20.088	1.7585	429	8.03	2	3	1
1712	40683	0.793	1.602	17.721	0.92	187.5	3.329	1712	357	257	2	57	3	4	1	3	3	0.91	46631.02135	45687.93025	2	49	1	2	2	0.47	0.42	0.47	0.42	0.05	0	0	1	1	3	2	0	2	1267	307	0.911	1.4	15.9345	1.15	211	3.73	0	1	1
1713	40684	2.261	3.109	23.999	2.923	582.875	10.769	1713	3	4	1	54	3	3	1	13	13	NA	36339.13661	37241.68199	2	47	2	1	1	0.48	0.52	0.48	0.52	0.04	0	0	1	3	2	2	0	1	1162.5	3.5	2.144	2.855	24.9025	2.636	539.5	12.21	3	3	2
1714	40688	2.261	3.109	35.019	2.923	582.875	10.769	1714	86	299	1	43	3	4	1	6	6	1.37	89859.35778	89638.60938	2	52	2	1	1	0.36	0.41	0.3	0.3	0	0	0	2	NA	1	2	0	1	4984.5	192.5	3.8485	4.6815	41.22	2.7475	740	7.365	3	3	3
1715	40697	2.261	3.109	35.019	2.923	582.875	3.329	1715	104	0	1	44	1	1	1	NA	NA	NA	22079.28956	23899.39496	1	56	1	1	1	0.58	0.54	0.58	0.54	0.04	0	0	1	3	2	2	0	1	3419.5	52	1.923	2.6795	38.258	3.8445	534.5	3.925	3	3	3
1716	40700	1.19	2.148	23.999	1.414	387	1.726	1716	669	254	2	51	4	1	1	4	4	1.48	33056.02142	32474.70832	1	49	2	1	1	0.36	0.41	0.36	0.41	0.05	0	0	2	NA	1	2	0	1	2078	461.5	1.262	2.1685	23.6295	1.353	347.5	2.215	1	2	2
1717	40702	1.595	3.109	23.999	1.937	582.875	5.556	1717	274	11	1	49	3	3	2	11	11	5	85693.88666	88900.98856	2	47	2	1	1	0.33	0.26	0.33	0.26	0.07	0	0	2	NA	1	2	0	1	3377.5	142.5	1.7145	3.1225	23.6045	1.658	505.5	4.34	2	3	2
1718	40711	2.261	2.148	35.019	2.923	387	10.769	1718	23	1	1	68	4	3	1	12	2	0.84	9188.76901	9412.795601	1	52	2	1	2	0.25	0.3	0.25	0.3	0.05	0	0	1	1	3	2	0	1	2104	12	2.026	2.175	35.187	2.61	372	13.01	3	2	3
1719	40714	1.595	1.602	17.721	0.92	187.5	3.329	1719	191	189	2	42	3	5	2	11	11	4.87	151857.7993	156152.1807	1	57	2	1	1	0.57	0.46	0.57	0.46	0.11	0	0	2	NA	1	2	0	1	1514	190	1.5065	1.7255	17.6535	0.968	173	2.635	2	1	1
1720	40717	0.793	1.055	11.772	1.414	187.5	1.726	1720	293	154	2	74	1	1	1	3	3	0.69	8881.615556	12343.81158	2	54	2	1	1	0.35	0.28	0.35	0.28	0.07	0	0	2	NA	1	2	0	2	982.5	223.5	0.874	1.2395	11.5885	1.3595	227.5	1.98	0	0	0
1721	40718	0.793	1.602	17.721	1.414	285.375	5.556	1721	3	115	1	82	1	2	1	5	5	1.56	6502.722654	8966.534093	2	58	2	1	1	0.58	0.59	0.58	0.59	0.01	0	0	1	3	2	1	1	1	1396.5	59	0.987	1.729	20.2895	1.65	333	6.24	0	1	1
1722	40721	1.19	1.055	23.999	1.937	285.375	3.329	1722	29	72	1	41	1	2	1	2	2	0.44	24368.21112	26377.00369	1	57	2	1	1	0.34	0.27	0.34	0.27	0.07	0	0	1	1	3	2	0	1	1961	50.5	1.1535	1.0945	20.787	2.0365	301.5	2.82	1	0	2
1723	40725	2.261	3.109	35.019	2.923	582.875	5.556	1723	52	253	1	40	3	3	2	8	8	1.92	95268.17767	97483.13435	2	46	2	1	1	0.32	0.19	0.32	0.19	0.13	0	0	2	NA	1	2	0	1	3755	152.5	2.6705	4.8755	38.1805	3.084	764.5	5.515	3	3	3
1724	40726	1.595	3.109	35.019	2.923	387	3.329	1724	510	608	1	48	3	4	2	11	11	5	90370.19705	93752.31031	2	48	1	1	1	0.35	0.29	0.35	0.29	0.06	0	0	1	3	2	2	0	1	3225	559	1.849	2.974	41.719	2.6355	381.5	3.305	2	3	3
1725	40737	1.595	1.602	17.721	1.414	285.375	10.769	1725	82	82	2	63	3	4	2	11	11	5	52901.78689	53619.82895	2	52	2	1	1	0.52	0.42	0.52	0.42	0.1	0	0	2	NA	1	1	0	1	1374	82	1.51	1.7775	19.123	1.408	327	29.335	2	1	1
1726	40746	1.595	3.109	35.019	2.923	582.875	5.556	1726	562	562	2	41	1	5	2	11	11	5	18798.96576	19494.24929	2	48	2	1	1	0.42	0.53	0.4	0.5	0.1	0	0	1	2	3	2	0	1	2276	562	1.615	3.053	31.597	2.374	486	6.36	2	3	3
1727	40752	1.595	2.148	35.019	2.923	387	10.769	1727	49	43	2	49	1	2	2	7	7	2.3	14957.63717	15389.44146	2	58	2	1	1	0.3	0.2	0.3	0.2	0.1	0	0	2	NA	1	2	0	1	2114	46	1.815	2.17	28.345	2.293	404.5	7.92	2	2	3
1728	40755	0.793	1.602	17.721	2.923	285.375	10.769	1728	77	94	2	70	3	2	1	5	5	1.82	50781.36044	54044.77006	2	44	2	1	1	0.35	0.32	0.35	0.32	0.03	0	0	2	NA	1	1	0	1	1361	85.5	0.9885	1.493	15.189	2.3095	247.5	9	0	1	1
1729	40765	0.793	1.602	17.721	0.92	187.5	3.329	1729	533	569	2	59	3	5	2	9	9	4.83	107145.5864	108893.71	1	48	2	1	1	0.48	0.46	0.48	0.46	0.02	0	0	1	3	2	2	0	1	1073	551	0.8125	1.7845	17.1095	0.9465	189	4.02	0	1	1
1730	40767	1.19	1.602	17.721	1.414	387	10.769	1730	484	104	2	61	3	4	2	7	5	2.09	76856.30133	77899.48077	1	56	2	1	1	0.33	0.31	0.33	0.31	0.02	0	0	1	3	2	2	0	1	1686.5	294	1.2255	1.766	18.05	1.214	398	8.105	1	1	1
1731	40771	2.261	3.109	35.019	2.923	582.875	5.556	1731	202	72	1	48	4	5	1	99	3	1.22	27414.8496	28553.17133	2	46	2	1	1	0.33	0.42	0.33	0.42	0.09	0	0	2	NA	1	2	0	1	3979.5	137	2.6055	3.1095	36.7685	3.199	707	4.675	3	3	3
1732	40772	1.19	2.148	23.999	1.937	285.375	5.556	1732	714	330	1	56	3	4	2	9	9	3.73	105888.795	104617.1144	1	49	2	1	1	0.12	0.15	0.12	0.15	0.03	0	0	1	2	3	2	0	2	2230	522	1.0345	2.113	21.11	1.953	266.5	6.69	1	2	2
1733	40773	1.595	2.148	11.772	2.923	387	10.769	1733	6	2	1	72	3	3	1	6	6	2.12	39086.24089	39544.58195	2	44	2	1	1	0.27	0.28	0.27	0.28	0.01	0	0	1	3	2	2	0	1	1317	4	1.6005	2.389	14.9615	2.7265	400	9.225	2	2	0
1734	40784	1.595	2.148	17.721	1.414	387	3.329	1734	333	10	1	85	3	3	1	12	12	NA	12121.72537	12575.65016	2	47	2	1	1	0.31	0.47	0.31	0.47	0.16	0	0	1	3	2	2	0	1	2406	171.5	1.5185	2.0515	17.1615	1.503	348	3.53	2	2	1
1735	40790	1.595	1.602	23.999	2.923	187.5	10.769	1735	221	169	2	51	5	4	1	6	6	2.63	29549.93639	30091.12613	2	48	2	1	1	0.52	0.51	0.52	0.51	0.01	0	0	1	1	3	2	0	1	2003.5	195	1.78	1.4605	21.583	2.667	235	8.42	2	1	2
1736	40797	1.595	3.109	23.999	1.414	387	5.556	1736	251	377	1	41	1	4	2	11	11	3.54	22079.28956	22778.58563	1	56	2	1	1	0.57	0.48	0.57	0.48	0.09	0	0	2	NA	1	2	0	1	3434.5	314	1.791	3.927	21.0725	1.5125	374.5	4.32	2	3	2
1737	40800	1.595	2.148	35.019	2.923	582.875	5.556	1737	0	0	1	81	3	3	2	7	7	2.88	21792.40106	22608.46567	2	50	2	1	1	0.44	0.37	0.44	0.37	0.07	0	0	1	3	2	2	0	1	2725	0	1.7485	2.382	40.9665	3.752	472	6.25	2	2	3
1738	40801	1.19	3.109	17.721	1.414	387	5.556	1738	282	285	2	60	3	5	2	10	10	5	66201.71767	76712.59702	2	54	2	1	1	0.51	0.52	0.51	0.52	0.01	0	0	1	3	2	2	0	1	2020.5	283.5	1.246	2.6615	15.9925	1.3585	383	4.385	1	3	1
1739	40804	1.595	2.148	17.721	0.92	387	3.329	1739	207	157	2	54	3	4	1	6	6	3.13	90663.16298	92689.52397	1	45	2	1	1	0.38	0.3	0.38	0.3	0.08	0	0	1	3	2	2	0	1	2288.5	182	1.495	1.9995	19.8405	1.152	369.5	3.375	2	2	1
1740	40807	2.261	3.109	35.019	2.923	582.875	10.769	1740	11	16	1	76	3	5	1	5	5	1.74	40704.4636	41181.7806	2	50	2	1	1	0.37	0.54	0.37	0.54	0.17	0	0	2	NA	1	2	0	1	1613.5	13.5	2.435	2.875	28.7815	3.0275	599	12.505	3	3	3
1741	40810	0.793	2.148	17.721	0.92	187.5	5.556	1741	254	319	1	71	3	3	1	5	5	1.6	17082.22895	18302.19922	1	53	2	1	1	0.28	0.19	0.28	0.19	0.09	0	0	1	3	2	2	0	2	1525.5	286.5	0.9015	1.946	15.4975	1.1175	201	4.62	0	2	1
1742	40812	2.261	1.602	23.999	1.937	285.375	3.329	1742	5	9	1	40	4	4	2	10	10	4.35	28551.47367	29474.91701	1	50	2	1	1	0.42	0.46	0.42	0.46	0.04	0	0	2	NA	1	2	0	2	2768.5	7	1.855	1.5615	22.75	1.792	286.5	3.12	3	1	2
1743	40824	1.19	1.602	17.721	1.937	387	5.556	1743	23	22	1	71	3	4	1	6	6	2.65	33426.51421	35813.75264	1	44	2	1	1	0.57	0.38	0.57	0.38	0.19	0	0	1	3	2	2	0	1	2009	22.5	1.3305	1.689	19.7245	1.7075	460	4.94	1	1	1
1744	40828	2.261	3.109	35.019	2.923	582.875	10.769	1744	717	608	1	43	3	3	1	2	2	0.35	34493.84588	35295.81749	2	50	2	1	1	0.61	0.57	0.5	0.5	0	0	0	1	1	3	2	0	1	2875	662.5	2.716	3.605	30.8175	2.4895	689	11.685	3	3	3
1745	40829	1.19	1.602	17.721	1.937	387	1.726	1745	0	18	2	56	1	1	2	9	8	1.87	20014.18898	20792.5408	2	55	1	1	1	0.34	0.31	0.34	0.31	0.03	0	0	2	NA	1	2	0	2	1946	9	1.3515	1.5625	20.183	1.784	394	2.495	1	1	1
1746	40831	1.19	1.602	23.999	1.414	387	5.556	1746	115	62	2	63	5	4	2	7	7	2.81	12128.37201	12980.76285	1	49	2	1	1	0.37	0.33	0.37	0.33	0.04	0	0	2	NA	1	2	0	2	1719	88.5	1.209	1.4695	23.3275	1.462	413	5.585	1	1	2
1747	40858	1.595	1.602	17.721	1.414	285.375	3.329	1747	16	3	1	49	1	2	1	6	6	1.63	20256.87849	20399.39173	2	58	1	1	1	0.37	0.37	0.37	0.37	0	0	0	1	3	2	2	0	2	1542	9.5	1.3945	1.553	16.129	1.357	269.5	3.74	2	1	1
1748	40860	1.19	1.602	11.772	1.414	285.375	5.556	1748	0	81	1	82	3	1	1	4	4	0.9	11035.67039	11240.85015	1	48	2	1	2	0.19	0.24	0.19	0.24	0.05	0	0	2	NA	1	2	0	1	1226.5	40.5	1.157	1.5285	14.5685	1.57	313.5	7.195	1	1	0
1749	40861	0.793	1.602	17.721	0.92	187.5	1.726	1749	249	249	2	46	4	5	2	11	11	5	22048.73049	22309.46841	2	56	2	1	1	0.39	0.31	0.39	0.31	0.08	0	0	2	NA	1	2	0	2	1553	249	0.826	1.439	18.826	1.081	207	2.01	0	1	1
1750	40871	1.19	1.055	23.999	1.937	582.875	1.726	1750	9	0	2	79	3	3	1	3	3	1.43	53590.33122	61982.98952	2	54	2	1	1	0.3	0.23	0.3	0.23	0.07	0	0	2	NA	1	2	0	2	1622.5	4.5	1.3425	1.2785	21.312	2.134	471.5	0.675	1	0	2
1751	40875	1.19	1.055	23.999	1.414	187.5	3.329	1751	146	145	2	51	3	4	1	2	2	0.52	44109.14682	45095.00537	1	52	2	1	1	0.24	0.25	0.24	0.25	0.01	0	0	1	2	3	2	0	1	1009	145.5	1.1405	1.0805	26.075	1.518	135	3.24	1	0	2
1752	40877	2.261	2.148	35.019	2.923	582.875	5.556	1752	81	197	1	41	1	2	1	4	4	0.95	23503.33688	23668.68993	2	48	2	1	1	0.38	0.44	0.38	0.44	0.06	0	0	2	NA	1	2	0	1	3058.5	139	2.1835	2.4465	33.8065	2.934	740.5	4.82	3	2	3
1753	40886	2.261	2.148	35.019	2.923	582.875	10.769	1753	64	2	2	64	1	2	1	6	6	1.95	14010.46321	11583.95135	1	53	2	1	1	0.51	0.58	0.51	0.58	0.07	0	0	1	3	2	2	0	1	2008.5	33	1.9875	1.926	29.8695	2.872	574	9.41	3	2	3
1754	40888	1.19	1.602	11.772	1.937	387	3.329	1754	0	1	1	66	1	1	1	6	6	2.34	3251.361327	3361.814928	2	58	2	1	1	0.25	0.27	0.25	0.27	0.02	0	0	1	3	2	2	0	1	1724	0.5	1.2395	1.6825	14.0385	2.112	380.5	3.885	1	1	0
1755	40890	1.19	3.109	23.999	1.937	187.5	5.556	1755	478	408	2	40	3	2	1	2	2	0.61	31301.71292	30949.53344	2	56	2	1	1	0.31	0.31	0.31	0.31	0	0	0	1	1	3	2	0	1	2057	443	1.0385	3.128	26.459	1.938	211	6.435	1	3	2
1756	40891	2.261	3.109	35.019	1.414	582.875	5.556	1756	581	1348	1	40	3	5	2	7	7	2.07	99218.01162	102931.2552	1	50	2	1	1	0.58	0.58	0.58	0.58	0	0	0	2	NA	1	2	0	1	3596.5	964.5	2.0985	5.207	37.252	1.5165	479.5	6.91	3	3	3
1757	40899	2.261	3.109	35.019	2.923	582.875	10.769	1757	432	285	2	50	3	2	2	10	10	5	90113.00487	91583.23502	2	50	2	1	1	0.39	0.38	0.39	0.38	0.01	0	0	2	NA	1	2	0	1	2407.5	358.5	2.4185	3.3295	28.8655	2.557	581.5	8.96	3	3	3
1758	40908	2.261	2.148	35.019	1.937	582.875	5.556	1758	213	0	1	41	5	4	1	4	4	1.67	101272.9033	104791.7306	1	48	2	1	1	0.48	0.48	0.48	0.48	0	0	0	1	1	3	2	0	1	2267	106.5	1.86	2.0425	31.056	2.157	649	6.375	3	2	3
1759	40912	0.793	1.055	17.721	1.414	285.375	1.726	1759	314	120	1	61	1	1	2	8	8	1.87	5903.312169	5840.489593	2	58	2	1	1	0.3	0.33	0.3	0.33	0.03	0	0	1	3	2	2	1	1	1668	217	0.9245	1.3235	20.3455	1.1885	255	0.91	0	0	1
1760	40921	1.19	3.109	35.019	2.923	285.375	10.769	1760	1525	1232	2	52	3	4	2	9	9	4.36	119048.5771	116640.874	1	49	2	1	1	0.25	0.25	0.25	0.25	0	0	0	1	1	3	2	0	1	1606.5	1378.5	1.195	4.2035	33.6865	2.4395	278.5	7.655	1	3	3
1761	40930	0.793	1.055	11.772	0.92	187.5	1.726	1761	244	125	2	67	3	5	2	9	9	5	81813.30004	84476.31111	2	53	2	1	1	0.53	0.3	0.53	0.3	0.23	0	0	1	1	3	2	0	1	1160	184.5	0.83	1.261	12.164	0.634	226	2.315	0	0	0
1762	40933	0.793	1.602	11.772	0.92	187.5	1.726	1762	0	190	1	52	1	5	1	6	6	3.13	18143.98362	18866.31145	1	55	1	1	1	0.52	0.42	0.52	0.42	0.1	0	0	1	3	2	2	0	1	1338	95	0.902	1.393	9.3485	0.683	149.5	1.86	0	1	0
1763	40936	2.261	1.602	17.721	1.414	387	5.556	1763	71	71	2	58	4	4	1	4	4	1.25	27793.82772	28302.85536	1	52	2	1	1	0.22	0.21	0.22	0.21	0.01	0	0	2	NA	1	2	0	2	2075	71	3.047	1.612	18.297	1.28	383	4.38	3	1	1
1764	40951	1.19	2.148	23.999	1.414	285.375	3.329	1764	607	364	2	53	4	5	1	6	6	2.47	33056.02142	32474.70832	1	49	2	2	2	0.23	0.21	0.23	0.21	0.02	0	0	2	NA	1	2	0	2	2652	485.5	1.1035	1.941	22.298	1.3195	284.5	3.23	1	2	2
1765	40953	2.261	3.109	35.019	2.923	582.875	10.769	1765	317	259	1	42	3	4	2	11	11	4.25	34493.84588	35295.81749	2	50	2	1	1	0.39	0.23	0.39	0.23	0.16	0	0	2	NA	1	2	0	1	2889.5	288	2.5735	2.6495	29.5495	2.6045	521	25.75	3	3	3
1766	40954	1.595	1.602	23.999	1.937	285.375	3.329	1766	34	7	1	69	4	2	1	77	77	NA	8747.041662	9552.15019	1	48	2	1	1	0.48	0.62	0.4	0.6	0.2	0	0	1	1	3	2	0	1	2616.5	20.5	1.472	1.654	22.8675	1.973	323.5	3.425	2	1	2
1767	40961	1.19	2.148	17.721	2.923	582.875	10.769	1767	100	144	2	53	3	3	2	10	10	3.5	90113.00487	90565.72217	2	44	2	1	1	0.34	0.29	0.34	0.29	0.05	0	0	1	3	2	2	0	1	1771.5	122	1.271	2.4765	17.514	3.2805	753	18.61	1	2	1
1768	40965	2.261	3.109	35.019	1.937	582.875	3.329	1768	412	203	1	50	1	4	2	11	11	5	18143.98362	18866.31145	1	55	2	1	1	0.22	0.36	0.22	0.36	0.14	0	0	1	1	3	2	0	1	3399.5	307.5	2.6415	3.032	30.603	1.9365	629.5	2.64	3	3	3
1769	40980	2.261	2.148	35.019	1.414	582.875	3.329	1769	66	276	2	40	3	3	2	8	8	2.25	121486.2394	124921.7446	2	55	1	1	1	0.32	0.29	0.32	0.29	0.03	0	0	1	1	3	2	0	1	2644.5	171	2.2415	2.5015	34.385	1.394	481	3.475	3	2	3
1770	40985	1.595	1.602	35.019	1.937	387	3.329	1770	4	1	2	44	3	5	2	11	11	3.88	90455.73053	93013.72498	1	55	2	1	1	0.34	0.36	0.34	0.36	0.02	0	0	1	3	2	2	0	1	2027	2.5	1.682	1.7555	34.948	2.229	358.5	3.475	2	1	3
1771	40995	0.793	1.055	17.721	1.414	285.375	3.329	1771	0	87	1	49	3	3	1	12	12	NA	88700.19569	91782.17183	2	50	2	1	1	0.51	0.49	0.51	0.49	0.02	0	0	1	1	3	2	0	1	2254	43.5	0.793	0.955	18.072	1.358	278.5	2.63	0	0	1
1772	41005	2.261	2.148	35.019	1.937	582.875	10.769	1772	77	95	1	65	4	1	2	8	8	4.09	7775.480849	7965.050797	1	51	2	1	1	0.49	0.55	0.49	0.55	0.06	0	0	1	1	3	2	0	1	1811	86	2.0275	1.981	28.716	1.804	698	9.21	3	2	3
1773	41013	0.793	1.055	11.772	0.92	187.5	1.726	1773	164	1	2	64	4	3	1	2	2	0.71	14956.84957	14854.51811	2	50	2	1	1	0.53	0.51	0.53	0.51	0.02	0	0	1	3	2	2	0	1	773.5	82.5	0.6815	0.8025	10.0415	1.0445	240	1	0	0	0
1774	41014	2.261	2.148	23.999	1.937	285.375	5.556	1774	181	204	1	55	4	4	2	7	7	4.08	27550.16576	28623.61855	1	58	2	1	1	0.49	0.51	0.49	0.51	0.02	0	0	1	1	3	2	0	1	2629.5	192.5	1.936	1.965	27.251	1.9195	330.5	4.61	3	2	2
1775	41019	1.19	2.148	11.772	1.937	582.875	3.329	1775	14	2	2	58	3	5	2	11	11	4.52	37273.59287	37979.80783	2	52	2	1	1	0.52	0.55	0.52	0.55	0.03	0	0	2	NA	1	2	0	3	2757.5	8	1.3545	2.493	11.759	1.964	535	3.44	1	2	0
1776	41021	0.793	1.602	11.772	0.92	187.5	1.726	1776	426	446	1	66	2	2	2	8	8	2.21	50222.23929	49622.15134	1	58	2	1	1	0.5	0.49	0.5	0.49	0.01	0	0	2	NA	1	2	0	1	602.5	436	0.751	1.636	6.349	0.4595	82.5	1.845	0	1	0
1777	41022	1.595	2.148	23.999	1.414	387	3.329	1777	214	79	1	66	4	2	2	11	11	5	7289.413082	7960.356341	2	49	1	1	1	0.33	0.39	0.33	0.39	0.06	0	0	1	3	2	2	0	2	2296.5	146.5	1.6525	2.126	24.463	1.3765	369	3.8	2	2	2
1778	41024	0.793	1.055	17.721	0.92	187.5	1.726	1778	0	0	1	41	4	4	2	9	9	2.87	32380.32423	33724.82282	1	49	1	1	1	0.4	0.38	0.4	0.38	0.02	0	0	1	3	2	2	0	2	1291	0	0.774	1.149	16.186	1.052	159	2.32	0	0	1
1779	41025	1.19	3.109	35.019	2.923	387	5.556	1779	338	267	1	59	5	4	2	10	10	5	98473.73276	100919.4984	2	47	2	1	1	0.26	0.36	0.26	0.36	0.1	0	0	2	NA	1	2	0	2	3445	302.5	1.332	3.017	31.906	2.943	441	6.09	1	3	3
1780	41027	1.595	1.055	11.772	1.414	285.375	1.726	1780	95	138	2	43	4	5	2	11	11	3.98	27910.42737	28240.48296	1	50	2	1	1	0.51	0.32	0.51	0.32	0.19	0	0	2	NA	1	2	0	2	1474	116.5	1.472	1.226	12.198	1.267	277	1.495	2	0	0
1781	41028	2.261	3.109	17.721	2.923	285.375	10.769	1781	0	1	2	51	3	5	2	11	11	5	97845.40136	99699.25768	1	54	2	1	1	0.42	0.41	0.42	0.41	0.01	0	0	2	NA	1	2	0	1	1723.5	0.5	2.3385	3.1685	19.2445	3.408	321	14.92	3	3	1
1782	41030	1.19	1.602	17.721	1.414	387	5.556	1782	231	66	2	74	3	4	1	2	2	0.89	43632.92427	46436.94732	1	46	2	1	1	0.31	0.24	0.31	0.24	0.07	0	0	2	NA	1	2	0	2	1431.5	148.5	1.073	1.7285	15.9845	1.4385	346	5.555	1	1	1
1783	41043	1.19	3.109	23.999	1.937	582.875	5.556	1783	802	224	2	71	3	4	1	5	5	2.51	54497.38543	57360.62187	1	47	2	1	1	0.2	0.48	0.2	0.48	0.28	0	0	1	3	2	2	0	2	2022.5	513	1.361	2.9315	21.6655	2.1925	487.5	5.535	1	3	2
1784	41044	0.793	1.055	11.772	0.92	187.5	1.726	1784	142	77	2	43	5	2	2	9	9	3.1	39437.58096	39998.72031	1	46	2	1	1	0.46	0.46	0.46	0.46	0	0	0	1	1	3	2	0	1	805.5	109.5	0.7795	0.6405	9.9055	0.633	181.5	1.16	0	0	0
1785	41046	1.19	1.602	23.999	1.937	285.375	3.329	1785	51	202	2	46	2	5	1	6	6	1.5	26688.39564	27443.11585	2	45	2	1	1	0.42	0.43	0.42	0.43	0.01	0	0	2	NA	1	2	0	1	2076.5	126.5	1.0975	1.3735	24.303	1.761	282.5	2.61	1	1	2
1786	41049	0.793	1.602	23.999	1.937	285.375	3.329	1786	30	53	2	52	3	5	2	11	11	5	75992.48831	77432.30206	2	52	2	1	1	0.49	0.39	0.49	0.39	0.1	0	0	2	NA	1	2	0	1	1654.5	41.5	0.899	1.3595	24.381	1.768	254	2.985	0	1	2
1787	41053	2.261	3.109	35.019	2.923	582.875	10.769	1787	78	98	1	75	3	1	1	4	4	1.21	18910.38174	19305.7729	1	45	2	1	2	0.33	0.3	0.33	0.3	0.03	0	0	1	3	2	1	0	1	2388.5	88	2.78	3.153	32.079	3.1525	510	14.04	3	3	3
1788	41063	1.19	1.602	35.019	1.937	387	3.329	1788	219	0	1	49	4	2	1	4	4	0.75	25858.3804	26932.07428	2	56	1	1	1	0.47	0.48	0.47	0.48	0.01	0	0	1	1	3	2	0	1	3467.5	109.5	1.252	1.7225	31.3785	1.953	365	3.83	1	1	3
1789	41072	0.793	1.055	23.999	1.937	187.5	1.726	1789	111	137	1	44	1	1	1	6	6	0.99	19018.43919	19811.90488	2	54	2	1	1	0.37	0.35	0.37	0.35	0.02	0	0	1	3	2	2	0	1	2023	124	0.982	0.8665	27.0075	2.2525	235.5	0.975	0	0	2
1790	41081	1.595	3.109	35.019	2.923	387	10.769	1790	315	188	1	45	3	5	2	11	11	5	104643.8183	107076.7558	2	47	2	1	1	0.34	0.34	0.34	0.34	0	0	0	2	NA	1	2	0	1	3606	251.5	1.7385	4.46	55.5145	4.3645	364	13.31	2	3	3
1791	41082	2.261	3.109	35.019	2.923	582.875	10.769	1791	0	0	1	56	3	5	2	11	11	5	93367.84651	96255.00076	1	50	2	1	2	0.53	0.31	0.53	0.31	0.22	1	1	2	NA	1	2	0	2	3185.5	0	2.638	4.659	32.919	4.5505	510.5	17.84	3	3	3
1792	41087	2.261	1.602	35.019	2.923	387	10.769	1792	142	183	1	51	3	4	2	11	11	5	80641.14092	83134.75538	1	45	2	1	1	0.41	0.41	0.41	0.41	0	0	0	1	3	2	2	0	2	3047	162.5	2.3205	1.643	29.522	7.9905	399.5	20.19	3	1	3
1793	41092	0.793	1.602	17.721	2.923	582.875	10.769	1793	20	22	2	63	3	4	2	11	8	4.9	62731.71317	62036.2976	2	50	2	1	1	0.47	0.48	0.47	0.48	0.01	0	0	1	3	2	2	0	2	1197.5	21	0.878	1.817	17.066	3.0545	567	15.46	0	1	1
1794	41094	1.595	1.602	23.999	0.92	285.375	5.556	1794	151	0	1	46	3	4	2	11	11	5	91406.64771	95144.30781	1	47	1	1	1	0.54	0.57	0.54	0.57	0.03	0	0	2	NA	1	2	0	2	2137	75.5	1.4435	1.588	21.293	1.0215	317.5	6.735	2	1	2
1795	41101	1.595	3.109	17.721	1.937	285.375	5.556	1795	3	68	2	85	3	3	1	3	3	1.04	30304.45868	37824.66503	1	47	2	1	1	0.49	0.36	0.49	0.36	0.13	0	0	2	NA	1	1	0	1	2061.5	35.5	1.6735	2.868	17.91	1.735	297.5	5.89	2	3	1
1796	41103	2.261	2.148	23.999	2.923	387	5.556	1796	10	290	2	84	3	2	1	4	4	1.59	34989.83098	40366.20113	2	47	2	1	1	0.33	0.36	0.33	0.36	0.03	0	0	2	NA	1	2	0	1	1668.5	150	2.344	2.2595	25.1655	2.461	357	6.155	3	2	2
1797	41106	0.793	1.602	11.772	0.92	187.5	5.556	1797	0	0	1	73	4	1	1	4	4	1.33	10740.70665	10546.3034	1	48	2	1	1	0.35	0.26	0.35	0.26	0.09	0	0	1	2	3	2	1	2	1112.5	0	0.9575	1.403	13.043	1.11	210	5.075	0	1	0
1798	41124	0.793	1.055	11.772	0.92	187.5	1.726	1798	77	0	2	68	4	3	2	10	10	5	12128.37201	12045.39237	1	51	1	1	1	0.52	0.31	0.52	0.31	0.21	0	0	2	NA	1	2	0	2	695	38.5	0.4485	0.703	8.2	0.64	217.5	1.085	0	0	0
1799	41127	0.793	1.055	11.772	0.92	187.5	1.726	1799	101	95	2	70	4	2	1	12	12	NA	23948.49857	23924.49292	2	53	1	2	1	0.53	0.34	0.53	0.34	0.19	0	0	1	1	3	2	0	2	583	98	0.43	1.08	6.517	0.6335	95	2.12	0	0	0
1800	41135	2.261	3.109	35.019	2.923	582.875	10.769	1800	7	99	1	51	3	4	2	11	11	5	89650.90557	91877.54102	2	46	2	1	1	0.51	0.4	0.51	0.4	0.11	0	0	2	NA	1	2	0	1	3598.5	53	2.2715	3.7595	39.352	3.746	616.5	10.09	3	3	3
1801	41156	1.595	2.148	35.019	1.937	387	3.329	1801	100	29	1	65	1	1	2	10	10	2.78	4157.782918	4113.536125	2	56	2	2	1	0.38	0.38	0.38	0.38	0	0	0	1	3	2	2	0	2	2884	64.5	1.499	2.024	36.6515	2.2675	364	2.83	2	2	3
1802	41157	0.793	1.602	17.721	0.92	187.5	1.726	1802	312	328	2	54	3	3	1	3	3	0.84	42036.16568	48503.66935	2	51	2	1	1	0.34	0.36	0.34	0.36	0.02	0	0	2	NA	1	2	0	1	1545	320	0.755	1.612	15.606	0.886	132	1.57	0	1	1
1803	41158	0.793	1.055	11.772	0.92	187.5	1.726	1803	70	70	2	71	3	5	1	6	6	2.46	53574.87861	52882.08481	2	49	2	1	1	0.6	0.56	0.7	0.5	0.2	0	0	2	NA	1	2	0	1	1129	70	0.645	1.015	13.955	0.964	177	1.62	0	0	0
1804	41167	0.793	1.055	17.721	0.92	187.5	5.556	1804	0	0	2	52	4	3	2	8	8	1.99	20233.12335	20472.39075	1	51	2	1	2	0.52	0.52	0.52	0.52	0	0	0	2	NA	1	2	0	2	694	0	0.461	0.6435	20.16	1.0635	160.5	5.785	0	0	1
1805	41175	1.595	2.148	35.019	1.414	387	3.329	1805	259	100	1	52	3	4	2	8	8	0.95	80151.79799	79189.20802	2	44	2	1	1	0.36	0.38	0.36	0.38	0.02	0	0	1	3	2	2	0	1	2667.5	179.5	1.531	1.935	29.7525	1.413	377.5	3.74	2	2	3
1806	41181	2.261	2.148	23.999	2.923	582.875	10.769	1806	0	0	2	66	4	1	1	4	4	1.33	13643.83468	14602.73334	1	48	2	1	1	0.47	0.61	0.7	0.7	0	0	0	1	3	2	2	0	1	1668	0	2.2015	2.0865	22.82	2.6685	582.5	9.495	3	2	2
1807	41190	1.595	2.148	35.019	2.923	387	10.769	1807	213	198	1	65	3	4	1	5	5	1.79	60645.86585	64631.15863	1	45	2	1	1	0.45	0.32	0.45	0.32	0.13	0	0	1	3	2	2	0	1	2811	205.5	1.5085	2.236	39.0895	3.243	387	19.905	2	2	3
1808	41191	2.261	3.109	35.019	1.414	582.875	5.556	1808	574	758	1	48	3	3	1	5	5	0.77	80913.48388	83941.67874	1	48	2	1	1	0.52	0.59	0.52	0.59	0.07	0	0	1	1	3	2	0	1	2246	666	2.225	3.294	28.5585	1.639	578	6.625	3	3	3
1809	41192	1.19	3.109	23.999	1.937	582.875	5.556	1809	558	410	1	63	3	5	2	11	11	5	50832.44506	53556.39394	2	52	2	1	1	0.34	0.35	0.34	0.35	0.01	0	0	1	1	3	2	0	1	2137.5	484	1.34	2.6555	23.1415	2.034	492.5	5.095	1	3	2
1810	41197	1.595	2.148	23.999	1.937	285.375	5.556	1810	165	97	2	47	3	5	2	11	11	5	76835.75946	79008.59522	1	44	2	1	1	0.31	0.26	0.31	0.26	0.05	0	0	1	3	2	2	0	1	2076	131	1.6015	1.9135	23.514	2.254	271.5	6.49	2	2	2
1811	41204	2.261	2.148	23.999	2.923	387	10.769	1811	75	0	1	60	4	1	1	4	4	0.75	12164.19791	12460.76689	1	49	1	1	1	0.55	0.51	0.55	0.51	0.04	0	0	1	3	2	2	0	2	1826	37.5	2.0675	2.321	27.263	2.6345	398.5	11.225	3	2	2
1812	41208	0.793	1.602	11.772	0.92	187.5	3.329	1812	178	0	2	46	3	3	2	11	11	4.91	121486.2394	124921.7446	1	57	2	1	1	0.25	0.42	0.25	0.42	0.17	0	0	1	3	2	2	0	1	1086	89	0.739	1.383	12.603	0.941	215	4.055	0	1	0
1813	41220	0.793	1.055	11.772	1.937	187.5	5.556	1813	8	6	1	82	4	2	1	6	6	1.69	7720.319907	7949.67027	2	45	2	2	2	0.48	0.41	0.48	0.41	0.07	0	0	2	NA	1	1	0	2	1067.5	7	0.618	1.019	8.232	2.16	117	6.52	0	0	0
1814	41223	2.261	3.109	23.999	1.414	582.875	5.556	1814	0	0	2	42	4	2	1	99	99	NA	16360.60311	16525.23673	2	45	2	1	1	0.4	0.36	0.4	0.36	0.04	0	0	1	1	3	2	0	2	3544	0	2.46	3.771	27.591	1.596	593	7.2	3	3	2
1815	41230	1.595	3.109	17.721	1.937	582.875	10.769	1815	110	77	2	73	1	3	1	6	6	2.2	14189.95049	18730.78694	2	58	2	2	2	0.48	0.68	0.7	0.68	0.02	1	1	2	NA	1	2	1	2	1344.5	93.5	1.5285	2.572	17.2345	1.702	488	9.2	2	3	1
1816	41236	1.19	2.148	23.999	1.414	285.375	10.769	1816	125	91	1	57	3	4	2	11	11	5	84561.00447	83545.46176	2	49	2	1	1	0.43	0.57	0.43	0.57	0.14	0	0	2	NA	1	2	0	2	2573.5	108	1.319	2.282	23.429	1.443	321	7.475	1	2	2
1817	41238	1.595	3.109	35.019	1.937	387	10.769	1817	250	410	1	53	3	4	1	3	3	1.38	95301.57612	97668.55577	1	46	2	1	1	0.52	0.64	0.5	0.5	0	0	0	1	1	3	2	0	1	2470	330	1.5655	2.806	35.5745	2.093	376	7.82	2	3	3
1818	41244	2.261	3.109	23.999	1.937	582.875	10.769	1818	371	424	2	51	3	4	2	11	11	5	90113.00487	91583.23502	2	44	2	1	1	0.22	0.36	0.22	0.36	0.14	0	0	1	3	2	2	0	1	2273.5	397.5	2.697	3.144	25.7905	2.0305	562.5	8.21	3	3	2
1819	41255	1.595	3.109	35.019	1.937	387	5.556	1819	971	621	1	52	4	2	2	7	7	3.27	24459.92099	25381.5002	1	52	2	1	1	0.51	0.47	0.51	0.47	0.04	0	0	1	1	3	2	0	1	2373	796	1.593	2.8115	38.5395	2.0525	440	4.46	2	3	3
1820	41265	1.19	1.602	23.999	1.414	387	5.556	1820	0	0	2	44	4	4	1	6	6	1.28	16360.60311	16554.07591	2	45	2	1	1	0.41	0.36	0.3	0.2	0.1	0	0	2	NA	1	2	0	1	1353.5	0	1.376	1.438	21.9475	1.499	375	4.735	1	1	2
1821	41266	2.261	3.109	35.019	2.923	582.875	10.769	1821	650	471	1	41	3	4	1	4	4	0.93	31465.7394	32643.3477	1	48	2	1	1	0.51	0.55	0.51	0.55	0.04	0	0	1	3	2	2	0	1	5799	560.5	2.0465	3.826	35.864	3.4065	505.5	12.335	3	3	3
1822	41268	1.19	3.109	23.999	1.937	582.875	10.769	1822	40	150	1	59	4	4	2	11	11	5	25524.81409	25584.42697	2	50	1	1	1	0.49	0.4	0.49	0.4	0.09	0	0	2	NA	1	2	0	1	2227	95	1.262	3.0995	21.8755	1.735	685.5	14.04	1	3	2
1823	41269	2.261	3.109	23.999	2.923	582.875	10.769	1823	4	146	2	64	4	3	1	3	3	1.02	9807.061297	10214.1856	2	45	2	1	1	0.35	0.28	0.35	0.28	0.07	0	0	2	NA	1	2	0	1	2801.5	75	2.694	3.8515	27.892	2.877	990	17.225	3	3	2
1824	41272	1.595	3.109	23.999	2.923	387	10.769	1824	38	0	2	50	4	5	2	9	9	4.29	27793.82772	28302.85536	1	52	2	1	1	0.53	0.49	0.53	0.49	0.04	0	0	2	NA	1	2	0	2	1681.5	19	1.752	2.527	27.0145	3.032	422.5	10.38	2	3	2
1825	41274	2.261	3.109	35.019	2.923	582.875	10.769	1825	1728	2578	1	40	3	4	1	4	4	0.75	37048.01114	37909.36633	2	46	2	1	1	0.29	0.29	0.29	0.29	0	0	0	1	3	2	2	0	1	2993	2153	2.2955	6.135	54.1005	2.9825	465.5	8.805	3	3	3
1826	41279	1.19	1.602	11.772	0.92	387	3.329	1826	6	6	2	54	3	4	2	11	11	3.43	97845.40136	99699.25768	1	54	2	1	1	0.29	0.28	0.29	0.28	0.01	0	0	2	NA	1	2	0	2	1699.5	6	1.191	1.421	14.141	1.031	339.5	2.97	1	1	0
1827	41286	0.793	1.055	11.772	0.92	285.375	1.726	1827	84	3	2	53	1	1	1	3	3	0.75	16831.76382	18169.77897	1	48	2	1	1	0.39	0.37	0.39	0.37	0.02	0	0	2	NA	1	2	0	1	1631.5	43.5	0.769	1.0015	11.3685	0.8685	270.5	1.8	0	0	0
1828	41287	1.19	1.055	17.721	1.414	187.5	3.329	1828	120	280	2	48	3	2	2	8	4	1.84	94815.27577	97822.22664	2	54	2	1	1	0.59	0.47	0.59	0.47	0.12	0	0	1	3	2	2	0	1	1727	200	1.194	1.206	17.9135	1.438	160.5	2.885	1	0	1
1829	41306	2.261	3.109	23.999	1.937	582.875	5.556	1829	334	120	1	41	3	1	1	2	2	0.61	26501.17073	26436.06798	2	56	2	1	1	0.35	0.29	0.35	0.29	0.06	0	0	1	1	3	2	0	2	3625.5	227	2.461	2.8595	26.7305	2.2	477.5	5.035	3	3	2
1830	41312	1.595	2.148	23.999	1.414	387	3.329	1830	203	224	2	71	3	5	1	5	5	2.35	50781.36044	54044.77006	2	44	2	1	1	0.48	0.35	0.48	0.35	0.13	0	0	1	3	2	2	0	1	2570	213.5	1.7895	2.477	20.965	1.433	414	3.43	2	2	2
1831	41314	1.595	2.148	23.999	1.937	582.875	5.556	1831	359	261	2	69	3	2	1	5	5	1.74	84823.86048	83883.54129	2	55	2	1	1	0.41	0.4	0.41	0.4	0.01	0	0	2	NA	1	2	0	2	1708	310	1.8375	2.4505	27.142	1.8445	541.5	5.18	2	2	2
1832	41316	1.19	1.055	17.721	0.92	285.375	1.726	1832	174	117	1	46	3	2	2	11	11	5	85173.88289	88133.3338	2	44	2	1	1	0.25	0.23	0.25	0.23	0.02	0	0	1	2	3	2	0	1	2004.5	145.5	1.2925	1.1645	18.6145	0.922	256.5	1.405	1	0	1
1833	41320	1.19	2.148	17.721	1.414	387	5.556	1833	6	6	2	65	3	5	2	11	11	5	66182.6286	65448.95774	2	49	2	1	1	0.33	0.36	0.33	0.36	0.03	0	0	2	NA	1	2	0	2	1703	6	1.1545	1.9105	16.962	1.2665	350.5	5.315	1	2	1
1834	41326	1.19	1.602	23.999	1.937	285.375	1.726	1834	494	227	1	57	3	3	1	6	6	2.1	105888.795	104617.1144	1	49	2	1	1	0.44	0.48	0.44	0.48	0.04	0	0	1	1	3	2	0	2	2012.5	360.5	1.301	1.361	24.2785	1.8495	328	1.825	1	1	2
1835	41342	2.261	3.109	35.019	2.923	387	5.556	1835	428	570	1	51	3	5	2	11	11	5	104532.1858	105938.1998	2	53	2	1	1	0.43	0.38	0.43	0.38	0.05	0	0	2	NA	1	2	0	2	2805.5	499	1.907	3.002	35.723	2.784	424.5	7.17	3	3	3
1836	41355	2.261	2.148	35.019	2.923	582.875	10.769	1836	90	90	1	40	1	1	2	8	5	0.85	20000.65123	20191.17545	1	53	2	1	1	0.32	0.31	0.32	0.31	0.01	0	0	1	1	3	2	0	1	2569	90	2.424	2.516	29.074	3.112	735	16.73	3	2	3
1837	41360	1.595	1.602	35.019	2.923	387	5.556	1837	142	84	1	52	3	3	2	9	9	5	84561.00447	83545.46176	2	49	2	1	1	0.48	0.42	0.48	0.42	0.06	0	0	2	NA	1	2	0	1	2039.5	113	1.486	1.473	33.419	2.694	425.5	5.15	2	1	3
1838	41362	0.793	1.055	11.772	0.92	187.5	1.726	1838	96	101	2	84	3	3	1	4	4	1.57	30563.70847	38237.13546	1	47	2	1	1	0.28	0.34	0.28	0.34	0.06	0	0	2	NA	1	2	0	2	1091.5	98.5	0.8855	1.2645	9.2725	1.0275	178.5	1.34	0	0	0
1839	41368	1.595	2.148	23.999	1.937	387	5.556	1839	228	54	2	59	3	1	1	77	77	NA	90663.16298	92689.52397	1	45	2	1	1	0.19	0.3	0.19	0.3	0.11	0	0	2	NA	1	2	0	1	1925.5	141	1.5145	2.085	25.769	2.066	410	7.27	2	2	2
1840	41375	0.793	1.055	11.772	0.92	187.5	1.726	1840	2	210	2	66	4	2	1	99	99	NA	15152.31039	15048.64163	2	49	1	1	1	0.57	0.45	0.57	0.45	0.12	0	0	2	NA	1	1	1	1	701	106	0.7195	0.9825	8.205	1.0975	240.5	1.455	0	0	0
1841	41376	1.595	2.148	23.999	1.937	582.875	5.556	1841	247	137	1	71	3	3	1	12	12	NA	39086.24089	38825.88999	2	44	2	1	1	0.46	0.34	0.46	0.34	0.12	0	0	1	3	2	2	0	1	1839.5	192	1.618	2.4495	23.8155	1.994	473	6.68	2	2	2
1842	41382	2.261	2.148	17.721	1.414	582.875	1.726	1842	142	142	2	59	5	3	2	7	7	2.65	75918.86485	77615.68438	2	52	2	1	1	0.55	0.6	0.6	0.7	0.1	0	0	2	NA	1	2	0	2	1919	142	2.009	1.914	17.315	1.236	571	1.21	3	2	1
1843	41394	2.261	3.109	35.019	2.923	582.875	10.769	1843	160	111	1	76	3	1	1	4	4	1.44	43718.50637	44632.60271	2	46	2	1	1	0.38	0.44	0.38	0.44	0.06	0	0	1	3	2	2	0	1	2178.5	135.5	2.7395	3.292	42.0675	3.3095	675	13.415	3	3	3
1844	41403	1.595	3.109	23.999	1.937	387	5.556	1844	277	246	1	60	1	3	2	11	11	5	7101.447409	6672.955219	1	57	1	1	1	0.53	0.52	0.53	0.52	0.01	0	0	2	NA	1	2	0	2	2802	261.5	1.451	2.95	25.342	2.08	342	6.03	2	3	2
1845	41409	2.261	3.109	35.019	2.923	582.875	10.769	1845	3	185	1	51	1	3	2	7	7	2.55	18143.98362	18718.64055	1	55	2	1	1	0.65	0.58	0.6	0.5	0.1	0	0	2	NA	1	2	0	1	3478.5	94	2.5525	3.0075	32.8445	3.4385	614	11.725	3	3	3
1846	41416	2.261	3.109	23.999	1.937	387	10.769	1846	2	4	1	80	3	1	1	4	4	1.36	11035.67039	11552.83418	2	46	2	2	1	0.65	0.39	0.8	0.3	0.5	1	1	1	3	2	2	1	1	1780.5	3	2.382	2.733	25.0655	2.0495	457	8.34	3	3	2
1847	41424	2.261	3.109	35.019	1.937	582.875	5.556	1847	352	66	1	53	3	4	2	11	11	5	98473.73276	99798.25731	2	47	2	1	1	0.24	0.27	0.24	0.27	0.03	0	0	1	3	2	1	0	1	3721	209	1.9895	2.8495	33.222	2.284	477.5	5.97	3	3	3
1848	41427	2.261	3.109	23.999	1.937	387	10.769	1848	202	237	1	68	3	3	2	7	7	2.23	63593.78445	62833.9246	2	49	2	1	1	0.2	0.34	0.2	0.34	0.14	0	0	1	3	2	2	0	1	1935	219.5	1.977	3.001	24.2765	2.0835	446	7.38	3	3	2
1849	41436	1.19	3.109	35.019	1.937	285.375	10.769	1849	72	72	1	63	3	3	2	10	10	5	79633.26888	80138.20835	1	49	2	1	1	0.29	0.26	0	0	0	0	0	2	NA	1	2	0	1	3590	72	1.228	4.429	32.194	2.011	242	8.83	1	3	3
1850	41450	2.261	3.109	35.019	2.923	582.875	10.769	1850	16	0	1	57	3	5	2	11	11	5	87029.44548	89720.6014	1	54	2	1	1	0.5	0.23	0.5	0.23	0.27	0	0	2	NA	1	2	0	1	2802	8	2.222	2.859	31.215	2.536	583.5	8.315	3	3	3
1851	41451	1.19	1.602	17.721	1.414	187.5	3.329	1851	102	121	2	74	4	4	2	11	11	5	15506.79494	15491.25114	1	51	2	1	1	0.33	0.34	0.33	0.34	0.01	0	0	2	NA	1	2	0	2	1438.5	111.5	1.074	1.677	15.244	1.444	215.5	3.195	1	1	1
1852	41452	1.595	3.109	35.019	2.923	387	10.769	1852	102	0	2	60	1	1	1	4	4	1.17	6781.421795	5394.326532	2	57	2	1	1	0.28	0.25	0	0.1	0.1	0	0	2	NA	1	2	0	1	1752.5	51	1.786	2.9385	28.268	2.737	404.5	11.455	2	3	3
1853	41454	2.261	3.109	23.999	2.923	582.875	10.769	1853	8	11	1	66	3	4	2	8	8	2.6	32389.07074	32002.06508	2	54	1	1	1	0.23	0.35	0.23	0.35	0.12	0	0	1	3	2	2	0	1	1867.5	9.5	2.1925	3.313	27.3855	3.0405	689	17.85	3	3	2
1854	41462	2.261	3.109	35.019	2.923	582.875	10.769	1854	710	829	1	56	3	5	2	9	9	4.83	95301.57612	97668.55577	1	48	2	1	1	0.22	0.2	0.22	0.2	0.02	0	0	2	NA	1	2	0	1	3738.5	769.5	2.344	4.325	40.591	3.055	721	8.145	3	3	3
1855	41464	1.19	1.055	11.772	0.92	187.5	1.726	1855	69	72	2	60	3	3	2	9	9	3.73	53648.09851	62165.83356	1	44	2	1	1	0.23	0.24	0.23	0.24	0.01	0	0	2	NA	1	2	0	1	1387.5	70.5	1.0455	1.1675	12.7205	1.1145	177.5	1.95	1	0	0
1856	41466	1.595	2.148	23.999	1.937	387	3.329	1856	682	323	2	58	5	2	1	3	3	1.34	90838.76247	94307.12512	1	46	2	1	1	0.49	0.65	0.6	0.7	0.1	0	0	2	NA	1	2	0	1	1685.5	502.5	1.705	2.1385	23.808	1.8665	416	3.35	2	2	2
1857	41468	2.261	3.109	23.999	1.937	582.875	3.329	1857	783	302	2	66	1	1	2	8	8	1.78	9340.308808	7722.634231	1	53	1	1	1	0.45	0.37	0.45	0.37	0.08	0	0	1	1	3	2	0	1	2279.5	542.5	1.916	3.175	24.936	1.9	554	3.42	3	3	2
1858	41477	1.19	1.602	17.721	1.414	285.375	5.556	1858	188	39	1	71	3	3	1	5	5	1.5	9935.266183	10074.15007	1	67	1	1	2	0.66	0.58	0.8	0.8	0	1	1	1	3	2	2	0	2	1419.5	113.5	1.3215	1.556	17.2985	1.2385	276.5	4.705	1	1	1
1859	41482	2.261	2.148	35.019	1.937	582.875	3.329	1859	4	84	1	64	1	2	1	15	15	4.01	9811.075078	11602.17864	2	65	2	1	2	0.41	0.35	0.41	0.35	0.06	0	0	1	3	2	2	0	1	2301.5	44	2.4075	2.1925	28.7495	2.009	579.5	3.88	3	2	3
1860	41486	1.19	1.602	11.772	1.414	387	1.726	1860	212	7	2	61	1	1	1	6	6	1.75	5155.13885	5436.2409	1	73	2	1	1	0.43	0.46	0.43	0.46	0.03	0	0	2	NA	1	2	0	2	1585.5	109.5	1.0965	1.3615	11.7445	1.2095	340.5	2.21	1	1	0
1861	41489	1.19	1.602	23.999	1.414	285.375	3.329	1861	223	84	2	40	1	3	2	7	7	2.15	25274.17312	25651.32401	1	66	2	2	1	0.36	0.36	0.36	0.36	0	0	0	2	NA	1	2	0	1	1824.5	153.5	1.174	1.645	22.122	1.4625	317.5	3.615	1	1	2
1862	41490	1.19	1.602	11.772	1.414	387	3.329	1862	158	207	2	66	4	4	2	9	9	4.09	10371.46553	10026.33594	1	63	2	2	1	0.72	0.75	0.8	0.8	0	1	1	1	3	2	2	0	1	1523.5	182.5	1.293	1.751	14.0325	1.336	365.5	2.535	1	1	0
1863	41493	2.261	3.109	35.019	1.937	582.875	10.769	1863	537	252	2	77	3	2	1	5	5	1.57	50854.7487	58059.11875	2	60	2	1	1	0.42	0.33	0.42	0.33	0.09	0	0	1	1	3	1	0	2	2029.5	394.5	2.801	3.2175	32.014	2.2715	742	10.795	3	3	3
1864	41494	0.793	3.109	35.019	2.923	187.5	10.769	1864	226	226	1	40	1	3	2	7	7	1.3	14685.35251	14950.79529	1	65	2	1	1	0.48	0.57	0.48	0.57	0.09	0	0	1	2	3	2	0	1	2106	226	0.91	4.717	49.659	5.465	200	14.41	0	3	3
1865	41496	0.793	1.055	11.772	0.92	187.5	1.726	1865	151	68	2	64	1	1	1	2	2	0.59	7480.950035	7390.023578	1	71	1	2	2	0.3	0.39	0.3	0.39	0.09	0	0	2	NA	1	2	0	2	679.5	109.5	0.425	0.511	8.9095	0.9375	68	0.8	0	0	0
1866	41504	2.261	3.109	35.019	2.923	387	5.556	1866	120	150	1	63	3	5	2	8	8	3.29	55319.9907	54933.70889	1	68	2	1	1	0.33	0.35	0.33	0.35	0.02	0	0	1	3	2	2	0	1	3025.5	135	2.45	2.6705	35.0055	2.6605	408	5.375	3	3	3
1867	41514	1.595	3.109	23.999	1.937	582.875	10.769	1867	444	444	1	70	3	5	2	8	8	4.33	30137.04798	31072.53457	2	63	1	1	1	0.29	0.36	0.29	0.36	0.07	0	0	1	3	2	1	0	1	1469	444	1.756	2.943	22.167	1.912	616	9.33	2	3	2
1868	41518	2.261	3.109	35.019	2.923	582.875	10.769	1868	497	380	1	50	3	5	1	14	14	5	89486.19318	89649.81245	2	60	2	1	1	0.41	0.4	0.41	0.4	0.01	0	0	2	NA	1	2	0	1	2084.5	438.5	2.367	2.978	30.3555	2.466	548.5	11.03	3	3	3
1869	41522	0.793	1.602	11.772	0.92	285.375	5.556	1869	148	112	1	72	3	4	1	4	4	1.21	10561.92294	10847.19638	2	72	2	1	1	0.44	0.4	0.44	0.4	0.04	0	0	2	NA	1	2	0	1	1602.5	130	0.9935	1.545	13.385	0.705	267	4.715	0	1	0
1870	41525	2.261	2.148	35.019	1.937	582.875	3.329	1870	197	237	1	51	4	3	2	8	8	2.84	20000.25749	19889.42144	2	68	2	1	1	0.47	0.54	0.47	0.54	0.07	0	0	1	3	2	2	0	2	2938	217	2.4165	2.434	34.4715	2.176	518.5	4.11	3	2	3
1871	41531	1.19	1.602	23.999	1.414	285.375	5.556	1871	97	337	1	43	2	2	2	8	8	1.81	23869.57889	24716.79448	2	61	2	1	1	0.59	0.48	0.59	0.48	0.11	0	0	2	NA	1	2	0	1	1617.5	217	1.108	1.583	24.2005	1.5665	307.5	4.915	1	1	2
1872	41542	1.19	1.602	17.721	1.937	187.5	3.329	1872	272	101	2	60	4	3	1	5	5	1.16	10882.70737	10520.56526	1	59	1	1	1	0.36	0.36	0.36	0.36	0	0	0	2	NA	1	2	0	2	1147.5	186.5	1.1155	1.5895	19.8125	2.0645	239.5	4.23	1	1	1
1873	41550	2.261	2.148	23.999	2.923	387	5.556	1873	102	51	1	45	1	3	1	3	3	0.47	23869.57889	23928.57174	2	61	2	1	1	0.37	0.51	0.3	0.4	0.1	0	0	1	3	2	2	0	1	1858	76.5	2.2815	2.1535	23.113	2.5605	457	6.045	3	2	2
1874	41558	0.793	1.055	11.772	1.414	285.375	3.329	1874	154	196	2	50	4	2	1	3	3	1.22	22428.7243	22837.22915	2	67	2	1	1	0.33	0.21	0.33	0.21	0.12	0	0	1	1	3	2	0	3	1646	175	0.8535	1.011	14.5275	1.3105	315.5	3.18	0	0	0
1875	41562	2.261	1.602	23.999	2.923	387	3.329	1875	33	39	1	50	3	4	1	14	14	5	101584.687	106265.3396	2	66	2	1	1	0.39	0.39	0.39	0.39	0	0	0	2	NA	1	1	0	1	2562	36	2.189	1.785	28.0285	2.3725	419	3.67	3	1	2
1876	41565	2.261	3.109	35.019	2.923	582.875	10.769	1876	428	403	1	72	3	3	1	5	5	1.46	9471.568094	9299.250643	1	60	2	1	1	0.4	0.52	0.4	0.52	0.12	0	0	1	1	3	2	0	1	2620.5	415.5	3.406	4.1975	48.447	3.8085	949.5	20.135	3	3	3
1877	41567	2.261	3.109	23.999	2.923	582.875	5.556	1877	160	116	1	51	2	4	2	7	7	2.92	12250.08278	13450.09872	1	68	2	1	1	0.36	0.4	0.36	0.4	0.04	0	0	1	2	3	2	0	1	2715.5	138	2.2075	3.5935	22.2775	3.227	476	6.08	3	3	2
1878	41570	0.793	1.055	11.772	0.92	187.5	1.726	1878	151	189	1	55	3	1	1	2	2	0.76	25211.30734	27716.51575	2	59	2	1	1	0.34	0.29	0.34	0.29	0.05	0	0	1	1	3	2	0	2	544	170	0.634	0.7165	6.631	0.3295	90.5	1.3	0	0	0
1879	41574	1.595	3.109	35.019	1.937	387	10.769	1879	541	302	1	57	3	4	1	15	15	5	126291.0481	126521.9625	2	63	2	1	1	0.51	0.49	0.51	0.49	0.02	0	0	1	1	3	2	0	1	2187	421.5	1.573	2.5445	29.291	1.9635	362.5	13.04	2	3	3
1880	41579	2.261	3.109	35.019	2.923	582.875	10.769	1880	98	96	2	71	3	3	2	7	7	3	55839.5211	55349.09009	2	60	2	1	1	0.47	0.52	0.47	0.52	0.05	0	0	1	3	2	2	0	1	1653	97	2.1655	2.5795	32.3325	3.418	643.5	12.605	3	3	3
1881	41581	1.19	1.055	35.019	1.937	285.375	5.556	1881	53	53	1	60	4	3	2	8	8	2.77	6852.086052	6766.285859	1	59	2	1	1	0.47	0.48	0.47	0.48	0.01	0	0	1	1	3	2	0	3	1791	53	1.091	1.21	42.289	1.769	312	6.01	1	0	3
1882	41583	0.793	1.055	11.772	0.92	187.5	1.726	1882	96	68	2	66	2	1	1	99	99	NA	4501.74604	4866.538172	2	69	2	1	1	0.48	0.41	0.48	0.41	0.07	0	0	2	NA	1	2	0	2	839	82	0.4905	0.866	7.1185	0.738	183.5	1.91	0	0	0
1883	41587	1.595	1.602	23.999	1.937	582.875	5.556	1883	0	89	2	44	4	4	1	3	3	0.86	25458.24827	27598.59012	2	68	2	1	1	0.55	0.58	0.55	0.58	0.03	0	0	2	NA	1	2	0	1	2787.5	44.5	1.8285	1.7715	27.4065	1.9405	544.5	4.775	2	1	2
1884	41595	1.595	3.109	23.999	2.923	285.375	5.556	1884	1142	569	2	76	3	2	1	3	3	1.03	35990.28753	34984.67872	1	60	2	1	1	0.46	0.32	0.46	0.32	0.14	0	0	1	1	3	2	0	2	1411.5	855.5	1.758	3.1465	24.0795	2.5025	290.5	7.265	2	3	2
1885	41607	0.793	1.055	11.772	0.92	187.5	3.329	1885	102	71	2	46	3	3	1	14	14	5	82333.4503	85620.50838	2	64	2	1	1	0.29	0.29	0.29	0.29	0	0	0	1	3	2	2	0	1	1114.5	86.5	0.565	1.047	13.0415	1.0095	184	2.605	0	0	0
1886	41610	1.19	1.602	17.721	1.937	387	1.726	1886	75	69	2	67	2	3	1	4	4	0.63	5529.495353	5855.017144	1	69	2	2	1	0.47	0.5	0.47	0.5	0.03	0	0	1	3	2	2	0	3	1412.5	72	1.265	1.4635	16.0055	1.7785	420	1.485	1	1	1
1887	41616	1.19	1.602	17.721	1.414	187.5	1.726	1887	77	49	2	67	4	2	1	3	3	1.11	12310.32993	13812.58776	2	67	2	1	1	0.48	0.5	0.48	0.5	0.02	0	0	1	3	2	2	0	1	1329	63	1.344	1.7105	15.715	1.6565	237.5	2.375	1	1	1
1888	41664	1.595	1.602	17.721	0.92	187.5	3.329	1888	239	239	1	64	3	4	1	3	3	1.27	46864.6789	48150.20647	1	61	2	1	1	0.56	0.54	0.56	0.54	0.02	0	0	1	1	3	2	1	3	1278	239	1.752	1.654	19.784	1.084	241	2.67	2	1	1
1889	41666	1.595	1.602	17.721	0.92	387	3.329	1889	3	99	2	43	3	4	2	10	10	2.9	78434.78194	77873.85796	1	59	2	1	1	0.39	0.32	0.39	0.32	0.07	0	0	1	3	2	2	0	1	1549.5	51	1.6365	1.495	16.198	0.8055	378	3.555	2	1	1
1890	41671	1.595	2.148	17.721	1.937	582.875	10.769	1890	27	29	1	80	3	3	1	5	5	1.92	25948.20428	26750.64492	2	60	2	1	1	0.4	0.29	0.4	0.29	0.11	0	0	2	NA	1	1	0	2	1736.5	28	1.786	1.9575	18.103	2.1465	478.5	7.835	2	2	1
1891	41676	1.19	1.602	17.721	1.937	387	5.556	1891	131	143	2	61	3	4	2	8	5	1.96	52544.8609	53155.16237	2	63	2	1	1	0.44	0.33	0.44	0.33	0.11	0	0	1	3	2	2	0	1	1366.5	137	1.1795	1.787	19.089	1.678	442.5	5.83	1	1	1
1892	41677	2.261	2.148	23.999	2.923	582.875	10.769	1892	91	7	1	71	3	3	2	7	7	3.02	28468.94398	28069.71324	2	68	2	1	1	0.45	0.36	0.45	0.36	0.09	0	0	2	NA	1	2	0	2	2034	49	2.0915	2.138	27.6405	2.477	598.5	9.14	3	2	2
1893	41682	2.261	3.109	35.019	2.923	387	10.769	1893	249	344	2	44	3	5	1	12	12	NA	82023.23072	85297.90368	1	63	2	1	1	0.2	0.34	0.2	0.34	0.14	0	0	1	3	2	2	0	1	1942.5	296.5	1.995	2.8295	41.4065	3.012	456.5	11.005	3	3	3
1894	41690	1.19	1.602	17.721	1.414	187.5	5.556	1894	376	461	1	52	1	5	1	15	15	5	17560.19321	18832.37897	2	65	2	1	1	0.48	0.46	0.48	0.46	0.02	0	0	1	3	2	2	0	1	1809	418.5	1.0695	1.7405	16.072	1.4375	239.5	4.51	1	1	1
1895	41693	2.261	3.109	35.019	2.923	582.875	10.769	1895	485	189	1	50	4	4	1	15	15	5	18724.12272	19714.51964	1	74	2	1	1	0.49	0.5	0.49	0.5	0.01	0	0	1	1	3	2	0	1	2398	337	2.8895	4.294	43.1935	3.3995	851	14.985	3	3	3
1896	41705	0.793	1.055	11.772	0.92	285.375	1.726	1896	83	47	1	62	4	3	2	9	9	2.42	8567.88471	8297.073173	2	59	2	1	1	0.46	0.4	0.46	0.4	0.06	0	0	1	1	3	2	0	1	1268	65	0.7125	0.76	13.1465	1.0585	244.5	1.37	0	0	0
1897	41713	2.261	3.109	17.721	0.92	187.5	1.726	1897	2758	313	1	42	3	4	1	5	5	1.28	22505.36051	22501.08015	1	60	2	1	1	0.48	0.51	0.48	0.51	0.03	0	0	1	1	3	2	0	1	1188.5	1535.5	2.202	3.628	15.7415	0.4775	204	1.285	3	3	1
1898	41718	1.19	2.148	17.721	1.937	582.875	5.556	1898	0	0	2	50	1	1	1	3	3	0.64	16965.19077	17218.35185	1	66	2	1	1	0.6	0.56	0.5	0.6	0.1	0	0	2	NA	1	2	0	2	1557	0	1.3675	2.0485	19.237	1.881	491.5	6.42	1	2	1
1899	41739	0.793	1.055	11.772	0.92	187.5	1.726	1899	0	0	1	69	4	1	1	3	3	0.99	7963.934774	8380.580277	1	72	1	1	1	0.54	0.39	0.54	0.39	0.15	0	0	2	NA	1	2	0	1	771.5	0	0.6965	0.7935	10.0005	0.5225	237	1.505	0	0	0
1900	41751	1.19	1.602	11.772	1.414	387	3.329	1900	95	39	2	73	3	3	2	7	7	2.56	20747.60595	20783.50754	2	59	1	1	1	0.34	0.37	0.34	0.37	0.03	0	0	2	NA	1	2	0	2	816	67	1.169	1.45	13.398	1.533	390.5	2.98	1	1	0
1901	41759	1.595	3.109	35.019	2.923	387	10.769	1901	92	92	1	41	3	2	1	6	6	1.01	26649.74295	26644.67436	2	59	2	1	1	0.28	0.36	0.28	0.36	0.08	0	0	1	1	3	2	0	1	2809	92	1.671	2.57	33.223	3.286	397	13.35	2	3	3
1902	41768	2.261	2.148	23.999	1.937	582.875	10.769	1902	112	185	2	57	1	5	1	15	15	5	11163.52508	11330.11148	1	65	2	1	1	0.41	0.56	0.41	0.56	0.15	0	0	2	NA	1	2	0	2	1982.5	148.5	1.939	2.061	23.4535	2.174	658.5	11.115	3	2	2
1903	41771	1.595	2.148	23.999	1.937	387	10.769	1903	97	95	2	80	2	2	1	6	6	2.45	6340.396598	7395.03803	1	62	2	2	1	0.75	0.55	0.9	0.8	0.1	1	1	2	NA	1	2	0	1	1420	96	1.669	2.059	22.158	2.23	361	8.12	2	2	2
1904	41772	0.793	1.055	11.772	1.414	187.5	3.329	1904	0	0	1	69	2	2	2	7	7	2.86	7817.358091	8986.38881	2	61	2	1	1	0.46	0.39	0.46	0.39	0.07	0	0	1	3	2	2	0	1	820	0	0.969	1.237	13.006	1.241	216	4.24	0	0	0
1905	41776	0.793	1.055	11.772	1.414	187.5	3.329	1905	0	0	2	48	1	4	1	5	5	1.64	20002.447	21694.30254	2	71	2	1	1	0.4	0.56	0.4	0.56	0.16	0	0	2	NA	1	2	0	1	1562.5	0	0.822	0.847	13.7145	1.454	170	2.605	0	0	0
1906	41780	2.261	3.109	17.721	1.937	285.375	10.769	1906	248	163	2	64	3	2	1	3	3	0.98	22473.38602	22734.41136	1	67	1	1	1	0.52	0.58	0.52	0.58	0.06	0	0	2	NA	1	2	0	1	2447	205.5	1.867	4.065	18.346	1.8555	330.5	12.52	3	3	1
1907	41783	1.595	1.602	17.721	2.923	582.875	10.769	1907	131	122	2	80	3	5	1	4	4	1.57	29122.70324	32335.49686	1	67	2	1	1	0.3	0.36	0.3	0.36	0.06	0	0	2	NA	1	1	0	2	1536	126.5	1.841	1.7985	15.062	2.4145	528	10.515	2	1	1
1908	41791	2.261	3.109	35.019	2.923	582.875	10.769	1908	72	48	1	78	3	2	2	7	7	2.56	28153.11442	27640.9212	1	67	2	1	1	0.63	0.7	0.9	0.7	0.2	1	1	1	3	2	1	0	1	2231	60	2.244	2.892	29.4005	2.5375	472.5	8.99	3	3	3
1909	41793	2.261	3.109	35.019	2.923	582.875	10.769	1909	279	327	1	43	3	3	1	5	3	1.18	26731.56033	27906.90909	1	65	2	1	1	0.58	0.55	0.58	0.55	0.03	0	0	2	NA	1	2	0	2	4597.5	303	2.5945	5.4735	49.7745	3.8595	570	15	3	3	3
1910	41794	1.19	2.148	23.999	1.937	285.375	3.329	1910	673	673	1	44	3	3	1	5	5	1.61	30828.74834	31916.00829	1	61	2	1	1	0.5	0.37	0.5	0.37	0.13	0	0	1	1	3	2	0	2	2159	673	1.146	2.494	24.265	1.856	286	3.26	1	2	2
[truncated: 1,354 more rows]
[truncated: 3 more columns]
