# Supplementary material for: Association of dietary intake of B vitamins with glaucoma
Source: Sci Rep. 2024 Apr 12;14:8539. doi: 10.1038/s41598-024-58526-5 (PMC11014949; doi:10.1038/s41598-024-58526-5)
Supplement: Supplementary file 2 — Supplementary Information 2. [file 41598_2024_58526_MOESM2_ESM.csv]

	seqn	TVB1.q4	TVB2.q4	TNIAC.q4	TVB6.q4	TFOLA.q4	TOTALB12.q4	...1	dr1tcaff	dr2tcaff	RIAGENDR	RIDAGEYR	RIDRETH1	DMDEDUC2	INCOME	INDHHINC	INDFMINC	INDFMPIR	WTINT2YR	WTMEC2YR	SDMVPSU	SDMVSTRA	DIQ010	OPDODFDT	OPDOSFDT	OPDDVCDR	OPDSVCDR	NEWODPDR	NEWOSPDR	PDRCHAZHI	isgeonew	ISGEO	SMQ020	SMQ040	SMQNEW	VIQ071	VIQ090	ALQ101	TKCAL	CAFF	TVB1	TVB2	TNIAC	TVB6	TFOLA	TOTALB12	TVB1.Q4	TVB2.Q4	TNIAC.Q4
1	31132	2.505	3.47	39.709	3.301	638.5	12.195	1	260	302	1	70	3	5	2	11	11	5	32961.50992	35315.5389	2	52	1	1	1	0.32	0.23	0.32	0.23	0.09	0	0	2	NA	1	2	0	1	1807	281	3.486	3.9	40.606	4.065	754	15.905	3	3	3
2	31134	1.821	3.47	39.709	2.223	436.5	12.195	2	142	105	1	73	3	3	1	12	12	NA	43718.50637	44231.16725	2	48	2	1	1	0.3	0.35	0.3	0.35	0.05	0	0	2	NA	1	2	0	1	2044.5	123.5	1.8145	3.34	32.9145	2.2345	462.5	10.67	2	3	3
3	31164	1.391	1.834	28.205	1.628	323.063	3.88	3	215	227	1	54	3	4	2	11	11	5	88953.82822	91399.18497	1	53	2	1	1	0.21	0.24	0.21	0.24	0.03	0	0	2	NA	1	2	0	2	3017	221	1.47	1.893	27.5725	1.468	353.5	3.28	1	1	2
4	31179	2.505	3.47	28.205	2.223	436.5	6.354	4	164	152	1	71	3	3	1	1	1	0.44	42440.14427	44953.67261	1	54	2	1	1	0.6	0.69	0.8	0.8	0	1	0	1	3	2	2	0	1	2840.5	158	2.314	4.019	28.6005	2.515	498	8.255	3	3	2
5	31193	0.922	1.18	13.864	1.054	210.188	2.029	5	237	237	1	51	3	1	1	2	2	1.01	39075.46998	38606.18973	1	49	2	1	1	0.34	0.38	0.34	0.38	0.04	0	0	1	2	3	2	0	2	2580	237	0.723	1.093	16.252	0.808	140	1.77	0	0	0
6	31220	2.505	3.47	39.709	3.301	638.5	12.195	6	494	284	1	50	3	3	2	11	11	5	93367.84651	95934.54542	1	50	2	1	1	0.51	0.6	0.4	0.5	0.1	0	0	2	NA	1	2	0	1	2033.5	389	2.1815	3.873	37.5425	3.1405	525.5	14.355	3	3	3
7	31223	1.821	1.834	20.925	1.628	436.5	2.029	7	2	51	1	61	1	2	1	5	5	1.68	4329.095591	4476.161435	2	58	2	1	1	0.39	0.35	0.39	0.35	0.04	0	0	2	NA	1	2	0	1	2045.5	26.5	1.757	1.967	23.0105	1.4965	407.5	2.84	2	1	1
8	31227	2.505	2.446	28.205	2.223	638.5	12.195	8	101	47	1	64	3	5	2	11	11	5	63955.30721	68158.07718	2	48	2	1	1	0.22	0.36	0.4	0.3	0.1	0	0	2	NA	1	2	0	2	2156	74	2.1965	2.1515	25.188	2.3655	717	9.91	3	2	2
9	31241	0.922	1.18	20.925	1.054	210.188	3.88	9	354	189	1	40	2	2	2	11	7	2.73	27970.74297	27902.03008	1	51	2	1	2	0.21	0.3	0.21	0.3	0.09	0	0	1	3	2	2	0	2	1521	271.5	1.089	1.2925	18.6555	1.3625	268.5	3.78	0	0	1
10	31242	1.821	2.446	28.205	2.223	436.5	12.195	10	214	184	1	58	3	5	2	11	11	5	67592.1814	69682.29123	2	52	2	1	1	0.32	0.32	0.32	0.32	0	0	0	2	NA	1	1	0	1	2383.5	199	1.7385	2.472	27.659	2.401	502	8.605	2	2	2
11	31257	1.821	3.47	28.205	1.628	436.5	12.195	11	7	12	1	70	3	4	1	4	4	1.21	16029.17964	17169.55335	2	50	1	1	1	0.44	0.45	0.44	0.45	0.01	0	0	2	NA	1	2	0	1	2495.5	9.5	1.93	2.945	26.43	1.5775	409.5	18.36	2	3	2
12	31262	0.922	1.18	13.864	1.054	210.188	2.029	12	104	83	1	52	1	1	2	10	10	2.43	24368.21112	26377.00369	2	55	2	1	1	0.43	0.31	0.43	0.31	0.12	0	0	1	3	2	2	0	1	1484	93.5	0.898	1.155	12.063	0.8515	247	2.39	0	0	0
13	31273	1.821	1.834	28.205	2.223	323.063	6.354	13	287	218	1	62	3	2	2	8	8	3.9	57262.75794	61025.73258	1	48	2	1	1	0.2	0.38	0.2	0.38	0.18	0	0	2	NA	1	2	0	1	2280.5	252.5	1.671	2.0915	26.59	2.193	325.5	7	2	1	2
14	31278	0.922	1.18	13.864	1.054	210.188	2.029	14	154	306	1	65	1	1	2	9	9	4.17	8128.857692	8405.007132	2	54	2	1	1	0.41	0.35	0.41	0.35	0.06	0	0	1	1	3	2	0	2	768	230	0.4095	0.6665	5.0955	0.568	211.5	1.17	0	0	0
15	31301	1.821	1.834	20.925	1.628	323.063	3.88	15	0	98	1	66	1	2	1	6	6	2.07	7101.447409	7342.694186	1	57	2	1	1	0.26	0.34	0.26	0.34	0.08	0	0	2	NA	1	1	0	2	1808	49	1.6015	1.52	23.557	1.609	299.5	4.71	2	1	1
16	31309	0.922	1.18	13.864	1.054	210.188	2.029	16	0	36	1	60	1	1	1	3	3	0.75	10976.22813	10859.41999	1	48	2	1	1	0.37	0.18	0.37	0.18	0.19	0	0	1	3	2	2	0	1	1182	18	0.9605	1.06	12.437	0.5335	247.5	2.805	0	0	0
17	31332	1.821	1.834	28.205	2.223	323.063	6.354	17	102	77	1	68	4	2	1	6	6	2.49	7775.480849	8491.163498	1	51	2	1	1	0.37	0.38	0.37	0.38	0.01	0	0	1	3	2	2	0	1	2343.5	89.5	1.7615	1.7925	26.6515	2.082	323	6.915	2	1	2
18	31337	2.505	3.47	39.709	3.301	638.5	12.195	18	378	259	1	54	3	4	2	11	11	5	80151.79799	82142.50666	2	44	2	1	1	0.4	0.47	0.4	0.47	0.07	0	0	1	3	2	2	0	1	2994	318.5	4.3585	6.1585	47.5445	4.333	846.5	23.745	3	3	3
19	31348	1.821	2.446	28.205	3.301	436.5	12.195	19	96	3	1	62	4	2	2	11	11	5	12164.19791	12460.76689	1	49	2	1	2	0.54	0.47	0.54	0.47	0.07	0	0	1	2	3	2	0	2	1111.5	49.5	1.663	2.455	30.4715	2.8945	411.5	11.045	2	2	2
20	31380	0.922	1.18	13.864	1.054	210.188	2.029	20	120	43	1	69	4	2	2	7	7	2.02	12164.19791	12460.76689	1	49	2	1	1	0.29	0.4	0.29	0.4	0.11	0	0	1	1	3	2	0	1	1458.5	81.5	0.805	1.089	15.0745	1.036	231.5	2.61	0	0	0
21	31382	1.391	1.834	20.925	2.223	323.063	3.88	21	201	59	1	61	4	4	2	11	11	5	10341.92845	11293.83598	2	57	2	1	1	0.64	0.54	0.6	0.6	0	0	0	2	NA	1	2	0	1	2266	130	1.5875	1.7705	19.269	2.424	284	3.815	1	1	1
22	31399	1.821	2.446	28.205	2.223	323.063	12.195	22	0	231	1	59	3	4	2	7	7	3.67	89650.90557	91877.54102	2	46	2	1	1	0.42	0.44	0.42	0.44	0.02	0	0	1	1	3	2	0	1	1969.5	115.5	2.0125	2.6215	26.014	2.239	367	11.565	2	2	2
23	31410	2.505	2.446	28.205	2.223	638.5	3.88	23	29	27	1	42	3	5	2	11	11	3.54	99218.01162	102931.2552	1	50	2	1	1	0.25	0.43	0.25	0.43	0.18	0	0	2	NA	1	2	0	1	2570	28	2.21	2.4415	28.865	1.9205	628.5	3.99	3	2	2
24	31429	2.505	1.834	39.709	2.223	323.063	3.88	24	0	29	1	40	4	2	2	10	10	2.61	23310.38719	24064.31752	2	51	2	1	1	0.75	0.68	0.8	0.7	0.1	1	0	2	NA	1	2	1	1	2377	14.5	2.962	1.7525	38.3445	2.589	305.5	3.64	3	1	3
25	31442	0.922	1.18	13.864	1.628	210.188	3.88	25	237	150	1	67	1	4	2	7	7	1.8	15623.1843	14680.50148	2	55	2	1	1	0.5	0.54	0.5	0.54	0.04	0	0	1	3	2	2	0	1	2265	193.5	1.1585	1.352	16.6635	1.7215	187	3.79	0	0	0
26	31454	1.391	1.18	28.205	1.054	323.063	2.029	26	56	107	1	75	2	1	1	2	2	0.43	16026.56593	15919.81402	2	49	1	1	1	0.58	0.53	0.58	0.53	0.05	0	0	1	3	2	2	0	1	1495.5	81.5	1.201	1.2585	24.653	1.2345	288	2.615	1	0	2
27	31463	0.922	1.18	13.864	1.054	210.188	2.029	27	0	0	1	48	4	3	2	8	8	3.98	25524.81409	26584.65761	2	50	2	1	1	0.59	0.51	0.59	0.51	0.08	0	0	1	1	3	2	0	1	452	0	0.3245	0.4715	7.22	0.3755	72.5	0.655	0	0	0
28	31464	1.391	1.834	13.864	1.054	323.063	3.88	28	151	96	1	64	3	5	2	11	11	5	51549.56345	54937.10026	1	44	2	1	1	0.29	0.22	0.29	0.22	0.07	0	0	1	1	3	2	0	1	1770	123.5	1.288	1.519	16.192	1.2095	343	3.97	1	1	0
29	31503	1.821	1.834	28.205	1.054	436.5	2.029	29	247	233	1	47	3	4	1	5	5	1.49	101272.9033	103627.468	1	46	2	1	1	0.36	0.38	0.36	0.38	0.02	0	0	2	NA	1	2	0	1	2149.5	240	1.7825	1.8315	25.0405	1.298	480.5	1.61	2	1	2
30	31504	1.821	1.834	28.205	2.223	323.063	3.88	30	328	229	1	46	3	5	2	11	11	5	67429.86151	69953.43052	2	56	2	1	1	0.48	0.41	0.48	0.41	0.07	0	0	1	3	2	2	0	1	2211	278.5	1.8615	1.785	31.834	2.1275	337.5	3.535	2	1	2
31	31508	1.391	3.47	13.864	1.054	323.063	3.88	31	871	615	1	73	3	2	2	7	7	1.47	14622.02826	14524.63188	1	48	2	1	1	0.38	0.26	0.38	0.26	0.12	0	0	1	1	3	2	0	1	2376	743	1.3475	3.355	17.55	1.1435	320.5	4.54	1	3	0
32	31513	1.391	1.834	20.925	1.628	323.063	6.354	32	150	150	1	65	4	3	1	6	6	2.27	7764.793921	7954.103317	2	52	2	1	1	0.45	0.4	0.45	0.4	0.05	0	0	1	3	2	2	0	1	1648	150	1.232	2.037	20.023	1.782	293	8.34	1	1	1
33	31520	1.391	2.446	20.925	1.628	210.188	12.195	33	9	8	1	53	4	2	1	3	3	1.22	25858.3804	25918.77232	2	49	2	1	1	0.43	0.39	0.43	0.39	0.04	0	0	2	NA	1	2	0	2	1693.5	8.5	1.447	2.2515	20.2325	1.647	240	11.735	1	2	1
34	31527	0.922	1.18	13.864	1.054	210.188	2.029	34	95	95	1	59	3	4	1	5	5	2.35	63454.0126	65416.16048	2	56	2	1	1	0.32	0.34	0.32	0.34	0.02	0	0	1	1	3	2	0	1	1177	95	0.176	0.473	4.432	0.286	55	0.77	0	0	0
35	31548	1.821	2.446	20.925	2.223	436.5	6.354	35	327	154	1	69	1	1	1	4	4	1.84	10415.4562	10769.28481	2	55	2	1	1	0.3	0.33	0.3	0.33	0.03	0	0	1	1	3	1	0	2	2396.5	240.5	1.6455	2.1385	24.1945	2.5245	495.5	6.105	2	2	1
36	31553	1.821	2.446	39.709	3.301	436.5	12.195	36	0	0	1	48	1	3	2	7	7	2	20256.87849	20898.45509	1	58	2	1	1	0.3	0.37	0.3	0.37	0.07	0	0	1	3	2	2	0	1	3440	0	1.734	2.176	33.9795	2.8465	425.5	12.04	2	2	3
37	31555	2.505	3.47	28.205	1.628	638.5	6.354	37	411	296	1	43	3	3	2	8	8	4.85	101272.9033	104791.7306	1	46	2	1	1	0.25	0.32	0.25	0.32	0.07	0	0	1	3	2	2	0	1	3575	353.5	2.411	4.0025	31.5125	1.805	718	6.195	3	3	2
38	31567	1.391	2.446	28.205	2.223	323.063	12.195	38	162	186	1	55	3	5	2	11	11	5	67592.1814	69682.29123	2	52	2	1	1	0.41	0.42	0.41	0.42	0.01	0	0	2	NA	1	2	0	1	2426.5	174	1.355	2.383	27.244	1.9675	281.5	13.365	1	2	2
39	31570	1.821	2.446	20.925	1.054	436.5	6.354	39	190	108	1	52	3	4	2	11	11	3.76	89650.90557	90856.75836	2	46	2	1	1	0.42	0.24	0.42	0.24	0.18	0	0	2	NA	1	2	0	1	2152.5	149	1.808	2.401	19.9795	1.19	431	5.79	2	2	1
40	31587	1.391	1.834	28.205	2.223	436.5	6.354	40	129	129	1	70	1	1	1	4	4	0.93	6434.403938	9341.569816	1	56	2	1	1	0.45	0.44	0.45	0.44	0.01	0	0	1	3	2	2	0	1	2635	129	1.578	1.617	29.941	2.253	426	5.78	1	1	2
41	31599	2.505	3.47	39.709	2.223	638.5	6.354	41	215	405	1	42	3	5	2	11	11	2.9	112523.4873	112247.0623	1	49	2	1	1	0.18	0.26	0.18	0.26	0.08	0	0	2	NA	1	2	0	2	2951	310	2.6295	3.963	35.0305	2.172	599	8.155	3	3	3
42	31603	0.922	1.18	13.864	1.054	210.188	3.88	42	210	207	1	79	3	2	1	2	2	0.84	15485.90387	15809.6937	1	45	2	1	1	0.28	0.24	0.28	0.24	0.04	0	0	1	3	2	2	0	1	1057.5	208.5	0.582	1.3115	7.915	0.706	100.5	3.945	0	0	0
43	31608	1.391	1.834	20.925	2.223	323.063	3.88	43	0	2	1	40	4	5	1	3	3	0.6	25524.81409	26584.65761	2	50	2	1	1	0.57	0.6	0.7	0.7	0	0	0	2	NA	1	2	0	1	2086	1	1.3155	1.733	21.69	2.076	317.5	3.935	1	1	1
44	31610	1.391	2.446	20.925	2.223	323.063	12.195	44	10	7	1	85	3	4	1	5	5	1.82	21792.40106	22475.11885	2	50	2	1	1	0.47	0.35	0.47	0.35	0.12	0	0	1	3	2	2	0	1	2493.5	8.5	1.438	2.551	24.0265	2.057	357	13.26	1	2	1
45	31649	1.821	3.47	39.709	3.301	638.5	6.354	45	14	0	1	47	3	5	2	7	7	1.82	104643.8183	107076.7558	2	47	2	1	1	0.37	0.42	0.37	0.42	0.05	0	0	2	NA	1	2	0	1	3126.5	7	1.8485	3.5935	46.0035	3.286	755.5	7.415	2	3	3
46	31661	0.922	1.18	20.925	1.628	436.5	12.195	46	55	100	1	48	4	5	2	7	7	2.49	20697.83744	21367.26979	1	51	2	1	1	0.37	0.34	0.37	0.34	0.03	0	0	2	NA	1	2	0	1	1459.5	77.5	1.1455	1.4695	20.498	1.5625	413	20.91	0	0	1
47	31691	2.505	3.47	39.709	3.301	638.5	6.354	47	718	149	1	52	4	5	2	8	8	3.62	29142.79961	29210.86225	1	46	2	1	1	0.6	0.56	0.6	0.5	0.1	0	0	2	NA	1	2	0	2	6018	433.5	2.9585	5.7975	46.73	4.3585	864.5	7.3	3	3	3
48	31710	2.505	3.47	39.709	3.301	638.5	3.88	48	316	117	1	42	3	4	2	8	8	2.83	85173.88289	87154.15023	2	50	2	1	1	0.33	0.26	0.33	0.26	0.07	0	0	1	3	2	2	0	1	3435	216.5	3.162	4.3305	46.3035	3.1805	591	4.26	3	3	3
49	31729	2.505	3.47	39.709	3.301	638.5	12.195	49	149	101	1	80	3	3	2	11	11	3.63	35369.41283	36027.01562	1	57	2	1	1	0.6	0.56	0.8	0.3	0.5	1	0	1	3	2	2	0	2	2394.5	125	3.043	3.6305	36.8325	3.3475	697	9.29	3	3	3
50	31732	0.922	1.18	13.864	1.054	210.188	2.029	50	71	47	1	53	4	3	2	11	11	5	25865.83874	26873.66414	2	54	2	1	1	0.45	0.5	0.45	0.5	0.05	0	0	1	3	2	2	0	1	1243	59	0.8935	0.7475	14.8735	0.6535	245	0.34	0	0	0
51	31748	1.391	3.47	28.205	2.223	323.063	6.354	51	852	604	1	50	3	4	1	2	2	0.5	35168.53578	35641.57146	1	46	2	1	1	0.33	0.4	0.33	0.4	0.07	0	0	2	NA	1	2	0	1	2696	728	1.2575	3.4025	30.799	2.4255	333	5.55	1	3	2
52	31765	1.391	1.834	13.864	1.054	323.063	2.029	52	624	228	1	70	3	4	2	11	11	5	43718.50637	43970.28775	2	56	2	2	2	0.37	0.49	0.37	0.49	0.12	0	0	1	3	2	2	0	1	1807.5	426	1.246	2.05	13.7565	0.8565	288	1.15	1	1	0
53	31778	1.391	1.834	39.709	3.301	210.188	2.029	53	0	0	1	41	4	4	1	13	13	NA	23284.07077	24191.30127	1	48	2	1	1	0.61	0.6	0.6	0.6	0	0	0	1	1	3	2	0	1	2644.5	0	1.4295	1.56	62.1535	3.896	220	2.265	1	1	3
54	31787	2.505	3.47	28.205	2.223	638.5	2.029	54	776	643	1	58	3	4	1	3	3	1.04	32826.06666	33841.12614	1	53	2	1	1	0.56	0.45	0.56	0.45	0.11	0	0	1	1	3	2	0	1	5054.5	709.5	2.4115	3.305	32.1145	2.42	617	1.56	3	3	2
55	31789	1.391	3.47	20.925	3.301	210.188	12.195	55	324	324	1	53	1	3	2	11	11	5	14267.19458	14835.18404	2	56	2	1	1	0.65	0.64	0.6	0.6	0	0	0	1	3	2	2	0	1	2715	324	1.543	3.61	21.821	3.071	200	14.41	1	3	1
56	31796	1.391	1.834	20.925	1.628	323.063	3.88	56	243	189	1	60	4	2	2	11	11	3.63	7764.793921	8341.37491	2	52	1	1	1	0.69	0.68	0.7	0.7	0	0	0	1	3	2	2	0	1	1697.5	216	1.503	2.005	21.699	1.671	300	3.26	1	1	1
57	31820	2.505	2.446	39.709	3.301	638.5	12.195	57	0	0	1	58	1	2	2	7	7	2.36	15213.9009	15320.93528	2	58	2	1	1	0.5	0.51	0.5	0.51	0.01	0	0	2	NA	1	2	0	2	2109	0	2.806	2.5765	38.1105	3.2745	891	9.1	3	2	3
58	31831	1.821	2.446	28.205	1.628	436.5	6.354	58	346	190	1	46	3	3	2	11	11	4.26	101272.9033	103627.468	1	46	2	1	1	0.24	0.28	0.24	0.28	0.04	0	0	2	NA	1	2	0	1	2790.5	268	1.77	2.2465	25.3765	1.4955	400.5	6.65	2	2	2
59	31833	0.922	1.18	13.864	1.054	210.188	2.029	59	42	29	1	41	1	1	1	6	6	1.33	22079.28956	23899.39496	1	56	2	1	1	0.28	0.22	0.28	0.22	0.06	0	0	2	NA	1	2	0	2	1185	35.5	0.597	1.0935	5.9405	0.8955	125	1.62	0	0	0
60	31878	1.821	2.446	28.205	2.223	436.5	6.354	60	101	426	1	55	1	4	2	11	11	5	21427.89832	21578.65003	1	46	2	1	1	0.34	0.37	0.34	0.37	0.03	0	0	1	2	3	2	0	1	2130	263.5	1.7765	2.3495	26.487	1.965	469	5.78	2	2	2
61	31895	1.821	2.446	28.205	2.223	638.5	3.88	61	315	315	1	74	3	5	2	11	11	5	47886.84631	51159.21948	1	56	2	1	1	0.25	0.33	0.25	0.33	0.08	0	0	1	3	2	2	0	1	2652	315	1.826	2.669	29.729	2.233	526	3.35	2	2	2
62	31898	1.821	1.834	28.205	2.223	436.5	6.354	62	0	37	1	73	3	5	2	7	7	3.12	14622.02826	15488.0216	1	48	2	1	1	0.4	0.41	0.4	0.41	0.01	0	0	1	2	3	1	0	1	1759	18.5	1.7	1.609	26.312	2.641	439	6.01	2	1	2
63	31923	1.391	1.834	20.925	2.223	323.063	6.354	63	103	77	1	65	4	3	2	10	10	5	7775.480849	7965.050797	1	51	2	1	1	0.4	0.38	0.4	0.38	0.02	0	0	1	3	2	2	0	1	2069.5	90	1.462	1.811	19.232	2.5545	322	5.04	1	1	1
64	31939	0.922	1.18	13.864	1.054	210.188	3.88	64	135	95	1	41	4	4	2	7	7	3.57	25858.3804	25918.77232	2	49	2	1	1	0.31	0.35	0.31	0.35	0.04	0	0	1	2	3	2	0	1	1589	115	0.935	1.111	16.413	0.885	174.5	4	0	0	0
65	31960	1.821	1.834	20.925	1.628	436.5	2.029	65	173	133	1	56	1	1	1	4	4	0.93	15213.9009	15695.75614	2	58	2	1	1	0.53	0.54	0.53	0.54	0.01	0	0	1	3	2	2	0	1	2104.5	153	1.6125	1.7355	23.4955	1.6775	503.5	1.4	2	1	1
66	31992	1.821	2.446	20.925	3.301	638.5	12.195	66	8	0	1	81	3	4	1	6	6	1.97	25709.52677	26672.27681	2	47	2	1	1	0.26	0.28	0.26	0.28	0.02	0	0	1	3	2	2	0	1	1930.5	4	1.983	2.6465	23.1125	2.7825	645	9.94	2	2	1
67	32008	2.505	2.446	20.925	1.054	436.5	3.88	67	225	225	1	62	5	3	2	7	7	2.65	50168.53812	52856.91033	2	52	1	1	1	0.33	0.35	0.33	0.35	0.02	0	0	2	NA	1	2	0	2	2652	225	2.159	2.486	23.931	1.213	447	4.22	3	2	1
68	32022	0.922	1.834	13.864	1.054	210.188	2.029	68	142	101	1	70	1	1	1	77	77	NA	3251.361327	4313.272057	1	58	1	1	1	0.42	0.5	0.42	0.5	0.08	0	0	1	3	2	2	0	1	1289.5	121.5	0.897	1.6205	9.896	0.921	180.5	2.825	0	1	0
69	32024	2.505	3.47	39.709	3.301	638.5	12.195	69	663	814	1	47	3	2	2	11	11	5	72840.61966	75566.6868	1	44	2	1	1	0.31	0.29	0.3	0.4	0.1	0	0	1	3	2	2	0	1	4434	738.5	3.12	4.181	52.3325	3.3855	531	11.15	3	3	3
70	32030	1.821	2.446	28.205	2.223	436.5	6.354	70	74	9	1	80	3	2	1	4	4	1.14	20926.03518	21709.6568	2	44	2	1	1	0.23	0.24	0.2	0.2	0	0	0	1	3	2	2	0	2	3079	41.5	1.782	2.566	27.1725	2	440	6.47	2	2	2
71	32035	1.821	1.834	20.925	1.628	436.5	3.88	71	30	77	1	60	4	4	2	7	7	3.03	12008.35458	12301.12402	2	53	1	1	1	0.42	0.59	0.42	0.59	0.17	0	0	1	3	2	2	0	2	2068.5	53.5	2.046	1.5495	22.242	1.7255	381	4.78	2	1	1
72	32038	2.505	2.446	20.925	2.223	436.5	6.354	72	13	3	1	61	1	2	1	2	2	0.62	6434.403938	6652.990252	1	56	1	1	1	0.55	0.54	0.55	0.54	0.01	0	0	1	3	2	2	0	1	1959	8	2.283	2.1865	24.183	2.5445	406.5	6.43	3	2	1
73	32039	1.821	3.47	28.205	3.301	436.5	12.195	73	0	69	1	77	3	3	1	3	3	0.98	17216.09205	17315.24208	2	46	2	1	1	0.37	0.29	0.37	0.29	0.08	0	0	2	NA	1	2	0	1	2208	34.5	2.0525	3.139	27.0925	3.166	502	11.64	2	3	2
74	32079	1.821	3.47	39.709	3.301	638.5	12.195	74	2	5	1	50	2	4	2	11	11	5	80696.21253	83191.52993	1	55	1	1	1	0.35	0.3	0.35	0.3	0.05	0	0	1	3	2	2	0	1	2967	3.5	2.001	3.4595	41.4945	3.3045	598	14.78	2	3	3
75	32082	0.922	1.18	13.864	1.054	323.063	2.029	75	184	0	1	60	4	3	2	11	11	5	9714.123141	9950.958117	2	49	2	1	1	0.61	0.54	0.5	0.5	0	0	0	1	3	2	2	0	2	1690	92	0.827	0.9495	16.957	1.0455	299	0.735	0	0	0
76	32093	2.505	2.446	39.709	2.223	436.5	3.88	76	180	95	1	53	1	4	1	3	3	1.24	21427.89832	21578.65003	1	46	2	1	1	0.55	0.67	0.4	0.5	0.1	0	0	1	3	2	2	0	1	2893	137.5	2.172	2.4125	34.0055	2.4485	427	4.67	3	2	3
77	32107	2.505	2.446	28.205	2.223	638.5	12.195	77	77	145	1	50	3	5	2	8	8	3.74	95301.57612	97668.55577	1	46	2	1	1	0.41	0.51	0.41	0.51	0.1	0	0	1	3	2	2	0	1	2697	111	2.462	2.6965	30.009	2.1595	596	13.055	3	2	2
78	32112	1.821	3.47	39.709	3.301	436.5	6.354	78	463	293	1	41	3	4	2	8	8	5	80913.48388	84222.07365	1	48	2	1	1	0.42	0.41	0.42	0.41	0.01	0	0	2	NA	1	2	0	1	3138.5	378	1.6225	3.2035	50.522	3.1275	382	7.255	2	3	3
79	32118	0.922	2.446	28.205	3.301	210.188	12.195	79	33	127	1	62	3	4	2	9	9	4.36	79633.26888	80138.20835	1	49	2	2	2	0.8	0.75	0.8	0.8	0	1	1	2	NA	1	2	1	1	2331.5	80	1.054	2.3	30.1345	2.739	222	14.63	0	2	2
80	32129	1.821	2.446	20.925	1.628	436.5	3.88	80	292	302	1	70	3	5	2	7	7	3.03	39086.24089	39544.58195	2	44	2	1	1	0.31	0.46	0.31	0.46	0.15	0	0	1	3	2	2	0	1	2138.5	297	1.7125	2.198	24.216	1.8595	487	3.285	2	2	1
81	32165	1.821	1.18	20.925	1.628	323.063	2.029	81	75	75	1	40	1	1	1	3	3	0.43	20256.87849	21926.7535	1	58	2	1	1	0.44	0.53	0.44	0.53	0.09	0	0	2	NA	1	2	0	1	1965	75	1.774	1.474	18.764	1.781	365	0.88	2	0	1
82	32168	2.505	2.446	39.709	3.301	638.5	12.195	82	43	43	1	57	4	4	1	2	2	0.84	27201.68643	28261.56123	1	53	2	1	1	0.56	0.58	0.56	0.58	0.02	0	0	1	2	3	2	0	1	3757	43	2.614	2.348	49.919	3.478	625	9.31	3	2	3
83	32175	1.821	1.834	20.925	2.223	436.5	3.88	83	77	284	1	51	2	4	2	11	11	5	67592.1814	69450.30264	2	52	2	1	1	0.29	0.31	0.29	0.31	0.02	0	0	2	NA	1	2	0	1	2130	180.5	2.0155	2.011	20.209	2.1635	445	3.69	2	1	1
84	32193	1.391	2.446	13.864	3.301	638.5	12.195	84	0	0	1	76	3	4	1	6	6	3.13	52851.19242	56625.69301	1	57	2	1	1	0.44	0.51	0.44	0.51	0.07	0	0	1	3	2	2	0	1	2268	0	1.273	2.306	14.2265	2.8425	593	12.725	1	2	0
85	32202	1.821	2.446	28.205	1.628	323.063	3.88	85	302	302	1	81	3	3	1	6	6	1.95	21053.79286	21946.3231	1	45	2	1	1	0.36	0.29	0.36	0.29	0.07	0	0	1	3	2	2	0	1	1730	302	1.696	2.446	26.516	1.514	375	4.28	2	2	2
86	32211	1.391	2.446	20.925	1.628	436.5	3.88	86	659	656	1	55	3	4	2	11	11	5	108378.7543	113018.9208	2	55	2	1	1	0.53	0.4	0.53	0.4	0.13	0	0	1	3	2	2	1	1	1464.5	657.5	1.303	2.6255	18.9	1.478	442	3.505	1	2	1
87	32212	2.505	3.47	39.709	3.301	638.5	12.195	87	267	583	1	46	3	3	2	7	7	2.73	89859.35778	89638.60938	2	49	2	1	1	0.32	0.4	0.3	0.2	0.1	0	0	1	1	3	2	0	1	2474.5	425	2.272	3.947	33.108	4.944	1086	30.45	3	3	3
88	32226	1.821	1.834	28.205	1.628	638.5	2.029	88	3	7	1	40	4	5	2	10	10	5	20669.38951	21474.7427	2	52	2	1	1	0.42	0.34	0.42	0.34	0.08	0	0	1	3	2	2	0	1	2131	5	1.871	1.7015	25.492	1.444	692.5	2.545	2	1	2
89	32229	1.391	1.834	20.925	1.054	323.063	3.88	89	226	172	1	61	4	5	2	11	11	5	9769.346724	10494.77739	2	48	1	1	1	0.67	0.61	0.6	0.6	0	0	0	1	3	2	2	0	1	1897	199	1.406	1.661	20.2075	0.935	316.5	4.085	1	1	1
90	32230	1.821	2.446	28.205	3.301	638.5	12.195	90	121	5	1	59	3	5	2	9	9	4.29	93367.84651	96255.00076	1	50	2	1	1	0.48	0.48	0.48	0.48	0	0	0	2	NA	1	2	0	1	3092	63	2.0435	2.7655	27.966	3.0175	615	10.055	2	2	2
91	32245	1.391	2.446	28.205	2.223	638.5	12.195	91	169	86	1	61	3	5	2	11	11	5	51549.56345	54937.10026	1	44	2	1	1	0.41	0.32	0.41	0.32	0.09	0	0	2	NA	1	2	0	1	2119.5	127.5	1.4985	2.4365	31.366	2.2	529.5	9.26	1	2	2
92	32254	1.821	1.18	20.925	3.301	210.188	6.354	92	0	2	1	65	3	5	2	7	7	2.81	65450.1662	69751.16959	1	54	2	1	1	0.49	0.53	0.49	0.53	0.04	0	0	2	NA	1	2	0	2	1552.5	1	1.9395	1.322	24.2645	2.861	189	5.48	2	0	1
93	32271	2.505	2.446	28.205	3.301	638.5	6.354	93	196	112	1	83	3	5	2	11	11	5	27645.45158	28680.69659	1	49	2	1	1	0.44	0.25	0.44	0.25	0.19	0	0	1	3	2	1	0	1	2761.5	154	2.8535	2.5825	25.372	3.044	625.5	5.36	3	2	2
94	32283	1.391	1.834	20.925	2.223	436.5	3.88	94	146	3	1	62	1	1	1	5	5	0.75	5642.422759	5582.376547	2	57	2	1	1	0.39	0.25	0.39	0.25	0.14	0	0	2	NA	1	2	0	1	1968.5	74.5	1.549	2.0035	18.4685	1.962	425	3.555	1	1	1
95	32295	2.505	3.47	39.709	3.301	638.5	12.195	95	293	240	1	50	3	5	2	11	11	5	68545.73766	70430.07233	1	44	2	1	1	0.29	0.3	0.29	0.3	0.01	0	0	2	NA	1	2	0	1	2169	266.5	2.8565	3.4565	35.0685	3.259	639	18.025	3	3	3
96	32300	0.922	1.18	13.864	1.054	210.188	2.029	96	71	95	1	53	4	5	2	11	11	5	16736.37321	17388.48205	2	45	2	1	1	0.51	0.56	0.51	0.56	0.05	0	0	1	2	3	2	0	1	1570.5	83	0.771	0.9155	9.4525	0.888	152	1.195	0	0	0
97	32312	2.505	2.446	28.205	3.301	638.5	12.195	97	12	76	1	83	3	1	1	6	6	2.2	23406.06264	25708.63313	2	46	2	1	1	0.62	0.51	0.5	0.4	0.1	0	0	1	3	2	1	0	1	1623.5	44	2.566	2.6085	31.5265	2.962	651	10.62	3	2	2
98	32321	1.391	2.446	28.205	2.223	323.063	2.029	98	289	129	1	66	5	5	1	6	6	2.58	9716.924987	9953.828274	2	54	2	1	1	0.37	0.43	0.37	0.43	0.06	0	0	1	3	2	2	0	1	1508.5	209	1.3185	2.2095	27.819	2.084	346	1.785	1	2	2
99	32334	0.922	1.18	20.925	1.628	210.188	3.88	99	105	105	1	43	3	3	2	8	8	1.98	95268.17767	97483.13435	2	46	2	1	1	0.39	0.39	0.39	0.39	0	0	0	1	1	3	2	0	1	1380	105	0.743	1.343	19.641	1.664	251	3.31	0	0	1
100	32350	1.821	2.446	28.205	1.628	638.5	12.195	100	37	43	1	76	4	2	1	5	5	2.19	14936.71649	14666.36684	1	49	2	2	1	0.53	0.57	0.53	0.57	0.04	0	0	1	3	2	2	0	1	3425.5	40	1.8465	2.4465	30.881	1.6365	537	12.265	2	2	2
101	32358	2.505	1.834	39.709	3.301	436.5	6.354	101	77	68	1	53	1	1	1	4	4	1.4	22079.28956	23468.43125	1	56	2	1	1	0.51	0.51	0.51	0.51	0	0	0	1	1	3	2	0	1	3036.5	72.5	3.5925	1.917	32.929	3.0165	421.5	6.73	3	1	3
102	32388	0.922	1.834	13.864	1.054	210.188	3.88	102	487	549	1	55	5	3	2	9	6	3.34	93367.84651	92246.53726	1	50	2	1	1	0.35	0.35	0.35	0.35	0	0	0	1	1	3	2	0	1	1298	518	0.7305	1.5145	13.087	0.7975	195.5	3.39	0	1	0
103	32406	2.505	2.446	39.709	3.301	638.5	6.354	103	231	237	1	50	3	4	2	11	11	5	80151.79799	82142.50666	2	50	2	1	1	0.35	0.31	0.35	0.31	0.04	0	0	1	3	2	2	0	1	3990.5	234	2.1215	2.2295	57.0335	3.6015	552	7.595	3	2	3
104	32416	1.821	3.47	28.205	1.628	436.5	6.354	104	415	415	1	83	3	1	1	3	3	1.02	9866.367972	10049.80758	2	50	2	1	1	0.36	0.33	0.36	0.33	0.03	0	0	1	3	2	1	0	1	1067	415	1.894	2.947	26.668	1.396	487	6.17	2	3	2
105	32440	2.505	2.446	28.205	2.223	436.5	12.195	105	269	34	1	72	3	2	1	4	4	1.19	18910.38174	19305.7729	2	47	2	1	1	0.36	0.39	0.3	0.4	0.1	0	0	2	NA	1	2	0	1	1610.5	151.5	2.2095	2.1985	26.0945	2.2675	399.5	9.36	3	2	2
106	32442	2.505	3.47	39.709	3.301	638.5	3.88	106	8	4	1	72	1	1	2	7	7	2.73	6434.403938	9762.811961	1	56	2	1	1	0.52	0.47	0.52	0.47	0.05	0	0	1	3	2	2	0	1	2317.5	6	2.2525	2.994	39.874	3.648	825	4.005	3	3	3
107	32447	1.391	2.446	39.709	3.301	638.5	12.195	107	335	194	1	65	3	4	2	8	8	3.41	62773.44135	63171.47584	2	50	2	1	1	0.38	0.4	0.3	0.3	0	0	0	1	3	2	1	0	1	2138	264.5	1.4275	2.297	32.6845	2.7635	625	13.735	1	2	3
108	32452	2.505	3.47	39.709	3.301	638.5	12.195	108	11	6	1	74	3	5	2	11	11	5	41236.40235	41719.95707	2	49	2	1	1	0.44	0.38	0.44	0.38	0.06	0	0	1	3	2	1	0	1	1609	8.5	2.776	2.8875	37.6025	4.083	847.5	18.825	3	3	3
109	32455	1.391	1.834	20.925	1.628	638.5	6.354	109	76	76	1	85	3	5	2	8	8	3.79	23406.06264	25708.63313	2	46	2	1	1	0.54	0.34	0.4	0.2	0.2	0	0	2	NA	1	2	0	1	1373	76	1.565	1.867	19.259	1.74	590	6.58	1	1	1
110	32483	1.391	1.834	20.925	1.628	323.063	3.88	110	73	58	1	40	1	1	1	6	6	0.47	19567.96712	20384.35959	1	54	2	1	1	0.48	0.44	0.48	0.44	0.04	0	0	1	3	2	2	0	1	1921.5	65.5	1.3095	1.7925	20.664	1.398	371.5	3.15	1	1	1
111	32489	0.922	1.834	13.864	1.054	210.188	2.029	111	58	0	1	62	3	2	2	11	11	5	64688.807	68939.7783	1	47	2	1	1	0.37	0.38	0.37	0.38	0.01	0	0	2	NA	1	2	0	1	1204.5	29	0.887	1.515	12.305	1.1565	224.5	2.94	0	1	0
112	32504	1.391	1.834	28.205	2.223	210.188	3.88	112	0	22	1	58	4	4	1	77	77	NA	26303.63633	27328.51988	1	47	2	1	1	0.43	0.44	0.43	0.44	0.01	0	0	1	3	2	2	0	1	2546.5	11	1.251	1.8335	28.153	1.9465	267.5	3.69	1	1	2
113	32517	1.821	3.47	39.709	3.301	436.5	12.195	113	202	125	1	61	3	4	1	4	4	1.29	30878.75437	31222.68692	2	47	2	1	1	0.39	0.36	0.39	0.36	0.03	0	0	1	1	3	2	0	1	2854.5	163.5	2.088	2.912	41.848	4.7795	421	37.685	2	3	3
114	32521	1.391	1.18	28.205	1.628	323.063	6.354	114	180	312	1	53	3	3	1	4	4	1.17	34454.94382	35520.37202	1	50	2	1	1	0.5	0.34	0.5	0.34	0.16	0	0	1	1	3	2	0	1	2221.5	246	1.479	1.1145	25.1675	1.3765	327	5.385	1	0	2
115	32531	0.922	1.18	13.864	1.054	210.188	2.029	115	284	95	1	55	3	4	1	4	1	0.08	108378.7543	111358.1058	2	55	2	1	1	0.53	0.52	0.53	0.52	0.01	0	0	1	1	3	2	0	1	787.5	189.5	0.503	0.9595	12.9365	0.8315	138	2.01	0	0	0
116	32548	1.391	3.47	20.925	3.301	436.5	6.354	116	201	284	1	64	3	2	2	11	11	5	67421.62537	71833.81309	2	46	2	1	1	0.63	0.64	0.7	0.6	0.1	0	0	1	3	2	2	0	1	2471	242.5	1.523	2.9005	24.077	3.246	383.5	6.04	1	3	1
117	32550	2.505	3.47	39.709	3.301	638.5	6.354	117	115	95	1	56	3	3	2	10	10	3.5	80151.79799	81229.88269	2	44	2	1	1	0.28	0.28	0.28	0.28	0	0	0	2	NA	1	2	0	1	3166.5	105	2.3195	3.484	39.9415	2.7665	616	7.12	3	3	3
118	32566	2.505	3.47	39.709	3.301	638.5	12.195	118	0	118	1	43	4	3	2	11	11	5	20669.38951	21474.7427	2	52	2	1	1	0.62	0.6	0.6	0.6	0	0	0	2	NA	1	2	0	1	1905	59	3.082	3.2735	49.3575	3.827	706	24.26	3	3	3
119	32577	0.922	1.18	13.864	1.054	210.188	2.029	119	414	50	1	45	3	4	2	11	11	4.16	72840.61966	75566.6868	1	44	2	1	1	0.18	0.25	0.18	0.25	0.07	0	0	1	1	3	2	0	1	902	232	0.543	1.1805	16.0785	0.834	84	1.215	0	0	0
120	32588	2.505	3.47	39.709	3.301	638.5	12.195	120	186	265	1	65	3	5	2	11	11	5	60687.28225	64675.29667	1	55	2	1	1	0.47	0.4	0.47	0.4	0.07	0	0	2	NA	1	2	0	1	3111.5	225.5	2.843	3.371	38.013	3.286	923	16.085	3	3	3
121	32592	2.505	3.47	39.709	2.223	436.5	6.354	121	1430	1421	1	51	3	3	2	8	8	3.79	89650.90557	91877.54102	2	46	2	1	1	0.31	0.22	0.31	0.22	0.09	0	0	2	NA	1	2	0	1	2142	1425.5	2.7085	4.5005	35.213	2.6245	511.5	8.455	3	3	3
122	32619	1.391	1.834	13.864	1.054	323.063	2.029	122	124	62	1	52	1	1	2	10	10	3.41	30460.2639	32971.25461	1	57	2	1	1	0.56	0.55	0.56	0.55	0.01	0	0	2	NA	1	2	0	1	1605.5	93	1.4085	1.639	13.8595	0.8345	355	2.43	1	1	0
123	32630	1.391	1.18	13.864	1.054	323.063	2.029	123	101	101	1	60	5	5	1	5	5	1.52	63120.00659	67267.88547	2	53	2	1	1	0.4	0.4	0.4	0.4	0	0	0	1	3	2	2	0	1	1095	101	1.511	1.115	16.41	1.087	296	0.61	1	0	0
124	32641	1.821	1.834	28.205	2.223	436.5	6.354	124	101	211	1	50	1	4	2	7	7	2.3	15213.9009	15695.75614	2	58	1	1	1	0.58	0.5	0.58	0.5	0.08	0	0	1	3	2	2	0	1	1809	156	1.733	2.011	24.758	1.9765	470	6.65	2	1	2
125	32666	1.391	1.834	20.925	1.054	323.063	6.354	125	384	355	1	85	3	3	1	6	6	1.89	22077.19102	22903.92021	2	49	2	2	2	0.43	0.39	0.43	0.39	0.04	0	0	2	NA	1	1	0	2	2052.5	369.5	1.382	1.903	19.717	0.9085	298	6.49	1	1	1
126	32691	1.391	1.834	28.205	2.223	436.5	6.354	126	92	100	1	43	4	3	1	6	6	2.18	24659.7035	25620.53356	1	45	2	1	1	0.64	0.64	0.6	0.6	0	0	0	1	1	3	2	0	1	2855	96	1.467	1.8475	28.396	2.4775	386.5	5.91	1	1	2
127	32697	1.391	1.834	20.925	1.628	436.5	6.354	127	154	181	1	67	3	3	2	9	9	4.8	60277.85735	60302.28915	2	44	2	1	1	0.42	0.42	0.42	0.42	0	0	0	1	3	2	2	0	1	1316	167.5	1.4025	1.6255	18.219	1.5965	401.5	5.74	1	1	1
128	32703	1.821	2.446	20.925	3.301	638.5	12.195	128	73	5	1	71	3	5	2	8	8	3.64	27625.99673	29262.15341	2	45	2	1	1	0.41	0.38	0.41	0.38	0.03	0	0	1	3	2	1	0	1	2017	39	1.7865	2.3655	23.6605	3.793	839	16.025	2	2	1
129	32706	2.505	3.47	39.709	3.301	638.5	6.354	129	58	58	1	43	1	2	1	3	3	0.6	20256.87849	21926.7535	2	58	2	1	1	0.38	0.37	0.38	0.37	0.01	0	0	1	1	3	2	0	1	4499	58	2.152	3.678	43.771	3.243	594	5.1	3	3	3
130	32742	1.821	3.47	20.925	2.223	436.5	12.195	130	403	568	1	55	3	3	2	7	7	2	36339.13661	36827.9175	1	45	2	1	1	0.37	0.49	0.37	0.49	0.12	0	0	1	1	3	2	0	1	1247.5	485.5	1.732	3.434	20.3205	2.043	421	11.055	2	3	1
131	32756	2.505	2.446	20.925	2.223	210.188	3.88	131	578	0	1	69	3	3	2	7	7	3.35	60645.86585	61321.34929	1	45	2	1	1	0.26	0.37	0.26	0.37	0.11	0	0	1	3	2	2	0	1	2314	289	2.1015	2.1335	24.107	2.0975	262	3.72	3	2	1
132	32775	0.922	1.834	13.864	1.628	210.188	3.88	132	47	95	1	69	4	1	1	5	5	2.04	9714.123141	9950.958117	2	49	2	1	1	0.43	0.34	0.43	0.34	0.09	0	0	1	3	2	1	0	1	1595.5	71	0.911	1.8825	14.03	1.371	241	3.795	0	1	0
133	32804	1.391	2.446	20.925	1.628	323.063	6.354	133	204	166	1	80	3	2	1	5	5	1.13	20926.03518	21315.10071	2	44	2	1	1	0.31	0.39	0.31	0.39	0.08	0	0	1	3	2	1	0	1	1738	185	1.217	2.477	22.4255	1.746	291.5	8.295	1	2	1
134	32891	1.391	1.834	39.709	2.223	323.063	2.029	134	102	102	1	59	4	2	2	11	11	5	20697.83744	21367.26979	1	51	1	1	1	0.31	0.28	0.31	0.28	0.03	0	0	2	NA	1	2	1	1	2265.5	102	1.343	1.8335	33.421	2.035	355.5	2.825	1	1	3
135	32925	1.391	1.834	20.925	1.628	323.063	3.88	135	142	4	1	43	1	2	1	4	4	0.71	24368.21112	26377.00369	1	57	2	1	1	0.45	0.39	0.45	0.39	0.06	0	0	1	1	3	2	0	1	2421	73	1.364	1.761	20.3895	1.6545	367.5	3.04	1	1	1
136	32926	1.821	2.446	28.205	2.223	323.063	6.354	136	79	125	1	70	3	5	2	11	11	5	37173.11333	36925.50564	2	51	1	1	1	0.33	0.4	0.33	0.4	0.07	0	0	1	3	2	1	0	1	2176.5	102	1.9415	2.212	28.7685	2.6645	364	7.505	2	2	2
137	32932	1.821	2.446	13.864	2.223	638.5	6.354	137	71	118	1	74	3	1	2	7	7	2.73	32996.79242	33542.87049	1	58	2	1	1	0.56	0.58	0.56	0.58	0.02	0	0	2	NA	1	2	0	1	1901	94.5	1.986	2.745	17.1565	2.177	542.5	6.155	2	2	0
138	32947	1.391	2.446	20.925	1.054	323.063	2.029	138	633	439	1	48	3	4	2	11	11	5	104643.8183	108279.7714	2	47	2	1	1	0.47	0.49	0.47	0.49	0.02	0	0	1	1	3	2	0	1	1730	536	1.301	2.1955	17.9875	1.153	334.5	2.26	1	2	1
139	32965	2.505	3.47	39.709	3.301	638.5	12.195	139	0	0	1	40	1	4	2	7	7	1.71	19361.65138	19974.87432	2	57	2	1	1	0.36	0.4	0.36	0.4	0.04	0	0	1	3	2	2	0	1	3941	0	3.346	4.489	48.4345	4.3375	1077	12.04	3	3	3
140	32969	2.505	1.834	28.205	2.223	638.5	3.88	140	91	0	1	78	4	3	2	8	8	3.11	9547.703341	9374.893052	1	51	2	1	1	0.52	0.61	0.6	0.6	0	0	0	2	NA	1	2	0	2	3259	45.5	2.2075	1.8195	26.1945	2.3955	529.5	4.855	3	1	2
141	32979	1.391	2.446	20.925	1.054	210.188	3.88	141	647	711	1	50	3	3	2	9	9	3	80151.79799	81229.88269	2	44	2	1	1	0.3	0.32	0.3	0.32	0.02	0	0	1	3	2	2	0	1	1813.5	679	1.311	2.619	19.2605	1.1505	264	2.95	1	2	1
142	32980	2.505	1.834	28.205	2.223	638.5	3.88	142	0	2	1	47	1	5	2	11	11	5	15213.9009	15819.57958	1	58	2	1	1	0.62	0.51	0.4	0.6	0.2	0	0	1	2	3	2	0	1	3090	1	2.4375	1.9585	28.679	2.307	632	3.65	3	1	2
143	32984	0.922	1.18	20.925	1.628	436.5	6.354	143	4	5	1	64	4	2	1	4	4	1.21	9716.924987	9953.828274	2	54	1	1	1	0.63	0.72	0.6	0.7	0.1	0	0	1	1	3	2	0	1	1538	4.5	1.111	1.4135	21.1115	1.748	420	6.225	0	0	1
144	32997	1.821	2.446	39.709	3.301	436.5	12.195	144	0	7	1	41	4	4	1	6	6	1.45	24459.92099	25251.03081	1	52	2	1	1	0.21	0.26	0.21	0.26	0.05	0	0	2	NA	1	2	0	1	3880	3.5	1.6575	2.491	45.354	4.1185	484	14.785	2	2	3
145	33006	1.391	1.834	28.205	1.628	323.063	6.354	145	6	8	1	80	3	4	1	6	6	2.27	23406.06264	24139.33362	2	46	2	1	1	0.27	0.23	0.27	0.23	0.04	0	0	2	NA	1	2	0	2	1671	7	1.2045	1.952	26.5215	1.7835	323.5	6.43	1	1	2
146	33007	1.391	2.446	20.925	1.628	323.063	6.354	146	76	5	1	40	1	4	2	7	7	1.84	19361.65138	19974.87432	2	57	1	1	1	0.31	0.42	0.31	0.42	0.11	0	0	2	NA	1	2	0	1	2965.5	40.5	1.593	2.5615	23.5475	1.6595	297	6.76	1	2	1
147	33069	2.505	3.47	28.205	3.301	436.5	12.195	147	10	62	1	80	3	1	1	3	3	0.83	11035.67039	12564.99423	2	46	2	1	1	0.51	0.35	0.51	0.35	0.16	0	0	2	NA	1	2	0	1	2063.5	36	2.3525	3.073	30.012	3.3	488	13.62	3	3	2
148	33076	0.922	1.18	13.864	1.054	210.188	2.029	148	4	68	1	54	1	1	1	5	5	1.71	20000.65123	21259.01322	1	53	1	1	1	0.4	0.41	0.4	0.41	0.01	0	0	1	3	2	2	0	1	1028.5	36	0.9475	0.913	14.0935	0.874	227.5	0.845	0	0	0
149	33077	2.505	3.47	39.709	3.301	638.5	12.195	149	28	0	1	72	3	4	1	6	6	2.18	37131.14648	39668.52317	1	48	1	1	1	0.26	0.26	0.26	0.26	0	0	0	1	3	2	1	0	1	1746	14	2.1755	2.938	35.413	3.474	784	17.9	3	3	3
150	33080	1.821	1.834	39.709	2.223	323.063	3.88	150	289	162	1	44	3	5	2	11	11	3.63	90370.19705	93752.31031	2	48	2	1	1	0.34	0.28	0.34	0.28	0.06	0	0	2	NA	1	2	0	1	2766	225.5	1.6235	2.01	33.2275	2.156	334	4.035	2	1	3
151	33081	2.505	3.47	20.925	2.223	638.5	6.354	151	145	49	1	42	3	2	1	6	6	0.6	39383.13652	39286.38796	2	56	2	1	1	0.53	0.41	0.53	0.41	0.12	0	0	2	NA	1	2	0	2	3071.5	97	2.242	3.7425	17.97	2.057	655.5	7.04	3	3	1
152	33093	1.821	2.446	28.205	2.223	323.063	6.354	152	45	4	1	74	3	3	2	7	7	3.03	43718.50637	44231.16725	2	46	1	1	1	0.34	0.34	0.34	0.34	0	0	0	2	NA	1	2	0	2	1519.5	24.5	1.613	2.2785	25.0305	2.37	364.5	7.355	2	2	2
153	33117	1.821	2.446	28.205	2.223	638.5	12.195	153	204	145	1	45	4	4	2	9	9	3.31	23310.38719	24064.31752	2	51	2	1	1	0.32	0.33	0.32	0.33	0.01	0	0	2	NA	1	2	0	3	2208.5	174.5	1.8815	2.6475	24.645	2.3075	620.5	10.145	2	2	2
154	33121	1.821	1.834	20.925	1.628	436.5	6.354	154	240	199	1	49	4	3	2	8	4	1.88	28551.47367	29474.91701	1	50	2	1	1	0.37	0.45	0.37	0.45	0.08	0	0	1	1	3	2	0	1	2544	219.5	1.72	1.9795	23.889	1.471	428.5	6.345	2	1	1
155	33134	2.505	3.47	28.205	2.223	638.5	3.88	155	242	92	1	42	1	4	1	6	6	1.08	19361.65138	19974.87432	2	57	2	1	1	0.44	0.48	0.44	0.48	0.04	0	0	1	3	2	2	0	1	2601.5	167	2.255	3.038	28.3035	2.031	547.5	4.705	3	3	2
156	33140	1.821	1.18	28.205	2.223	323.063	12.195	156	160	0	1	42	5	1	1	5	2	0.6	39383.13652	41628.3159	1	46	2	1	2	0.41	0.43	0.41	0.43	0.02	0	0	1	3	2	2	0	1	1754.5	80	1.7	1.326	27.549	2.4045	286	8.77	2	0	2
157	33144	1.821	2.446	20.925	1.628	436.5	3.88	157	15	25	1	58	3	5	2	11	11	5	67592.1814	69682.29123	2	52	2	1	1	0.36	0.31	0.36	0.31	0.05	0	0	2	NA	1	2	0	2	2428	20	2.0025	2.514	21.657	1.567	442	4.07	2	2	1
158	33154	2.505	2.446	39.709	3.301	436.5	12.195	158	28	143	1	46	1	3	1	5	5	1.37	22079.28956	22778.58563	1	56	2	1	1	0.53	0.49	0.53	0.49	0.04	0	0	1	1	3	2	0	1	2483.5	85.5	2.365	2.7655	77.1105	4.0195	427	18.9	3	2	3
159	33162	1.821	1.834	28.205	1.628	638.5	6.354	159	98	137	1	51	1	3	2	8	8	2.8	22079.28956	22778.58563	1	56	2	1	1	0.33	0.54	0.33	0.54	0.21	0	0	2	NA	1	2	0	2	2475	117.5	1.778	1.842	24.854	1.675	563.5	7.835	2	1	2
160	33168	1.821	2.446	39.709	2.223	210.188	12.195	160	360	275	1	52	3	3	1	3	1	0	30802.47436	31567.50714	2	44	2	1	1	0.53	0.41	0.53	0.41	0.12	0	0	1	1	3	2	0	1	2602.5	317.5	1.854	2.268	33.5925	2.2105	258.5	15.025	2	2	3
161	33182	0.922	1.834	20.925	1.628	210.188	3.88	161	87	78	1	73	3	3	1	4	4	1.19	18301.21733	21351.42868	1	46	1	1	1	0.48	0.36	0.48	0.36	0.12	0	0	1	3	2	2	0	1	1896.5	82.5	0.8615	1.7735	19.221	1.4455	185.5	3.375	0	1	1
162	33184	0.922	1.834	28.205	2.223	210.188	6.354	162	104	68	1	77	1	1	1	2	2	0.39	4274.337288	6485.37947	1	53	2	1	1	0.39	0.39	0.39	0.39	0	0	0	2	NA	1	2	0	2	2114	86	1.0855	1.889	24.5625	2.444	225.5	6.295	0	1	2
163	33187	1.821	2.446	28.205	2.223	436.5	3.88	163	105	0	1	41	4	4	1	6	6	1.65	32380.32423	33724.82282	1	49	1	2	2	0.35	0.36	0.35	0.36	0.01	0	0	2	NA	1	2	0	2	2204	52.5	1.982	2.4655	24.372	1.991	396.5	3.165	2	2	2
164	33202	1.391	2.446	20.925	1.628	323.063	6.354	164	262	168	1	43	3	4	2	10	10	4.04	94527.42343	98065.12128	1	53	2	1	1	0.55	0.52	0.55	0.52	0.03	0	0	1	3	2	2	0	1	2310	215	1.5	2.485	21.1285	1.875	311	5.475	1	2	1
165	33214	2.505	1.18	20.925	1.628	436.5	2.029	165	0	0	1	62	4	4	2	11	11	5	7775.480849	8491.163498	1	51	2	1	1	0.42	0.42	0.42	0.42	0	0	0	1	3	2	2	0	1	1722	0	2.589	1.3285	18.9065	1.914	423.5	2.27	3	0	1
166	33221	0.922	1.18	20.925	2.223	210.188	12.195	166	334	101	1	40	1	1	1	4	4	0.88	20000.65123	21649.40417	1	53	2	1	2	0.4	0.44	0.4	0.44	0.04	0	0	2	NA	1	2	0	1	1482.5	217.5	0.6095	1.234	17.7375	2.5975	170.5	11.04	0	0	1
167	33223	2.505	3.47	28.205	1.628	323.063	6.354	167	305	324	1	45	3	3	1	3	3	0.6	111081.8768	113664.4973	2	53	2	1	1	0.23	0.23	0.23	0.23	0	0	0	2	NA	1	2	0	3	2328	314.5	2.1355	2.9025	25.1925	1.8805	270	6.73	3	3	2
168	33228	1.391	1.18	13.864	1.628	210.188	3.88	168	89	89	1	44	3	2	1	3	3	0.6	34493.84588	36460.2934	2	44	2	1	1	0.31	0.31	0.31	0.31	0	0	0	2	NA	1	2	0	2	2354	89	1.532	1.341	14.025	1.552	231	4.93	1	0	0
169	33230	1.821	2.446	28.205	1.628	436.5	3.88	169	284	194	1	41	4	3	2	8	8	3.9	26303.63633	27328.51988	1	47	2	1	1	0.35	0.25	0.35	0.25	0.1	0	0	1	1	3	2	0	1	3040	239	2.017	2.501	25.8815	1.86	458	4.735	2	2	2
170	33235	1.391	2.446	28.205	2.223	436.5	12.195	170	158	10	1	66	3	5	2	8	8	3.74	60687.28225	63939.32047	1	55	2	1	1	0.36	0.33	0.36	0.33	0.03	0	0	1	1	3	2	0	1	1659	84	1.5005	2.247	31.02	2.3435	396	9.375	1	2	2
171	33240	1.821	2.446	28.205	3.301	436.5	12.195	171	0	0	1	46	3	5	2	11	11	5	111081.8768	114941.5267	2	53	2	1	1	0.4	0.33	0.4	0.33	0.07	0	0	2	NA	1	2	0	1	1888.5	0	1.7655	2.7395	24.789	2.7045	394.5	30.675	2	2	2
172	33260	1.391	1.834	13.864	1.628	210.188	6.354	172	56	56	1	67	3	2	1	4	4	1.36	29189.1474	32237.70086	2	51	2	1	1	0.39	0.2	0.39	0.2	0.19	0	0	1	3	2	2	0	2	784	56	1.36	1.623	11.614	1.467	212	6.32	1	1	0
173	33261	0.922	1.834	20.925	1.628	323.063	2.029	173	0	15	1	51	3	3	2	11	11	5	95301.57612	97668.55577	1	46	2	1	1	0.32	0.2	0.32	0.2	0.12	0	0	1	3	2	2	0	1	2726	7.5	1.1515	2.1165	19.563	1.5025	314.5	2.67	0	1	1
174	33263	1.391	2.446	13.864	1.628	210.188	2.029	174	604	758	1	61	1	1	1	NA	2	0.63	5207.7281	5384.642403	1	57	2	1	1	0.37	0.37	0.37	0.37	0	0	0	1	1	3	2	0	1	1632	681	1.1945	2.654	16.8345	1.813	243	2.345	1	2	0
175	33265	1.821	3.47	28.205	2.223	436.5	12.195	175	115	546	1	85	3	4	2	7	7	4.39	22457.33858	24601.91323	1	47	2	1	1	0.32	0.58	0.32	0.58	0.26	0	0	1	3	2	1	0	1	2435	330.5	1.8995	3.2155	28.526	2.425	377.5	9.165	2	3	2
176	33283	1.821	2.446	39.709	3.301	638.5	12.195	176	33	33	1	43	3	3	2	7	7	4.08	111081.8768	114941.5267	2	53	2	1	1	0.55	0.53	0.55	0.53	0.02	0	0	2	NA	1	2	0	2	3427	33	1.893	2.711	37.559	3.33	573	13.14	2	2	3
177	33302	2.505	2.446	39.709	3.301	638.5	12.195	177	86	284	1	56	3	4	2	8	8	3.79	86151.79061	88815.80737	2	54	2	1	1	0.49	0.46	0.49	0.46	0.03	0	0	2	NA	1	2	0	3	3031	185	3.2405	2.681	42.1025	3.814	1285.5	9.76	3	2	3
178	33316	0.922	1.834	13.864	1.054	210.188	6.354	178	13	50	1	74	3	3	1	5	5	1.39	20073.81545	19940.10507	2	53	2	1	1	0.38	0.37	0.38	0.37	0.01	0	0	1	3	2	1	0	1	1675.5	31.5	0.9945	2.041	16.4225	1.1235	223	5.375	0	1	0
179	33321	2.505	3.47	39.709	3.301	638.5	12.195	179	142	231	1	63	3	4	2	8	8	3.41	62773.44135	63171.47584	2	50	2	1	1	0.26	0.31	0.26	0.31	0.05	0	0	2	NA	1	2	0	1	2169	186.5	2.372	3.046	37.3355	3.9025	739.5	16.33	3	3	3
180	33328	0.922	1.18	13.864	1.054	210.188	2.029	180	166	117	1	52	4	3	1	4	4	1.42	32380.32423	32455.94806	1	52	2	1	1	0.5	0.6	0.6	0.5	0.1	0	0	1	1	3	2	0	2	1579	141.5	0.726	1.06	11.1905	0.645	188	2.175	0	0	0
181	33347	1.821	2.446	39.709	3.301	638.5	12.195	181	138	4	1	45	1	2	2	7	7	1.39	19361.65138	19497.86643	2	57	2	1	1	0.39	0.32	0.4	0.2	0.2	0	0	2	NA	1	2	0	1	2528.5	71	2.0005	2.363	50.1915	4.445	633.5	12.23	2	2	3
182	33356	0.922	1.18	20.925	1.054	323.063	2.029	182	284	222	1	70	1	3	2	7	7	2.8	8651.714897	11477.40788	2	57	2	1	1	0.52	0.57	0.52	0.57	0.05	0	0	2	NA	1	2	0	1	1653	253	1.1515	1.4195	17.69	1.2935	270.5	1.64	0	0	1
183	33364	1.391	1.18	20.925	1.628	436.5	3.88	183	328	192	1	48	1	1	2	11	11	4.65	15213.9009	15695.75614	1	58	2	1	1	0.38	0.33	0.38	0.33	0.05	0	0	1	2	3	2	0	1	1782.5	260	1.2815	1.4835	21.875	1.482	391.5	3.12	1	0	1
184	33383	1.391	2.446	20.925	1.628	323.063	6.354	184	231	156	1	67	2	2	1	4	4	1.48	30496.26881	30131.87957	1	55	2	1	1	0.48	0.48	0.48	0.48	0	0	0	1	1	3	2	0	1	1597	193.5	1.56	2.2775	23.6345	1.443	349.5	5.21	1	2	1
185	33387	1.821	2.446	20.925	1.628	210.188	6.354	185	165	143	1	50	3	3	2	11	11	2.94	95301.57612	96583.43347	1	46	2	1	1	0.57	0.57	0.57	0.57	0	0	0	1	3	2	2	0	1	2878	154	1.6725	2.3155	19.4885	1.792	226	6.53	2	2	1
186	33390	1.391	1.834	39.709	3.301	436.5	6.354	186	452	0	1	46	4	3	2	10	10	3.46	32380.32423	33724.82282	1	51	2	1	1	0.25	0.28	0.25	0.28	0.03	0	0	1	3	2	2	0	2	2216.5	226	1.1705	1.567	44.842	3.2745	387.5	6.265	1	1	3
187	33416	1.821	3.47	20.925	2.223	436.5	12.195	187	96	0	1	70	3	1	1	5	5	1.56	46474.07114	47019.04489	1	46	2	1	1	0.45	0.51	0.45	0.51	0.06	0	0	1	3	2	2	0	1	2328	48	1.881	4.039	21.4145	2.4115	385.5	14.74	2	3	1
188	33426	1.821	3.47	20.925	2.223	323.063	12.195	188	173	523	1	43	3	4	1	6	6	1.64	33324.74857	34571.93046	1	45	2	1	1	0.43	0.49	0.43	0.49	0.06	0	0	1	1	3	2	0	2	2653.5	348	1.926	3.6165	21.428	2.5855	366.5	12.41	2	3	1
189	33428	0.922	1.18	20.925	1.054	210.188	2.029	189	15	11	1	62	3	1	1	6	6	2.49	60645.86585	63895.6847	1	45	2	1	1	0.4	0.41	0.4	0.41	0.01	0	0	1	3	2	2	0	1	1420	13	0.984	1.195	22.186	1.1525	231.5	2.12	0	0	1
190	33437	1.821	3.47	28.205	2.223	323.063	3.88	190	302	663	1	41	5	4	1	5	5	0.97	35546.33441	36876.65937	1	47	2	1	1	0.34	0.33	0.34	0.33	0.01	0	0	1	1	3	2	0	1	2427	482.5	1.747	3.471	27.8195	2.074	369.5	4.38	2	3	2
191	33450	2.505	3.47	39.709	3.301	638.5	12.195	191	262	61	1	64	3	3	2	11	11	5	74056.79928	73171.92053	2	47	2	1	1	0.42	0.47	0.42	0.47	0.05	0	0	1	3	2	2	0	1	3445.5	161.5	2.622	3.199	33.902	2.9225	899	18.095	3	3	3
192	33452	2.505	3.47	28.205	1.054	436.5	3.88	192	268	459	1	59	3	4	2	10	10	5	83470.18975	85543.31643	2	50	2	1	1	0.38	0.27	0.38	0.27	0.11	0	0	1	3	2	2	0	1	2690	363.5	2.5575	3.3725	26.897	1.155	429	4.345	3	3	2
193	33454	1.391	1.834	20.925	1.628	323.063	6.354	193	166	207	1	84	4	2	1	3	3	1.12	11383.04056	11721.2007	1	55	1	1	1	0.37	0.24	0.37	0.24	0.13	0	0	1	3	2	1	0	1	1526	186.5	1.2135	1.797	19.021	1.5485	375	7.255	1	1	1
194	33464	1.821	3.47	39.709	3.301	323.063	12.195	194	75	83	1	46	1	2	1	5	5	1.2	20256.87849	21926.7535	1	58	2	1	1	0.47	0.41	0.47	0.41	0.06	0	0	2	NA	1	2	0	2	2914	79	1.7305	3.424	51.61	4.332	324	10.86	2	3	3
195	33467	1.821	3.47	39.709	3.301	436.5	6.354	195	237	284	1	60	3	3	2	9	9	3.31	62773.44135	62023.38349	2	50	1	1	1	0.3	0.3	0.3	0.3	0	0	0	2	NA	1	2	0	1	1729.5	260.5	2.0155	3.717	47.3065	3.9045	407.5	6.2	2	3	3
196	33476	0.922	1.18	20.925	2.223	323.063	6.354	196	28	7	1	49	3	5	2	11	11	5	104643.8183	107076.7558	2	47	2	1	1	0.38	0.34	0.38	0.34	0.04	0	0	2	NA	1	2	0	1	2069	17.5	1.1225	1.4375	24.286	2.04	284.5	5.25	0	0	1
197	33492	1.391	1.834	39.709	2.223	323.063	12.195	197	29	46	1	45	4	3	1	6	6	3.37	25858.3804	25918.77232	2	49	2	1	1	0.47	0.37	0.47	0.37	0.1	0	0	2	NA	1	2	0	1	3003.5	37.5	1.208	2.0965	37.8935	2.654	359	14.915	1	1	3
198	33517	2.505	3.47	39.709	3.301	638.5	12.195	198	432	5	1	71	1	1	1	4	4	1.84	5542.402972	8409.394024	2	54	2	1	1	0.47	0.35	0.47	0.35	0.12	0	0	1	3	2	2	0	1	2816	218.5	2.3295	3.7	44.873	3.8255	538	14.04	3	3	3
199	33520	0.922	1.18	20.925	1.054	323.063	2.029	199	12	96	1	74	3	5	1	6	6	2.46	41236.40235	41719.95707	2	49	2	1	1	0.2	0.28	0.2	0.28	0.08	0	0	2	NA	1	2	0	1	1531	54	0.9835	1.379	19.7885	1.2	278	2.07	0	0	1
200	33527	2.505	3.47	39.709	3.301	638.5	12.195	200	1048	473	1	63	3	3	2	8	4	1.92	36492.46435	36056.42868	1	46	2	1	1	0.24	0.21	0.24	0.21	0.03	0	0	2	NA	1	2	0	1	4117	760.5	2.8605	7.129	38.878	3.34	608	14.4	3	3	3
201	33531	1.391	1.834	20.925	1.054	323.063	3.88	201	302	284	1	82	3	4	2	7	7	3.24	24881.33997	25813.07672	1	46	2	1	1	0.52	0.53	0.52	0.53	0.01	0	0	2	NA	1	1	0	1	1580.5	293	1.5055	1.8285	18.05	1.1225	301.5	4.67	1	1	1
202	33534	1.821	3.47	20.925	3.301	638.5	12.195	202	64	86	1	78	3	1	1	4	4	1.21	15391.933	15572.42503	2	44	2	1	1	0.41	0.43	0.41	0.43	0.02	0	0	1	3	2	1	0	1	1442	75	1.813	3.336	22.46	4.3665	839.5	27.03	2	3	1
203	33551	1.391	1.834	20.925	1.628	323.063	3.88	203	2	45	1	76	3	5	1	12	12	NA	43934.29528	44661.38277	2	58	1	1	1	0.4	0.53	0.4	0.53	0.13	0	0	1	3	2	2	0	1	1703.5	23.5	1.276	1.523	20.8315	1.614	319	3.5	1	1	1
204	33592	1.821	2.446	28.205	3.301	323.063	12.195	204	100	95	1	62	4	3	2	11	11	5	6507.898819	7106.908752	2	45	2	1	1	0.35	0.35	0.35	0.35	0	0	0	1	3	2	2	0	1	2659.5	97.5	1.9005	2.1365	32.3295	3.477	344	10.36	2	2	2
205	33616	2.505	3.47	39.709	3.301	638.5	12.195	205	10	7	1	48	4	3	2	11	11	5	25865.83874	26702.42031	2	54	2	1	1	0.25	0.2	0.25	0.2	0.05	0	0	1	1	3	2	0	1	3060.5	8.5	2.54	3.0555	39.693	3.049	599	9.695	3	3	3
206	33617	1.821	2.446	20.925	1.628	323.063	3.88	206	406	406	1	48	3	3	2	9	9	4.68	101272.9033	104791.7306	1	46	2	1	1	0.56	0.52	0.56	0.52	0.04	0	0	1	3	2	2	0	1	3446	406	1.673	2.615	23.71	1.77	299	3.66	2	2	1
207	33621	2.505	3.47	28.205	2.223	638.5	12.195	207	238	284	1	63	3	5	2	9	9	4.68	60687.28225	64675.29667	1	55	2	1	1	0.33	0.36	0.33	0.36	0.03	0	0	1	3	2	2	0	1	2345.5	261	3.566	3.912	30.134	2.602	577.5	9.255	3	3	2
208	33624	0.922	3.47	28.205	3.301	323.063	12.195	208	430	430	1	44	4	5	1	12	12	NA	26613.21872	27473.97288	1	54	2	1	1	0.24	0.24	0.24	0.24	0	0	0	2	NA	1	2	0	1	2651	430	1.113	2.917	30.345	2.751	309	11.24	0	3	2
209	33627	0.922	1.18	28.205	1.628	210.188	2.029	209	278	396	1	46	3	5	2	8	8	5	72840.61966	75819.10628	1	44	2	1	1	0.37	0.41	0.37	0.41	0.04	0	0	2	NA	1	2	0	1	1823.5	337	1.025	1.4455	28.487	1.451	239	2.15	0	0	2
210	33634	0.922	1.18	28.205	1.054	210.188	2.029	210	615	478	1	50	3	4	1	4	4	1.53	38574.84909	39532.92226	2	53	1	1	1	0.42	0.28	0.42	0.28	0.14	0	0	1	1	3	2	0	1	1402	546.5	1.149	1.453	27.76	1.176	173.5	1.335	0	0	2
211	33635	2.505	3.47	39.709	1.628	436.5	6.354	211	618	1340	1	44	3	3	2	10	10	5	85173.88289	88133.3338	2	44	2	1	1	0.28	0.25	0.28	0.25	0.03	0	0	1	1	3	2	0	1	2664.5	979	2.129	3.407	42.8965	1.8055	394	7.355	3	3	3
212	33663	2.505	3.47	28.205	3.301	638.5	12.195	212	16	9	1	76	3	5	1	6	6	1.29	16712.68053	16601.35846	1	54	1	1	1	0.44	0.55	0.5	0.7	0.2	0	0	2	NA	1	2	0	2	4580	12.5	2.9775	6.734	31.763	3.7105	582	14.31	3	3	2
213	33666	2.505	3.47	39.709	2.223	638.5	12.195	213	186	209	1	71	3	4	2	8	8	3.41	30943.52072	31455.61832	2	56	2	2	2	0.34	0.33	0.34	0.33	0.01	0	0	1	3	2	2	0	1	3289.5	197.5	2.5135	2.8695	36.306	2.122	677	9.58	3	3	3
214	33669	1.821	3.47	28.205	3.301	638.5	6.354	214	142	236	1	46	3	5	2	11	11	5	85173.88289	87154.15023	2	44	2	1	1	0.48	0.51	0.48	0.51	0.03	0	0	2	NA	1	2	0	1	2188	189	2.0655	2.8495	32.056	2.6775	634	7.565	2	3	2
215	33673	0.922	1.18	13.864	1.054	210.188	2.029	215	154	282	1	85	3	4	1	4	4	1.19	11731.24549	12170.54789	2	56	2	2	1	0.32	0.24	0.32	0.24	0.08	0	0	1	3	2	1	0	1	1333.5	218	0.8795	1.2855	14.382	0.8245	217.5	2.225	0	0	0
216	33684	1.391	1.18	13.864	1.628	210.188	3.88	216	107	189	1	74	3	3	1	6	6	2.61	39351.72611	42162.12842	1	55	2	1	1	0.49	0.49	0.49	0.49	0	0	0	2	NA	1	2	0	1	1221.5	148	1.229	1.322	14.5675	1.588	176	3.57	1	0	0
217	33694	1.821	1.834	28.205	1.628	210.188	6.354	217	268	245	1	54	3	3	1	6	6	2.42	89650.90557	91877.54102	2	48	2	1	1	0.3	0.31	0.3	0.31	0.01	0	0	2	NA	1	2	0	1	2034	256.5	2.019	1.879	31.0535	1.8785	254	5.13	2	1	2
218	33696	2.505	3.47	39.709	1.628	638.5	12.195	218	704	733	1	61	3	3	2	7	7	2.49	57262.75794	56578.5453	2	46	1	1	1	0.24	0.26	0.24	0.26	0.02	0	0	1	1	3	2	0	2	2399.5	718.5	2.317	4.139	37.5945	1.7915	654.5	27.685	3	3	3
219	33709	1.821	3.47	28.205	2.223	436.5	12.195	219	244	223	1	53	3	4	1	6	6	2.61	87029.44548	89720.6014	1	54	2	1	1	0.24	0.32	0.24	0.32	0.08	0	0	1	1	3	2	0	1	2821	233.5	1.698	3.393	30.7555	2.3765	385	9.27	2	3	2
220	33713	2.505	1.834	39.709	3.301	638.5	2.029	220	184	184	1	62	5	5	2	11	11	5	77586.29534	76659.24387	2	53	2	1	1	0.29	0.26	0.29	0.26	0.03	0	0	1	3	2	2	0	1	2910	184	2.223	1.997	40.803	4.443	615	1.46	3	1	3
221	33745	2.505	2.446	39.709	2.223	436.5	12.195	221	362	284	1	46	3	5	2	11	11	5	115169.4604	119878.7929	1	57	2	1	1	0.25	0.24	0.25	0.24	0.01	0	0	1	1	3	2	0	1	1704	323	4.4425	2.7215	38.9235	2.4795	447.5	8.65	3	2	3
222	33751	1.391	1.18	20.925	3.301	323.063	6.354	222	58	58	1	51	3	4	1	5	5	2.51	76142.60374	78497.11282	1	48	2	1	1	0.64	0.65	0.7	0.7	0	0	0	1	1	3	2	0	1	2441.5	58	1.2815	1.498	21.483	2.7735	308	7.09	1	0	1
223	33754	1.821	2.446	28.205	2.223	210.188	12.195	223	331	170	1	48	1	4	2	11	11	5	18143.98362	18718.64055	1	55	2	1	1	0.33	0.25	0.33	0.25	0.08	0	0	2	NA	1	2	0	1	2988.5	250.5	1.664	2.522	32.4045	2.6225	222	15.895	2	2	2
224	33761	2.505	3.47	39.709	2.223	638.5	3.88	224	243	189	1	54	3	5	2	11	11	5	80641.14092	82857.9804	1	45	2	1	2	0.41	0.3	0.41	0.3	0.11	0	0	2	NA	1	2	0	1	2462.5	216	3.0235	3.4	34.208	2.331	611	4.665	3	3	3
225	33762	0.922	2.446	13.864	1.054	210.188	12.195	225	568	568	1	44	3	5	2	11	11	5	84999.63095	88475.30517	1	52	2	1	1	0.46	0.47	0.46	0.47	0.01	0	0	2	NA	1	2	0	1	1836	568	0.9815	2.539	15.3325	1.298	231	9.365	0	2	0
226	33765	1.821	1.834	28.205	2.223	323.063	3.88	226	7	0	1	41	4	4	2	7	7	3.57	25524.81409	25584.42697	2	44	2	1	1	0.46	0.56	0.46	0.56	0.1	0	0	2	NA	1	2	0	1	2377.5	3.5	1.7455	1.6925	30.1685	2.5695	310.5	4.595	2	1	2
227	33770	2.505	3.47	39.709	3.301	638.5	12.195	227	10	1	1	47	3	3	2	11	11	4.76	104643.8183	107076.7558	2	47	2	1	1	0.28	0.25	0.28	0.25	0.03	0	0	2	NA	1	2	0	1	2095.5	5.5	3.5345	2.951	44.155	3.597	686	15.43	3	3	3
228	33771	1.821	2.446	39.709	3.301	638.5	12.195	228	308	149	1	66	1	1	1	3	3	0.75	7101.447409	6672.955219	1	57	2	1	2	0.4	0.29	0.4	0.29	0.11	0	0	1	2	3	2	0	1	2250	228.5	2.061	2.6025	35.482	3.4985	523.5	11.955	2	2	3
229	33775	1.821	2.446	20.925	1.628	323.063	3.88	229	3	3	1	50	4	5	2	11	11	5	26005.38208	26846.47691	2	48	1	1	1	0.62	0.63	0.6	0.6	0	0	0	2	NA	1	2	0	2	1988	3	1.7065	2.283	18.0005	1.581	277.5	4.64	2	2	1
230	33778	2.505	3.47	28.205	1.628	638.5	3.88	230	426	302	1	40	3	2	2	7	7	1.91	101272.9033	101024.1164	1	46	2	1	1	0.49	0.36	0.49	0.36	0.13	0	0	2	NA	1	2	0	1	3179	364	3.402	3.789	32.0095	1.6895	592.5	4.595	3	3	2
231	33793	2.505	3.47	39.709	3.301	436.5	6.354	231	746	305	1	76	3	5	1	6	6	2.5	48020.98189	51437.36793	2	47	2	1	1	0.43	0.38	0.43	0.38	0.05	0	0	1	3	2	1	1	1	3428.5	525.5	3.944	3.958	36.7735	2.861	396	5.77	3	3	3
232	33798	2.505	3.47	39.709	3.301	638.5	6.354	232	0	0	1	50	4	4	1	1	1	0.41	20960.98279	21777.69749	1	44	2	1	1	0.6	0.6	0.6	0.4	0.2	0	0	1	1	3	2	0	1	6144.5	0	3.659	4.284	68.739	5.0535	588.5	7.905	3	3	3
233	33808	0.922	1.834	13.864	1.054	210.188	3.88	233	40	16	1	74	1	1	1	99	99	NA	4202.014651	5574.413471	2	56	2	1	1	0.4	0.47	0.4	0.47	0.07	0	0	1	3	2	2	0	1	1748.5	28	0.958	1.8435	13.6065	1.3535	255.5	2.955	0	1	0
234	33819	1.821	3.47	28.205	3.301	436.5	12.195	234	154	199	1	84	3	5	2	7	7	3.12	10588.35867	11037.22935	1	47	2	1	1	0.54	0.47	0.54	0.47	0.07	0	0	1	3	2	1	0	1	2582.5	176.5	1.656	3.5065	31.3115	2.676	436	11.275	2	3	2
235	33876	0.922	2.446	28.205	1.628	323.063	3.88	235	189	381	1	49	3	3	2	10	10	5	72840.61966	75819.10628	1	44	2	1	1	0.61	0.56	0.7	0.6	0.1	0	0	1	1	3	2	0	1	2110	285	0.9775	2.1335	28.459	1.65	337.5	4.8	0	2	2
236	33901	1.821	1.834	39.709	2.223	436.5	3.88	236	1	0	1	42	4	4	2	11	11	4.42	28551.47367	29474.91701	1	50	2	1	1	0.68	0.63	0.6	0.7	0.1	0	0	2	NA	1	2	0	1	2546.5	0.5	1.6985	1.5235	37.6955	2.1515	446	4.32	2	1	3
237	33910	0.922	1.834	13.864	1.628	638.5	2.029	237	71	94	1	42	4	5	2	7	7	2.17	20697.83744	21367.26979	1	51	2	1	1	0.26	0.34	0.26	0.34	0.08	0	0	2	NA	1	2	0	2	1510.5	82.5	0.8925	1.716	15.1295	1.707	523	2.48	0	1	0
238	33915	1.391	2.446	28.205	2.223	323.063	6.354	238	302	500	1	85	3	4	2	8	8	3.79	22077.19102	22903.92021	2	49	2	1	1	0.45	0.4	0.45	0.4	0.05	0	0	1	3	2	1	0	1	1192	401	1.294	2.6005	25.144	2.16	274.5	8.075	1	2	2
239	33917	2.505	3.47	39.709	3.301	638.5	12.195	239	232	206	1	51	1	2	2	10	10	4.1	19567.96712	20187.7245	1	54	2	1	1	0.39	0.35	0.39	0.35	0.04	0	0	2	NA	1	2	0	1	3081	219	2.837	3.5855	48.0065	3.927	600.5	15.335	3	3	3
240	33929	1.821	2.446	20.925	1.628	323.063	12.195	240	152	145	1	54	3	4	2	11	11	5	87029.44548	89421.9006	1	54	2	1	1	0.5	0.57	0.5	0.57	0.07	0	0	1	3	2	2	0	1	2385.5	148.5	1.677	2.6135	22.753	1.439	323	9.47	2	2	1
241	33930	1.821	3.47	28.205	3.301	638.5	12.195	241	231	286	1	74	3	3	1	6	6	1.89	17216.09205	17417.9749	2	46	2	1	1	0.46	0.46	0.46	0.46	0	0	0	1	3	2	2	0	1	2082.5	258.5	2.037	3.5195	32.313	2.7675	674.5	12.74	2	3	2
242	33945	2.505	3.47	39.709	3.301	638.5	12.195	242	589	383	1	65	3	2	2	11	11	5	62773.44135	63744.81071	2	50	2	1	1	0.31	0.37	0.31	0.37	0.06	0	0	1	1	3	2	0	1	2774.5	486	4.227	5.715	61.4215	6.0625	1181.5	26.36	3	3	3
243	33947	1.821	1.834	20.925	2.223	323.063	6.354	243	172	88	1	64	3	5	2	10	10	4.35	70216.93679	69377.93921	1	50	2	1	1	0.33	0.22	0.2	0.2	0	0	0	1	3	2	2	0	1	2148.5	130	1.7395	1.9475	22.5855	2.2025	347	7.915	2	1	1
244	33949	2.505	3.47	39.709	3.301	638.5	12.195	244	4	2	1	54	3	4	2	11	11	5	89650.90557	90856.75836	2	46	2	1	1	0.37	0.38	0.37	0.38	0.01	0	0	2	NA	1	2	0	2	5318	3	3.925	5.5985	35.1995	4.114	865	12.835	3	3	3
245	33965	1.391	1.18	20.925	2.223	436.5	6.354	245	260	243	1	50	4	4	2	8	4	1.99	28551.47367	29474.91701	1	50	2	1	1	0.44	0.5	0.44	0.5	0.06	0	0	1	1	3	2	0	1	2366.5	251.5	1.4155	1.4935	22.8345	1.97	483	7.54	1	0	1
246	33972	1.821	2.446	28.205	2.223	323.063	6.354	246	279	75	1	65	4	4	2	8	8	3.9	10725.82763	11522.28255	1	50	2	1	1	0.32	0.4	0.32	0.4	0.08	0	0	1	1	3	2	0	1	3176.5	177	1.7085	2.41	30.6285	2.273	351.5	7.265	2	2	2
247	33990	1.391	1.834	13.864	1.054	436.5	6.354	247	199	46	1	82	3	4	1	5	5	2.13	19879.31456	21840.52472	1	48	2	1	1	0.18	0.18	0.18	0.18	0	0	0	1	3	2	2	0	1	1674	122.5	1.5005	1.86	17.19	1.1085	404	5.26	1	1	0
248	34006	1.821	3.47	20.925	1.628	638.5	6.354	248	710	350	1	81	3	5	1	6	6	2.65	22457.33858	23409.36912	1	47	2	1	1	0.51	0.54	0.51	0.54	0.03	0	0	1	3	2	2	0	1	2147.5	530	1.785	3.55	21.199	1.859	552.5	7.71	2	3	1
249	34046	0.922	1.18	20.925	1.628	210.188	2.029	249	220	153	1	48	3	3	2	7	7	2	95268.17767	97483.13435	2	46	2	1	1	0.43	0.3	0.43	0.3	0.13	0	0	1	3	2	2	0	1	1856	186.5	0.8385	1.174	20.199	1.4955	199.5	1.725	0	0	1
250	34047	1.821	3.47	20.925	2.223	436.5	12.195	250	80	86	1	57	3	5	2	11	11	5	105888.795	104617.1144	1	49	2	1	1	0.23	0.26	0.23	0.26	0.03	0	0	1	3	2	2	0	3	2326	83	1.8025	2.859	23.7985	1.9145	512.5	13.175	2	3	1
251	34058	0.922	1.18	13.864	1.054	436.5	2.029	251	4	2	1	71	3	3	1	3	3	1.51	40704.4636	43600.3261	2	50	2	1	1	0.47	0.3	0.47	0.3	0.17	0	0	1	3	2	2	0	1	1524.5	3	1.0855	1.2425	13.7015	0.9355	384.5	1.655	0	0	0
252	34074	1.821	2.446	39.709	2.223	436.5	6.354	252	256	0	1	41	2	4	2	8	8	2.21	71904.20132	71727.56154	1	58	2	1	1	0.68	0.62	0.7	0.6	0.1	0	0	2	NA	1	2	0	1	2956	128	1.973	2.3655	35.4055	2.3915	409	5.01	2	2	3
253	34079	1.391	1.18	20.925	1.628	436.5	6.354	253	73	68	1	70	1	1	2	11	11	5	4433.674536	6113.545972	1	58	2	1	1	0.56	0.62	0.5	0.5	0	0	0	2	NA	1	2	0	1	1421.5	70.5	1.3805	1.1845	20.924	1.7585	435	5.4	1	0	1
254	34080	1.391	1.834	20.925	1.054	323.063	6.354	254	465	155	1	44	3	5	1	6	6	1.07	90370.19705	93752.31031	2	48	2	1	1	0.47	0.4	0.47	0.4	0.07	0	0	2	NA	1	2	0	2	1870.5	310	1.561	1.878	22.9085	1.222	362.5	6.53	1	1	1
255	34084	1.821	3.47	39.709	3.301	436.5	12.195	255	46	51	1	65	4	3	2	7	7	4.18	9263.820576	9951.712988	1	45	1	1	1	0.25	0.22	0.25	0.22	0.03	0	0	2	NA	1	2	0	1	3164.5	48.5	1.7245	3.3525	44.743	3.858	458.5	10.205	2	3	3
256	34086	2.505	3.47	39.709	3.301	638.5	12.195	256	181	186	1	64	3	1	2	7	7	3.18	74056.79928	74086.81595	2	47	2	2	1	0.31	0.42	0.31	0.42	0.11	0	0	1	1	3	2	0	1	3042	183.5	7.471	4.308	61.6335	4.4175	818	15.22	3	3	3
257	34091	0.922	1.834	13.864	1.054	323.063	2.029	257	151	97	1	69	5	5	2	11	11	5	80441.31073	84751.90444	1	57	2	1	1	0.57	0.49	0.57	0.49	0.08	0	0	1	3	2	1	0	1	1495.5	124	1.0905	1.6185	15.5785	1.248	285	1.555	0	1	0
258	34109	2.505	3.47	39.709	3.301	638.5	12.195	258	136	115	1	47	3	4	2	11	11	5	92482.46431	95943.62937	1	54	2	2	1	0.18	0.21	0.18	0.21	0.03	0	0	2	NA	1	2	0	2	3849	125.5	2.711	4.115	44.0225	4.857	909.5	22.105	3	3	3
259	34111	1.391	1.18	20.925	1.054	323.063	2.029	259	615	272	1	44	3	3	2	9	9	3.42	91406.64771	94827.55023	1	47	2	1	1	0.27	0.2	0.1	0.1	0	0	0	1	1	3	2	0	1	1860	443.5	1.2935	1.3	23.8775	1.099	292.5	2.18	1	0	1
260	34114	1.391	1.834	28.205	2.223	323.063	2.029	260	0	71	1	69	4	3	1	5	5	2.51	9263.820576	9951.712988	1	45	2	1	1	0.65	0.62	0.7	0.6	0.1	0	0	1	1	3	2	0	2	2947	35.5	1.4275	1.622	29.1095	2.256	301	2.81	1	1	2
261	34122	1.821	3.47	39.709	3.301	638.5	12.195	261	139	86	1	73	3	3	1	5	5	2.45	43718.50637	43970.28775	2	46	2	1	1	0.27	0.21	0.27	0.21	0.06	0	0	1	3	2	2	0	2	1984.5	112.5	2.016	3.015	33.0115	3.3395	543.5	12.655	2	3	3
262	34123	1.391	2.446	39.709	3.301	436.5	6.354	262	162	264	1	43	3	5	2	11	11	5	71827.31626	74515.46043	2	52	2	1	1	0.27	0.25	0.27	0.25	0.02	0	0	2	NA	1	2	0	1	3080	213	1.466	2.238	35.006	3.172	488.5	6.895	1	2	3
263	34127	0.922	1.18	13.864	1.054	210.188	2.029	263	13	6	1	85	3	4	2	11	11	5	25637.71312	28167.02283	1	56	2	1	1	0.33	0.4	0.33	0.4	0.07	0	0	1	3	2	2	0	1	1005.5	9.5	0.92	1.237	8.724	1.0815	183.5	2.85	0	0	0
264	34128	2.505	3.47	28.205	2.223	638.5	12.195	264	391	840	1	51	3	3	2	11	11	4.75	63454.0126	65198.37484	2	46	2	1	1	0.28	0.46	0.28	0.46	0.18	0	0	2	NA	1	2	0	1	2721	615.5	2.554	4.7165	30.713	2.2655	593.5	9.635	3	3	2
265	34133	0.922	1.18	20.925	1.054	210.188	2.029	265	28	0	1	61	4	3	1	5	5	2.04	12008.35458	12301.12402	2	53	2	1	1	0.62	0.62	0.5	0.6	0.1	0	0	1	3	2	2	0	2	1743	14	1.042	1.4475	20.3695	1.1165	181.5	1.815	0	0	1
266	34135	1.391	2.446	20.925	1.628	210.188	6.354	266	9	7	1	77	3	1	2	7	7	2.88	33426.51421	33203.86237	1	44	2	1	1	0.31	0.57	0.31	0.57	0.26	0	0	1	3	2	2	0	1	1466.5	8	1.534	2.3325	24.185	1.6455	234	6.03	1	2	1
267	34150	1.391	1.18	13.864	1.628	323.063	6.354	267	142	66	1	64	2	3	2	9	9	3.73	50168.53812	52856.91033	2	52	2	1	1	0.3	0.34	0.3	0.34	0.04	0	0	1	1	3	2	0	1	1496.5	104	1.3445	1.3775	17.5345	1.384	349	5.16	1	0	0
268	34173	1.391	2.446	13.864	1.054	436.5	6.354	268	236	444	1	78	3	3	1	4	4	1.29	50975.4029	59471.32693	2	48	2	1	1	0.52	0.53	0.52	0.53	0.01	0	0	1	3	2	1	0	1	2107	340	1.5625	2.748	14.6175	1.353	448	6.175	1	2	0
269	34203	2.505	2.446	39.709	1.628	638.5	3.88	269	583	461	1	52	3	4	1	6	6	2.26	80641.14092	83134.75538	1	45	2	1	1	0.2	0.48	0.2	0.48	0.28	0	0	2	NA	1	2	0	1	2597.5	522	2.2335	2.6955	33.8995	1.5185	584	3.815	3	2	3
270	34213	0.922	1.834	20.925	1.628	210.188	3.88	270	156	266	1	78	3	5	2	11	11	5	32961.50992	34913.66373	2	52	2	2	2	0.31	0.38	0.31	0.38	0.07	0	0	1	3	2	2	0	1	1778	211	1.045	1.8275	17.947	1.5425	266.5	4.4	0	1	1
271	34223	1.391	1.834	20.925	1.628	436.5	3.88	271	213	0	1	60	1	1	1	4	4	0.81	3049.040807	3016.593159	2	49	2	1	1	0.59	0.39	0.59	0.39	0.2	0	0	1	1	3	1	0	1	1886.5	106.5	1.2405	2.0955	18.704	1.4375	382	3.925	1	1	1
272	34245	2.505	3.47	39.709	3.301	638.5	12.195	272	1234	1448	1	51	3	3	2	8	8	2.43	80641.14092	82857.9804	1	45	2	1	1	0.39	0.42	0.39	0.42	0.03	0	0	2	NA	1	2	0	1	4153	1341	3.2765	5.324	45.227	3.034	1040.5	14.6	3	3	3
273	34250	1.391	2.446	39.709	3.301	323.063	6.354	273	195	236	1	48	3	5	2	9	9	3.57	72840.61966	75566.6868	1	44	2	1	1	0.48	0.45	0.48	0.45	0.03	0	0	1	2	3	2	0	1	2547.5	215.5	1.449	2.548	42.6235	2.8225	354	5.255	1	2	3
274	34256	0.922	1.18	20.925	1.628	323.063	3.88	274	9	2	1	48	1	1	2	8	8	2.25	23503.33688	23668.68993	2	53	1	1	1	0.5	0.58	0.5	0.58	0.08	0	0	2	NA	1	2	0	1	1537.5	5.5	0.7035	1.31	19.3115	1.5625	290.5	3.15	0	0	1
275	34281	0.922	1.834	13.864	1.628	210.188	6.354	275	0	0	1	83	4	3	1	6	6	1.95	14936.71649	14666.36684	1	49	2	1	1	0.38	0.3	0.38	0.3	0.08	0	0	2	NA	1	2	0	1	1509	0	1.153	1.675	13.775	1.643	241	5.59	0	1	0
276	34284	2.505	3.47	28.205	3.301	638.5	12.195	276	403	284	1	57	3	4	2	10	10	5	80641.14092	83134.75538	1	45	2	1	1	0.49	0.51	0.49	0.51	0.02	0	0	2	NA	1	2	0	1	2506	343.5	2.213	3.5935	30.2925	2.68	601.5	11.955	3	3	2
277	34288	1.391	1.834	13.864	1.054	323.063	3.88	277	192	193	1	83	3	1	1	5	5	1.87	27645.45158	28159.44728	1	52	2	1	1	0.33	0.3	0.33	0.3	0.03	0	0	1	3	2	1	0	2	2387	192.5	1.255	1.886	16.1645	1.286	355.5	3.025	1	1	0
278	34296	2.505	2.446	28.205	2.223	638.5	6.354	278	110	24	1	51	3	5	2	11	11	5	85041.72327	87671.41413	2	48	2	2	2	0.2	0.26	0.2	0.26	0.06	0	0	2	NA	1	2	0	1	2191	67	4.118	2.169	26.807	1.9935	554	5.12	3	2	2
279	34303	2.505	3.47	39.709	3.301	638.5	12.195	279	829	743	1	49	3	1	1	4	4	0.83	39383.13652	40298.78268	1	46	2	1	1	0.34	0.33	0.34	0.33	0.01	0	0	1	1	3	2	0	1	4229.5	786	2.303	3.3815	50.511	3.6315	644	13.14	3	3	3
280	34313	2.505	2.446	39.709	3.301	323.063	6.354	280	210	210	1	78	3	3	2	8	8	3.21	39351.72611	39089.60683	1	55	1	1	1	0.3	0.38	0.3	0.38	0.08	0	0	1	3	2	1	0	2	2391	210	2.475	2.41	38.249	4.024	372	8.1	3	2	3
281	34333	1.391	3.47	13.864	1.054	323.063	2.029	281	1137	894	1	44	3	3	2	10	10	5	112523.4873	112247.0623	1	49	2	1	1	0.22	0.32	0.22	0.32	0.1	0	0	2	NA	1	2	0	1	1927	1015.5	1.2625	2.922	14.8875	1.0925	353.5	2.01	1	3	0
282	34338	1.821	2.446	28.205	3.301	436.5	6.354	282	6	0	1	41	2	5	2	11	11	4.11	19567.96712	20187.7245	1	54	2	1	1	0.51	0.57	0.51	0.57	0.06	0	0	2	NA	1	2	0	1	2927	3	1.918	2.451	31.0995	2.8835	397.5	6.64	2	2	2
283	34356	0.922	1.18	13.864	1.054	210.188	2.029	283	237	237	1	48	5	3	2	8	8	2.98	101272.9033	103627.468	1	46	2	1	1	0.32	0.35	0.32	0.35	0.03	0	0	1	3	2	2	0	1	778.5	237	0.633	1.0725	13.061	0.868	142.5	1.285	0	0	0
284	34393	2.505	3.47	28.205	3.301	436.5	12.195	284	177	113	1	69	3	3	2	7	7	4.18	60277.85735	60660.06782	2	44	2	1	1	0.47	0.44	0.47	0.44	0.03	0	0	1	1	3	2	0	1	2871	145	2.5	3.728	28.9705	3.3845	458	13.25	3	3	2
285	34395	2.505	3.47	28.205	3.301	638.5	12.195	285	72	128	1	41	4	5	2	11	11	4.8	19403.95583	20031.54004	2	56	1	1	1	0.55	0.66	0.6	0.7	0.1	0	0	1	1	3	2	0	1	2043	100	2.4525	3.377	29.601	2.737	704	9.755	3	3	2
286	34398	0.922	1.18	28.205	1.628	210.188	2.029	286	148	131	1	45	3	3	2	11	11	3.44	92482.46431	108646.5992	1	54	2	1	1	0.38	0.38	0.38	0.38	0	0	0	2	NA	1	2	0	1	2077	139.5	1.069	0.8605	24.497	1.6975	161	2.055	0	0	2
287	34408	1.821	2.446	39.709	3.301	436.5	12.195	287	413	379	1	56	3	5	1	2	2	0.89	28098.4218	28967.29134	1	46	1	1	1	0.3	0.38	0.3	0.38	0.08	0	0	1	3	2	2	0	1	1676.5	396	1.848	2.52	33.3295	2.689	476	10.36	2	2	3
288	34418	1.391	1.18	13.864	1.054	436.5	3.88	288	62	0	1	63	3	3	2	9	9	4.77	78613.03605	79111.50641	2	53	2	1	1	0.52	0.54	0.52	0.54	0.02	0	0	1	3	2	2	0	1	1439	31	1.4805	1.1765	16.099	0.9865	376	3.21	1	0	0
289	34419	0.922	2.446	20.925	1.628	323.063	3.88	289	782	299	1	60	3	1	1	6	6	2.27	40027.0092	44207.48339	2	53	2	1	1	0.44	0.35	0.44	0.35	0.09	0	0	1	1	3	2	0	2	2010	540.5	1.0735	2.5015	22.8795	1.4715	300.5	3.83	0	2	1
290	34470	1.821	1.834	28.205	2.223	436.5	2.029	290	285	285	1	60	3	5	2	11	11	5	50832.44506	54172.85703	2	52	2	1	1	0.38	0.35	0.38	0.35	0.03	0	0	2	NA	1	2	0	1	1822	285	1.855	2.004	27.5965	1.9905	383.5	2.06	2	1	2
291	34472	1.821	1.18	28.205	1.628	323.063	2.029	291	119	145	1	45	3	3	2	11	11	5	112523.4873	112247.0623	1	49	2	1	1	0.34	0.42	0.34	0.42	0.08	0	0	1	3	2	2	0	2	1741.5	132	1.7795	1.5005	24.5365	1.418	308.5	2.495	2	0	2
292	34483	1.821	3.47	39.709	3.301	638.5	12.195	292	284	6	1	62	3	5	2	11	11	5	62773.44135	63171.47584	2	50	1	2	1	0.65	0.55	0.6	0.7	0.1	0	0	2	NA	1	2	1	1	3763.5	145	2.0295	3.82	32.6645	4.226	586.5	29.205	2	3	3
293	34507	1.821	2.446	13.864	1.054	436.5	3.88	293	304	304	1	61	1	1	2	9	9	2.8	7101.447409	7025.874373	2	55	2	1	1	0.43	0.42	0.43	0.42	0.01	0	0	1	1	3	2	0	1	1730	304	1.636	2.171	14.1255	1.106	398.5	3.355	2	2	0
294	34514	0.922	2.446	13.864	1.054	210.188	2.029	294	1142	311	1	63	3	5	1	3	3	1.17	36492.46435	36723.85615	1	46	2	1	1	0.47	0.44	0.47	0.44	0.03	0	0	1	1	3	2	0	1	1217.5	726.5	0.82	2.4105	13.003	0.8045	145	2.43	0	2	0
295	34518	2.505	3.47	28.205	2.223	436.5	3.88	295	241	238	1	48	3	5	2	11	11	4.1	71827.31626	74515.46043	2	52	2	1	1	0.34	0.26	0.34	0.26	0.08	0	0	1	3	2	2	0	1	3328.5	239.5	2.314	2.916	30.7865	2.5675	465	4.01	3	3	2
296	34523	1.391	1.18	20.925	1.628	323.063	2.029	296	0	0	1	43	4	4	2	8	8	2.38	16736.37321	17277.67951	2	45	2	1	1	0.48	0.57	0.48	0.57	0.09	0	0	1	3	2	2	0	2	1693	0	1.2895	1.299	17.67	1.5155	321.5	1.45	1	0	1
297	34530	2.505	3.47	39.709	3.301	638.5	12.195	297	455	343	1	41	3	5	2	7	7	3.66	80913.48388	84222.07365	1	48	2	1	1	0.45	0.46	0.45	0.46	0.01	0	0	2	NA	1	2	0	1	2366.5	399	2.5455	3.9835	36.734	3.273	584.5	13.685	3	3	3
298	34534	1.821	2.446	20.925	1.628	638.5	6.354	298	0	0	1	52	3	5	2	9	9	2.65	32115.92391	32998.79644	1	54	2	1	1	0.49	0.41	0.49	0.41	0.08	0	0	2	NA	1	1	0	2	2373.5	0	1.8735	2.4485	21.897	1.7155	516.5	7.925	2	2	1
299	34535	0.922	1.834	20.925	1.628	210.188	2.029	299	5	147	1	77	4	5	1	6	6	2.5	13443.27909	13199.96016	1	48	2	1	1	0.49	0.51	0.49	0.51	0.02	0	0	1	3	2	2	0	1	1790	76	1.112	1.675	23.012	1.3765	245	2.795	0	1	1
300	34538	1.391	1.834	28.205	2.223	323.063	6.354	300	10	9	1	76	3	3	2	7	7	3.03	48020.98189	48584.09534	2	47	2	1	1	0.34	0.35	0.34	0.35	0.01	0	0	2	NA	1	2	0	1	2346.5	9.5	1.2415	1.7695	27.785	2.189	297.5	7.195	1	1	2
301	34543	1.391	1.834	20.925	1.628	323.063	2.029	301	240	249	1	67	3	3	1	6	6	2.39	60277.85735	60302.28915	2	44	2	1	1	0.39	0.38	0.39	0.38	0.01	0	0	1	3	2	2	0	1	2457.5	244.5	1.329	1.821	23.416	1.891	340	2.05	1	1	1
302	34557	1.391	2.446	13.864	1.628	436.5	2.029	302	604	1002	1	62	1	2	2	8	8	3.11	10976.22813	10859.41999	1	48	2	1	1	0.46	0.43	0.46	0.43	0.03	0	0	1	1	3	2	0	1	1849.5	803	1.5465	2.6285	17.584	1.4	436.5	1.265	1	2	0
303	34569	1.821	3.47	28.205	3.301	638.5	12.195	303	332	314	1	69	3	5	1	NA	NA	NA	63955.30721	67382.46849	2	48	2	1	1	0.49	0.43	0.49	0.43	0.06	0	0	2	NA	1	2	0	1	3303	323	2.012	3.638	29.311	2.9975	529	8.875	2	3	2
304	34572	2.505	3.47	39.709	3.301	638.5	12.195	304	24	475	1	82	3	1	1	4	4	1.84	23406.06264	26649.67616	2	48	2	1	1	0.4	0.48	0.4	0.48	0.08	0	0	1	3	2	2	0	1	2071.5	249.5	2.35	3.101	51.48	3.1665	579.5	8.79	3	3	3
305	34573	1.821	2.446	20.925	2.223	436.5	6.354	305	248	205	1	66	3	5	2	8	8	4.59	60277.85735	60660.06782	2	50	2	1	1	0.35	0.35	0.35	0.35	0	0	0	1	3	2	2	0	1	2056.5	226.5	1.6815	2.696	23.7975	2.169	411	7.08	2	2	1
306	34575	0.922	1.834	20.925	1.628	323.063	3.88	306	3	190	1	69	3	5	1	6	6	2.57	79633.26888	78681.75885	1	49	1	2	2	0.64	0.6	0.8	0.7	0.1	1	1	2	NA	1	1	0	1	1275.5	96.5	0.969	1.6575	20.7665	1.5645	272.5	3.995	0	1	1
307	34578	0.922	1.18	20.925	1.054	210.188	2.029	307	102	159	1	55	4	3	2	11	11	3.3	26005.38208	26846.47691	2	48	2	1	1	0.47	0.35	0.47	0.35	0.12	0	0	2	NA	1	2	0	2	1532	130.5	0.984	0.8225	23.4865	1.329	268	0.61	0	0	1
308	34581	0.922	1.834	28.205	2.223	323.063	2.029	308	0	0	1	53	4	3	1	5	5	1	23310.38719	24064.31752	2	51	2	1	1	0.38	0.24	0.38	0.24	0.14	0	0	2	NA	1	2	0	1	2462	0	0.9255	1.744	30.687	2.3765	305	2.195	0	1	2
309	34586	2.505	3.47	39.709	3.301	638.5	6.354	309	650	374	1	65	3	3	1	6	6	2.86	62773.44135	63171.47584	2	50	2	1	1	0.56	0.32	0.56	0.32	0.24	0	0	1	1	3	2	0	1	2965.5	512	2.9735	3.86	40.8485	3.2565	523	6.265	3	3	3
310	34633	1.821	2.446	20.925	1.054	436.5	3.88	310	214	146	1	70	4	3	2	7	7	3.97	10740.70665	11242.91467	1	48	2	1	1	0.42	0.43	0.42	0.43	0.01	0	0	2	NA	1	2	0	1	2842.5	180	1.739	2.635	21.6155	1.3335	430	4.575	2	2	1
311	34637	2.505	3.47	39.709	3.301	638.5	12.195	311	343	207	1	48	3	2	1	4	4	0.9	33122.52883	33892.61773	2	44	2	1	1	0.43	0.38	0.43	0.38	0.05	0	0	2	NA	1	2	0	1	3596	275	2.994	3.6625	51.621	4.392	594	16.98	3	3	3
312	34642	1.821	1.834	28.205	1.628	436.5	2.029	312	157	77	1	54	3	4	1	5	5	2.51	95301.57612	97668.55577	1	46	2	1	1	0.23	0.31	0.23	0.31	0.08	0	0	2	NA	1	2	0	1	2685.5	117	1.671	1.7325	30.5915	1.8815	395.5	2.43	2	1	2
313	34649	2.505	2.446	39.709	3.301	323.063	12.195	313	307	218	1	64	3	3	1	5	5	1.2	62773.44135	62023.38349	2	50	2	1	1	0.56	0.59	0.56	0.59	0.03	0	0	1	1	3	2	0	1	3066	262.5	2.5035	2.775	41.5655	2.7575	375	32.825	3	2	3
314	34656	2.505	3.47	28.205	3.301	436.5	3.88	314	62	66	1	65	4	5	2	10	10	4.35	12450.23722	12753.77997	1	57	2	1	1	0.32	0.52	0.32	0.52	0.2	0	0	1	3	2	2	0	1	1769.5	64	5.2295	3.8395	27.2735	3.3495	477.5	2.955	3	3	2
315	34669	2.505	2.446	39.709	3.301	638.5	12.195	315	182	322	1	40	3	3	2	11	6	3.27	104643.8183	108279.7714	2	47	2	1	1	0.38	0.32	0.38	0.32	0.06	0	0	1	1	3	2	0	1	4281.5	252	2.5335	2.8205	35.5305	2.9235	626	9.135	3	2	3
316	34700	1.821	2.446	20.925	1.628	323.063	6.354	316	0	108	1	52	3	4	2	11	11	5	86111.8466	88479.07677	2	57	2	1	1	0.42	0.45	0.42	0.45	0.03	0	0	2	NA	1	2	0	1	2671.5	54	2.06	2.421	19.5595	1.6495	321.5	5.835	2	2	1
317	34703	2.505	3.47	39.709	3.301	638.5	12.195	317	89	89	1	61	3	5	1	5	5	1.52	62773.44135	63171.47584	2	50	2	1	1	0.34	0.35	0.34	0.35	0.01	0	0	2	NA	1	2	0	1	2380	89	2.3365	3.181	39.9505	3.1765	764	12.815	3	3	3
318	34713	1.391	2.446	20.925	1.628	638.5	6.354	318	135	175	1	72	3	5	2	8	8	3.9	39351.72611	41682.3421	1	55	2	2	2	0.31	0.3	0.31	0.3	0.01	0	0	2	NA	1	2	0	2	1519.5	155	1.5585	2.358	23.413	1.7675	534	7.3	1	2	1
319	34716	1.391	1.834	28.205	1.628	323.063	2.029	319	310	236	1	62	3	4	2	9	8	4.9	60277.85735	60660.06782	2	44	2	1	1	0.23	0.28	0.23	0.28	0.05	0	0	1	3	2	2	0	1	1698	273	1.1885	1.7635	25.2925	1.8135	361.5	2.18	1	1	2
320	34717	2.505	3.47	39.709	3.301	638.5	12.195	320	446	596	1	42	3	5	2	11	11	3.75	95268.17767	97483.13435	2	56	2	1	1	0.44	0.41	0.44	0.41	0.03	0	0	1	3	2	2	0	1	4791	521	3.4855	4.5465	55.473	4.8705	1140.5	11.1	3	3	3
321	34742	1.391	1.18	20.925	1.054	436.5	3.88	321	84	156	1	40	4	3	2	9	9	2.56	26332.62105	27184.29981	2	57	2	1	1	0.58	0.61	0.6	0.6	0	0	0	2	NA	1	2	0	2	1784.5	120	1.2355	1.3645	19.874	1.2765	484.5	4.825	1	0	1
322	34756	1.391	1.834	20.925	1.628	436.5	3.88	322	50	13	1	66	1	1	1	6	6	0.84	3251.361327	2939.333162	1	58	2	1	1	0.5	0.4	0.5	0.4	0.1	0	0	2	NA	1	2	0	1	2043	31.5	1.503	1.526	20.742	1.387	391	3.475	1	1	1
323	34759	0.922	1.18	20.925	1.628	210.188	2.029	323	142	142	1	49	2	3	2	7	2	0.56	90370.19705	93752.31031	2	48	2	1	1	0.5	0.46	0.5	0.46	0.04	0	0	2	NA	1	2	0	1	1223	142	0.938	0.961	18.464	1.505	263	0.49	0	0	1
324	34762	2.505	3.47	28.205	1.054	436.5	6.354	324	2018	1801	1	62	3	5	2	11	11	5	63612.12682	67792.34497	2	54	2	1	1	0.38	0.33	0.38	0.33	0.05	0	0	1	1	3	2	0	1	2387	1909.5	2.1455	5.46	27.272	1.338	419.5	5.33	3	3	2
325	34776	0.922	1.834	13.864	1.054	210.188	12.195	325	194	204	1	50	3	2	1	3	3	1.01	29577.90931	30964.7048	2	44	2	1	1	0.52	0.52	0.52	0.52	0	0	0	1	1	3	1	0	1	1321.5	199	0.799	1.727	12.8685	0.786	176.5	14.535	0	1	0
326	34790	2.505	3.47	39.709	3.301	638.5	6.354	326	204	77	1	40	3	3	2	9	9	3.1	85693.88666	88900.98856	1	45	2	1	1	0.45	0.45	0.45	0.45	0	0	0	1	1	3	2	0	1	2549.5	140.5	2.7295	3.031	33.1265	2.976	927	8.265	3	3	3
327	34795	1.821	2.446	28.205	2.223	210.188	12.195	327	149	370	1	44	3	5	2	11	11	5	84999.63095	88475.30517	1	52	2	1	1	0.51	0.48	0.51	0.48	0.03	0	0	1	3	2	2	0	1	2710.5	259.5	1.8335	2.3695	31.3895	2.4745	260	11.14	2	2	2
328	34822	0.922	1.18	20.925	1.628	210.188	12.195	328	0	186	1	46	3	4	1	3	3	1.43	34493.84588	35692.36871	2	44	2	1	1	0.32	0.33	0.32	0.33	0.01	0	0	1	1	3	2	0	1	1648	93	0.703	1.454	22.635	1.628	223.5	14.26	0	0	1
329	34843	1.821	1.834	20.925	2.223	436.5	6.354	329	142	71	1	79	3	2	1	5	5	1.56	20334.3316	20198.88594	1	49	2	1	1	0.39	0.3	0.39	0.3	0.09	0	0	2	NA	1	2	0	1	1566	106.5	1.664	2.059	22.5275	2.361	489	8.31	2	1	1
330	34856	1.391	1.834	20.925	1.628	323.063	2.029	330	197	236	1	50	4	3	2	11	11	4.97	20697.83744	21367.26979	1	51	2	1	1	0.26	0.37	0.26	0.37	0.11	0	0	2	NA	1	2	0	2	2025	216.5	1.5965	1.6025	21.0845	1.529	316.5	1.265	1	1	1
331	34873	1.821	1.834	28.205	1.628	638.5	6.354	331	38	4	1	73	4	1	1	2	2	0.55	10752.84615	10558.22318	2	51	1	1	1	0.64	0.58	0.7	0.6	0.1	0	0	2	NA	1	2	0	1	1800.5	21	1.86	1.8275	24.826	1.7355	548	5.82	2	1	2
332	34901	2.505	2.446	28.205	3.301	436.5	3.88	332	581	549	1	53	3	4	2	10	10	4.22	83470.18975	84592.9086	2	50	2	1	1	0.42	0.4	0.42	0.4	0.02	0	0	1	1	3	2	0	1	3023	565	2.444	2.3865	24.602	2.812	478	4.135	3	2	2
333	34908	2.505	2.446	39.709	3.301	638.5	3.88	333	0	0	1	47	3	5	2	11	11	5	85173.88289	87154.15023	2	44	2	1	1	0.4	0.45	0.4	0.45	0.05	0	0	1	3	2	2	0	1	3572	0	2.214	2.6265	54.707	3.6805	646	3.395	3	2	3
334	34915	2.505	2.446	39.709	3.301	638.5	6.354	334	396	335	1	41	1	4	1	2	2	0.61	18767.69316	18899.72953	2	50	2	1	1	0.52	0.44	0.52	0.44	0.08	0	0	2	NA	1	2	0	1	4650	365.5	2.6005	2.7875	54.7025	3.4815	640	8.11	3	2	3
335	34935	1.821	1.834	39.709	3.301	436.5	3.88	335	81	63	1	42	3	5	2	11	11	5	104643.8183	108279.7714	2	47	2	1	1	0.51	0.47	0.51	0.47	0.04	0	0	1	1	3	2	0	1	2362	72	1.613	1.94	39.7745	2.7235	382.5	3.76	2	1	3
336	34946	0.922	1.834	28.205	1.628	210.188	3.88	336	40	91	1	48	3	5	2	8	8	3.56	85173.88289	84964.64483	2	44	2	1	1	0.52	0.5	0.52	0.5	0.02	0	0	1	3	2	2	0	1	2641	65.5	1.0925	1.5995	28.609	1.846	263.5	3.91	0	1	2
337	34956	1.821	1.834	20.925	1.054	323.063	2.029	337	29	39	1	45	1	1	1	12	12	NA	15213.9009	15848.63797	1	58	2	1	1	0.46	0.48	0.46	0.48	0.02	0	0	2	NA	1	2	0	2	1710	34	1.785	1.6775	18.592	0.678	351.5	1.92	2	1	1
338	34962	1.821	3.47	28.205	3.301	436.5	12.195	338	513	210	1	54	5	5	2	11	11	5	98198.66901	101235.2037	1	56	2	1	1	0.27	0.32	0.27	0.32	0.05	0	0	2	NA	1	2	0	1	4354	361.5	1.7895	4.042	29.7315	2.7535	511	8.85	2	3	2
339	34974	1.821	2.446	20.925	1.628	436.5	3.88	339	164	254	1	64	1	2	1	5	5	1.87	4433.674536	4008.181584	2	58	1	1	1	0.47	0.42	0.47	0.42	0.05	0	0	1	3	2	2	0	1	2938	209	1.8865	2.37	22.617	1.6975	413	3.935	2	2	1
340	34996	0.922	1.18	20.925	1.628	323.063	6.354	340	0	0	1	50	4	4	1	6	6	1.29	32380.32423	33724.82282	1	49	2	1	1	0.45	0.45	0.45	0.45	0	0	0	1	1	3	2	1	1	2940	0	0.676	1.27	21.274	1.669	307	6.72	0	0	1
341	34997	0.922	1.834	13.864	1.628	323.063	6.354	341	103	124	1	78	3	2	1	4	4	1.41	14622.02826	15488.0216	1	48	2	2	1	0.6	0.61	0.9	0.6	0.3	1	1	1	3	2	1	0	2	1408.5	113.5	1.1585	1.7455	16.791	1.628	312	6.98	0	1	0
342	35023	1.821	2.446	28.205	1.628	436.5	6.354	342	200	257	1	48	4	2	1	5	5	1.24	20960.98279	21638.92608	1	44	2	1	1	0.27	0.36	0.27	0.36	0.09	0	0	2	NA	1	2	0	1	2737.5	228.5	1.9985	2.538	31.221	1.501	435.5	5.45	2	2	2
343	35050	0.922	1.18	39.709	2.223	323.063	2.029	343	58	58	1	55	2	1	1	6	6	1.2	31205.01079	30830.25151	2	49	2	1	1	0.41	0.42	0.41	0.42	0.01	0	0	1	3	2	2	0	1	1901	58	1.111	1.163	40.601	2.318	284	2.58	0	0	3
344	35061	1.391	1.834	28.205	3.301	436.5	6.354	344	38	10	1	71	3	5	2	11	10	5	39351.72611	42162.12842	1	55	2	1	1	0.41	0.4	0.41	0.4	0.01	0	0	1	3	2	2	0	1	3051.5	24	1.5075	1.898	31.413	2.833	375.5	7.685	1	1	2
345	35062	2.505	3.47	39.709	3.301	638.5	12.195	345	5	0	1	46	4	2	2	7	7	1.16	26332.62105	26394.12055	2	57	2	1	1	0.51	0.52	0.51	0.52	0.01	0	0	1	1	3	2	0	1	4440	2.5	2.7735	4.4865	44.4885	3.885	636.5	19.315	3	3	3
346	35063	2.505	3.47	39.709	3.301	638.5	12.195	346	284	436	1	46	3	4	1	6	6	1.22	91406.64771	94827.55023	1	47	2	1	1	0.48	0.47	0.4	0.6	0.2	0	0	1	3	2	2	0	1	3843	360	2.917	6.2415	46.6895	4.355	715	18.265	3	3	3
347	35067	1.821	3.47	20.925	1.054	436.5	6.354	347	71	858	1	54	5	4	2	8	7	3.57	84585.39442	87200.97451	2	54	2	1	1	0.29	0.35	0.29	0.35	0.06	0	0	2	NA	1	2	0	1	2698.5	464.5	2.046	3.4975	23.563	0.8935	395.5	5.755	2	3	1
348	35080	0.922	1.834	20.925	2.223	210.188	6.354	348	234	142	1	52	3	3	2	11	11	5	98473.73276	100919.4984	2	47	2	1	1	0.4	0.32	0.4	0.32	0.08	0	0	2	NA	1	2	0	1	1800	188	0.976	1.855	24.0815	2.4225	227.5	6.72	0	1	1
349	35081	1.821	2.446	28.205	3.301	638.5	6.354	349	114	43	1	49	3	5	2	11	11	5	71926.17443	74867.26897	1	51	2	1	1	0.31	0.36	0.31	0.36	0.05	0	0	2	NA	1	2	0	1	2388	78.5	1.8105	2.561	24.689	2.6735	707.5	6.13	2	2	2
350	35099	1.391	2.446	20.925	1.628	436.5	12.195	350	226	95	1	80	3	2	1	3	3	1.43	11035.67039	11552.83418	2	46	2	1	1	0.26	0.44	0.26	0.44	0.18	0	0	1	3	2	1	0	1	1583.5	160.5	1.5235	2.389	22.0555	1.8305	473	8.66	1	2	1
351	35120	0.922	1.18	13.864	1.054	210.188	3.88	351	35	35	1	76	4	1	1	4	4	1.97	11996.02007	11778.89606	2	48	2	1	1	0.43	0.34	0.43	0.34	0.09	0	0	2	NA	1	2	0	2	1011	35	0.515	1.458	9.384	0.626	65	4.36	0	0	0
352	35121	1.821	2.446	28.205	2.223	638.5	12.195	352	10	119	1	73	3	4	2	7	7	3.03	48020.98189	48584.09534	2	47	2	1	1	0.39	0.46	0.39	0.46	0.07	0	0	2	NA	1	2	0	1	1801.5	64.5	2.08	2.6085	29.0195	2.612	649	10.37	2	2	2
353	35128	1.391	1.834	13.864	1.054	323.063	2.029	353	2	70	1	48	1	4	2	10	10	3.03	24368.21112	25140.00201	2	55	2	1	1	0.5	0.53	0.5	0.53	0.03	0	0	2	NA	1	2	0	2	2450	36	1.282	1.622	14.9275	0.827	278.5	2.565	1	1	0
354	35143	1.391	3.47	28.205	1.628	436.5	6.354	354	535	604	1	71	3	3	2	9	9	4.37	46474.07114	46741.72223	1	46	2	1	1	0.72	0.62	0.6	0.4	0.2	0	0	1	3	2	2	0	1	2216.5	569.5	1.522	2.853	24.5725	1.7855	377.5	5.65	1	3	2
355	35157	0.922	1.18	13.864	1.054	210.188	2.029	355	68	62	1	46	4	5	2	11	1	0	16736.37321	17388.48205	2	45	1	1	1	0.57	0.46	0.57	0.46	0.11	0	0	2	NA	1	2	0	2	1091.5	65	0.8685	0.9745	9.9715	0.733	241.5	2.675	0	0	0
356	35171	1.821	3.47	39.709	2.223	323.063	12.195	356	862	853	1	44	3	5	2	11	11	5	104643.8183	108279.7714	2	47	2	1	1	0.3	0.22	0.3	0.22	0.08	0	0	1	1	3	2	0	1	1748.5	857.5	1.947	3.114	47.8605	2.617	372	9.115	2	3	3
357	35178	2.505	2.446	28.205	3.301	638.5	12.195	357	86	0	1	69	4	5	2	10	10	5	7775.480849	7965.050797	1	51	2	1	1	0.49	0.47	0.49	0.47	0.02	0	0	1	3	2	2	0	2	2161.5	43	2.305	2.3085	32.4735	3.217	649	9.09	3	2	2
358	35185	2.505	3.47	28.205	3.301	638.5	12.195	358	105	3	1	81	3	2	2	8	8	2.58	17665.85948	17994.31047	2	58	2	1	1	0.44	0.44	0.44	0.44	0	0	0	1	3	2	2	0	2	1689	54	2.526	3.2	30.6695	3.366	525.5	16.415	3	3	2
359	35186	1.391	1.18	28.205	1.628	210.188	3.88	359	151	98	1	45	3	3	2	10	10	3.36	85693.88666	88900.98856	2	47	2	1	1	0.51	0.54	0.51	0.54	0.03	0	0	2	NA	1	2	0	1	2133	124.5	1.2355	1.3365	27.62	1.74	215	3.33	1	0	2
360	35211	1.391	1.834	28.205	2.223	436.5	6.354	360	308	214	1	40	1	4	2	11	11	4.97	20256.87849	20449.8435	2	58	2	1	1	0.45	0.49	0.45	0.49	0.04	0	0	1	3	2	2	0	1	2584	261	1.411	1.629	28.2195	2.3805	458.5	5.955	1	1	2
361	35213	0.922	1.18	20.925	1.054	210.188	3.88	361	56	9	1	42	3	5	2	8	8	5	67429.86151	70187.09973	2	56	2	1	1	0.51	0.44	0.51	0.44	0.07	0	0	2	NA	1	2	0	1	1786	32.5	0.8615	1.1295	21.385	1.199	222.5	4.83	0	0	1
362	35225	2.505	1.834	28.205	1.628	323.063	6.354	362	0	0	1	48	4	5	2	11	11	3.98	28551.47367	29474.91701	1	50	2	1	1	0.51	0.43	0.51	0.43	0.08	0	0	2	NA	1	2	0	1	3098	0	2.1505	1.898	32.41	1.803	339.5	6.37	3	1	2
363	35233	0.922	1.18	20.925	1.054	210.188	2.029	363	16	0	1	47	4	3	2	11	11	4	16736.37321	17277.67951	2	45	2	1	1	0.27	0.38	0.27	0.38	0.11	0	0	2	NA	1	2	0	2	1354.5	8	0.5995	0.8015	18.4945	1.1945	117.5	1.27	0	0	1
364	35237	2.505	3.47	39.709	3.301	638.5	12.195	364	1014	1014	1	67	3	4	1	2	2	0.89	32937.27864	35101.72459	1	47	2	1	1	0.22	0.22	0.22	0.22	0	0	0	1	1	3	2	0	1	5132	1014	5.395	9.268	76.451	6.375	1958	31.69	3	3	3
365	35245	2.505	2.446	39.709	3.301	436.5	2.029	365	95	95	1	67	5	5	2	9	9	3.42	59894.6643	59179.00393	1	55	2	1	1	0.48	0.29	0.48	0.29	0.19	0	0	1	3	2	2	0	3	2588	95	2.13	2.153	41.517	3.131	481	2.44	3	2	3
366	35273	2.505	3.47	20.925	2.223	210.188	6.354	366	142	138	1	79	3	1	1	5	5	1.59	43718.50637	43427.30025	2	46	2	1	1	0.41	0.35	0.41	0.35	0.06	0	0	2	NA	1	2	0	1	1601.5	140	2.279	3.718	21.55	2.5835	230	7.33	3	3	1
367	35299	2.505	2.446	39.709	3.301	638.5	12.195	367	413	100	1	48	4	4	2	8	8	2.83	25524.81409	26584.65761	2	50	2	1	1	0.56	0.56	0.56	0.56	0	0	0	1	2	3	2	0	1	2891.5	256.5	2.492	2.794	42.613	3.283	605	13.285	3	2	3
368	35306	0.922	1.834	13.864	1.054	210.188	2.029	368	245	461	1	78	3	2	1	13	13	NA	15485.90387	17194.8032	1	45	2	1	1	0.53	0.54	0.53	0.54	0.01	0	0	1	3	2	2	0	2	1244.5	353	1.121	1.6955	15.166	1.0855	159	2.94	0	1	0
369	35329	2.505	3.47	39.709	3.301	638.5	12.195	369	481	124	1	55	3	4	2	11	11	5	89650.90557	91877.54102	2	46	2	1	1	0.33	0.35	0.33	0.35	0.02	0	0	1	1	3	2	0	1	2669	302.5	2.489	4.143	46.26	3.7175	681.5	18.705	3	3	3
370	35337	1.821	2.446	28.205	2.223	436.5	6.354	370	237	148	1	41	1	1	1	6	4	0.96	24368.21112	26377.00369	1	57	2	1	1	0.6	0.57	0.4	0.5	0.1	0	0	1	3	2	2	0	1	2210.5	192.5	1.8965	2.42	24.857	2.0675	483.5	6.81	2	2	2
371	35345	1.821	1.834	20.925	3.301	638.5	12.195	371	28	1	1	48	1	4	2	9	9	4.55	19361.65138	20132.45562	2	57	2	1	1	0.52	0.55	0.52	0.55	0.03	0	0	1	3	2	2	0	1	1884.5	14.5	2.097	2.065	23.53	4.388	951.5	18.87	2	1	1
372	35353	1.821	2.446	20.925	2.223	323.063	2.029	372	237	284	1	73	3	5	1	3	3	1.33	41470.82617	42157.14466	2	48	2	1	2	0.38	0.34	0.38	0.34	0.04	0	0	1	3	2	2	0	1	1972.5	260.5	1.821	2.3705	20.443	2.0095	344	2.915	2	2	1
373	35367	1.821	1.834	28.205	1.628	638.5	2.029	373	101	141	1	57	3	5	2	11	11	5	67592.1814	69450.30264	2	52	2	1	1	0.29	0.26	0.29	0.26	0.03	0	0	1	3	2	2	0	1	2206.5	121	1.86	1.8235	28.301	1.8115	530.5	1.915	2	1	2
374	35374	0.922	1.18	20.925	1.628	323.063	2.029	374	108	96	1	72	3	5	2	8	8	3.59	32996.79242	34951.03585	1	58	2	1	1	0.35	0.37	0.35	0.37	0.02	0	0	2	NA	1	2	0	2	1506.5	102	0.971	1.5065	20.4755	1.4355	341.5	2.365	0	0	1
375	35392	1.391	1.18	20.925	1.628	323.063	2.029	375	266	228	1	64	4	3	2	7	7	3.26	9588.813507	9822.593374	2	50	2	1	1	0.31	0.31	0.31	0.31	0	0	0	1	3	2	2	0	1	2173.5	247	1.21	1.4785	17.828	1.743	273.5	1.765	1	0	1
376	35408	2.505	3.47	28.205	1.628	638.5	6.354	376	287	426	1	66	3	2	1	2	2	1.03	40546.47609	40062.00045	1	49	2	1	1	0.44	0.44	0.44	0.44	0	0	0	1	1	3	2	0	1	3011.5	356.5	2.4845	3.3925	28.803	1.6105	620	5.435	3	3	2
377	35410	2.505	3.47	39.709	3.301	638.5	6.354	377	339	199	1	42	2	4	2	7	7	1.5	58159.85861	60336.49687	2	45	2	1	1	0.49	0.56	0.49	0.56	0.07	0	0	2	NA	1	2	0	1	3301.5	269	2.9985	2.983	38.723	3.1865	762	6.725	3	3	3
378	35413	2.505	3.47	39.709	3.301	638.5	12.195	378	326	142	1	63	3	5	2	8	8	3.98	48268.86061	51440.80875	2	56	2	1	1	0.48	0.45	0.48	0.45	0.03	0	0	1	3	2	2	0	1	2444.5	234	3.6575	3.941	56.437	4.859	1321	15.99	3	3	3
379	35416	0.922	1.834	13.864	1.054	210.188	3.88	379	249	156	1	63	3	5	2	11	11	5	51549.56345	54311.94042	1	44	2	1	1	0.35	0.15	0.35	0.15	0.2	0	0	2	NA	1	2	0	1	2142	202.5	1.0065	1.9915	17.186	1.3205	263.5	4.97	0	1	0
380	35432	1.821	1.834	20.925	2.223	436.5	6.354	380	140	36	1	84	3	4	2	11	11	5	17895.92441	18228.65286	1	44	2	1	1	0.3	0.24	0.3	0.24	0.06	0	0	1	3	2	1	0	1	1685	88	1.7275	1.9955	22.374	1.9685	434	7.045	2	1	1
381	35442	0.922	1.18	13.864	1.054	210.188	2.029	381	9	1	1	41	4	4	1	5	5	2.09	20697.83744	21504.29906	1	51	2	1	1	0.34	0.23	0.34	0.23	0.11	0	0	2	NA	1	2	0	1	1434	5	0.8485	1.1935	11.9085	0.939	166.5	1.55	0	0	0
382	35465	2.505	1.834	28.205	3.301	323.063	12.195	382	94	87	1	70	3	3	2	9	9	5	48020.98189	48297.54187	2	47	2	1	1	0.33	0.3	0.33	0.3	0.03	0	0	1	1	3	2	0	3	2234.5	90.5	2.2265	2.127	29.0915	2.7545	314.5	10.5	3	1	2
383	35469	1.391	1.834	28.205	1.628	323.063	3.88	383	299	218	1	45	3	5	2	11	11	5	67429.86151	70187.09973	2	56	2	1	1	0.55	0.51	0.55	0.51	0.04	0	0	1	2	3	2	0	1	1847.5	258.5	1.327	1.635	32.2225	1.8845	327.5	4.51	1	1	2
384	35482	1.391	1.18	13.864	1.054	436.5	3.88	384	0	249	1	40	3	4	2	11	11	5	72840.61966	75566.6868	1	44	1	2	2	0.37	0.47	0.37	0.47	0.1	0	0	2	NA	1	2	0	2	918	124.5	1.34	1.2575	15.0555	1.107	386	3.1	1	0	0
385	35488	0.922	1.18	28.205	2.223	210.188	2.029	385	414	189	1	43	3	2	1	6	6	2.96	95268.17767	100699.2877	1	48	2	1	1	0.4	0.46	0.4	0.46	0.06	0	0	1	1	3	2	0	1	1993.5	301.5	0.83	1.3825	27.823	2.1745	198	2.565	0	0	2
386	35493	1.391	1.834	20.925	2.223	436.5	12.195	386	8	43	1	69	3	4	2	8	8	3.79	67421.62537	67849.13312	2	46	2	1	1	0.38	0.43	0.38	0.43	0.05	0	0	2	NA	1	2	0	1	2097	25.5	1.547	1.632	24.0635	2.0785	478.5	8.9	1	1	1
387	35515	1.391	1.834	20.925	1.628	210.188	3.88	387	380	142	1	58	4	4	2	8	8	3.9	32380.32423	32455.94806	1	49	1	1	1	0.46	0.43	0.46	0.43	0.03	0	0	2	NA	1	2	1	2	1644	261	1.414	2.0675	21.154	1.624	178.5	4.115	1	1	1
388	35517	1.391	2.446	20.925	1.628	436.5	2.029	388	867	438	1	73	3	3	1	13	13	NA	16029.17964	16217.14428	2	50	2	1	1	0.28	0.18	0.28	0.18	0.1	0	0	1	3	2	2	0	1	1923	652.5	1.5485	2.1475	18.2765	1.488	438.5	0.85	1	2	1
389	35525	1.391	1.834	13.864	1.628	210.188	2.029	389	379	379	1	43	5	3	1	3	3	1.17	39383.13652	40751.5426	1	46	2	1	1	0.33	0.43	0.33	0.43	0.1	0	0	1	1	3	2	0	1	1576	379	1.371	2.024	17.294	1.516	189	2.51	1	1	0
390	35528	0.922	1.834	20.925	1.628	436.5	2.029	390	204	482	1	71	3	3	1	2	2	0.52	20334.3316	20198.88594	1	49	2	1	1	0.24	0.26	0.24	0.26	0.02	0	0	1	3	2	2	0	1	1542.5	343	0.992	1.577	18.0825	1.8895	408.5	1.6	0	1	1
391	35531	2.505	3.47	39.709	3.301	638.5	6.354	391	237	696	1	40	3	3	1	5	5	1.31	38584.02763	40028.03855	1	50	2	1	1	0.39	0.34	0.39	0.34	0.05	0	0	2	NA	1	2	0	1	5657.5	466.5	4.2555	5.5805	62.0395	3.834	980	8.205	3	3	3
392	35547	2.505	3.47	39.709	3.301	638.5	12.195	392	126	99	1	73	3	5	1	12	12	NA	41470.82617	44432.56933	2	48	2	1	1	0.37	0.31	0.37	0.31	0.06	0	0	2	NA	1	2	0	1	2504	112.5	2.5365	3.043	39.6875	3.641	739	9.87	3	3	3
393	35567	0.922	1.18	20.925	2.223	323.063	6.354	393	7	165	1	47	3	4	2	7	7	2.65	88700.19569	91782.17183	2	50	2	1	1	0.27	0.25	0.27	0.25	0.02	0	0	1	1	3	2	0	1	1967	86	0.9765	1.314	20.658	2.594	289.5	5.855	0	0	1
394	35569	1.391	2.446	20.925	1.628	323.063	6.354	394	0	0	1	85	3	3	2	8	8	3.9	21068.17096	23080.08636	1	55	2	1	1	0.5	0.46	0.5	0.46	0.04	0	0	2	NA	1	1	0	1	2084	0	1.208	2.692	24.3535	1.669	323.5	8.13	1	2	1
395	35572	1.391	1.18	20.925	1.628	323.063	2.029	395	12	0	1	40	3	3	2	11	11	5	71904.20132	74595.22292	1	58	2	1	1	0.33	0.18	0.33	0.18	0.15	0	0	2	NA	1	2	0	1	1452.5	6	1.1885	0.948	20.92	1.8495	288	2.2	1	0	1
396	35578	0.922	1.18	13.864	1.054	210.188	2.029	396	4	48	1	68	3	5	1	6	6	2.5	71671.19085	72125.64428	1	46	2	1	1	0.31	0.32	0.31	0.32	0.01	0	0	1	3	2	2	1	1	997.5	26	0.8505	0.6445	10.2975	0.8075	232.5	1.065	0	0	0
397	35608	1.391	1.834	28.205	3.301	436.5	3.88	397	320	260	1	58	4	2	2	11	11	3.85	16736.37321	17247.57971	2	45	1	2	1	0.27	0.44	0.27	0.44	0.17	0	0	2	NA	1	2	0	1	2349	290	1.4055	2.05	28.9865	2.823	378	3.36	1	1	2
398	35619	0.922	1.18	13.864	1.054	210.188	6.354	398	153	95	1	72	3	2	1	3	3	0.98	17216.09205	18440.907	2	46	2	1	1	0.2	0.43	0.2	0.43	0.23	0	0	2	NA	1	2	0	1	1449	124	0.881	1.3685	16.0675	1.3155	166.5	6.205	0	0	0
399	35646	2.505	3.47	28.205	2.223	436.5	12.195	399	273	264	1	46	3	5	2	11	11	3.63	99218.01162	102931.2552	1	50	2	1	1	0.28	0.29	0.28	0.29	0.01	0	0	2	NA	1	2	0	1	3013	268.5	2.1315	3.1635	29.8165	2.1335	511	9.545	3	3	2
400	35652	2.505	1.834	20.925	1.054	436.5	2.029	400	213	266	1	65	1	1	1	3	3	0.78	10415.4562	10769.28481	1	57	2	1	1	0.58	0.38	0.58	0.38	0.2	0	0	1	3	2	2	0	1	2382.5	239.5	2.106	2.0625	21.8875	1.053	442	1.835	3	1	1
401	35664	1.391	1.18	20.925	1.628	436.5	3.88	401	71	71	1	48	2	2	1	3	3	0.65	58159.85861	58016.98317	2	45	2	1	1	0.28	0.27	0.28	0.27	0.01	0	0	1	3	2	2	0	1	1440	71	1.311	1.012	17.827	1.441	506	3.48	1	0	1
402	35673	2.505	3.47	39.709	3.301	638.5	12.195	402	45	5	1	71	3	4	1	6	6	2.34	42440.14427	43142.50442	1	54	2	1	1	0.37	0.4	0.37	0.4	0.03	0	0	2	NA	1	2	0	2	2247.5	25	2.454	3.147	38.376	2.776	582.5	11.505	3	3	3
403	35685	1.391	1.18	28.205	1.628	638.5	2.029	403	0	158	1	51	4	4	1	6	6	1.72	24659.7035	25457.27491	1	45	2	1	2	0.65	0.49	0.7	0.7	0	1	1	1	1	3	1	1	1	2698	79	1.455	1.429	25.728	1.9075	530.5	2.65	1	0	2
404	35691	1.391	1.834	28.205	1.628	436.5	3.88	404	79	269	1	46	4	2	2	7	7	1.77	23284.07077	23957.78179	1	48	2	1	1	0.42	0.49	0.42	0.49	0.07	0	0	1	1	3	2	0	1	2991	174	1.414	1.5715	28.622	1.8935	395	3.63	1	1	2
405	35701	1.391	1.18	20.925	1.628	436.5	2.029	405	0	0	1	40	1	1	2	7	7	3.12	22079.28956	23468.43125	1	56	2	1	1	0.32	0.42	0.32	0.42	0.1	0	0	1	3	2	2	0	1	1794.5	0	1.4545	1.479	22.968	1.629	418	2.37	1	0	1
406	35715	1.391	2.446	20.925	2.223	323.063	3.88	406	592	0	1	41	1	4	2	10	10	3.1	20000.65123	20634.1126	1	53	2	1	1	0.49	0.47	0.49	0.47	0.02	0	0	1	3	2	2	0	1	2249.5	296	1.4505	2.311	20.313	2.097	340	4.69	1	2	1
407	35719	1.391	2.446	39.709	2.223	210.188	2.029	407	144	378	1	48	4	3	2	11	11	5	32380.32423	33724.82282	1	52	2	1	1	0.28	0.24	0.28	0.24	0.04	0	0	1	3	2	2	0	1	2406.5	261	1.4775	2.3055	32.846	2.4035	249	2.69	1	2	3
408	35743	0.922	1.18	20.925	1.628	323.063	2.029	408	0	0	1	40	4	5	2	11	6	3.13	20960.98279	21777.69749	1	44	2	1	1	0.37	0.21	0.37	0.21	0.16	0	0	2	NA	1	2	0	1	1442	0	0.945	0.958	18.975	1.702	334	1.45	0	0	1
409	35745	0.922	1.834	20.925	1.628	210.188	6.354	409	224	118	1	66	4	2	2	8	8	3.11	7775.480849	7965.050797	1	49	2	1	1	0.42	0.36	0.42	0.36	0.06	0	0	1	1	3	2	0	2	1867	171	0.965	1.6095	23.9315	1.6885	199.5	5.365	0	1	1
410	35766	0.922	2.446	13.864	2.223	323.063	3.88	410	316	86	1	68	4	2	2	7	7	2.18	7775.480849	8491.163498	1	51	2	1	1	0.48	0.48	0.48	0.48	0	0	0	1	1	3	2	0	1	2556.5	201	0.9595	2.777	10.6905	2.2375	274	4.93	0	2	0
411	35783	1.821	2.446	39.709	3.301	638.5	12.195	411	36	47	1	80	3	5	2	11	11	5	22202.6971	24393.12248	2	48	2	1	1	0.31	0.29	0.31	0.29	0.02	0	0	2	NA	1	2	0	2	2227	41.5	2.095	2.833	40.601	6.1455	963.5	45.63	2	2	3
412	35788	1.391	1.834	28.205	2.223	323.063	6.354	412	164	136	1	72	3	5	2	11	11	5	41946.45272	42640.64255	1	47	2	1	1	0.49	0.32	0.49	0.32	0.17	0	0	2	NA	1	2	0	1	2399	150	1.4255	2.1275	26.964	2.2095	366.5	7.68	1	1	2
413	35793	1.391	1.834	20.925	1.628	436.5	3.88	413	281	273	1	43	3	5	2	11	11	4.55	99218.01162	102931.2552	1	50	2	1	1	0.38	0.35	0.38	0.35	0.03	0	0	1	3	2	2	0	1	2281	277	1.325	2.081	23.071	1.514	492.5	3.465	1	1	1
414	35798	0.922	1.18	13.864	1.054	210.188	3.88	414	124	182	1	65	3	3	1	1	1	0.23	67421.62537	71833.81309	2	46	2	1	1	0.38	0.36	0.38	0.36	0.02	0	0	1	3	2	2	0	1	1544	153	1.105	1.2455	17.1555	1.212	241	2.975	0	0	0
415	35805	0.922	1.834	13.864	1.054	436.5	3.88	415	0	95	1	45	4	4	2	11	10	5	23310.38719	24218.64308	2	51	2	1	1	0.43	0.4	0.43	0.4	0.03	0	0	1	1	3	2	0	1	910.5	47.5	0.7365	1.6335	7.0045	1.0335	380	4.535	0	1	0
416	35809	1.391	1.18	13.864	1.628	638.5	3.88	416	0	0	1	74	4	2	1	6	6	1.81	12708.61318	12478.59146	2	58	2	1	1	0.42	0.36	0.42	0.36	0.06	0	0	1	3	2	2	0	2	1557	0	1.4685	1.2525	13.003	1.611	645	3.375	1	0	0
417	35810	1.821	1.18	13.864	1.054	436.5	2.029	417	0	56	1	51	4	4	2	8	12	NA	20697.83744	21367.26979	1	51	1	1	1	0.53	0.45	0.53	0.45	0.08	0	0	1	1	3	2	0	1	1611.5	28	1.988	1.1755	17.1495	1.1455	460	0.965	2	0	0
418	35818	0.922	1.18	13.864	1.628	210.188	2.029	418	0	0	1	85	3	3	1	6	3	1.28	20926.03518	21315.10071	2	44	2	1	2	0.35	0.38	0.35	0.38	0.03	0	0	1	3	2	1	1	2	1316	0	0.6375	1.4425	7.0975	1.3705	185	2.18	0	0	0
419	35822	1.821	3.47	39.709	3.301	436.5	12.195	419	348	188	1	42	3	4	2	11	11	2.2	94527.42343	94295.20747	1	53	2	1	1	0.23	0.36	0.23	0.36	0.13	0	0	1	3	2	2	0	1	3686	268	1.743	3.41	37.3215	3.856	417.5	32.67	2	3	3
420	35826	0.922	1.834	13.864	1.054	210.188	2.029	420	296	502	1	72	1	2	2	7	7	2.96	3877.549029	5883.339374	1	55	2	1	1	0.36	0.43	0.36	0.43	0.07	0	0	1	3	2	2	0	1	835.5	399	0.616	1.6585	8.276	0.663	169.5	2.035	0	1	0
421	35832	2.505	3.47	39.709	3.301	638.5	12.195	421	225	212	1	81	3	5	2	7	7	3.57	22202.6971	24115.53957	2	48	2	1	1	0.55	0.44	0.55	0.44	0.11	0	0	1	3	2	1	0	1	2535.5	218.5	3.021	3.361	40.811	3.8825	593.5	13.065	3	3	3
422	35838	2.505	3.47	39.709	3.301	638.5	6.354	422	360	153	1	43	3	2	2	10	10	3.25	34493.84588	36460.2934	2	50	2	1	1	0.32	0.26	0.32	0.26	0.06	0	0	1	1	3	2	0	1	4704	256.5	2.1625	3.2835	52.626	3.7985	629	6.43	3	3	3
423	35858	1.391	1.834	20.925	2.223	210.188	3.88	423	8	5	1	72	3	3	2	8	8	3.41	48020.98189	48297.54187	2	47	2	1	1	0.47	0.42	0.47	0.42	0.05	0	0	1	3	2	2	1	1	1840.5	6.5	1.239	1.921	19.4945	1.9435	264	4.38	1	1	1
424	35874	0.922	2.446	39.709	2.223	323.063	12.195	424	154	462	1	51	3	3	2	7	7	2.18	86017.06196	88381.68649	1	47	2	1	1	0.44	0.43	0.44	0.43	0.01	0	0	2	NA	1	2	0	1	2872	308	0.947	2.4455	33.7495	2.5545	274.5	9.82	0	2	3
425	35883	2.505	3.47	39.709	3.301	638.5	12.195	425	77	48	1	68	3	5	1	NA	NA	NA	74056.79928	74086.81595	2	47	2	1	1	0.46	0.44	0.46	0.44	0.02	0	0	1	3	2	2	0	1	2869.5	62.5	3.3535	3.75	50.746	4.233	1211.5	28.115	3	3	3
426	35884	1.821	3.47	20.925	1.054	323.063	2.029	426	1420	644	1	60	3	1	1	6	6	1.89	31962.04142	31580.13819	2	50	1	1	1	0.35	0.3	0.35	0.3	0.05	0	0	1	3	2	2	0	1	1618	1032	2.068	4.1215	21.388	1.077	281.5	2.945	2	3	1
427	35887	0.922	2.446	13.864	1.628	210.188	3.88	427	328	130	1	73	3	5	2	11	11	5	52851.19242	56625.69301	1	57	2	1	1	0.33	0.39	0.33	0.39	0.06	0	0	2	NA	1	2	0	2	1469	229	0.951	2.301	15.3385	1.469	266.5	4.535	0	2	0
428	35891	1.821	2.446	28.205	1.628	436.5	6.354	428	426	388	1	63	4	4	1	13	13	NA	10725.82763	11522.28255	1	50	1	1	1	0.33	0.38	0.33	0.38	0.05	0	0	1	1	3	2	0	1	1769.5	407	1.6075	2.6065	26.2685	1.6865	385.5	7.61	2	2	2
429	35897	2.505	1.834	39.709	2.223	323.063	6.354	429	209	149	1	41	3	3	2	11	11	3.75	88700.19569	90762.44874	2	50	2	1	1	0.34	0.42	0.34	0.42	0.08	0	0	1	3	2	2	0	1	2941.5	179	2.3435	2.0705	41.061	2.2175	336	5.31	3	1	3
430	35908	1.821	2.446	28.205	1.054	436.5	6.354	430	286	138	1	72	3	4	2	8	8	3.79	40704.4636	41181.7806	2	50	2	1	1	0.41	0.39	0.4	0.3	0.1	0	0	1	3	2	2	0	1	2296.5	212	1.9835	2.6075	24.725	1.2825	453.5	5.08	2	2	2
431	35918	1.391	1.18	20.925	1.628	210.188	6.354	431	0	0	1	51	1	1	1	77	77	NA	20000.65123	21649.40417	1	53	2	1	1	0.4	0.36	0.4	0.36	0.04	0	0	2	NA	1	2	0	1	1746.5	0	1.2165	1.1115	22.8355	1.812	163	5.565	1	0	1
432	35936	0.922	1.18	13.864	1.054	210.188	2.029	432	107	95	1	62	4	3	2	9	9	3.2	6287.29208	6754.159986	2	45	2	1	1	0.3	0.32	0.3	0.32	0.02	0	0	1	1	3	2	0	1	1372	101	0.772	1.221	17.6085	1.1375	250	2.715	0	0	0
433	35958	1.821	3.47	39.709	2.223	436.5	12.195	433	590	279	1	63	3	4	2	9	9	4.17	60277.85735	60660.06782	2	44	2	1	1	0.39	0.45	0.39	0.45	0.06	0	0	1	1	3	2	0	1	3016	434.5	2.0155	3.036	34.868	2.528	427	8.585	2	3	3
434	35972	2.505	2.446	28.205	2.223	436.5	2.029	434	258	100	1	61	3	4	1	6	6	1.95	60645.86585	61321.34929	1	45	1	1	2	0.31	0.17	0.31	0.17	0.14	0	0	1	3	2	2	1	1	1888.5	179	2.3635	2.143	28.4275	2.2265	414	2.31	3	2	2
435	35977	1.821	3.47	28.205	2.223	638.5	12.195	435	634	379	1	66	3	3	2	11	11	4.82	74056.79928	73171.92053	2	47	2	1	1	0.49	0.55	0.49	0.55	0.06	0	0	1	3	2	2	0	1	1853.5	506.5	2.08	3.398	26.0925	1.923	665	8.93	2	3	2
436	36014	2.505	3.47	39.709	3.301	638.5	12.195	436	7	94	1	49	2	2	2	10	10	3.5	27932.29888	32814.32112	2	52	2	1	1	0.64	0.61	0.6	0.6	0	0	0	1	3	2	1	0	1	3110	50.5	2.574	3.754	44.428	3.1395	655.5	9.115	3	3	3
437	36047	0.922	1.18	20.925	1.054	210.188	6.354	437	185	189	1	47	1	1	1	4	4	0.6	23503.33688	23668.68993	2	53	2	1	1	0.47	0.29	0.47	0.29	0.18	0	0	2	NA	1	2	0	1	2212.5	187	0.929	1.2895	19.7875	1.229	159	5.405	0	0	1
438	36048	1.391	3.47	28.205	1.054	323.063	6.354	438	286	189	1	82	3	4	2	11	11	5	22077.19102	22903.92021	2	49	2	1	1	0.31	0.35	0.2	0.3	0.1	0	0	1	3	2	2	0	1	2637.5	237.5	1.457	2.842	25.625	1.2635	342	6.72	1	3	2
439	36052	1.391	3.47	39.709	2.223	323.063	12.195	439	284	284	1	58	3	5	2	11	11	5	80641.14092	82857.9804	1	45	2	1	1	0.49	0.48	0.49	0.48	0.01	0	0	1	3	2	2	0	1	2298	284	1.534	2.873	46.788	2.647	374	9.17	1	3	3
440	36057	0.922	1.18	13.864	1.054	210.188	6.354	440	0	58	1	58	1	3	1	3	3	0.78	18143.98362	18866.31145	1	55	2	1	1	0.4	0.43	0.4	0.43	0.03	0	0	1	1	3	2	0	1	1391	29	0.7055	0.9375	12.5005	0.817	177	6.055	0	0	0
441	36066	1.391	2.446	39.709	1.628	436.5	3.88	441	359	222	1	84	3	4	1	4	4	1.21	9866.367972	10235.83592	2	44	2	1	1	0.45	0.51	0.45	0.51	0.06	0	0	2	NA	1	1	0	1	2375	290.5	1.592	2.474	33.2705	1.79	395.5	3.425	1	2	3
442	36070	0.922	1.18	20.925	1.054	210.188	6.354	442	159	9	1	42	4	2	1	NA	1	0.23	26005.38208	26985.18981	2	48	2	1	2	0.68	0.64	0.6	0.7	0.1	1	1	1	1	3	2	0	2	1961	84	0.6625	1.344	19	1.2845	169.5	5.495	0	0	1
443	36074	1.391	2.446	13.864	1.628	436.5	6.354	443	211	134	1	70	2	5	2	8	8	3.7	38837.76531	41611.46182	1	55	2	1	1	0.34	0.54	0.34	0.54	0.2	0	0	2	NA	1	2	0	1	1866.5	172.5	1.224	2.42	14.9055	1.502	401.5	5.28	1	2	0
444	36087	1.391	2.446	20.925	1.628	323.063	3.88	444	411	302	1	54	3	2	1	6	6	2.12	80151.79799	82142.50666	2	44	2	1	1	0.35	0.49	0.3	0.4	0.1	0	0	1	1	3	2	0	1	2742	356.5	1.5315	2.4125	21.4445	1.47	331.5	3.53	1	2	1
445	36108	0.922	1.18	13.864	1.054	210.188	2.029	445	3	3	1	76	1	1	1	2	2	0.27	4274.337288	6205.550752	1	53	2	1	2	0.51	0.84	0.8	0.9	0.1	1	1	2	NA	1	1	0	2	886	3	0.748	1	5.638	0.383	248	1.51	0	0	0
446	36116	1.821	2.446	20.925	2.223	436.5	6.354	446	55	29	1	45	1	3	1	5	5	1	18767.69316	20197.36103	2	50	2	1	1	0.48	0.45	0.48	0.45	0.03	0	0	1	3	2	2	0	1	2796.5	42	1.801	2.8305	23.09	1.9165	427.5	8.08	2	2	1
447	36119	0.922	1.834	13.864	1.628	210.188	3.88	447	18	18	1	83	2	3	1	3	3	0.98	6649.127344	6931.002791	2	45	1	1	1	0.61	0.54	0.7	0.54	0.16	0	0	1	3	2	2	0	2	1115	18	0.944	1.619	13.123	1.717	185	4.8	0	1	0
448	36122	1.391	2.446	13.864	1.054	323.063	12.195	448	64	4	1	41	1	1	1	6	6	0.95	20000.65123	20835.09565	1	53	2	1	1	0.31	0.25	0.31	0.25	0.06	0	0	2	NA	1	2	0	3	2017.5	34	1.453	2.373	15.201	1.253	362	11.61	1	2	0
449	36148	1.821	1.834	39.709	2.223	638.5	2.029	449	0	45	1	44	4	3	1	6	6	1.81	16736.37321	17277.67951	2	45	2	1	1	0.44	0.48	0.44	0.48	0.04	0	0	1	1	3	2	0	1	2263.5	22.5	1.7515	2.0035	39.3395	2.3315	590.5	2.805	2	1	3
450	36164	1.821	1.18	20.925	1.054	323.063	3.88	450	178	177	1	46	3	4	2	11	11	5	71827.31626	74515.46043	2	52	2	1	1	0.42	0.47	0.42	0.47	0.05	0	0	2	NA	1	2	0	1	1358.5	177.5	1.742	1.4925	18.144	1.2685	286	4.42	2	0	1
451	36179	0.922	1.18	13.864	1.628	210.188	3.88	451	3	0	1	49	1	2	1	5	5	0.79	18143.98362	18718.64055	1	55	2	1	1	0.56	0.55	0.56	0.55	0.01	0	0	1	3	2	2	0	1	1680.5	1.5	0.857	1.024	14.018	1.4505	264	3.32	0	0	0
452	36190	0.922	2.446	28.205	2.223	323.063	3.88	452	426	348	1	59	3	5	2	9	9	4.17	84561.00447	83545.46176	2	49	2	1	1	0.29	0.21	0.29	0.21	0.08	0	0	1	3	2	2	0	1	2167.5	387	1.087	2.1625	27.651	2.5195	349.5	3.735	0	2	2
453	36193	2.505	2.446	28.205	1.628	638.5	2.029	453	302	372	1	54	5	4	2	7	7	1.86	95301.57612	96583.43347	1	48	2	1	1	0.41	0.4	0.41	0.4	0.01	0	0	1	3	2	2	0	1	3050	337	2.1985	2.6315	29.097	1.37	562	2.565	3	2	2
454	36201	1.821	1.834	13.864	1.628	323.063	6.354	454	85	68	1	58	3	1	2	8	6	3.06	80151.79799	82142.50666	2	44	2	1	1	0.39	0.44	0.39	0.44	0.05	0	0	1	3	2	2	0	1	1540.5	76.5	1.6785	1.854	17.087	1.4275	366	5.84	2	1	0
455	36213	1.391	1.18	13.864	1.054	323.063	3.88	455	36	44	1	58	4	4	2	11	11	5	24459.92099	25412.96681	1	52	2	1	1	0.71	0.69	0.8	0.7	0.1	1	0	2	NA	1	2	1	1	1892.5	40	1.221	1.489	15.8085	1.1645	330.5	4.49	1	0	0
456	36216	1.391	1.18	20.925	1.628	210.188	3.88	456	2	116	1	75	3	4	2	10	10	5	37131.14648	39782.96053	2	46	2	1	1	0.5	0.41	0.5	0.41	0.09	0	0	1	3	2	2	0	1	1801.5	59	1.287	1.4565	17.78	1.545	242.5	3.445	1	0	1
457	36223	0.922	1.18	13.864	1.054	210.188	6.354	457	121	109	1	71	1	2	1	4	4	1.29	5542.402972	7352.579262	2	54	2	2	2	0.42	0.37	0.42	0.37	0.05	0	0	2	NA	1	2	0	1	1195	115	0.8185	1.244	10.752	1.2115	229.5	6.435	0	0	0
458	36227	1.821	1.18	28.205	1.628	323.063	6.354	458	104	0	1	62	4	3	2	8	8	4.91	9270.147043	10123.40403	1	55	2	1	1	0.51	0.38	0.51	0.38	0.13	0	0	1	3	2	2	0	1	1883.5	52	1.6375	1.3005	29.8075	1.8115	319.5	5.45	2	0	2
459	36237	2.505	3.47	28.205	2.223	638.5	12.195	459	85	683	1	82	3	1	1	6	6	2.27	11035.67039	12564.99423	2	46	2	1	1	0.56	0.53	0.56	0.53	0.03	0	0	1	3	2	1	0	1	1659	384	2.2055	4.9235	30.6115	2.3355	861	22.845	3	3	2
460	36240	1.821	3.47	39.709	3.301	436.5	6.354	460	821	1715	1	41	3	4	2	9	9	3.1	39383.13652	40298.78268	1	46	2	1	1	0.33	0.42	0.33	0.42	0.09	0	0	2	NA	1	2	0	2	2256	1268	1.8235	4.19	35.8275	2.686	474.5	7.285	2	3	3
461	36247	0.922	1.18	13.864	1.628	210.188	3.88	461	39	58	1	60	5	3	2	11	11	5	50237.58664	53538.90798	1	51	2	1	1	0.58	0.62	0.6	0.6	0	0	0	2	NA	1	2	0	2	1985.5	48.5	0.7	0.9065	17.2985	1.613	168.5	3.175	0	0	0
462	36275	0.922	1.834	20.925	1.628	323.063	3.88	462	44	94	1	84	3	2	1	6	6	2.55	25709.52677	26914.3504	2	47	2	1	1	0.33	0.3	0.33	0.3	0.03	0	0	1	3	2	2	1	1	1703.5	69	1.128	1.56	17.7215	1.894	321	4.335	0	1	1
463	36284	1.391	1.834	20.925	1.628	436.5	3.88	463	170	242	1	64	3	3	1	6	6	1.89	63593.78445	63997.02058	2	49	2	1	1	0.42	0.28	0.42	0.28	0.14	0	0	1	3	2	2	0	1	1734.5	206	1.5015	1.8415	23.644	1.44	454.5	4.855	1	1	1
464	36291	2.505	3.47	39.709	3.301	638.5	12.195	464	408	253	1	72	4	3	1	4	4	1.99	14936.71649	14666.36684	1	52	2	1	1	0.38	0.31	0.38	0.31	0.07	0	0	1	1	3	2	0	1	3483.5	330.5	3.8945	5.2005	49.0875	4.452	621.5	19.74	3	3	3
465	36292	1.821	1.834	28.205	2.223	323.063	3.88	465	61	163	1	46	1	1	2	7	7	2.07	22079.28956	23899.39496	1	56	2	1	1	0.57	0.58	0.57	0.58	0.01	0	0	2	NA	1	1	0	1	2403.5	112	1.7705	1.907	29.3	2.2345	274	4.56	2	1	2
466	36294	2.505	3.47	39.709	3.301	638.5	12.195	466	130	130	1	45	3	5	2	11	11	5	72840.61966	75566.6868	1	44	2	1	1	0.21	0.24	0.21	0.24	0.03	0	0	1	1	3	2	0	1	2827	130	6.363	8.85	48.531	3.897	1014	25.47	3	3	3
467	36298	2.505	2.446	28.205	2.223	436.5	6.354	467	361	142	1	72	3	5	2	9	9	4.55	32961.50992	35315.5389	2	52	2	1	1	0.36	0.41	0.36	0.41	0.05	0	0	2	NA	1	2	0	1	2722.5	251.5	2.4025	2.6705	24.8265	2.6315	468	7.235	3	2	2
468	36311	2.505	3.47	39.709	3.301	638.5	12.195	468	218	230	1	63	3	2	2	11	11	5	60277.85735	60660.06782	2	50	2	1	1	0.37	0.27	0.37	0.27	0.1	0	0	2	NA	1	2	0	1	3017	224	5.775	9.208	90.7575	8.515	1509	44.625	3	3	3
469	36319	1.391	1.834	20.925	1.628	323.063	3.88	469	142	40	1	65	3	4	1	6	6	2.58	30691.37731	30703.81713	2	50	2	1	1	0.36	0.35	0.36	0.35	0.01	0	0	1	1	3	2	0	1	1816.5	91	1.3455	1.572	22.692	1.6205	309.5	2.965	1	1	1
470	36328	2.505	3.47	39.709	3.301	638.5	12.195	470	686	685	1	83	4	4	1	6	6	2.61	13170.5064	12932.12457	1	50	2	1	1	0.31	0.34	0.31	0.34	0.03	0	0	1	1	3	2	0	1	3043.5	685.5	2.5335	5.1035	36.264	2.8345	691	31.24	3	3	3
471	36343	2.505	3.47	39.709	3.301	638.5	12.195	471	597	264	1	48	3	4	1	6	6	1.89	91507.37129	95249.15002	2	57	2	1	1	0.35	0.5	0.35	0.5	0.15	0	0	1	2	3	2	0	1	5223	430.5	3.362	4.7995	41.5555	3.244	644.5	12.095	3	3	3
472	36357	1.821	2.446	28.205	2.223	436.5	12.195	472	0	72	1	47	4	4	2	9	9	5	20960.98279	21777.69749	2	49	2	1	1	0.43	0.33	0.43	0.33	0.1	0	0	2	NA	1	2	0	1	1755.5	36	1.763	2.263	26.6975	2.2645	413	9.495	2	2	2
473	36390	0.922	1.18	13.864	1.054	210.188	3.88	473	2	0	1	67	4	2	1	3	3	0.48	10725.82763	10987.32845	1	50	2	1	1	0.27	0.34	0.27	0.34	0.07	0	0	2	NA	1	2	0	1	1154.5	1	0.8575	0.6835	14.5785	0.988	241.5	3.19	0	0	0
474	36398	1.821	1.834	39.709	1.628	436.5	2.029	474	0	0	1	63	3	1	1	3	3	1.35	50168.53812	55408.2071	2	52	2	1	1	0.47	0.49	0.47	0.49	0.02	0	0	1	1	3	2	0	1	2413	0	1.7055	1.909	35.513	1.6015	424.5	1.845	2	1	3
475	36401	1.821	3.47	28.205	3.301	638.5	12.195	475	114	93	1	66	3	5	2	11	11	5	63955.30721	68158.07718	2	53	1	1	1	0.7	0.61	0.8	0.7	0.1	1	0	2	NA	1	1	0	2	2458	103.5	2.05	3.637	30.5265	2.78	806.5	10.77	2	3	2
476	36405	1.391	2.446	28.205	2.223	323.063	6.354	476	66	87	1	54	4	5	1	6	6	2.27	16736.37321	17388.48205	2	45	2	2	1	0.5	0.42	0.4	0.5	0.1	0	0	2	NA	1	2	1	1	3035.5	76.5	1.28	2.3555	25.5795	2.545	334	5.33	1	2	2
477	36407	1.821	3.47	20.925	2.223	638.5	12.195	477	93	183	1	80	3	2	1	5	5	1.56	20883.22391	22943.47557	1	52	2	1	1	0.29	0.21	0.29	0.21	0.08	0	0	1	3	2	2	1	1	1908.5	138	2.05	3.0595	22.303	2.502	540.5	12.03	2	3	1
478	36409	0.922	1.18	20.925	1.054	210.188	2.029	478	170	170	1	61	4	4	2	11	11	5	7874.335701	8066.315778	1	44	2	1	1	0.31	0.3	0.31	0.3	0.01	0	0	1	3	2	2	0	1	1942	170	1.013	1.014	19.086	0.871	217	1.05	0	0	1
479	36428	0.922	1.18	13.864	1.054	210.188	6.354	479	108	244	1	45	4	4	2	10	10	2.99	19403.95583	20031.54004	2	56	2	1	1	0.45	0.54	0.45	0.54	0.09	0	0	1	1	3	2	0	1	1861	176	0.6805	1.177	12.8675	1.261	231.5	7.365	0	0	0
480	36469	1.821	2.446	20.925	1.054	436.5	6.354	480	30	65	1	53	4	1	1	3	3	0.91	23310.38719	24188.65529	2	51	2	1	1	0.24	0.33	0.24	0.33	0.09	0	0	1	1	3	2	0	1	2450	47.5	1.777	2.2	20.7235	1.239	433	6.17	2	2	1
481	36484	1.821	2.446	20.925	2.223	436.5	12.195	481	128	6	1	85	3	3	1	6	6	2.39	22492.51354	24711.531	2	54	2	1	1	0.56	0.57	0.56	0.57	0.01	0	0	2	NA	1	2	0	1	1549	67	2.0755	2.314	24.114	2.2135	493	10.545	2	2	1
482	36487	2.505	3.47	28.205	2.223	436.5	12.195	482	104	210	1	81	3	1	1	6	6	1.89	23406.06264	24139.33362	2	46	2	1	2	0.27	0.23	0.27	0.23	0.04	0	0	2	NA	1	2	0	1	2238.5	157	2.187	3.0245	27.208	2.0975	379	12.335	3	3	2
483	36494	1.391	1.834	20.925	1.054	323.063	2.029	483	151	189	1	72	3	1	1	5	2	0.78	16238.65401	18030.62077	2	49	2	1	1	0.33	0.44	0.33	0.44	0.11	0	0	1	3	2	1	0	1	1733.5	170	1.5045	1.844	22.4735	1.2785	355	1.9	1	1	1
484	36509	1.821	2.446	39.709	2.223	638.5	2.029	484	424	89	1	49	1	4	2	9	9	4.68	20000.65123	20796.89462	1	53	2	1	1	0.4	0.46	0.4	0.46	0.06	0	0	1	3	2	2	0	1	3283	256.5	2.0185	2.262	38.9145	2.5855	717	2.615	2	2	3
485	36518	0.922	1.834	13.864	1.054	210.188	2.029	485	80	80	1	63	3	2	2	8	8	4.9	81505.83338	86861.92162	2	55	2	1	1	0.3	0.28	0.3	0.28	0.02	0	0	1	1	3	2	0	1	2206	80	1.112	1.682	16.85	1.236	210	1.72	0	1	0
486	36525	1.821	1.834	20.925	2.223	436.5	2.029	486	6	165	1	42	3	5	1	6	3	1.02	26222.21104	27294.44937	2	56	2	2	2	0.49	0.4	0.49	0.4	0.09	0	0	2	NA	1	2	0	1	2462.5	85.5	1.717	2.093	22.692	2.0805	397	2.28	2	1	1
487	36539	2.505	3.47	39.709	3.301	638.5	12.195	487	426	251	1	62	3	2	2	7	7	4.39	57262.75794	58148.85383	1	48	2	1	1	0.43	0.5	0.43	0.5	0.07	0	0	1	1	3	1	0	1	1937.5	338.5	2.3865	3.455	39.019	2.7195	554.5	11.065	3	3	3
488	36554	0.922	1.18	20.925	2.223	210.188	6.354	488	384	0	1	44	4	4	2	11	11	4.13	28551.47367	29474.91701	1	50	2	1	1	0.61	0.63	0.6	0.7	0.1	0	0	2	NA	1	2	0	3	2386	192	1.067	1.4525	23.1635	2.3245	268	6.2	0	0	1
489	36556	1.821	1.834	28.205	1.628	436.5	6.354	489	200	0	1	46	1	1	2	8	8	1.66	19361.65138	19546.08855	2	57	2	1	1	0.63	0.56	0.7	0.5	0.2	0	0	2	NA	1	2	0	1	2767	100	1.875	1.8975	26.113	1.878	410	5.435	2	1	2
490	36590	0.922	2.446	13.864	1.054	210.188	3.88	490	201	189	1	60	2	4	2	8	6	2.61	11632.64709	10930.74815	1	55	2	1	1	0.51	0.56	0.51	0.56	0.05	0	0	1	2	3	2	0	2	1731	195	1.1215	2.48	10.5745	1.04	241.5	4.31	0	2	0
491	36614	0.922	1.18	13.864	1.628	323.063	2.029	491	205	225	1	62	1	1	1	2	2	0.55	4329.095591	3913.638919	1	58	2	1	1	0.47	0.33	0.47	0.33	0.14	0	0	1	1	3	2	0	1	1950.5	215	1.1375	1.218	15.5425	1.63	368	1.545	0	0	0
492	36617	1.391	1.834	28.205	1.628	436.5	2.029	492	109	121	1	68	3	3	1	6	6	2.03	79633.26888	78681.75885	1	49	1	1	1	0.41	0.41	0.41	0.41	0	0	0	1	3	2	2	0	2	1893.5	115	1.4115	1.603	28.2685	1.712	384	2.935	1	1	2
493	36631	2.505	3.47	28.205	2.223	638.5	12.195	493	405	156	1	76	3	3	2	7	7	2.92	41946.45272	44942.16395	1	47	1	1	2	0.29	0.27	0.29	0.27	0.02	0	0	1	3	2	2	0	1	2501.5	280.5	2.8425	3.3835	30.337	2.5115	570.5	9.93	3	3	2
494	36644	1.391	2.446	28.205	2.223	323.063	6.354	494	5	7	1	80	3	2	1	4	4	1.17	21068.17096	21961.31073	1	55	2	2	1	0.36	0.36	0.36	0.36	0	0	0	1	3	2	2	0	1	2652.5	6	1.3935	2.495	28.4895	2.599	319	6.255	1	2	2
495	36647	0.922	1.834	13.864	1.054	210.188	2.029	495	130	189	1	75	4	3	2	11	11	5	9547.703341	9994.129567	1	51	1	2	2	0.76	0.82	0.9	0.9	0	1	1	1	3	2	2	1	2	1417	159.5	0.916	1.6145	13.8895	1.193	178	2.76	0	1	0
496	36663	1.821	2.446	28.205	2.223	436.5	12.195	496	78	78	1	55	4	4	1	2	2	0.84	24676.54415	25638.03039	1	55	2	1	2	0.46	0.43	0.46	0.43	0.03	0	0	1	3	2	2	0	1	2402	78	1.845	2.411	25.788	1.973	391	10.62	2	2	2
497	36674	1.821	2.446	39.709	3.301	436.5	12.195	497	205	194	1	43	3	2	2	9	9	3.73	115169.4604	119479.6885	1	57	2	1	1	0.5	0.48	0.5	0.48	0.02	0	0	2	NA	1	2	0	1	2915	199.5	2.0395	2.274	32.769	3.8965	467	10.34	2	2	3
498	36686	0.922	1.18	13.864	1.054	210.188	2.029	498	60	182	1	62	4	2	1	6	6	1.41	9188.76901	9412.795601	1	49	1	1	1	0.59	0.5	0.59	0.5	0.09	0	0	1	3	2	2	0	1	1670.5	121	0.7985	1.03	13.4635	0.89	201.5	2.215	0	0	0
499	36691	2.505	2.446	20.925	3.301	323.063	3.88	499	106	254	1	82	3	5	2	11	11	5	16566.57659	18148.61001	2	56	2	1	1	0.66	0.66	2	0.8	1.2	1	1	1	3	2	2	0	1	2949	180	2.298	2.4635	20.93	3.3115	343.5	4.655	3	2	1
500	36697	2.505	3.47	39.709	3.301	638.5	12.195	500	0	5	1	81	3	5	2	10	10	5	25637.71312	28167.02283	1	56	2	1	1	0.42	0.44	0.42	0.44	0.02	0	0	1	3	2	2	0	1	1938	2.5	2.865	3.1375	36.809	4.2205	780	16.975	3	3	3
501	36699	2.505	3.47	39.709	3.301	638.5	12.195	501	7	2	1	66	1	3	1	77	77	NA	8275.55338	7776.217149	2	57	2	1	1	0.43	0.47	0.43	0.47	0.04	0	0	2	NA	1	2	0	1	5125	4.5	4.4115	4.494	73.028	3.409	972	13.095	3	3	3
502	36703	1.821	3.47	20.925	2.223	210.188	12.195	502	7	6	1	53	3	3	1	3	3	1.02	33083.30469	33904.98584	2	46	2	1	1	0.3	0.32	0.3	0.32	0.02	0	0	1	3	2	2	0	1	2407.5	6.5	1.688	4.2345	18.6555	2.0995	193	13.275	2	3	1
503	36714	2.505	3.47	39.709	3.301	638.5	12.195	503	414	39	1	43	4	4	2	10	8	3.64	33141.74274	33219.14486	2	55	2	1	1	0.27	0.32	0.27	0.32	0.05	0	0	1	1	3	2	0	1	3378.5	226.5	2.685	5.7015	90.1295	7.047	538.5	26.56	3	3	3
504	36761	2.505	3.47	39.709	3.301	638.5	12.195	504	298	162	1	43	3	5	2	7	7	4.49	94527.42343	98392.69349	1	53	2	1	1	0.44	0.35	0.44	0.35	0.09	0	0	2	NA	1	2	0	1	2578.5	230	3.47	4.471	44.6935	3.9065	797.5	19.78	3	3	3
505	36767	2.505	3.47	39.709	1.628	638.5	6.354	505	230	174	1	60	4	2	1	3	3	1.25	10725.82763	10987.32845	1	50	2	1	1	0.38	0.39	0.38	0.39	0.01	0	0	1	3	2	2	0	1	3171.5	202	2.1065	2.94	33.2495	1.87	584	5.83	3	3	3
506	36791	1.391	1.18	39.709	3.301	323.063	3.88	506	0	11	1	75	4	3	1	2	2	0.96	11996.02007	12556.92334	2	46	2	1	1	0.54	0.51	0.54	0.51	0.03	0	0	2	NA	1	2	0	2	1933.5	5.5	1.5675	1.25	38.646	2.979	273	4.385	1	0	3
507	36830	2.505	2.446	39.709	3.301	638.5	12.195	507	124	32	1	60	4	5	2	11	11	5	8756.927856	8970.425952	2	51	2	1	1	0.48	0.54	0.48	0.54	0.06	0	0	2	NA	1	2	0	2	3113	78	2.298	2.732	43.121	3.153	569.5	10.92	3	2	3
508	36838	0.922	1.18	13.864	1.628	323.063	3.88	508	149	104	1	69	3	3	1	6	6	2.61	40546.47609	40803.57361	1	49	2	1	1	0.47	0.29	0.47	0.29	0.18	0	0	1	3	2	2	0	1	1182	126.5	0.9035	0.9825	15.408	1.8695	272.5	4.845	0	0	0
509	36839	2.505	2.446	39.709	2.223	323.063	6.354	509	356	291	1	40	3	5	1	6	6	1.14	33324.74857	33242.88303	1	45	2	1	1	0.51	0.47	0.51	0.47	0.04	0	0	1	1	3	2	0	1	3366	323.5	2.498	2.727	47.09	2.3415	291.5	6.41	3	2	3
510	36868	1.821	2.446	39.709	2.223	323.063	3.88	510	368	261	1	43	3	5	2	11	11	5	115169.4604	119479.6885	1	57	2	1	1	0.25	0.18	0.25	0.18	0.07	0	0	1	3	2	2	0	1	3261.5	314.5	1.967	2.493	35.023	2.252	340.5	3.805	2	2	3
511	36876	1.391	1.834	20.925	1.628	210.188	3.88	511	30	5	1	74	3	5	1	5	5	1.87	15485.90387	16591.86857	1	45	2	1	1	0.34	0.28	0.34	0.28	0.06	0	0	2	NA	1	1	0	1	2251	17.5	1.188	1.808	18.1425	1.5705	256	4.52	1	1	1
512	36908	1.821	2.446	20.925	1.628	436.5	6.354	512	0	0	1	66	4	4	2	7	7	3.12	9270.147043	9496.157668	1	55	2	1	1	0.61	0.55	0.7	0.6	0.1	0	0	2	NA	1	2	0	2	2639	0	1.9815	2.751	21.81	1.607	417	5.26	2	2	1
513	36952	2.505	3.47	39.709	3.301	436.5	6.354	513	3	45	1	78	3	4	1	6	6	1.89	41236.40235	40961.72936	2	49	2	1	1	0.43	0.47	0.43	0.47	0.04	0	0	1	3	2	1	1	2	2198.5	24	2.1905	2.8715	39.242	2.7025	440	7.39	3	3	3
514	36959	1.391	2.446	20.925	1.628	323.063	12.195	514	90	204	1	80	3	1	1	4	4	1.14	11035.67039	11240.85015	2	46	2	1	1	0.51	0.48	0.51	0.48	0.03	0	0	2	NA	1	2	0	1	1604.5	147	1.579	2.373	21.719	1.895	355	8.495	1	2	1
515	36975	1.821	3.47	20.925	2.223	436.5	12.195	515	316	285	1	75	3	5	2	11	11	5	33006.87587	33553.12082	1	51	2	1	1	0.38	0.39	0.38	0.39	0.01	0	0	1	3	2	2	0	2	1312.5	300.5	1.9875	3.0175	20.0445	2.188	436.5	10.59	2	3	1
516	36977	1.391	1.834	20.925	1.054	323.063	3.88	516	128	242	1	60	3	5	1	6	6	2.34	60687.28225	64675.29667	1	55	2	1	1	0.33	0.28	0.33	0.28	0.05	0	0	1	3	2	1	0	1	1915	185	1.3245	1.9895	20.405	1.2685	282	4.035	1	1	1
517	36981	1.821	2.446	20.925	1.628	323.063	3.88	517	285	287	1	65	1	4	1	6	6	1.77	4433.674536	4166.152326	1	58	1	1	1	0.35	0.3	0.35	0.3	0.05	0	0	1	3	2	2	0	1	1934	286	1.828	2.391	19.239	1.4555	344.5	3.12	2	2	1
518	36995	2.505	3.47	39.709	3.301	638.5	3.88	518	29	199	1	45	4	4	2	11	11	5	20697.83744	21367.26979	1	51	2	1	1	0.54	0.55	0.54	0.55	0.01	0	0	1	3	2	2	0	1	3336.5	114	2.8635	3.2025	43.2495	2.803	580	3.58	3	3	3
519	37030	2.505	3.47	39.709	3.301	638.5	12.195	519	404	0	1	62	3	4	1	3	3	1.17	37707.13275	40174.7527	1	45	2	1	1	0.42	0.28	0.42	0.28	0.14	0	0	2	NA	1	2	0	2	1708	202	3.2695	5.2105	35.787	4.2175	787	22.765	3	3	3
520	37038	1.821	1.18	28.205	1.628	436.5	2.029	520	74	2	1	49	4	3	2	7	7	4.08	26584.33426	27620.15481	2	54	2	1	1	0.39	0.32	0.39	0.32	0.07	0	0	2	NA	1	2	0	2	2506.5	38	1.622	0.934	28.424	1.622	472.5	0.59	2	0	2
521	37050	1.391	1.834	28.205	2.223	323.063	2.029	521	5	0	1	69	4	3	1	2	2	0.73	10725.82763	11522.28255	1	50	1	1	1	0.41	0.48	0.41	0.48	0.07	0	0	1	3	2	1	0	1	1698	2.5	1.363	1.791	24.9505	2.489	356	1.48	1	1	2
522	37056	2.505	2.446	28.205	1.628	638.5	3.88	522	120	234	1	45	3	4	1	6	6	0.96	37048.01114	36956.99903	2	46	2	1	1	0.34	0.37	0.34	0.37	0.03	0	0	2	NA	1	2	0	1	3417.5	177	2.4125	2.492	27.5645	1.6165	558.5	4.025	3	2	2
523	37057	2.505	3.47	39.709	3.301	638.5	12.195	523	243	240	1	71	3	5	2	8	8	3.79	39086.24089	39544.58195	2	44	2	1	1	0.38	0.31	0.38	0.31	0.07	0	0	1	3	2	2	0	1	2272	241.5	2.479	3.266	33.3435	3.639	674	12.145	3	3	3
524	37069	0.922	1.834	20.925	1.628	323.063	3.88	524	257	204	1	75	3	3	1	5	5	1.67	18910.38174	19132.13252	2	47	2	1	1	0.42	0.42	0.4	0.4	0	0	0	1	1	3	2	0	1	1587	230.5	1.113	1.525	19.576	1.909	334	3.95	0	1	1
525	37071	0.922	1.834	13.864	1.628	210.188	2.029	525	63	166	1	59	4	3	1	6	6	2.93	20960.98279	21777.69749	1	44	2	1	1	0.42	0.5	0.42	0.5	0.08	0	0	2	NA	1	2	0	1	1685	114.5	1.1035	1.7745	17.529	1.4035	261.5	2.515	0	1	0
526	37074	0.922	1.18	13.864	1.054	210.188	3.88	526	29	68	1	53	1	1	1	4	4	0.62	20993.11263	22723.67908	1	50	2	1	1	0.58	0.51	0.58	0.51	0.07	0	0	2	NA	1	2	0	1	1134.5	48.5	0.8555	1.043	15.567	1.1975	111	3.26	0	0	0
527	37088	1.821	2.446	20.925	2.223	638.5	12.195	527	238	64	1	66	5	1	2	8	8	3.74	50876.29044	59039.7351	1	44	2	1	1	0.49	0.43	0.49	0.43	0.06	0	0	1	3	2	2	0	1	2120	151	1.626	2.144	20.318	2.0665	565	9.385	2	2	1
528	37106	2.505	3.47	39.709	3.301	638.5	12.195	528	434	675	1	50	3	5	2	11	11	5	67592.1814	69450.30264	2	52	2	1	1	0.25	0.27	0.25	0.27	0.02	0	0	1	3	2	2	0	1	3075	554.5	3.109	5.0695	52.0825	3.679	930	13.81	3	3	3
529	37138	2.505	2.446	39.709	3.301	638.5	2.029	529	379	284	1	66	1	4	1	2	2	1	13738.06238	12931.29307	1	46	2	1	1	0.65	0.72	0.6	0.7	0.1	0	0	1	3	2	2	0	1	4364	331.5	3.4465	2.7225	83.0015	2.8615	1037.5	2.36	3	2	3
530	37147	0.922	1.834	20.925	1.628	210.188	3.88	530	0	127	1	60	1	1	2	11	11	3.21	4329.095591	4283.025702	2	58	1	1	1	0.47	0.51	0.47	0.51	0.04	0	0	2	NA	1	2	0	1	1394	63.5	0.8335	1.6765	18.109	1.419	168	3.2	0	1	1
531	37155	1.821	3.47	20.925	1.628	323.063	12.195	531	426	571	1	49	3	5	2	11	11	5	85693.88666	88900.98856	1	45	2	1	1	0.26	0.22	0.26	0.22	0.04	0	0	2	NA	1	2	0	1	2137.5	498.5	1.695	3.4305	18.5205	1.606	286.5	16.845	2	3	1
532	37164	1.821	1.834	28.205	2.223	436.5	3.88	532	154	189	1	52	3	4	1	1	1	0.42	35168.53578	36042.00726	1	46	2	1	1	0.45	0.38	0.45	0.38	0.07	0	0	1	3	2	2	0	1	2385	171.5	1.7225	2.107	29.205	2.623	429	3.35	2	1	2
533	37179	1.821	2.446	28.205	2.223	638.5	12.195	533	5	2	1	81	3	3	1	6	6	2.17	20926.03518	21709.6568	2	44	2	1	1	0.34	0.32	0.34	0.32	0.02	0	0	1	3	2	2	0	1	1977	3.5	1.9135	2.7715	25.2435	2.276	515	9.89	2	2	2
534	37188	1.821	1.834	20.925	2.223	436.5	6.354	534	36	50	1	78	4	3	1	3	3	1.38	14936.71649	14666.36684	1	49	2	1	1	0.36	0.39	0.36	0.39	0.03	0	0	2	NA	1	2	0	1	2106	43	1.6655	2.0645	21.9245	1.98	390.5	6.92	2	1	1
535	37212	1.821	3.47	39.709	2.223	436.5	12.195	535	435	249	1	47	3	3	2	11	11	5	92482.46431	95943.62937	1	54	2	1	1	0.39	0.38	0.39	0.38	0.01	0	0	2	NA	1	2	0	1	2276.5	342	1.7395	2.948	32.98	2.4995	426	8.785	2	3	3
536	37243	1.821	3.47	28.205	3.301	638.5	12.195	536	284	241	1	64	3	3	2	11	11	5	63955.30721	68158.07718	2	48	2	1	2	0.55	0.63	0.7	0.5	0.2	1	1	1	3	2	2	0	1	3243.5	262.5	2.0345	3.773	27.3115	4.8475	733	21.205	2	3	2
537	37248	2.505	2.446	39.709	3.301	638.5	3.88	537	568	183	1	67	4	5	2	11	11	5	9588.813507	9822.593374	2	50	2	1	1	0.73	0.64	0.8	0.7	0.1	1	0	1	3	2	2	1	1	3227.5	375.5	2.2325	2.832	41.3015	2.8295	560	3.28	3	2	3
538	37252	1.821	2.446	28.205	1.628	436.5	6.354	538	201	202	1	78	3	1	1	6	6	1.89	43718.50637	44231.16725	2	46	2	1	1	0.37	0.32	0.37	0.32	0.05	0	0	1	3	2	2	0	1	2341	201.5	1.8625	2.7965	27.5545	1.713	393.5	7.015	2	2	2
539	37256	1.821	1.834	20.925	2.223	436.5	6.354	539	5	9	1	53	1	4	1	2	2	0.82	20256.87849	21063.3225	1	58	2	2	1	0.45	0.52	0.45	0.52	0.07	0	0	1	3	2	2	0	2	1861	7	1.72	2.1125	24.324	2.26	441	7.095	2	1	1
540	37267	1.821	2.446	28.205	2.223	638.5	12.195	540	57	4	1	61	3	5	1	12	12	NA	60277.85735	64222.54453	2	44	2	2	2	0.3	0.25	0.3	0.25	0.05	0	0	1	3	2	1	0	1	1983	30.5	1.767	2.207	24.418	2.291	584	9.19	2	2	2
541	37275	1.391	1.834	28.205	2.223	436.5	6.354	541	298	344	1	61	4	5	2	11	9	5	9270.147043	10123.40403	1	55	2	1	1	0.51	0.44	0.51	0.44	0.07	0	0	1	3	2	2	0	1	2726.5	321	1.4215	2.041	25.9335	2.329	420	6.715	1	1	2
542	37278	2.505	3.47	28.205	3.301	638.5	12.195	542	350	201	1	77	3	1	2	8	8	3.79	41470.82617	41194.5917	2	48	1	1	1	0.31	0.28	0.31	0.28	0.03	0	0	1	3	2	2	0	1	1830	275.5	2.3165	2.8785	28.966	2.676	787.5	10.365	3	3	2
543	37283	1.821	1.834	28.205	2.223	436.5	3.88	543	53	7	1	40	1	2	1	6	6	1.57	15213.9009	15320.93528	1	58	2	1	1	0.46	0.37	0.46	0.37	0.09	0	0	1	1	3	2	0	1	2444	30	1.7615	1.5815	27.728	2.133	448.5	3.995	2	1	2
544	37311	1.391	1.834	20.925	2.223	638.5	6.354	544	108	265	1	62	3	3	2	8	8	3.98	63955.30721	67382.46849	2	48	1	1	1	0.54	0.48	0.54	0.48	0.06	0	0	2	NA	1	2	0	2	1401.5	186.5	1.579	1.9865	18.611	2.0345	583.5	7.775	1	1	1
545	37312	0.922	1.834	13.864	1.054	210.188	3.88	545	343	231	1	76	3	4	2	8	8	3.41	41470.82617	43926.9464	2	48	2	1	1	0.48	0.34	0.48	0.34	0.14	0	0	1	3	2	2	0	1	1136.5	287	0.955	2.0405	8.8445	1.207	267.5	3.32	0	1	0
546	37327	1.821	2.446	28.205	2.223	436.5	6.354	546	257	213	1	79	3	5	2	11	11	5	32961.50992	35315.5389	2	52	2	1	1	0.55	0.43	0.55	0.43	0.12	0	0	2	NA	1	2	0	1	1958.5	235	1.8855	2.182	27.7455	2.322	393.5	5.905	2	2	2
547	37338	1.391	1.834	39.709	3.301	436.5	6.354	547	0	1	1	71	3	3	2	9	9	5	42012.15351	49014.1985	2	54	2	1	1	0.48	0.49	0.48	0.49	0.01	0	0	1	3	2	2	0	1	2548.5	0.5	1.2015	1.9765	40.0225	3.3895	497.5	5.465	1	1	3
548	37339	1.391	2.446	20.925	1.628	210.188	6.354	548	309	233	1	40	1	2	2	10	10	3.5	19361.65138	19974.87432	2	57	2	1	1	0.46	0.38	0.46	0.38	0.08	0	0	1	3	2	2	0	1	1882.5	271	1.476	2.2295	19.6665	1.5385	253	5.365	1	2	1
549	37355	1.391	1.834	20.925	1.628	436.5	12.195	549	142	142	1	48	5	3	2	8	8	3.71	104643.8183	108279.7714	1	45	2	1	1	0.21	0.25	0.21	0.25	0.04	0	0	1	2	3	2	0	1	1820	142	1.444	1.772	17.944	1.563	474	10.15	1	1	1
550	37369	0.922	1.18	13.864	1.054	210.188	3.88	550	35	80	1	70	4	4	2	10	10	5	9547.703341	9994.129567	1	51	2	1	1	0.61	0.58	0.6	0.6	0	0	0	1	3	2	2	1	2	1676.5	57.5	0.5755	1.12	10.5405	0.6955	165.5	3.51	0	0	0
551	37378	1.391	1.834	20.925	1.628	210.188	6.354	551	229	29	1	65	3	5	2	11	11	5	79633.26888	78681.75885	1	49	2	1	1	0.46	0.55	0.46	0.55	0.09	0	0	1	3	2	2	1	1	2148.5	129	1.222	1.6355	17.694	1.609	214	6.055	1	1	1
552	37382	1.821	1.18	20.925	2.223	436.5	6.354	552	30	0	1	58	4	4	1	4	4	0.93	20691.51434	21360.74219	2	58	1	1	1	0.52	0.6	0.6	0.7	0.1	0	0	2	NA	1	2	0	1	2373	15	1.7805	1.4565	22.8805	2.108	479	5.71	2	0	1
553	37385	2.505	3.47	39.709	3.301	638.5	12.195	553	414	757	1	46	1	3	1	2	2	0.75	21427.89832	21578.65003	1	46	1	1	1	0.45	0.57	0.45	0.57	0.12	0	0	1	1	3	2	0	1	2892	585.5	3.2435	4.7585	47.1755	3.357	790.5	12.34	3	3	3
554	37386	1.391	1.834	13.864	1.628	323.063	2.029	554	83	219	1	61	1	3	2	10	10	4.92	10045.79181	9455.851516	2	53	2	1	1	0.59	0.51	0.59	0.51	0.08	0	0	1	3	2	2	0	1	1425	151	1.489	1.5145	13.9035	1.6015	309	1.615	1	1	0
555	37388	0.922	1.18	13.864	1.054	323.063	2.029	555	396	6	1	73	3	5	2	8	8	3.79	40704.4636	41181.7806	2	50	1	1	1	0.32	0.38	0.32	0.38	0.06	0	0	1	3	2	2	0	1	1814.5	201	0.811	1.4835	12.239	1.0925	276	1.555	0	0	0
556	37389	0.922	2.446	13.864	1.054	210.188	3.88	556	361	317	1	71	3	2	1	5	5	0.69	17082.22895	16968.44534	1	53	2	1	1	0.29	0.19	0.29	0.19	0.1	0	0	1	1	3	2	0	1	1756	339	1.152	2.4375	10.089	0.6235	233	4.12	0	2	0
557	37407	0.922	1.18	13.864	1.054	323.063	2.029	557	142	187	1	55	3	5	2	10	10	5	39994.32385	41231.04277	2	55	2	1	1	0.33	0.31	0.33	0.31	0.02	0	0	1	2	3	2	0	1	1530.5	164.5	1.0675	1.3025	11.2465	0.934	310	0.685	0	0	0
558	37419	1.391	1.834	20.925	1.628	210.188	6.354	558	10	6	1	65	4	3	1	6	6	2.05	9588.813507	9822.593374	2	50	2	1	1	0.42	0.58	0.42	0.58	0.16	0	0	1	3	2	2	0	1	1754	8	1.233	2.125	20.7575	1.5425	203	5.39	1	1	1
559	37440	1.391	3.47	20.925	1.054	323.063	3.88	559	1147	947	1	53	3	3	1	3	3	1.12	33083.30469	33904.98584	2	46	2	1	1	0.51	0.4	0.51	0.4	0.11	0	0	1	1	3	2	0	1	1969.5	1047	1.3535	3.853	17.7735	1.123	294	3.985	1	3	1
560	37454	0.922	1.18	20.925	1.628	436.5	3.88	560	71	79	1	42	2	4	1	6	6	1.5	22617.28042	23463.7343	2	45	2	1	1	0.43	0.25	0.43	0.25	0.18	0	0	2	NA	1	2	0	1	2025	75	1.052	1.1175	22.89	1.7875	414	3.175	0	0	1
561	37469	2.505	2.446	39.709	2.223	638.5	12.195	561	284	253	1	41	1	5	2	11	11	5	19018.43919	19775.57986	2	54	2	1	1	0.54	0.47	0.54	0.47	0.07	0	0	2	NA	1	2	0	1	2785	268.5	2.3925	2.321	34.122	1.9505	606	29.91	3	2	3
562	37485	2.505	3.47	39.709	3.301	638.5	12.195	562	470	208	1	49	3	5	2	11	11	5	99218.01162	102931.2552	1	50	2	1	1	0.29	0.29	0.29	0.29	0	0	0	1	3	2	2	0	1	3143.5	339	3.7175	4.404	48.325	3.868	934	10.33	3	3	3
563	37488	2.505	3.47	39.709	3.301	638.5	12.195	563	11	12	1	48	3	2	1	2	2	0.92	43197.66275	43091.54342	2	48	1	1	1	0.38	0.36	0.38	0.36	0.02	0	0	1	3	2	2	0	2	1628.5	11.5	3.9085	3.902	49.12	4.731	883.5	17.81	3	3	3
564	37492	0.922	1.18	13.864	1.054	210.188	3.88	564	101	1	1	75	4	1	1	4	4	1.48	11383.04056	11177.01127	1	55	1	2	2	0.53	0.64	0.7	0.7	0	1	1	2	NA	1	1	1	1	978.5	51	0.5145	0.7895	12.971	0.914	142	3.1	0	0	0
565	37503	1.821	2.446	28.205	2.223	638.5	12.195	565	458	258	1	47	3	3	1	3	3	0.81	35546.33441	36876.65937	1	47	2	1	1	0.15	0.26	0.15	0.26	0.11	0	0	1	3	2	2	0	1	2110.5	358	1.971	2.616	27.771	2.649	594.5	10.555	2	2	2
566	37520	1.821	2.446	28.205	2.223	638.5	12.195	566	127	95	1	66	3	5	2	11	11	5	51549.56345	50933.61578	1	44	2	1	1	0.59	0.39	0.59	0.39	0.2	0	0	1	3	2	2	0	1	1885	111	1.705	2.2165	25.832	2.2175	587	13.945	2	2	2
567	37521	0.922	1.834	28.205	1.628	210.188	2.029	567	29	88	1	52	4	3	2	11	11	5	25524.81409	25584.42697	2	50	2	1	1	0.34	0.45	0.34	0.45	0.11	0	0	1	3	2	2	0	1	2015	58.5	1.081	1.611	27.1655	1.6215	239	2.89	0	1	2
568	37523	2.505	3.47	39.709	3.301	436.5	12.195	568	165	41	1	61	4	3	1	3	3	0.72	8756.927856	9407.180544	2	51	2	1	2	0.36	0.45	0.36	0.45	0.09	0	0	1	3	2	2	1	1	3203	103	3.113	2.9855	38.4375	2.8705	401.5	12.115	3	3	3
569	37526	2.505	2.446	28.205	2.223	638.5	6.354	569	156	167	1	48	3	5	2	11	11	3.88	85752.4089	88961.70099	1	55	2	1	1	0.33	0.47	0.33	0.47	0.14	0	0	1	3	2	2	0	1	2893.5	161.5	2.117	2.27	30.815	2.432	532.5	5.94	3	2	2
570	37527	1.391	3.47	13.864	1.628	436.5	6.354	570	364	267	1	85	3	4	1	12	12	NA	28295.53027	31087.04912	2	55	2	1	1	0.43	0.52	0.43	0.52	0.09	0	0	2	NA	1	2	0	1	2270.5	315.5	1.498	3.1425	16.606	1.439	483	6.305	1	3	0
571	37531	0.922	2.446	28.205	2.223	436.5	6.354	571	332	962	1	41	3	4	1	6	2	0.3	95268.17767	97483.13435	2	46	2	1	1	0.45	0.37	0.45	0.37	0.08	0	0	1	3	2	2	0	1	2177	647	1.0445	2.367	29.76	2.099	451	7.815	0	2	2
572	37533	0.922	2.446	28.205	1.628	323.063	2.029	572	882	936	1	42	3	2	1	6	3	1.46	35546.33441	37426.64456	1	47	2	1	1	0.21	0.41	0.21	0.41	0.2	0	0	1	1	3	2	0	1	3196	909	0.6815	2.4805	25.892	1.901	318	1.255	0	2	2
573	37541	2.505	2.446	20.925	2.223	323.063	6.354	573	444	379	1	44	3	4	1	13	13	NA	33122.52883	34273.4039	2	44	2	1	1	0.63	0.55	0.5	0.6	0.1	0	0	1	1	3	2	0	1	2164	411.5	2.307	2.4395	23.745	2.224	340	6.25	3	2	1
574	37544	2.505	3.47	28.205	2.223	638.5	3.88	574	56	50	1	56	2	2	1	6	6	1.29	31742.33045	32614.93283	1	47	2	1	1	0.39	0.47	0.39	0.47	0.08	0	0	1	3	2	2	0	2	3201.5	53	2.2565	2.95	25.749	2.1485	574.5	4.535	3	3	2
575	37545	2.505	3.47	39.709	3.301	436.5	6.354	575	414	414	1	45	1	5	2	11	11	4.27	24368.21112	25140.00201	2	55	2	1	1	0.45	0.47	0.45	0.47	0.02	0	0	2	NA	1	2	0	1	1403	414	5.121	5.505	32.838	3.785	462	8.21	3	3	3
576	37551	2.505	2.446	20.925	2.223	436.5	2.029	576	9	105	1	83	3	5	2	11	11	5	24881.33997	25813.07672	1	46	2	1	1	0.45	0.37	0.45	0.37	0.08	0	0	2	NA	1	2	0	1	2999	57	2.5735	2.379	24.2505	2.115	503.5	1.885	3	2	1
577	37556	1.391	3.47	28.205	2.223	638.5	12.195	577	175	178	1	58	4	4	1	4	4	1.48	32380.32423	32455.94806	1	49	2	1	2	0.33	0.24	0.33	0.24	0.09	0	0	1	3	2	2	0	2	2271	176.5	1.4835	4.6545	30.899	2.1345	571.5	76.88	1	3	2
578	37560	1.821	1.18	13.864	1.054	323.063	2.029	578	128	96	1	61	3	3	2	8	8	3.51	79633.26888	78681.75885	1	52	2	1	1	0.35	0.3	0.35	0.3	0.05	0	0	1	3	2	2	0	1	2246	112	1.852	1.503	15.1725	0.646	330	1.62	2	0	0
579	37565	1.391	1.18	13.864	1.628	210.188	3.88	579	0	0	1	45	4	3	2	8	8	3.11	30028.71778	30999.93978	1	56	2	1	1	0.28	0.22	0.28	0.22	0.06	0	0	2	NA	1	2	0	1	1884.5	0	1.299	1.284	16.3175	1.432	148.5	3.285	1	0	0
580	37569	1.391	1.834	39.709	2.223	210.188	12.195	580	100	2	1	47	2	5	2	11	11	4.91	115169.4604	119479.6885	1	57	1	1	1	0.53	0.49	0.53	0.49	0.04	0	0	2	NA	1	2	0	1	2196.5	51	1.222	1.75	34.2965	2	266.5	36.64	1	1	3
581	37570	1.391	1.18	28.205	1.628	210.188	2.029	581	0	0	1	53	4	3	1	5	5	2.09	26303.63633	27328.51988	1	47	2	1	1	0.5	0.54	0.4	0.5	0.1	0	0	1	2	3	2	0	1	2769	0	1.455	1.4755	24.809	1.548	263	2.35	1	0	2
582	37588	1.391	3.47	39.709	3.301	436.5	12.195	582	1103	918	1	59	3	3	2	10	10	4.92	98473.73276	100919.4984	2	47	1	1	1	0.54	0.59	0.4	0.6	0.2	0	0	2	NA	1	2	0	1	1532.5	1010.5	1.5395	3.8545	38.7505	3.011	424.5	9.59	1	3	3
583	37593	1.391	1.18	13.864	1.628	436.5	3.88	583	2	3	1	73	4	3	1	5	5	1.74	11928.20968	11712.31301	2	49	2	1	1	0.63	0.59	0.6	0.6	0	0	0	1	3	2	2	0	1	1135.5	2.5	1.5825	1.4215	15.7075	1.6125	416.5	4.745	1	0	0
584	37600	1.821	2.446	39.709	3.301	638.5	12.195	584	92	0	1	47	4	5	2	11	11	5	19403.95583	20031.54004	2	56	2	1	1	0.49	0.42	0.49	0.42	0.07	0	0	2	NA	1	2	0	1	3631.5	46	1.941	2.269	43.977	2.8705	525	17.36	2	2	3
585	37601	1.391	1.18	13.864	1.054	210.188	2.029	585	237	244	1	48	1	5	2	11	11	3.98	24368.21112	25140.00201	1	57	2	1	1	0.59	0.65	0.6	0.6	0	0	0	2	NA	1	2	0	1	1912	240.5	1.4035	1.485	14.9315	1.18	240.5	1.585	1	0	0
586	37606	2.505	2.446	39.709	3.301	638.5	6.354	586	8	2	1	53	3	4	2	11	11	5	89650.90557	91877.54102	2	46	2	1	1	0.32	0.26	0.2	0.2	0	0	0	1	2	3	2	0	1	3796	5	2.1065	2.437	35.3525	3.0025	644	5.06	3	2	3
587	37615	1.821	2.446	28.205	3.301	638.5	12.195	587	2	2	1	83	3	5	1	12	12	NA	21053.79286	21946.3231	1	45	2	1	1	0.39	0.32	0.39	0.32	0.07	0	0	2	NA	1	2	0	2	1865.5	2	2.0045	2.159	25.8175	2.7205	645.5	10.91	2	2	2
588	37616	0.922	1.18	28.205	1.628	210.188	2.029	588	196	29	1	52	3	2	2	8	8	3.9	86017.06196	89699.827	1	47	2	1	1	0.43	0.48	0.43	0.48	0.05	0	0	1	1	3	2	0	1	1990.5	112.5	1.0685	1.046	28.612	1.8065	205	2.21	0	0	2
589	37629	2.505	3.47	39.709	2.223	436.5	6.354	589	145	386	1	80	3	1	1	5	5	1.7	11035.67039	12121.30403	2	46	2	1	1	0.33	0.29	0.33	0.29	0.04	0	0	1	3	2	2	0	1	2721.5	265.5	2.3055	3.2395	34.2115	2.497	389.5	5.425	3	3	3
590	37648	2.505	3.47	39.709	3.301	436.5	12.195	590	695	504	1	64	3	3	1	2	2	0.92	30691.37731	30885.98552	2	44	2	1	1	0.48	0.43	0.48	0.43	0.05	0	0	1	1	3	2	0	1	3604	599.5	2.1115	3.8405	41.535	3.307	489	13.195	3	3	3
591	37652	1.821	2.446	28.205	3.301	638.5	6.354	591	61	2	1	68	4	3	2	11	11	5	12164.19791	12460.76689	1	52	2	1	1	0.45	0.48	0.45	0.48	0.03	0	0	1	1	3	2	0	2	1663.5	31.5	1.675	2.7035	29.6595	3.0135	700.5	7.46	2	2	2
592	37657	1.821	1.834	20.925	1.628	323.063	3.88	592	143	95	1	75	3	5	2	11	11	5	32961.50992	35315.5389	2	52	2	1	1	0.34	0.35	0.34	0.35	0.01	0	0	2	NA	1	2	0	1	1743	119	1.7055	2.1095	20.8165	1.625	289.5	3.205	2	1	1
593	37667	2.505	3.47	39.709	3.301	436.5	12.195	593	83	39	1	65	4	5	2	11	11	4.13	7775.480849	8491.163498	1	51	1	1	2	0.54	0.38	0.54	0.38	0.16	0	0	1	3	2	2	0	1	3498	61	2.3025	3.8315	36.7955	2.8905	466	20.285	3	3	3
594	37682	0.922	1.834	13.864	1.054	323.063	2.029	594	208	158	1	74	3	5	1	5	5	2.24	40704.4636	40938.88666	2	50	2	1	1	0.31	0.25	0.31	0.25	0.06	0	0	1	3	2	2	0	1	1874	183	1.0075	1.6005	16.1795	1.01	374.5	2.69	0	1	0
595	37685	1.391	2.446	28.205	2.223	436.5	3.88	595	0	86	1	54	3	5	2	11	11	5	76228.66262	78585.83284	2	51	2	1	1	0.36	0.41	0.36	0.41	0.05	0	0	1	3	2	2	0	1	2378.5	43	1.518	2.5695	25.1425	2.249	433	4.755	1	2	2
596	37687	1.821	2.446	39.709	3.301	436.5	6.354	596	302	203	1	44	3	5	2	11	11	5	85693.88666	89197.94932	1	45	2	1	1	0.47	0.41	0.47	0.41	0.06	0	0	1	3	2	2	0	1	1988	252.5	1.705	2.4	36.2445	3.3695	443	6.215	2	2	3
597	37700	1.821	2.446	28.205	2.223	436.5	6.354	597	129	156	1	72	3	3	2	11	11	5	48020.98189	48584.09534	2	47	2	1	1	0.36	0.39	0.36	0.39	0.03	0	0	2	NA	1	2	0	2	2433.5	142.5	2.027	2.157	26.991	1.9215	420.5	6.235	2	2	2
598	37702	0.922	1.18	13.864	1.054	210.188	2.029	598	30	20	1	71	3	3	1	6	6	2.03	41946.45272	44942.16395	1	47	2	1	1	0.42	0.46	0.42	0.46	0.04	0	0	2	NA	1	2	0	1	1360	25	0.6055	0.5995	11.413	1.101	157	2.165	0	0	0
599	37712	0.922	1.18	20.925	1.628	210.188	3.88	599	2	37	1	70	2	1	1	4	4	0.75	10372.90753	10303.81427	2	45	2	1	1	0.42	0.28	0.42	0.28	0.14	0	0	2	NA	1	2	0	1	1118	19.5	0.8455	1.4175	20.2695	1.3875	148	4.31	0	0	1
600	37715	2.505	3.47	39.709	3.301	638.5	12.195	600	330	201	1	45	3	2	2	11	11	5	91507.37129	94932.0434	2	57	2	1	1	0.47	0.48	0.47	0.48	0.01	0	0	2	NA	1	2	0	1	3554.5	265.5	2.1535	3.658	44.937	3.473	759.5	11.35	3	3	3
601	37717	2.505	1.834	20.925	2.223	210.188	2.029	601	327	129	1	61	1	3	1	6	6	1.17	5287.566857	4977.053876	1	55	1	1	1	0.47	0.45	0.47	0.45	0.02	0	0	1	3	2	2	0	2	1368	228	2.3925	1.565	18.222	2.041	213.5	1.59	3	1	1
602	37727	2.505	2.446	28.205	2.223	638.5	3.88	602	112	207	1	65	3	5	2	11	11	5	51549.56345	54937.10026	1	44	2	1	1	0.23	0.28	0.23	0.28	0.05	0	0	2	NA	1	2	0	1	3289.5	159.5	2.3465	2.348	26.907	2.515	711	3.185	3	2	2
603	37743	1.821	2.446	20.925	1.628	436.5	3.88	603	280	2	1	63	4	3	2	11	11	5	6287.29208	6865.996591	2	45	2	1	1	0.26	0.33	0.26	0.33	0.07	0	0	1	3	2	2	0	2	2262.5	141	2.0205	2.215	21.1035	1.5345	429.5	4.63	2	2	1
604	37751	1.821	1.834	20.925	2.223	436.5	2.029	604	213	213	1	55	3	4	2	8	8	5	135473.4429	139662.6016	1	50	2	1	1	0.35	0.38	0.35	0.38	0.03	0	0	2	NA	1	2	0	1	1975	213	1.74	1.767	20.256	1.964	488	1.44	2	1	1
605	37754	0.922	1.18	13.864	1.054	323.063	2.029	605	8	6	1	82	3	3	1	3	3	1.25	9926.604143	10905.92145	1	45	2	1	1	0.56	0.47	0.56	0.47	0.09	0	0	1	3	2	1	0	1	1195.5	7	1.082	0.9485	13.3895	0.493	273.5	0.655	0	0	0
606	37765	0.922	1.18	13.864	1.054	210.188	2.029	606	53	6	1	73	4	4	2	10	10	5	9547.703341	9994.129567	1	51	1	1	1	0.6	0.53	0.8	0.7	0.1	1	0	2	NA	1	2	0	2	1096.5	29.5	0.574	1.122	9.137	1.022	234	2.865	0	0	0
607	37766	2.505	3.47	39.709	3.301	638.5	12.195	607	10	13	1	46	3	3	2	11	11	5	115169.4604	119479.6885	2	55	2	1	1	0.56	0.49	0.56	0.49	0.07	0	0	2	NA	1	2	0	2	2751	11.5	3.587	5.499	60.902	5.1925	875	14.54	3	3	3
608	37775	2.505	2.446	28.205	3.301	436.5	6.354	608	5	0	1	71	3	5	2	11	11	5	39086.24089	39544.58195	2	44	2	1	1	0.4	0.36	0.4	0.36	0.04	0	0	1	3	2	2	0	1	2461.5	2.5	2.21	2.35	24.92	2.6985	432.5	7.63	3	2	2
609	37792	2.505	3.47	39.709	3.301	638.5	12.195	609	146	718	1	50	1	5	2	11	11	5	24368.21112	25338.33088	1	57	1	1	1	0.49	0.43	0.49	0.43	0.06	0	0	1	1	3	2	0	1	3214.5	432	2.7015	4.375	50.3605	4.389	676.5	12.28	3	3	3
610	37793	0.922	1.834	28.205	1.628	210.188	2.029	610	79	86	1	61	1	4	1	3	3	1.06	3049.040807	2756.429032	2	56	2	1	1	0.3	0.3	0.3	0.3	0	0	0	2	NA	1	2	0	1	2078.5	82.5	0.975	1.6345	24.4885	1.7165	222	2.28	0	1	2
611	37801	2.505	3.47	39.709	3.301	638.5	12.195	611	354	22	1	59	3	3	1	77	77	NA	80641.14092	83134.75538	1	45	2	1	1	0.39	0.44	0.39	0.44	0.05	0	0	2	NA	1	2	0	2	3529	188	3.1255	4.098	48.7365	5.0365	1081.5	17.055	3	3	3
612	37819	1.821	3.47	28.205	2.223	436.5	12.195	612	329	295	1	51	3	3	2	11	11	5	108378.7543	111358.1058	2	55	2	1	1	0.48	0.41	0.48	0.41	0.07	0	0	1	3	2	2	0	1	2940	312	1.659	2.956	26.7375	2.5275	378	10.155	2	3	2
613	37825	1.821	3.47	28.205	2.223	436.5	6.354	613	1030	378	1	74	3	4	2	10	10	5	48020.98189	48297.54187	2	47	2	1	1	0.33	0.33	0.33	0.33	0	0	0	1	3	2	2	0	1	2291.5	704	1.8895	4.078	24.6235	2.625	448.5	6.37	2	3	2
614	37836	2.505	3.47	28.205	3.301	638.5	12.195	614	242	66	1	51	3	5	2	11	11	5	68545.73766	70430.07233	1	44	2	1	1	0.28	0.26	0.28	0.26	0.02	0	0	1	3	2	2	0	1	2835.5	154	2.4085	3.582	32.3165	3.1765	560	11.915	3	3	2
615	37841	1.821	1.834	28.205	2.223	436.5	6.354	615	0	0	1	75	4	4	2	9	9	4.55	10752.84615	11255.62178	2	51	2	1	1	0.34	0.33	0.34	0.33	0.01	0	0	1	3	2	2	0	2	1927.5	0	1.61	2.0515	25.543	2.2335	488.5	6.87	2	1	2
616	37857	1.391	2.446	20.925	1.628	323.063	3.88	616	468	500	1	59	3	5	2	11	11	5	80151.79799	82142.50666	2	44	1	1	1	0.52	0.49	0.52	0.49	0.03	0	0	2	NA	1	2	1	1	1805	484	1.2585	2.134	21.435	1.7555	373	4.735	1	2	1
617	37867	1.391	2.446	39.709	1.628	436.5	6.354	617	201	189	1	46	3	5	2	11	11	5	101272.9033	103627.468	1	46	2	1	1	0.65	0.6	0.8	0.6	0.2	1	0	2	NA	1	2	0	1	2244.5	195	1.321	2.169	33.073	1.886	410	5.185	1	2	3
618	37870	1.391	3.47	20.925	1.628	323.063	6.354	618	252	178	1	70	3	2	1	6	6	2.27	39086.24089	39311.34437	2	44	2	1	1	0.32	0.19	0.32	0.19	0.13	0	0	1	3	2	2	0	1	1883.5	215	1.3085	3.414	19.7955	1.6455	360	6.2	1	3	1
619	37879	1.391	1.18	39.709	3.301	210.188	12.195	619	98	0	1	41	3	2	2	7	5	1.52	33122.52883	33892.61773	2	44	2	1	1	0.34	0.35	0.34	0.35	0.01	0	0	1	1	3	2	0	1	2263	49	1.52	1.2045	45.8815	3.6075	230	48.2	1	0	3
620	37881	1.821	3.47	20.925	1.054	436.5	3.88	620	296	296	1	40	3	2	2	9	9	3.1	101272.9033	101024.1164	1	46	2	1	1	0.49	0.41	0.49	0.41	0.08	0	0	1	1	3	2	0	1	2690	296	1.816	3.058	19.772	1.171	413	3.65	2	3	1
621	37886	1.391	1.18	20.925	1.628	436.5	2.029	621	431	273	1	50	3	3	2	11	11	4.97	93367.84651	95934.54542	1	50	2	1	1	0.4	0.21	0.4	0.21	0.19	0	0	2	NA	1	2	0	1	2427	352	1.4365	1.3985	17.721	1.7675	448	2.76	1	0	1
622	37892	2.505	3.47	39.709	3.301	638.5	6.354	622	603	129	1	55	1	4	1	99	99	NA	22079.28956	22289.61468	1	56	1	1	1	0.3	0.46	0.3	0.46	0.16	0	0	1	3	2	2	0	1	3987	366	2.818	3.3255	52.0055	4.064	766	8.115	3	3	3
623	37897	1.391	2.446	13.864	1.054	210.188	6.354	623	71	47	1	74	1	2	1	6	6	2.2	12987.28677	17908.02958	2	58	2	1	1	0.49	0.44	0.49	0.44	0.05	0	0	2	NA	1	2	0	2	1476	59	1.161	2.6055	10.875	1.1805	201	6.8	1	2	0
624	37901	1.821	2.446	20.925	1.628	638.5	12.195	624	172	178	1	77	3	2	1	5	5	1.71	33426.51421	34125.41856	1	44	1	1	1	0.64	0.44	0.6	0.4	0.2	0	0	1	3	2	1	0	1	1355	175	2.0925	2.47	23.077	1.7885	650.5	9.21	2	2	1
625	37905	1.391	2.446	20.925	1.628	436.5	6.354	625	270	171	1	58	3	5	1	2	2	0.63	29778.81115	30699.6423	1	55	2	1	1	0.3	0.57	0.3	0.57	0.27	0	0	1	3	2	2	0	1	1887.5	220.5	1.414	2.423	18.1695	1.694	476	8.275	1	2	1
626	37915	1.391	1.834	20.925	1.628	323.063	2.029	626	8	0	1	47	4	4	2	7	7	1.62	16736.37321	17277.67951	2	45	2	1	1	0.36	0.41	0.36	0.41	0.05	0	0	2	NA	1	2	0	1	1104.5	4	1.576	1.632	18.112	1.3735	270.5	2.27	1	1	1
627	37929	2.505	3.47	39.709	3.301	638.5	12.195	627	28	76	1	78	4	4	1	6	6	2.34	9547.703341	9831.34045	1	51	2	1	1	0.49	0.6	0.6	0.6	0	0	0	2	NA	1	2	0	2	1976	52	2.3965	3.5395	38.769	3.6715	683.5	16.455	3	3	3
628	37930	1.821	1.834	39.709	3.301	436.5	6.354	628	81	0	1	48	4	2	1	6	6	2.42	25858.3804	25918.77232	2	49	2	1	1	0.46	0.44	0.46	0.44	0.02	0	0	1	1	3	2	0	1	3731	40.5	2.061	2.0115	41.0315	2.8555	500.5	6.475	2	1	3
629	37936	0.922	1.18	13.864	1.054	323.063	2.029	629	537	359	1	44	3	3	2	9	9	3.26	112523.4873	112247.0623	1	49	2	1	1	0.55	0.46	0.55	0.46	0.09	0	0	1	1	3	2	0	2	1195.5	448	0.916	1.3435	11	0.703	289.5	1.07	0	0	0
630	37978	2.505	1.834	39.709	2.223	638.5	6.354	630	348	125	1	54	3	5	2	7	7	3.12	105888.795	104617.1144	1	49	2	1	1	0.56	0.53	0.56	0.53	0.03	0	0	1	3	2	2	0	1	3213	236.5	2.9175	1.762	35.427	2.1025	638.5	5.01	3	1	3
631	38028	1.821	3.47	28.205	1.628	436.5	6.354	631	852	850	1	64	3	3	1	99	99	NA	33324.93612	32926.74814	1	54	2	1	1	0.4	0.48	0.4	0.48	0.08	0	0	1	1	3	2	0	1	2334.5	851	1.879	3.588	29.99	1.546	387	6.095	2	3	2
632	38032	1.391	2.446	13.864	1.628	436.5	6.354	632	6	3	1	64	4	2	2	7	7	2.73	10725.82763	10987.32845	1	50	2	1	1	0.23	0.28	0.2	0.2	0	0	0	1	1	3	2	0	1	1245.5	4.5	1.4995	2.29	14.9535	1.905	465.5	8.105	1	2	0
633	38055	2.505	2.446	28.205	2.223	638.5	3.88	633	408	408	1	55	3	2	2	9	9	4.24	89650.90557	91877.54102	2	46	2	1	1	0.41	0.42	0.41	0.42	0.01	0	0	1	1	3	2	0	1	2076	408	2.226	2.739	32.405	1.916	516	3.98	3	2	2
634	38065	1.821	1.834	13.864	1.628	323.063	6.354	634	0	0	1	66	4	2	1	5	5	1.2	9714.123141	9950.958117	2	49	2	1	1	0.55	0.6	0.7	0.7	0	0	0	2	NA	1	2	0	1	945.5	0	1.6095	1.5205	15.949	1.695	292	7.09	2	1	0
635	38106	1.821	3.47	39.709	3.301	323.063	6.354	635	4	3	1	73	1	2	1	4	4	0.82	4433.674536	6124.04421	1	58	2	1	1	0.31	0.33	0.31	0.33	0.02	0	0	1	3	2	2	0	1	2454	3.5	1.847	3.0655	44.5055	3.1775	371.5	6.49	2	3	3
636	38116	1.821	3.47	28.205	2.223	436.5	12.195	636	411	406	1	53	3	5	2	11	11	5	80151.79799	82142.50666	2	44	2	1	1	0.47	0.6	0.7	0.6	0.1	0	0	1	3	2	2	0	1	3259	408.5	1.701	3.0365	29.82	2.2175	385	34.24	2	3	2
637	38140	1.391	2.446	28.205	1.628	323.063	2.029	637	419	327	1	44	2	4	2	11	11	5	26416.89085	27271.29516	2	54	2	1	1	0.34	0.5	0.34	0.5	0.16	0	0	2	NA	1	2	0	2	2821	373	1.4115	2.6255	26.623	1.561	356	2.37	1	2	2
638	38146	1.391	1.18	20.925	1.628	323.063	12.195	638	58	0	1	78	4	2	2	7	7	3.03	11774.33892	11561.22726	2	50	2	1	1	0.48	0.53	0.48	0.53	0.05	0	0	1	3	2	2	0	1	1995	29	1.325	1.248	18.6575	1.49	329.5	9.365	1	0	1
639	38147	1.821	2.446	28.205	2.223	638.5	12.195	639	217	171	1	77	3	5	2	11	11	5	32961.50992	32741.95545	2	52	2	1	1	0.3	0.22	0.3	0.22	0.08	0	0	2	NA	1	2	0	1	2141.5	194	1.9545	2.6795	32.389	2.2075	546.5	8.69	2	2	2
640	38154	2.505	3.47	39.709	3.301	638.5	12.195	640	0	10	1	66	3	3	2	11	11	5	60277.85735	59557.61835	2	44	2	1	1	0.52	0.53	0.52	0.53	0.01	0	0	1	3	2	2	0	1	3214	5	3.8755	6.5415	37.333	3.886	669	24.145	3	3	3
641	38163	1.391	1.18	13.864	1.628	638.5	2.029	641	55	3	1	64	1	2	1	5	5	0.94	4329.095591	4283.025702	2	58	1	1	2	0.48	0.39	0.48	0.39	0.09	0	0	1	3	2	2	0	1	1157.5	29	1.1835	1.3895	14.9165	1.651	538.5	2.055	1	0	0
642	38182	2.505	3.47	39.709	2.223	436.5	3.88	642	238	238	1	56	4	2	1	5	5	2.24	25858.3804	25918.77232	2	49	2	1	1	0.64	0.69	0.6	0.7	0.1	0	0	1	3	2	2	0	1	2914	238	3.27	3.283	36.758	2.17	472	3.51	3	3	3
643	38186	1.821	3.47	28.205	1.628	210.188	3.88	643	976	711	1	46	3	4	2	11	11	4.87	71926.17443	74618.01838	1	51	2	1	1	0.29	0.39	0.29	0.39	0.1	0	0	1	1	3	2	0	1	1957	843.5	1.6825	3.517	28.989	1.8795	253	4.225	2	3	2
644	38194	1.821	1.834	28.205	3.301	638.5	12.195	644	7	5	1	65	3	5	2	11	11	5	63593.78445	63997.02058	2	49	2	1	1	0.35	0.23	0.35	0.23	0.12	0	0	1	3	2	2	0	1	2551	6	1.647	2.0985	29.8105	3.454	695	15.67	2	1	2
645	38207	1.821	1.834	13.864	1.054	210.188	2.029	645	22	149	1	60	4	2	2	7	7	3.12	12164.19791	12460.76689	1	49	2	1	1	0.5	0.49	0.5	0.49	0.01	0	0	1	3	2	2	0	2	2342.5	85.5	1.6525	1.5465	16.1695	1.1465	268.5	1.935	2	1	0
646	38235	2.505	3.47	28.205	2.223	436.5	12.195	646	204	758	1	55	3	5	2	8	8	2.71	68545.73766	70430.07233	1	44	2	1	1	0.23	0.18	0.23	0.18	0.05	0	0	2	NA	1	2	0	2	3417.5	481	2.365	3.751	28.3885	1.9505	478	8.54	3	3	2
647	38236	0.922	1.18	20.925	1.054	210.188	2.029	647	850	850	1	41	3	1	1	3	3	0.6	33122.52883	35010.79943	2	44	2	1	1	0.29	0.34	0.29	0.34	0.05	0	0	1	1	3	2	0	1	3599	850	0.712	1.459	19.124	1.245	252	2.02	0	0	1
648	38239	0.922	1.834	28.205	2.223	323.063	3.88	648	45	0	1	62	3	4	2	11	11	5	63612.12682	67020.89815	2	54	2	1	1	0.46	0.68	0.5	0.7	0.2	0	0	1	3	2	2	1	1	2230	22.5	1.082	1.606	27.8475	2.113	360	3.07	0	1	2
649	38240	0.922	1.18	13.864	1.054	210.188	2.029	649	74	30	1	75	3	3	1	3	3	1.01	13163.16575	15357.03278	1	44	2	1	1	0.24	0.38	0.24	0.38	0.14	0	0	1	3	2	2	0	3	580.5	52	0.286	0.709	7.3445	0.5735	108	1.67	0	0	0
650	38243	1.821	1.834	28.205	2.223	638.5	6.354	650	142	0	1	55	3	2	2	11	11	5	76142.60374	78497.11282	1	48	2	1	1	0.4	0.28	0.4	0.28	0.12	0	0	2	NA	1	2	0	2	1810.5	71	1.959	1.9945	32.5355	1.9775	737	8.095	2	1	2
651	38251	2.505	3.47	39.709	3.301	638.5	12.195	651	9	83	1	58	3	4	2	11	11	5	76142.60374	78497.11282	2	46	2	1	1	0.3	0.24	0.3	0.24	0.06	0	0	1	3	2	2	0	2	3055.5	46	3.057	3.609	37.974	4.0245	1201.5	16.145	3	3	3
652	38259	0.922	1.18	13.864	1.054	210.188	2.029	652	133	190	1	71	3	4	2	9	9	3.55	41248.29617	40973.54396	2	54	2	2	2	0.86	0.46	2	0.6	1.4	1	1	1	3	2	2	1	1	1025.5	161.5	0.7355	1.18	15.688	1.047	205	2.05	0	0	0
653	38260	1.391	3.47	20.925	1.628	436.5	6.354	653	185	9	1	69	3	5	2	11	11	5	51549.56345	54937.10026	1	44	2	1	1	0.28	0.35	0.28	0.35	0.07	0	0	1	3	2	2	0	1	2561.5	97	1.469	3.268	23.013	1.57	455	5.455	1	3	1
654	38262	2.505	2.446	39.709	3.301	638.5	3.88	654	374	302	1	56	3	5	1	NA	NA	NA	79987.82042	82461.23267	1	52	2	1	1	0.13	0.18	0.13	0.18	0.05	0	0	2	NA	1	2	0	1	3347	338	2.209	2.548	41.86	3.4805	612.5	4.885	3	2	3
655	38280	0.922	1.18	13.864	1.054	210.188	2.029	655	399	399	1	54	3	3	2	10	6	3.37	89650.90557	91877.54102	2	46	2	1	1	0.37	0.32	0.37	0.32	0.05	0	0	1	1	3	1	0	1	1576	399	0.9	1.028	10.624	0.576	152	0.53	0	0	0
656	38314	0.922	1.18	28.205	2.223	323.063	2.029	656	62	163	1	44	2	1	1	3	3	0.46	33324.74857	34571.93046	1	45	1	1	1	0.57	0.39	0.57	0.39	0.18	0	0	1	1	3	2	0	1	1863.5	112.5	1.1035	1.4055	30.4805	2.096	309	2.36	0	0	2
657	38317	1.821	2.446	28.205	2.223	323.063	12.195	657	303	237	1	84	3	4	1	77	77	NA	19879.31456	20722.05533	1	48	2	1	1	0.51	0.61	0.6	0.6	0	0	0	1	3	2	1	0	1	2314	270	1.9425	2.5435	29.6975	2.0645	282.5	9.135	2	2	2
658	38321	0.922	1.834	28.205	1.628	210.188	2.029	658	710	237	1	46	3	4	2	11	11	5	111081.8768	113664.4973	2	53	2	1	1	0.38	0.39	0.38	0.39	0.01	0	0	1	3	2	2	0	1	1113	473.5	0.7195	1.9455	26.9955	1.4365	47	2.65	0	1	2
659	38345	1.821	2.446	20.925	2.223	638.5	6.354	659	196	196	1	46	1	1	1	3	3	0.81	22079.28956	23899.39496	1	56	2	1	1	0.41	0.44	0.41	0.44	0.03	0	0	1	1	3	2	0	2	2222	196	1.926	2.301	22.794	2.426	601	5.52	2	2	1
660	38361	2.505	2.446	39.709	3.301	638.5	12.195	660	118	144	1	40	3	3	1	2	2	0.5	72840.61966	75566.6868	1	44	2	1	1	0.45	0.51	0.45	0.51	0.06	0	0	1	3	2	2	0	1	3548.5	131	2.297	2.8075	52.408	4.9495	772.5	15.4	3	2	3
661	38365	2.505	3.47	39.709	3.301	638.5	12.195	661	4	9	1	51	4	5	2	11	11	5	28551.47367	29663.94099	1	50	2	1	1	0.29	0.27	0.29	0.27	0.02	0	0	1	3	2	2	0	1	3931	6.5	3.0235	3.557	45.8105	4.5415	771.5	15.47	3	3	3
662	38394	2.505	3.47	28.205	2.223	638.5	6.354	662	5	46	1	47	3	4	2	11	11	5	104643.8183	107076.7558	2	47	2	1	1	0.25	0.29	0.25	0.29	0.04	0	0	1	3	2	2	0	1	3033.5	25.5	2.204	3.2665	26.7825	2.4595	644.5	6.73	3	3	2
663	38426	1.391	1.834	28.205	2.223	323.063	12.195	663	0	0	1	53	3	4	2	11	11	5	104532.1858	105938.1998	2	53	2	1	1	0.3	0.31	0.3	0.31	0.01	0	0	2	NA	1	2	0	1	2546	0	1.5545	2.102	27.5875	2.4835	329	11.62	1	1	2
664	38427	1.391	1.834	20.925	1.628	436.5	3.88	664	142	95	1	77	4	2	1	4	4	0.78	11283.11448	11078.89382	1	52	2	1	1	0.69	0.51	0.7	0.5	0.2	0	0	2	NA	1	2	0	1	1794	118.5	1.371	1.9325	20.1655	1.5975	437.5	3.88	1	1	1
665	38454	1.821	1.834	20.925	1.628	638.5	6.354	665	213	142	1	72	3	4	1	3	3	0.92	18301.21733	18179.31412	1	46	2	2	1	0.56	0.55	0.56	0.55	0.01	0	0	2	NA	1	2	0	1	1361.5	177.5	1.708	1.812	20.3995	1.5635	634.5	7.055	2	1	1
666	38466	1.821	2.446	20.925	2.223	323.063	3.88	666	94	305	1	66	4	4	2	11	11	5	7775.480849	7965.050797	1	51	2	1	1	0.41	0.4	0.41	0.4	0.01	0	0	2	NA	1	2	0	1	3205.5	199.5	2.081	2.583	23.793	1.9965	357.5	4.955	2	2	1
667	38469	1.391	2.446	20.925	2.223	323.063	6.354	667	177	426	1	58	3	4	2	9	9	4.87	95301.57612	97668.55577	1	46	1	1	1	0.45	0.35	0.45	0.35	0.1	0	0	1	3	2	2	0	1	1977	301.5	1.4435	2.2365	20.827	2.008	362.5	6.52	1	2	1
668	38472	1.391	3.47	28.205	1.628	210.188	12.195	668	1754	1055	1	45	3	4	2	9	6	3.13	92482.46431	96264.11505	1	54	2	1	1	0.33	0.28	0.33	0.28	0.05	0	0	1	1	3	2	0	1	2505.5	1404.5	1.54	5.49	25.96	1.8	248	19.34	1	3	2
669	38500	0.922	1.18	13.864	1.054	323.063	2.029	669	0	0	1	65	4	2	2	11	11	3.63	9588.813507	9822.593374	2	50	1	1	1	0.48	0.46	0.5	0.4	0.1	0	0	1	3	2	1	0	1	1400.5	0	1.1065	0.8975	16.806	1.3695	312	1.28	0	0	0
670	38504	1.391	1.834	13.864	1.054	323.063	2.029	670	444	437	1	67	3	4	2	11	11	4.66	70216.93679	73979.63885	1	50	2	1	1	0.69	0.63	0.8	2	1.2	1	0	1	3	2	2	1	2	1712.5	440.5	1.199	1.9675	14.196	0.8575	318	2.79	1	1	0
671	38508	1.821	3.47	20.925	2.223	436.5	12.195	671	514	428	1	54	3	3	2	9	1	0	84561.00447	83545.46176	2	49	2	1	1	0.44	0.45	0.44	0.45	0.01	0	0	1	1	3	2	0	2	2400	471	1.9605	2.9215	22.095	1.917	447	9.51	2	3	1
672	38509	2.505	2.446	39.709	3.301	638.5	12.195	672	117	155	1	67	3	5	2	10	10	5	60277.85735	60660.06782	2	50	2	1	1	0.41	0.45	0.41	0.45	0.04	0	0	2	NA	1	2	0	1	2959.5	136	2.241	2.8135	37.0425	3.2305	546.5	12.3	3	2	3
673	38528	1.821	2.446	13.864	1.628	436.5	2.029	673	383	141	1	60	1	3	2	8	8	2.69	3251.361327	3055.178372	2	58	2	1	1	0.33	0.31	0.33	0.31	0.02	0	0	1	3	2	2	0	1	2362	262	1.767	2.2145	17.53	1.6475	453.5	2.765	2	2	0
674	38562	1.821	2.446	20.925	1.628	210.188	3.88	674	302	386	1	81	3	3	2	7	7	2.73	19879.31456	20722.05533	1	48	2	1	1	0.58	0.61	0.5	0.7	0.2	0	0	1	3	2	2	1	1	1715	344	1.634	2.1615	19.5705	1.6135	268.5	4.71	2	2	1
675	38574	2.505	3.47	28.205	3.301	638.5	12.195	675	751	0	1	54	4	4	1	12	5	2.51	24459.92099	24517.04682	1	52	2	1	1	0.58	0.58	0.58	0.58	0	0	0	1	3	2	2	0	1	3347.5	375.5	2.2395	3.2085	32.155	5.352	1117.5	28.23	3	3	2
676	38606	1.821	2.446	20.925	3.301	436.5	6.354	676	36	101	1	77	3	2	2	8	8	3.56	43718.50637	43970.28775	2	46	2	1	1	0.46	0.42	0.46	0.42	0.04	0	0	1	3	2	2	0	1	2299.5	68.5	2.0595	2.2045	23.559	2.819	479.5	5.665	2	2	1
677	38614	1.821	1.834	13.864	1.628	638.5	3.88	677	600	340	1	58	3	4	1	6	6	2.83	80641.14092	83134.75538	1	45	2	1	1	0.37	0.43	0.37	0.43	0.06	0	0	1	1	3	2	0	1	1972.5	470	1.6145	1.9075	16.155	1.515	651	3.13	2	1	0
678	38617	1.821	1.834	28.205	2.223	436.5	3.88	678	0	104	1	64	4	2	1	99	99	NA	9714.123141	9950.958117	2	49	2	1	1	0.49	0.47	0.49	0.47	0.02	0	0	1	1	3	2	0	1	2563.5	52	1.6585	2.082	27.7505	2.1385	495	3.17	2	1	2
679	38637	0.922	1.18	13.864	1.054	210.188	2.029	679	173	85	1	69	5	5	2	11	11	5	12164.19791	12460.76689	1	49	2	1	2	0.45	0.55	0.45	0.55	0.1	0	0	1	3	2	2	0	1	1281	129	0.678	0.7605	15.7795	1.053	123.5	2.535	0	0	0
680	38653	2.505	2.446	39.709	3.301	638.5	3.88	680	145	6	1	50	3	5	2	11	11	5	98198.66901	100898.1681	1	56	2	1	1	0.35	0.33	0.35	0.33	0.02	0	0	2	NA	1	2	0	1	3036	75.5	2.709	2.341	40.6595	3.192	577.5	4.895	3	2	3
681	38659	1.391	1.834	13.864	1.054	210.188	3.88	681	189	193	1	43	4	5	2	11	11	5	16736.37321	17277.67951	2	45	2	1	1	0.36	0.35	0.36	0.35	0.01	0	0	2	NA	1	2	0	2	1335	191	1.1785	1.7455	16.5455	1.196	187.5	4.03	1	1	0
682	38664	2.505	3.47	39.709	3.301	638.5	12.195	682	4	8	1	40	1	1	2	9	9	2.35	19018.43919	19620.79191	2	54	2	1	1	0.48	0.42	0.48	0.42	0.06	0	0	2	NA	1	2	0	1	3756.5	6	3.4835	4.8935	50.0955	4.691	742	15.26	3	3	3
683	38679	1.821	2.446	28.205	2.223	436.5	12.195	683	0	100	1	65	3	2	2	7	7	3.18	67421.62537	67849.13312	2	46	2	1	1	0.34	0.46	0.34	0.46	0.12	0	0	2	NA	1	2	0	2	2291	50	1.68	2.621	24.8395	2.222	470.5	11.225	2	2	2
684	38681	1.821	3.47	28.205	3.301	436.5	3.88	684	988	988	1	41	3	3	2	7	7	3.37	101272.9033	104791.7306	1	46	2	1	1	0.46	0.43	0.46	0.43	0.03	0	0	1	1	3	2	0	1	3957	988	1.956	3.722	29.06	3.344	509	4.07	2	3	2
685	38708	0.922	1.18	28.205	2.223	210.188	6.354	685	5	86	1	46	1	3	2	9	9	2.95	20256.87849	20898.45509	2	58	2	1	1	0.33	0.29	0.33	0.29	0.04	0	0	2	NA	1	2	0	1	1707.5	45.5	0.7035	1.1595	25.3685	2.5845	204	5.39	0	0	2
686	38726	1.391	3.47	28.205	3.301	323.063	12.195	686	36	402	1	47	5	3	1	5	5	1.87	33324.74857	34687.41295	1	45	2	1	1	0.5	0.53	0.5	0.53	0.03	0	0	2	NA	1	2	0	1	2118.5	219	1.4865	2.961	31.8015	3.1505	282.5	9.16	1	3	2
687	38738	0.922	1.834	20.925	1.054	210.188	2.029	687	54	6	1	59	1	1	1	99	99	NA	15213.9009	16468.05825	1	58	2	1	1	0.43	0.5	0.5	0.5	0	0	0	1	3	2	2	0	1	1308.5	30	0.933	1.815	22.3275	1.245	173	1.86	0	1	1
688	38744	2.505	3.47	20.925	3.301	638.5	12.195	688	321	284	1	57	3	5	2	11	11	5	87029.44548	89421.9006	1	54	2	1	1	0.43	0.54	0.43	0.54	0.11	0	0	1	3	2	2	0	1	2458.5	302.5	2.505	3.3615	23.953	3.541	774	12.615	3	3	1
689	38745	1.821	1.834	28.205	1.628	436.5	6.354	689	198	198	1	62	3	5	2	11	11	5	50832.44506	54172.85703	2	52	2	1	1	0.29	0.28	0.29	0.28	0.01	0	0	2	NA	1	2	0	1	2373	198	1.782	1.972	28.461	1.878	379	5.79	2	1	2
690	38755	1.391	2.446	13.864	1.054	323.063	3.88	690	202	281	1	67	3	1	1	5	5	1.52	63593.78445	62833.9246	2	49	1	2	1	0.41	0.3	0.41	0.3	0.11	0	0	1	3	2	1	0	1	1652.5	241.5	1.3665	2.567	12.128	1.085	331	4.28	1	2	0
691	38759	0.922	1.18	28.205	2.223	210.188	2.029	691	107	130	1	67	4	4	1	77	77	NA	7775.480849	7965.050797	1	51	2	1	1	0.23	0.28	0.23	0.28	0.05	0	0	2	NA	1	2	0	1	1904	118.5	1.002	1.1985	24.872	1.9985	225.5	2.705	0	0	2
692	38773	1.391	1.834	13.864	1.054	436.5	2.029	692	0	89	1	64	3	4	2	10	10	4.92	57327.47819	61094.70587	2	51	2	1	1	0.3	0.34	0.3	0.34	0.04	0	0	2	NA	1	2	0	2	1747	44.5	1.429	1.7695	14.747	1.154	391.5	2.41	1	1	0
693	38780	0.922	1.18	13.864	1.054	210.188	2.029	693	20	20	1	76	4	1	1	NA	3	1.02	11774.33892	11561.22726	2	50	2	1	2	0.49	0.57	0.49	0.57	0.08	0	0	2	NA	1	2	0	1	451	20	0.248	0.388	7.721	0.482	129	0.35	0	0	0
694	38782	2.505	2.446	39.709	3.301	436.5	3.88	694	298	43	1	51	3	5	2	11	11	5	135473.4429	139662.6016	1	57	2	1	1	0.45	0.48	0.45	0.48	0.03	0	0	1	3	2	2	0	1	2794.5	170.5	3.0895	2.725	50.15	4.216	512	4.42	3	2	3
695	38801	0.922	1.18	28.205	2.223	323.063	6.354	695	201	201	1	55	1	1	1	3	3	1.28	19012.95528	19146.71715	2	49	2	1	1	0.47	0.62	0.3	0.5	0.2	0	0	1	1	3	1	0	1	3617	201	1.075	1.209	27.538	2.644	354	8.06	0	0	2
696	38803	1.821	1.834	39.709	2.223	436.5	12.195	696	0	0	1	47	4	4	1	1	1	0.27	16736.37321	17388.48205	2	45	2	1	1	0.49	0.4	0.49	0.4	0.09	0	0	1	1	3	2	0	1	2959	0	1.687	1.666	36.083	2.376	509	10.11	2	1	3
697	38813	0.922	2.446	39.709	3.301	436.5	12.195	697	213	142	1	42	3	5	2	11	11	5	92482.46431	95943.62937	1	54	2	1	1	0.36	0.3	0.36	0.3	0.06	0	0	2	NA	1	2	0	1	2143	177.5	1.038	2.2465	37.4755	3.283	496.5	9.52	0	2	3
698	38825	2.505	3.47	39.709	2.223	638.5	6.354	698	852	557	1	54	3	3	2	11	11	5	68545.73766	70430.07233	1	44	2	1	1	0.43	0.41	0.43	0.41	0.02	0	0	2	NA	1	2	0	1	3171.5	704.5	3.6485	4.0675	40.851	2.529	638.5	6.05	3	3	3
699	38853	1.821	2.446	39.709	2.223	638.5	6.354	699	347	302	1	60	3	5	2	11	11	5	79633.26888	80138.20835	1	49	2	1	1	0.22	0.18	0.22	0.18	0.04	0	0	1	3	2	2	0	1	3629	324.5	1.6295	2.455	34.8595	2.2645	560	5.58	2	2	3
700	38854	1.391	1.834	13.864	1.054	323.063	3.88	700	34	20	1	64	1	1	2	9	8	1.87	7101.447409	6419.932381	2	55	2	1	1	0.56	0.51	0.56	0.51	0.05	0	0	1	3	2	2	0	1	1882	27	1.402	2.125	11.262	1.252	273	4.685	1	1	0
701	38859	0.922	1.18	13.864	1.054	210.188	3.88	701	47	90	1	44	3	2	1	6	5	2.45	34493.84588	35295.81749	2	50	2	1	1	0.33	0.27	0.33	0.27	0.06	0	0	2	NA	1	1	0	1	767.5	68.5	0.6395	0.561	6.8665	0.483	135	3.855	0	0	0
702	38861	1.821	2.446	28.205	2.223	436.5	3.88	702	195	138	1	73	3	2	2	8	8	3.79	39086.24089	38825.88999	2	44	1	1	1	0.51	0.4	0.51	0.4	0.11	0	0	1	3	2	1	0	2	1920	166.5	1.607	2.4045	31.121	2.2625	382	3.27	2	2	2
703	38885	2.505	3.47	39.709	3.301	638.5	12.195	703	209	387	1	66	3	3	1	6	6	2.27	57327.47819	60399.47521	2	51	2	1	1	0.29	0.3	0.29	0.3	0.01	0	0	1	3	2	2	0	1	4428.5	298	3.612	4.9455	44.908	5.108	903.5	18.63	3	3	3
704	38892	1.391	1.834	20.925	1.628	436.5	2.029	704	102	0	1	71	4	2	1	6	6	3.13	9547.703341	9831.34045	1	51	2	1	1	0.39	0.38	0.39	0.38	0.01	0	0	1	3	2	2	0	2	1632	51	1.512	1.559	18.0075	1.5725	405	2.65	1	1	1
705	38901	2.505	3.47	28.205	2.223	436.5	12.195	705	287	239	1	53	3	4	2	11	11	5	80151.79799	81229.88269	2	44	2	1	1	0.28	0.32	0.28	0.32	0.04	0	0	1	3	2	2	0	1	2534	263	2.15	2.97	30.3255	2.176	449	10.135	3	3	2
706	38903	0.922	1.18	13.864	1.054	210.188	6.354	706	67	59	1	66	1	1	1	99	2	0.52	4718.562888	4668.348319	1	56	2	1	1	0.57	0.5	0.57	0.5	0.07	0	0	2	NA	1	2	0	1	1159	63	0.393	1.081	10.7795	0.9975	105.5	5.1	0	0	0
707	38910	1.391	2.446	20.925	1.628	436.5	6.354	707	311	710	1	56	5	5	1	4	4	1.17	32826.06666	33841.12614	1	53	2	1	1	0.62	0.58	0.6	0.5	0.1	0	0	1	1	3	2	0	1	2064.5	510.5	1.5285	2.4335	19.109	1.377	492	5.065	1	2	1
708	38925	1.391	2.446	20.925	1.054	436.5	6.354	708	231	302	1	63	3	2	1	13	13	NA	40027.0092	40646.39552	2	53	1	1	1	0.37	0.37	0.37	0.37	0	0	0	1	3	2	2	1	1	1695.5	266.5	1.3645	2.208	18.5875	1.33	459.5	7.27	1	2	1
709	38929	0.922	1.18	20.925	1.054	210.188	2.029	709	118	146	1	59	3	3	2	9	9	4.47	80151.79799	82142.50666	2	44	2	1	1	0.27	0.3	0.27	0.3	0.03	0	0	1	3	2	2	0	1	2114	132	0.7145	1.1475	17.9395	1.364	193.5	2.73	0	0	1
710	38933	1.821	2.446	20.925	3.301	436.5	12.195	710	2	1	1	85	3	1	1	2	2	0.92	11035.67039	11240.85015	2	46	2	1	1	0.3	0.34	0.3	0.34	0.04	0	0	2	NA	1	1	0	2	1612	1.5	1.647	2.487	21.0655	2.705	403	11.015	2	2	1
711	38936	0.922	2.446	28.205	1.628	210.188	6.354	711	288	465	1	62	3	5	2	11	11	5	50832.44506	50225.06599	2	52	2	1	1	0.15	0.41	0.15	0.41	0.26	0	0	1	1	3	2	0	1	1748	376.5	0.826	2.2895	29.592	1.833	160.5	5.615	0	2	2
712	38953	1.391	2.446	39.709	2.223	323.063	3.88	712	244	374	1	54	3	5	2	11	11	5	108378.7543	111730.0813	1	57	2	1	1	0.3	0.28	0.3	0.28	0.02	0	0	1	3	2	2	1	1	1918	309	1.3955	2.465	33.7365	2.3405	333	4.25	1	2	3
713	38974	2.505	3.47	39.709	3.301	638.5	12.195	713	48	101	1	55	4	5	2	7	7	3.03	16736.37321	17388.48205	2	45	2	1	1	0.44	0.62	0.6	0.6	0	0	0	1	3	2	2	0	2	2670	74.5	2.825	3.262	54.579	3.7735	1000.5	20.9	3	3	3
714	38982	1.821	1.834	39.709	2.223	436.5	3.88	714	285	25	1	45	3	4	2	11	11	5	94527.42343	98065.12128	1	53	2	1	1	0.37	0.33	0.37	0.33	0.04	0	0	1	3	2	2	0	1	2999.5	155	1.9415	1.9575	39.1965	2.477	513	4.715	2	1	3
715	38986	0.922	1.834	13.864	1.628	323.063	2.029	715	6	0	1	66	5	5	2	11	11	5	50237.58664	53538.90798	1	51	1	1	2	0.67	0.65	0.7	0.8	0.1	1	1	2	NA	1	2	0	3	1510	3	1.103	1.7065	12.248	1.6735	294.5	1.735	0	1	0
716	38987	1.821	2.446	20.925	2.223	638.5	3.88	716	0	0	1	61	1	4	2	8	8	4.59	4157.782918	3906.907652	2	56	2	1	1	0.43	0.44	0.43	0.44	0.01	0	0	2	NA	1	2	0	1	2410	0	1.6925	2.254	20.8525	2.341	547.5	4.41	2	2	1
717	38992	1.821	3.47	39.709	3.301	638.5	12.195	717	591	455	1	40	3	4	2	11	11	5	95738.40911	99321.42821	2	58	2	1	1	0.5	0.39	0.5	0.39	0.11	0	0	2	NA	1	2	0	1	3752	523	1.8	3.179	46.8735	2.798	576.5	9.67	2	3	3
718	39016	0.922	1.18	13.864	1.628	210.188	2.029	718	0	0	1	55	4	3	2	10	10	4.92	25858.3804	25918.77232	2	56	2	1	1	0.51	0.54	0.51	0.54	0.03	0	0	2	NA	1	2	0	2	1041	0	0.368	0.626	12.748	1.631	68	1.46	0	0	0
719	39046	1.821	3.47	28.205	2.223	436.5	12.195	719	0	95	1	70	3	3	1	3	3	1.21	15391.933	15572.42503	2	50	2	1	1	0.4	0.28	0.4	0.28	0.12	0	0	1	3	2	2	0	1	2353	47.5	1.945	3.1645	24.511	2.3025	437	8.9	2	3	2
720	39048	2.505	2.446	28.205	2.223	638.5	6.354	720	33	131	1	64	1	3	1	3	3	0.94	3251.361327	3060.424753	1	58	2	1	1	0.33	0.31	0.33	0.31	0.02	0	0	2	NA	1	2	0	1	2495	82	2.4725	2.7895	30.8925	1.9215	605.5	5.285	3	2	2
721	39058	2.505	3.47	39.709	3.301	436.5	6.354	721	504	379	1	42	3	4	2	11	11	5	112523.4873	112247.0623	1	49	2	1	1	0.46	0.44	0.46	0.44	0.02	0	0	1	1	3	2	0	1	3961	441.5	2.1355	3.296	39.773	2.942	479	5.93	3	3	3
722	39077	2.505	3.47	28.205	2.223	436.5	6.354	722	426	248	1	75	3	4	1	3	3	1.33	16238.65401	16429.07503	2	49	2	1	1	0.35	0.35	0.35	0.35	0	0	0	2	NA	1	2	0	1	2382.5	337	2.224	2.9325	30.9505	2.1855	439.5	5.95	3	3	2
723	39078	1.391	1.18	20.925	1.628	436.5	2.029	723	4	156	1	64	3	5	1	12	12	NA	50832.44506	51398.62504	2	52	2	1	1	0.26	0.53	0.26	0.53	0.27	0	0	1	3	2	2	1	1	2010.5	80	1.3435	1.484	21.7555	1.589	438	1.37	1	0	1
724	39084	1.821	3.47	20.925	2.223	323.063	12.195	724	6	3	1	79	3	3	1	13	13	NA	41236.40235	48109.15512	2	49	2	1	1	0.41	0.4	0.41	0.4	0.01	0	0	1	3	2	2	0	1	2343.5	4.5	1.77	3.0135	22.0675	2.1295	293.5	8.88	2	3	1
725	39086	1.391	1.18	13.864	1.054	210.188	2.029	725	0	0	1	62	4	1	2	8	8	3.65	12164.19791	12460.76689	1	49	1	1	1	0.47	0.48	0.47	0.48	0.01	0	0	2	NA	1	2	0	1	1125	0	1.365	1.321	11.608	0.971	240	2.01	1	0	0
726	39092	0.922	1.18	13.864	1.054	210.188	2.029	726	151	151	1	50	3	5	2	11	11	5	63454.0126	65198.37484	2	56	2	1	1	0.18	0.27	0.18	0.27	0.09	0	0	2	NA	1	2	0	1	1384	151	0.806	1	14.145	0.815	217	2.45	0	0	0
727	39098	0.922	1.18	13.864	1.054	210.188	2.029	727	73	73	1	72	3	1	1	3	3	0.91	16238.65401	18030.62077	2	49	1	1	1	0.34	0.45	0.34	0.45	0.11	0	0	1	3	2	1	0	2	775	73	0.377	0.694	13.177	0.652	46	1.53	0	0	0
728	39103	1.821	1.834	28.205	2.223	638.5	3.88	728	9	95	1	74	3	1	1	6	6	1.89	43718.50637	48542.92781	2	46	2	1	2	0.47	0.31	0.47	0.31	0.16	0	0	1	3	2	2	0	1	2035	52	1.934	2.0535	29.9155	1.991	539	4.335	2	1	2
729	39107	1.391	2.446	39.709	2.223	436.5	3.88	729	52	57	1	52	3	5	2	11	11	5	89650.90557	91877.54102	2	46	2	1	1	0.32	0.33	0.3	0.3	0	0	0	2	NA	1	2	0	1	1469.5	54.5	1.4885	2.23	33.0355	2.1895	454.5	3.86	1	2	3
730	39116	0.922	1.18	13.864	1.054	323.063	6.354	730	62	230	1	60	4	5	2	11	11	5	6287.29208	6865.996591	2	45	1	1	1	0.48	0.44	0.48	0.44	0.04	0	0	2	NA	1	2	0	2	1477.5	146	1.079	1.341	13.6495	0.832	293	7.31	0	0	0
731	39125	2.505	3.47	28.205	3.301	638.5	12.195	731	57	40	1	76	3	5	1	77	77	NA	39086.24089	39311.34437	2	50	2	2	2	0.34	0.34	0.34	0.34	0	0	0	2	NA	1	2	0	1	2271	48.5	2.243	2.9	29.531	3.1365	679	10.645	3	3	2
732	39126	2.505	3.47	39.709	3.301	638.5	12.195	732	0	4	1	66	3	3	1	6	6	1.89	60277.85735	60302.28915	2	44	2	1	1	0.26	0.31	0.26	0.31	0.05	0	0	1	3	2	2	0	1	1936	2	3.8	4.1105	42.3925	7.3685	1198	28.67	3	3	3
733	39147	1.821	1.834	20.925	1.054	323.063	2.029	733	154	68	1	60	4	2	2	8	7	2.73	12164.19791	12460.76689	1	52	2	1	2	0.64	0.86	0.5	1	0.5	1	1	2	NA	1	2	0	2	2456.5	111	1.7135	1.9885	19.5755	0.5765	309	2.4	2	1	1
734	39180	0.922	3.47	28.205	1.628	436.5	12.195	734	299	246	1	54	4	4	2	11	11	5	32380.32423	32455.94806	1	49	2	1	1	0.28	0.29	0.28	0.29	0.01	0	0	1	1	3	2	0	1	2022	272.5	1.05	4.853	27.98	1.5175	455.5	89.125	0	3	2
735	39190	1.821	3.47	20.925	3.301	638.5	12.195	735	1	49	1	85	3	5	2	11	11	5	22077.19102	22903.92021	2	49	2	1	1	0.49	0.48	0.49	0.48	0.01	0	0	1	3	2	2	0	1	1788.5	25	1.95	3.022	22.078	2.923	567.5	10.425	2	3	1
736	39203	1.821	3.47	28.205	2.223	638.5	12.195	736	7	176	1	80	3	3	1	6	6	2.34	17895.92441	19604.90456	1	44	2	1	1	0.49	0.49	0.49	0.49	0	0	0	1	3	2	1	0	1	2674	91.5	2.0645	2.982	27.885	2.108	614.5	25.49	2	3	2
737	39226	1.821	1.834	28.205	2.223	638.5	2.029	737	1	4	1	79	3	4	2	11	11	5	39324.87029	45879.03351	1	45	2	1	1	0.22	0.25	0.22	0.25	0.03	0	0	1	3	2	2	0	1	2068	2.5	1.7545	1.885	27.9255	2.415	556.5	1.52	2	1	2
738	39229	2.505	3.47	28.205	2.223	638.5	12.195	738	101	86	1	57	4	3	1	6	6	1.87	25524.81409	26584.65761	2	50	1	1	1	0.51	0.55	0.51	0.55	0.04	0	0	1	3	2	2	0	2	2272.5	93.5	2.3605	3.27	31.5765	2.669	524	11.655	3	3	2
739	39232	2.505	3.47	39.709	3.301	638.5	12.195	739	153	340	1	77	4	4	1	6	6	2.82	11283.11448	11078.89382	1	49	2	2	2	0.83	0.82	0.9	0.9	0	1	1	1	3	2	2	1	1	2894.5	246.5	2.48	3.652	34.2515	2.9055	517	10.465	3	3	3
740	39245	1.821	2.446	20.925	1.628	436.5	6.354	740	273	273	1	83	3	3	2	7	7	4.26	24376.48175	26781.36365	1	50	1	1	1	0.26	0.33	0.26	0.33	0.07	0	0	1	3	2	2	0	1	2392	273	1.991	2.767	23.219	1.713	413	6.4	2	2	1
741	39248	0.922	1.18	13.864	1.054	323.063	6.354	741	0	0	1	60	3	4	2	10	10	3.92	47720.35083	50277.53249	2	56	2	1	1	0.28	0.36	0.28	0.36	0.08	0	0	2	NA	1	2	0	1	1284	0	0.795	1.4695	12.8455	0.971	291	6.42	0	0	0
742	39249	2.505	2.446	20.925	1.628	436.5	2.029	742	312	247	1	58	3	5	2	9	9	3.73	84561.00447	83545.46176	2	49	2	1	1	0.4	0.47	0.4	0.47	0.07	0	0	1	3	2	2	0	2	2548.5	279.5	2.185	2.4745	18.454	1.906	448	2.435	3	2	1
743	39265	0.922	1.834	13.864	1.054	210.188	2.029	743	101	0	1	71	3	3	1	6	6	2	41236.40235	40961.72936	2	49	1	1	1	0.35	0.27	0.35	0.27	0.08	0	0	1	3	2	1	0	2	1348.5	50.5	1.004	1.622	16.8115	0.8495	258.5	2.025	0	1	0
744	39271	0.922	1.834	13.864	1.054	436.5	12.195	744	308	195	1	66	3	2	1	3	3	0.75	35752.00903	35324.8208	1	50	2	1	1	0.33	0.31	0.33	0.31	0.02	0	0	1	1	3	2	0	1	906.5	251.5	0.6925	2.1215	14.506	0.8465	510	12.035	0	1	0
745	39293	1.821	3.47	28.205	1.628	436.5	6.354	745	0	0	1	42	4	4	2	7	7	1.55	32380.32423	33724.82282	1	49	2	1	1	0.45	0.44	0.45	0.44	0.01	0	0	2	NA	1	2	0	2	2692	0	1.9585	2.8565	24.909	1.9115	417.5	7.47	2	3	2
746	39305	1.391	1.18	28.205	1.054	323.063	3.88	746	0	1	1	45	4	4	2	11	11	5	27201.68643	28081.47347	1	53	2	1	1	0.46	0.43	0.46	0.43	0.03	0	0	2	NA	1	2	0	1	2527.5	0.5	1.44	1.28	26.9805	0.9825	326.5	4.34	1	0	2
747	39307	1.821	1.834	20.925	2.223	323.063	3.88	747	147	469	1	81	3	5	1	4	4	1.17	8437.708044	8795.406521	1	44	2	1	1	0.39	0.45	0.39	0.45	0.06	0	0	1	3	2	1	0	1	2196	308	1.659	2.0015	19.7225	1.967	352.5	4.295	2	1	1
748	39314	2.505	3.47	39.709	3.301	638.5	12.195	748	604	77	1	47	3	5	2	11	11	5	90370.19705	93752.31031	2	48	2	1	1	0.54	0.6	0.4	0.5	0.1	0	0	1	2	3	2	0	1	3350	340.5	2.947	5.0665	41.3705	4.5185	759.5	14.59	3	3	3
749	39322	1.391	1.834	13.864	2.223	436.5	2.029	749	2	2	1	41	1	1	1	3	3	0.74	17120.13628	18531.43407	1	48	2	1	1	0.49	0.55	0.49	0.55	0.06	0	0	1	2	3	2	0	1	2428	2	1.359	1.608	10.489	2.573	510	2.16	1	1	0
750	39323	1.391	2.446	28.205	1.628	323.063	12.195	750	359	272	1	63	3	5	2	8	8	3.9	60645.86585	64631.15863	1	45	2	1	1	0.29	0.16	0.29	0.16	0.13	0	0	2	NA	1	2	0	1	2094	315.5	1.443	2.3905	25.731	1.9	332	10.07	1	2	2
751	39328	2.505	3.47	39.709	3.301	638.5	12.195	751	47	102	1	45	1	3	2	9	9	4.17	20256.87849	21063.3225	1	58	1	1	1	0.4	0.17	0.4	0.17	0.23	0	0	1	3	2	2	0	1	2620.5	74.5	2.256	6.3515	48.6585	3.508	846.5	107.115	3	3	3
752	39329	1.821	1.18	20.925	2.223	436.5	2.029	752	0	0	1	49	4	2	2	10	10	4.35	20697.83744	21330.04544	1	51	2	1	1	0.38	0.51	0.38	0.51	0.13	0	0	1	1	3	2	0	1	1670.5	0	1.7165	1.3775	20.2585	2.257	400.5	1.14	2	0	1
753	39334	1.391	1.18	13.864	1.628	436.5	2.029	753	43	150	1	43	2	2	1	4	4	1.11	27932.29888	27863.68043	2	52	2	1	1	0.27	0.27	0.27	0.27	0	0	0	2	NA	1	2	0	1	1339.5	96.5	1.325	1.3655	17.0785	1.4175	382.5	1.065	1	0	0
754	39354	0.922	1.18	13.864	1.054	210.188	2.029	754	0	0	1	54	4	5	2	7	7	1.77	20960.98279	21638.92608	1	44	2	1	1	0.45	0.5	0.45	0.5	0.05	0	0	2	NA	1	2	0	1	1308	0	0.699	0.4395	11.879	0.7575	156	0.835	0	0	0
755	39389	0.922	1.834	20.925	1.628	323.063	3.88	755	135	97	1	78	3	4	1	6	6	2.23	37173.11333	39374.70042	2	51	2	1	1	0.71	0.72	0.7	0.8	0.1	1	0	1	3	2	2	0	1	1341	116	1.1415	1.8105	18.002	1.487	344.5	4.87	0	1	1
756	39402	1.821	2.446	28.205	2.223	323.063	3.88	756	144	266	1	57	3	4	2	11	11	5	80151.79799	82142.50666	2	44	2	1	1	0.52	0.41	0.52	0.41	0.11	0	0	1	3	2	2	0	1	3268.5	205	1.793	2.2075	31.277	2.5745	352	3.275	2	2	2
757	39404	2.505	3.47	39.709	3.301	638.5	6.354	757	533	460	1	48	3	5	2	11	11	5	104643.8183	107076.7558	2	47	2	1	1	0.29	0.21	0.29	0.21	0.08	0	0	1	3	2	2	0	1	3439	496.5	2.553	4.1425	44.8445	2.8455	561	6.63	3	3	3
758	39422	1.821	3.47	28.205	2.223	638.5	12.195	758	516	216	1	51	3	2	2	8	8	3.41	83470.18975	85543.31643	2	50	1	1	1	0.35	0.38	0.35	0.38	0.03	0	0	2	NA	1	2	0	2	2289.5	366	2.0085	3.312	29.09	2.151	568	9.305	2	3	2
759	39429	2.505	2.446	20.925	2.223	638.5	6.354	759	129	262	1	50	3	5	2	11	11	5	67592.1814	69682.29123	2	52	1	1	1	0.38	0.5	0.4	0.4	0	0	0	1	3	2	2	0	1	2409.5	195.5	2.3135	2.486	23.694	2.0275	654	6.095	3	2	1
760	39432	1.821	2.446	20.925	1.628	323.063	3.88	760	65	81	1	49	3	4	2	11	6	1.51	85173.88289	87154.15023	2	44	2	1	1	0.45	0.48	0.45	0.48	0.03	0	0	2	NA	1	2	0	1	2181	73	1.8435	2.224	20.3585	1.383	359.5	4.14	2	2	1
761	39436	0.922	1.18	28.205	1.628	210.188	3.88	761	142	189	1	48	4	4	2	11	11	5	24459.92099	25412.96681	1	52	2	1	1	0.35	0.31	0.35	0.31	0.04	0	0	1	1	3	2	0	1	2063	165.5	1.155	1.493	24.925	1.7665	211	4.745	0	0	2
762	39454	1.391	2.446	13.864	1.054	436.5	2.029	762	154	189	1	67	4	2	1	2	2	0.63	8747.041662	8960.298728	1	48	2	2	2	0.57	0.5	0.57	0.5	0.07	0	0	1	1	3	2	0	1	1403	171.5	1.275	2.147	15.334	1.2225	399.5	2.9	1	2	0
763	39456	1.391	1.834	13.864	1.628	436.5	3.88	763	0	0	1	50	3	4	1	5	5	1.2	35168.53578	35641.57146	1	46	2	1	1	0.29	0.27	0.29	0.27	0.02	0	0	1	3	2	2	0	1	2876	0	1.5945	2.021	13.96	1.8345	439.5	3.28	1	1	0
764	39459	0.922	1.834	13.864	1.054	210.188	3.88	764	104	84	1	81	3	1	1	6	6	1.32	22202.6971	22615.49886	2	48	2	1	1	0.26	0.34	0.26	0.34	0.08	0	0	1	3	2	1	0	1	1371.5	94	0.633	1.5195	11.3405	1.0915	226.5	3.435	0	1	0
765	39470	0.922	1.18	13.864	1.054	210.188	2.029	765	0	77	1	76	4	2	2	8	8	3.41	11928.20968	11712.31301	2	56	1	1	1	0.48	0.43	0.48	0.43	0.05	0	0	1	3	2	1	0	1	1270	38.5	0.7385	1.127	10.901	0.5705	137	2.305	0	0	0
766	39474	1.821	2.446	20.925	2.223	638.5	6.354	766	176	5	1	72	3	1	2	9	9	3.85	45531.08267	48227.67262	1	50	2	1	1	0.43	0.36	0.43	0.36	0.07	0	0	1	3	2	2	0	1	1739	90.5	1.6745	2.2465	24.281	2.1805	601	7.715	2	2	1
767	39476	2.505	1.834	28.205	1.628	436.5	3.88	767	131	97	1	70	3	5	2	9	9	4.73	43718.50637	44231.16725	2	46	2	1	1	0.29	0.35	0.29	0.35	0.06	0	0	2	NA	1	2	0	1	2375.5	114	2.115	1.954	30.678	1.6435	426.5	3.76	3	1	2
768	39478	2.505	1.834	28.205	1.054	638.5	2.029	768	485	150	1	57	3	4	2	11	11	5	105888.795	104617.1144	1	49	2	1	1	0.65	0.74	0.8	0.8	0	1	0	1	3	2	2	0	1	3162	317.5	2.16	2.0105	26.1365	1.214	593.5	2.015	3	1	2
769	39490	0.922	1.18	13.864	1.054	210.188	6.354	769	87	138	1	69	3	1	1	5	5	1.66	32379.73145	35761.51375	2	49	2	1	1	0.5	0.44	0.5	0.44	0.06	0	0	1	3	2	2	0	1	648	112.5	0.6535	0.8145	6.7315	0.436	120	8.37	0	0	0
770	39502	1.821	2.446	20.925	1.054	436.5	3.88	770	12	1	1	60	4	3	1	6	6	1.55	12164.19791	12460.76689	1	49	2	1	1	0.36	0.32	0.36	0.32	0.04	0	0	2	NA	1	2	0	2	2999.5	6.5	1.97	2.336	19.198	1.135	444	3.345	2	2	1
771	39547	1.821	3.47	39.709	3.301	436.5	12.195	771	15	15	1	83	3	5	2	7	7	2.96	17895.92441	18654.58362	1	44	2	1	1	0.32	0.41	0.32	0.41	0.09	0	0	1	3	2	2	0	1	1291	15	1.969	2.862	49.428	3.448	483	14.07	2	3	3
772	39556	1.821	1.834	39.709	3.301	638.5	2.029	772	0	0	1	54	4	1	1	2	2	0.32	16736.37321	17220.63042	2	45	1	1	1	0.49	0.43	0.49	0.43	0.06	0	0	1	3	2	2	0	1	2046	0	1.7385	1.8	33.031	3.0105	520	2.21	2	1	3
773	39588	1.821	3.47	39.709	3.301	638.5	6.354	773	142	101	1	61	3	4	2	8	8	3.48	74056.79928	74526.37941	2	47	2	1	1	0.26	0.32	0.26	0.32	0.06	0	0	1	3	2	1	0	1	3193.5	121.5	2.054	2.909	44.7275	3.415	626.5	5.91	2	3	3
774	39621	0.922	1.18	13.864	1.054	210.188	2.029	774	71	64	1	78	3	1	1	6	6	2.33	41236.40235	42098.60116	2	49	2	1	1	0.35	0.45	0.35	0.45	0.1	0	0	1	3	2	2	0	2	1568	67.5	1.006	1.037	14.736	0.7115	210	2.825	0	0	0
775	39626	1.821	2.446	39.709	2.223	436.5	3.88	775	121	195	1	50	3	5	2	11	11	5	98473.73276	100919.4984	2	47	2	1	1	0.36	0.47	0.36	0.47	0.11	0	0	2	NA	1	2	0	1	3264	158	1.98	2.635	34.778	1.9665	390	4.605	2	2	3
776	39641	1.391	1.834	39.709	2.223	323.063	3.88	776	214	521	1	42	1	5	2	11	11	5	19018.43919	19775.57986	2	54	2	1	1	0.3	0.41	0.3	0.41	0.11	0	0	2	NA	1	2	0	1	2345	367.5	1.354	1.904	32.9715	2.282	288	3.255	1	1	3
777	39646	1.391	3.47	39.709	2.223	436.5	6.354	777	316	241	1	51	3	4	2	10	10	5	67592.1814	69682.29123	2	52	2	1	1	0.3	0.3	0.3	0.3	0	0	0	1	1	3	2	0	1	3390	278.5	1.569	3.0605	33.451	2.489	405	6.23	1	3	3
778	39650	2.505	3.47	39.709	2.223	638.5	6.354	778	71	215	1	45	3	4	2	11	11	5	90370.19705	93752.31031	2	48	2	1	1	0.43	0.48	0.3	0.4	0.1	0	0	2	NA	1	2	0	1	4097	143	2.9865	4.2745	40.7335	2.6435	605	5.265	3	3	3
779	39662	0.922	1.18	13.864	1.054	210.188	3.88	779	75	2	1	50	1	1	1	6	6	1.24	19340.33971	20934.65989	1	47	2	1	1	0.38	0.42	0.38	0.42	0.04	0	0	1	3	2	2	0	1	1966	38.5	0.9895	1.1615	16.3795	1.318	219	4.375	0	0	0
780	39674	2.505	3.47	39.709	3.301	638.5	12.195	780	618	230	1	78	3	3	1	6	6	3.06	52851.19242	53725.84947	2	55	2	1	1	0.31	0.31	0.31	0.31	0	0	0	1	2	3	2	0	1	3293.5	424	2.1955	5.6545	51.101	3.7525	782.5	62.32	3	3	3
781	39677	2.505	2.446	39.709	3.301	638.5	6.354	781	142	139	1	49	3	5	2	11	11	3.21	85173.88289	87154.15023	2	44	2	1	1	0.38	0.32	0.38	0.32	0.06	0	0	2	NA	1	2	0	1	3451.5	140.5	2.8065	2.79	37.475	3.9725	684	6.845	3	2	3
782	39690	1.821	2.446	39.709	3.301	638.5	6.354	782	148	208	1	69	1	1	1	6	6	1.9	4718.562888	4668.348319	1	56	2	1	1	0.46	0.6	0.4	0.6	0.2	0	0	1	3	2	2	0	1	1858	178	2.0285	2.187	36.7765	3.1035	765	8.195	2	2	3
783	39697	1.391	3.47	20.925	1.054	323.063	3.88	783	852	475	1	53	3	3	1	6	6	1.03	28098.4218	27760.97137	1	48	2	1	1	0.35	0.36	0.2	0.2	0	0	0	1	1	3	2	0	1	2197	663.5	1.3605	3.2765	20.544	0.9515	294	3.945	1	3	1
784	39723	2.505	2.446	39.709	2.223	638.5	12.195	784	125	127	1	59	3	5	2	11	11	5	67592.1814	69682.29123	2	52	2	1	1	0.6	0.62	0.7	0.6	0.1	0	0	1	3	2	2	0	1	1893.5	126	2.1315	2.4535	32.731	2.642	891.5	8.94	3	2	3
785	39732	1.391	1.834	13.864	1.628	210.188	2.029	785	297	200	1	53	3	4	2	7	7	2.88	83470.18975	85543.31643	2	50	2	1	1	0.31	0.32	0.31	0.32	0.01	0	0	1	1	3	2	0	1	1606	248.5	1.396	1.7995	14.7125	1.4535	250	2.115	1	1	0
786	39752	1.821	3.47	28.205	2.223	638.5	12.195	786	181	4	1	72	1	1	2	7	7	2.33	4718.562888	6850.484532	1	56	1	1	1	0.55	0.48	0.55	0.48	0.07	0	0	2	NA	1	2	0	1	2937	92.5	1.781	3.04	24.601	2.538	546.5	9.305	2	3	2
787	39761	2.505	3.47	28.205	3.301	638.5	12.195	787	0	0	1	56	4	2	1	6	6	2.47	32380.32423	32455.94806	1	49	2	1	1	0.32	0.37	0.32	0.37	0.05	0	0	2	NA	1	2	0	1	2301.5	0	2.9555	5.908	30.5015	3.0505	681	18.365	3	3	2
788	39772	1.391	2.446	20.925	1.054	210.188	6.354	788	399	505	1	61	3	3	2	9	9	5	79633.26888	80138.20835	1	49	2	1	1	0.28	0.45	0.28	0.45	0.17	0	0	1	1	3	2	0	1	1995.5	452	1.1695	2.6595	22.2335	1.3475	255	5.625	1	2	1
789	39773	1.821	1.834	39.709	1.628	638.5	2.029	789	107	115	1	81	3	2	1	6	6	1.25	21792.40106	22197.57442	2	50	2	1	1	0.23	0.23	0.23	0.23	0	0	0	1	3	2	1	0	1	3560	111	1.979	1.5135	37.419	1.837	544	2.135	2	1	3
790	39782	0.922	1.834	39.709	3.301	436.5	3.88	790	0	465	1	42	3	1	2	9	7	4.18	89859.35778	89638.60938	2	49	2	1	1	0.32	0.34	0.32	0.34	0.02	0	0	1	1	3	2	0	1	2473	232.5	1.073	1.8715	36.5955	3.264	388	4.305	0	1	3
791	39783	0.922	1.18	13.864	1.628	323.063	3.88	791	130	71	1	68	4	5	1	5	5	1.56	12164.19791	12460.76689	1	49	2	2	1	0.56	0.31	0.56	0.31	0.25	1	1	1	3	2	2	0	1	1557	100.5	0.8765	0.7745	14.582	1.386	305.5	4.42	0	0	0
792	39793	1.821	2.446	28.205	2.223	638.5	12.195	792	0	0	1	70	3	5	2	11	11	5	41470.82617	44432.56933	2	48	2	1	1	0.23	0.31	0.23	0.31	0.08	0	0	2	NA	1	2	0	1	1768.5	0	1.9585	2.7	27.779	1.978	619.5	18.89	2	2	2
793	39799	1.391	3.47	20.925	1.628	210.188	2.029	793	378	260	1	50	4	5	1	99	99	NA	25524.81409	26584.65761	2	50	2	1	1	0.46	0.45	0.46	0.45	0.01	0	0	2	NA	1	2	0	1	3158	319	1.16	2.901	22.2635	1.388	259.5	2.195	1	3	1
794	39813	1.391	3.47	39.709	3.301	436.5	12.195	794	260	101	1	42	1	1	2	7	7	1.61	15213.9009	15695.75614	1	58	2	1	1	0.54	0.51	0.54	0.51	0.03	0	0	1	3	2	2	0	1	2355	180.5	1.4455	3.343	42.7785	3.848	401.5	12.95	1	3	3
795	39831	2.505	3.47	39.709	3.301	638.5	12.195	795	107	64	1	66	3	5	2	11	11	5	63593.78445	62833.9246	2	49	2	1	1	0.33	0.31	0.33	0.31	0.02	0	0	2	NA	1	1	1	1	3924	85.5	2.8165	3.723	34.1075	2.705	761	24.795	3	3	3
796	39838	2.505	2.446	28.205	1.628	638.5	3.88	796	85	85	1	58	3	4	1	5	5	2.09	25294.99853	26077.1796	2	49	2	1	1	0.34	0.26	0.34	0.26	0.08	0	0	2	NA	1	2	0	2	3557	85	2.141	2.566	31.468	1.886	515	3.35	3	2	2
797	39842	1.391	2.446	20.925	1.628	323.063	3.88	797	284	334	1	71	3	5	2	11	11	5	41236.40235	40961.72936	2	49	2	1	1	0.46	0.41	0.46	0.41	0.05	0	0	1	3	2	1	0	1	1933	309	1.429	2.2705	20.0445	1.6185	284	4.445	1	2	1
798	39861	0.922	1.18	20.925	1.054	436.5	3.88	798	1	1	1	63	4	4	1	5	5	1.5	9714.123141	9950.958117	1	44	1	2	2	0.92	0.86	1	0.9	0.1	1	1	1	3	2	2	1	2	1630.5	1	1.083	1.488	23.507	1.365	394.5	4.685	0	0	1
799	39868	2.505	2.446	28.205	2.223	436.5	3.88	799	92	171	1	58	1	5	2	8	8	3.11	22079.28956	22778.58563	1	56	2	1	1	0.58	0.52	0.58	0.52	0.06	0	0	1	3	2	2	1	1	2703	131.5	3.6275	2.3905	31.514	2.585	406.5	4.47	3	2	2
800	39872	1.821	2.446	28.205	1.628	210.188	6.354	800	292	249	1	64	3	3	1	5	5	1.36	66541.05223	65745.97651	2	46	2	1	1	0.58	0.56	0.58	0.56	0.02	0	0	1	1	3	2	0	1	3004.5	270.5	1.8825	2.3535	28.225	1.8975	236	6.8	2	2	2
801	39892	0.922	1.18	20.925	2.223	323.063	2.029	801	54	0	1	60	4	2	2	9	9	3.73	7775.480849	7965.050797	1	51	2	1	1	0.3	0.56	0.3	0.56	0.26	0	0	1	1	3	2	0	1	1902	27	1.0975	1.009	18.5755	2.021	299	1.43	0	0	1
802	39909	1.821	2.446	28.205	3.301	436.5	12.195	802	201	77	1	81	3	4	2	8	8	3.79	20926.03518	21709.6568	2	50	2	1	1	0.18	0.21	0.18	0.21	0.03	0	0	1	3	2	1	0	1	2264	139	2.074	2.8225	30.0505	2.9575	444.5	10.91	2	2	2
803	39927	1.821	2.446	28.205	2.223	436.5	2.029	803	50	135	1	46	3	5	2	11	11	5	85693.88666	88900.98856	1	45	2	1	1	0.23	0.37	0.23	0.37	0.14	0	0	2	NA	1	2	0	1	3150.5	92.5	1.916	2.407	30.406	2.162	487.5	2.765	2	2	2
804	39929	0.922	1.18	20.925	1.628	210.188	3.88	804	16	1	1	76	1	1	1	6	6	0.84	7101.447409	9420.815342	2	55	2	1	1	0.64	0.56	0.7	0.7	0	0	0	1	3	2	2	0	1	1344	8.5	0.5485	1.096	21.6015	1.3895	121.5	3.18	0	0	1
805	39930	1.821	1.18	13.864	1.054	210.188	2.029	805	270	200	1	50	3	4	1	2	2	0.72	29517.39771	30430.14533	1	49	2	1	1	0.38	0.41	0.38	0.41	0.03	0	0	1	1	3	2	0	1	1568.5	235	1.657	0.7855	10.249	0.604	224	2.01	2	0	0
806	39931	1.391	1.834	13.864	1.628	210.188	6.354	806	208	208	1	56	3	2	1	2	2	0.51	29577.90931	30964.7048	2	44	2	1	1	0.39	0.48	0.39	0.48	0.09	0	0	1	3	2	2	0	1	1930	208	1.216	1.905	17.566	1.803	234	5.85	1	1	0
807	39932	1.391	1.834	28.205	2.223	436.5	3.88	807	339	339	1	63	1	1	2	7	7	1.19	15068.68772	13622.56885	2	53	1	1	2	0.3	0.22	0.3	0.22	0.08	0	0	1	3	2	2	0	1	1574	339	1.388	1.791	32.378	2.076	446	3.76	1	1	2
808	39953	2.505	2.446	39.709	2.223	638.5	3.88	808	209	252	1	69	1	5	2	11	11	5	12399.66653	11651.48662	1	47	1	1	1	0.52	0.42	0.52	0.42	0.1	0	0	1	3	2	2	0	1	2860	230.5	2.315	2.2295	35.145	2.1335	594	4.445	3	2	3
809	39976	0.922	1.18	13.864	1.054	436.5	2.029	809	20	0	1	70	1	1	1	2	2	0.55	4329.095591	6568.463314	1	58	2	1	2	0.42	0.45	0.42	0.45	0.03	0	0	1	3	2	2	0	2	1415.5	10	1.0645	0.9955	11.19	0.8995	385.5	0.91	0	0	0
810	39978	2.505	3.47	39.709	3.301	638.5	12.195	810	316	308	1	48	3	4	2	8	8	2.12	101272.9033	103627.468	1	46	2	1	1	0.5	0.5	0.5	0.5	0	0	0	1	3	2	2	0	1	3030.5	312	2.4155	3.504	56.264	3.824	622.5	16.155	3	3	3
811	39979	1.821	3.47	20.925	1.628	436.5	6.354	811	331	288	1	47	3	4	2	11	11	5	101272.9033	103627.468	1	46	2	1	1	0.44	0.41	0.44	0.41	0.03	0	0	2	NA	1	2	0	1	2840	309.5	1.69	3.245	19.4295	1.738	389	5.195	2	3	1
812	40007	1.821	2.446	28.205	2.223	436.5	3.88	812	252	308	1	69	3	4	2	8	8	3.99	71671.19085	71700.24059	1	46	2	1	1	0.43	0.44	0.43	0.44	0.01	0	0	1	3	2	2	1	1	2262.5	280	1.9465	2.6125	25.3955	1.9625	376	4.09	2	2	2
813	40008	1.391	1.18	13.864	1.628	210.188	2.029	813	214	186	1	73	3	1	1	1	1	0.26	51636.95704	57335.19477	1	49	1	1	1	0.41	0.44	0.41	0.44	0.03	0	0	1	1	3	2	0	1	1960	200	1.2935	1.3755	16.8995	1.7625	239.5	2.23	1	0	0
814	40016	0.922	1.18	13.864	1.628	323.063	2.029	814	86	50	1	41	5	5	2	11	11	4.42	92482.46431	95943.62937	1	54	2	1	1	0.52	0.53	0.52	0.53	0.01	0	0	1	1	3	2	0	2	1424	68	0.8695	0.927	14.832	1.46	290.5	2.74	0	0	0
815	40024	1.821	1.18	20.925	1.628	638.5	3.88	815	2	0	1	41	5	5	2	10	10	3.08	35585.50392	36917.29481	2	57	2	1	1	0.46	0.42	0.46	0.42	0.04	0	0	2	NA	1	2	0	2	1822.5	1	1.821	1.478	22.777	1.898	602.5	4.02	2	0	1
816	40025	1.391	1.18	13.864	1.628	323.063	2.029	816	73	56	1	61	1	1	1	6	6	1.5	6502.722654	6433.521199	2	58	2	1	1	0.55	0.51	0.55	0.51	0.04	0	0	2	NA	1	2	0	1	1734.5	64.5	1.187	1.4035	14.5985	1.3825	280	2.15	1	0	0
817	40055	1.821	3.47	28.205	2.223	436.5	12.195	817	90	58	1	44	3	4	1	1	1	0.1	37048.01114	38335.28097	2	46	2	1	1	0.28	0.3	0.28	0.3	0.02	0	0	2	NA	1	2	0	1	2313.5	74	1.727	3.1515	29.535	2.2055	420.5	10.985	2	3	2
818	40084	1.821	2.446	28.205	2.223	436.5	2.029	818	77	56	1	77	1	1	2	9	9	2.35	7101.447409	10309.99412	2	55	1	1	1	0.55	0.54	0.55	0.54	0.01	0	0	1	3	2	1	0	2	1417	66.5	1.9845	2.144	29.289	2.173	382.5	2.17	2	2	2
819	40104	2.505	3.47	39.709	3.301	638.5	12.195	819	164	152	1	81	3	5	2	8	8	4.09	21792.40106	22608.46567	2	50	2	1	1	0.4	0.53	0.4	0.53	0.13	0	0	1	3	2	2	0	1	3727	158	2.7365	4.571	39.7185	3.7315	735.5	12.85	3	3	3
820	40106	2.505	3.47	39.709	3.301	638.5	12.195	820	0	453	1	50	4	4	1	4	4	0.93	20691.51434	21360.74219	2	58	2	1	1	0.41	0.38	0.41	0.38	0.03	0	0	1	2	3	2	0	1	6186.5	226.5	3.239	5.6665	60.6775	5.191	791	12.135	3	3	3
821	40111	0.922	1.834	13.864	1.054	210.188	2.029	821	29	29	1	70	3	4	1	5	5	2.09	20812.49039	22045.11542	1	57	2	1	1	0.66	0.64	0.7	0.7	0	0	0	1	3	2	2	0	1	2146	29	0.871	1.923	7.588	0.732	260	2.71	0	1	0
822	40118	0.922	1.18	13.864	1.054	210.188	2.029	822	13	0	1	80	1	1	1	6	6	1.68	12399.66653	16449.45909	1	47	2	1	1	0.54	0.54	0.54	0.54	0	0	0	1	1	3	1	0	1	1119.5	6.5	0.8085	1.264	4.994	0.6715	231	2.17	0	0	0
823	40151	0.922	1.18	13.864	1.054	210.188	3.88	823	201	101	1	54	3	2	2	10	10	5	33083.30469	33904.98584	2	46	2	1	1	0.2	0.2	0.2	0.2	0	0	0	1	3	2	2	0	1	1242	151	0.6315	1.205	11.6495	1.051	167	3.26	0	0	0
824	40152	1.391	1.834	20.925	1.628	323.063	2.029	824	4	3	1	68	1	5	2	11	11	5	5903.312169	5547.113917	1	58	2	1	1	0.39	0.42	0.39	0.42	0.03	0	0	2	NA	1	2	0	2	1648.5	3.5	1.5095	1.704	22.5455	1.6195	373.5	1.845	1	1	1
825	40153	1.391	3.47	28.205	1.628	210.188	6.354	825	61	61	1	46	1	1	2	10	10	3.92	14418.97324	15607.60076	2	56	2	1	1	0.37	0.57	0.37	0.57	0.2	0	0	1	1	3	2	0	2	2549.5	61	1.5105	2.9745	26.173	1.581	264.5	6.79	1	3	2
826	40196	0.922	2.446	13.864	1.054	323.063	6.354	826	0	37	1	59	5	5	2	11	11	3.43	87029.44548	89421.9006	1	54	2	1	1	0.4	0.27	0.4	0.27	0.13	0	0	2	NA	1	2	0	2	1881.5	18.5	0.9815	2.2285	10.568	0.9925	288.5	5.6	0	2	0
827	40217	0.922	1.834	13.864	2.223	210.188	2.029	827	3	12	1	71	3	5	2	10	10	4.92	32961.50992	38455.11013	2	52	2	1	1	0.26	0.28	0.26	0.28	0.02	0	0	2	NA	1	2	0	1	2131	7.5	1.1495	1.6925	16.5645	1.9155	255	1.795	0	1	0
828	40237	1.821	2.446	20.925	2.223	638.5	12.195	828	85	239	1	85	3	2	1	3	3	0.91	9383.44559	10683.80403	2	51	2	1	1	0.44	0.5	0.44	0.5	0.06	0	0	1	3	2	1	0	2	2101	162	1.681	2.534	24.213	2.1905	519.5	9.44	2	2	1
829	40244	1.391	1.834	20.925	1.628	323.063	2.029	829	284	167	1	46	4	4	2	11	11	5	26332.62105	27184.29981	2	57	2	1	1	0.48	0.45	0.48	0.45	0.03	0	0	2	NA	1	2	0	1	1721.5	225.5	1.458	1.875	22.2955	1.734	313.5	2.4	1	1	1
830	40277	1.391	1.18	20.925	2.223	323.063	3.88	830	0	0	1	78	3	4	2	7	7	3.18	46474.07114	49780.40436	1	46	2	1	1	0.39	0.21	0.39	0.21	0.18	0	0	1	3	2	2	0	1	2090	0	1.4095	1.497	18.973	2.492	355	4.52	1	0	1
831	40280	2.505	3.47	39.709	3.301	638.5	12.195	831	498	301	1	66	1	4	2	8	8	3.64	4329.095591	4067.883539	1	58	2	1	1	0.47	0.43	0.47	0.43	0.04	0	0	1	3	2	2	0	1	2113	399.5	2.4055	3.6225	38.936	3.7345	540	20.665	3	3	3
832	40293	1.821	2.446	20.925	1.628	323.063	6.354	832	284	158	1	82	3	4	2	7	7	3.11	25709.52677	28238.70046	2	47	2	1	1	0.52	0.54	0.52	0.54	0.02	0	0	2	NA	1	2	0	1	1719.5	221	1.724	2.2025	21.7425	1.852	328	5.01	2	2	1
833	40295	1.821	2.446	28.205	1.628	436.5	6.354	833	5	29	1	64	4	3	2	8	8	3.41	8756.927856	9562.946344	2	51	1	1	1	0.46	0.37	0.46	0.37	0.09	0	0	1	3	2	2	0	1	2144	17	1.911	2.231	26.762	1.895	423	8.25	2	2	2
834	40302	1.821	2.446	39.709	2.223	638.5	12.195	834	98	0	1	55	3	5	1	5	5	2.04	85041.72327	87671.41413	2	48	2	1	1	0.25	0.16	0.25	0.16	0.09	0	0	2	NA	1	2	0	1	2187.5	49	2.0605	2.374	35.6415	2.3815	719	11.925	2	2	3
835	40308	2.505	3.47	39.709	2.223	638.5	12.195	835	346	291	1	46	3	4	1	5	5	1.13	85173.88289	87154.15023	2	44	2	1	1	0.47	0.36	0.47	0.36	0.11	0	0	1	1	3	2	0	1	3006	318.5	2.15	6.2135	37.5065	2.6415	591	72.4	3	3	3
836	40317	2.505	2.446	20.925	2.223	436.5	3.88	836	331	383	1	60	3	4	2	8	8	3.64	63593.78445	62833.9246	2	49	2	1	1	0.51	0.55	0.51	0.55	0.04	0	0	2	NA	1	2	0	2	2426.5	357	2.2505	2.452	23.734	1.9495	410.5	2.945	3	2	1
837	40318	1.391	1.18	13.864	1.054	323.063	2.029	837	6	2	1	74	5	5	1	6	6	2.49	15294.08477	16199.88083	1	55	1	1	1	0.45	0.23	0.45	0.23	0.22	0	0	1	3	2	2	0	1	1438	4	1.2565	1.405	13.0395	0.942	357.5	1.73	1	0	0
838	40345	2.505	3.47	39.709	2.223	638.5	6.354	838	297	231	1	54	3	3	2	8	6	2.5	35168.53578	35641.57146	1	46	2	1	1	0.41	0.46	0.41	0.46	0.05	0	0	1	3	2	2	0	1	4899.5	264	3.977	4.8055	42.8905	2.609	668.5	7.55	3	3	3
839	40350	1.391	1.834	20.925	1.054	323.063	2.029	839	546	291	1	51	3	4	1	99	99	NA	80641.14092	82857.9804	1	45	2	1	1	0.36	0.57	0.36	0.57	0.21	0	0	2	NA	1	2	0	2	2311.5	418.5	1.196	2.0735	19.7105	1.1795	307	1.815	1	1	1
840	40353	1.391	1.18	13.864	1.628	323.063	3.88	840	0	0	1	66	3	3	1	6	6	2.42	67421.62537	67849.13312	2	46	2	1	1	0.28	0.3	0.28	0.3	0.02	0	0	1	3	2	2	0	1	1395	0	1.3925	1.258	13.1785	1.4225	275.5	3.825	1	0	0
841	40364	1.391	1.834	20.925	1.054	323.063	2.029	841	195	495	1	52	1	4	2	8	8	4.69	19018.43919	19775.57986	2	54	2	1	1	0.15	0.22	0.15	0.22	0.07	0	0	2	NA	1	2	0	1	1919.5	345	1.2615	2.0065	18.827	0.816	304.5	2.68	1	1	1
842	40370	2.505	3.47	39.709	3.301	638.5	12.195	842	410	75	1	48	3	5	2	11	11	5	104643.8183	108279.7714	2	47	2	1	1	0.23	0.24	0.23	0.24	0.01	0	0	1	3	2	2	0	1	3924	242.5	3.1985	4.6985	53.1165	4.2505	836.5	19.45	3	3	3
843	40373	2.505	3.47	28.205	2.223	436.5	12.195	843	436	563	1	43	3	2	1	2	2	0.41	39383.13652	39286.38796	1	46	2	1	1	0.49	0.43	0.49	0.43	0.06	0	0	1	3	2	2	0	2	3505	499.5	2.954	6.788	28.106	1.9545	488	15.055	3	3	2
844	40382	1.821	2.446	28.205	2.223	436.5	6.354	844	65	14	1	83	3	4	1	6	6	3.55	17895.92441	19661.46158	1	44	2	1	1	0.4	0.34	0.4	0.34	0.06	0	0	2	NA	1	1	0	2	2092.5	39.5	1.6335	2.3005	28.309	2.401	442	5.925	2	2	2
845	40391	2.505	2.446	28.205	2.223	436.5	12.195	845	4	2	1	69	3	3	1	3	3	0.87	34328.7342	34342.64831	2	46	2	1	1	0.55	0.57	0.55	0.57	0.02	0	0	1	3	2	2	0	1	2222	3	2.204	2.773	30.7185	1.9895	504	9.095	3	2	2
846	40398	1.391	1.834	39.709	3.301	638.5	2.029	846	50	50	1	56	4	2	2	7	7	2.88	20697.83744	21504.29906	1	51	2	2	2	0.46	0.48	0.46	0.48	0.02	0	0	2	NA	1	2	1	1	2719.5	50	1.5615	2.0175	35.6115	3.2435	558.5	2.325	1	1	3
847	40399	2.505	2.446	28.205	2.223	436.5	6.354	847	4	4	1	85	3	5	2	8	8	4.02	20926.03518	21709.6568	2	50	2	1	1	0.29	0.37	0.29	0.37	0.08	0	0	1	3	2	2	0	1	1943.5	4	2.1	2.1515	28.721	2.3535	404	6.875	3	2	2
848	40408	1.821	1.834	20.925	1.054	210.188	3.88	848	0	0	1	49	4	3	2	8	8	3.98	25524.81409	26584.65761	2	50	1	1	1	0.55	0.54	0.55	0.54	0.01	0	0	1	1	3	2	0	2	2550	0	1.6175	1.5285	20.633	1.313	241	3.94	2	1	1
849	40410	1.391	1.834	13.864	3.301	638.5	12.195	849	6	31	1	77	3	4	2	7	7	2.65	41236.40235	40961.72936	2	49	2	1	1	0.32	0.35	0.32	0.35	0.03	0	0	1	3	2	2	0	1	1580	18.5	1.464	1.81	17.47	4.5655	573	13.825	1	1	0
850	40435	2.505	3.47	39.709	3.301	638.5	6.354	850	241	11	1	51	1	4	2	11	11	5	22079.28956	22778.58563	1	56	2	1	1	0.58	0.48	0.58	0.48	0.1	0	0	1	3	2	2	0	1	3370.5	126	2.588	2.839	49.715	2.8065	649.5	6.78	3	3	3
851	40452	1.821	1.834	39.709	3.301	323.063	3.88	851	43	0	1	40	4	2	2	9	9	3.42	23284.07077	23995.27434	1	48	2	1	1	0.55	0.53	0.55	0.53	0.02	0	0	2	NA	1	2	0	1	2668.5	21.5	1.666	2.1255	58.4175	3.218	289	3.325	2	1	3
852	40459	1.391	1.834	20.925	1.054	436.5	12.195	852	202	95	1	54	3	3	2	11	11	5	68545.73766	70430.07233	1	44	2	1	1	0.43	0.48	0.43	0.48	0.05	0	0	1	1	3	2	0	1	1625.5	148.5	1.307	1.781	17.947	1.013	377.5	27.46	1	1	1
853	40474	1.821	3.47	39.709	3.301	436.5	12.195	853	142	190	1	55	3	3	1	6	6	1.25	31777.30822	32650.87215	2	57	2	1	1	0.25	0.25	0.25	0.25	0	0	0	1	1	3	2	0	1	2296	166	2.046	3.108	47.163	3.5925	455	12.41	2	3	3
854	40492	1.391	2.446	20.925	2.223	436.5	6.354	854	455	256	1	41	1	1	1	1	1	0	17120.13628	17662.36587	1	48	2	1	1	0.4	0.5	0.4	0.5	0.1	0	0	1	3	2	2	0	1	2187	355.5	1.572	2.62	18.13	2.035	492	5.81	1	2	1
855	40523	2.505	3.47	20.925	1.628	436.5	6.354	855	502	196	1	67	1	1	2	11	11	5	4137.77669	4278.343145	2	57	1	2	2	0.34	0.45	0.34	0.45	0.11	0	0	1	3	2	1	0	1	2162.5	349	2.1235	3.109	20.762	1.435	510.5	8.27	3	3	1
856	40534	1.821	3.47	28.205	2.223	323.063	2.029	856	241	278	1	45	3	3	2	11	11	5	71904.20132	74844.39736	1	58	2	1	1	0.48	0.41	0.48	0.41	0.07	0	0	1	1	3	2	0	1	2291	259.5	2.022	3.3305	32.042	2.1505	274.5	2.855	2	3	2
857	40540	0.922	1.18	13.864	1.054	323.063	3.88	857	543	543	1	82	3	4	2	8	8	3.64	27291.26798	29976.0454	2	53	2	1	1	0.37	0.37	0.37	0.37	0	0	0	1	3	2	1	0	2	1335	543	1.071	1.446	11.163	1.024	278	3.11	0	0	0
858	40551	2.505	3.47	39.709	3.301	638.5	12.195	858	77	224	1	65	3	4	1	5	5	1.39	31962.04142	31580.13819	2	50	2	1	1	0.21	0.17	0	0.2	0.2	0	0	1	3	2	2	0	1	4324.5	150.5	2.947	3.989	40.856	3.612	622	10.49	3	3	3
859	40561	2.505	3.47	28.205	3.301	436.5	12.195	859	475	431	1	54	3	5	2	9	9	5	67592.1814	69682.29123	2	52	2	1	1	0.34	0.43	0.34	0.43	0.09	0	0	1	3	2	2	0	1	3108.5	453	4.6685	3.861	31.2775	2.794	503.5	9.765	3	3	2
860	40563	1.391	1.18	28.205	2.223	436.5	2.029	860	104	79	1	70	4	2	2	8	8	3.74	11283.11448	11078.89382	1	52	1	1	1	0.36	0.31	0.36	0.31	0.05	0	0	2	NA	1	2	0	1	1707	91.5	1.3875	1.301	29.7665	2.14	428	2.865	1	0	2
861	40575	1.391	2.446	20.925	2.223	436.5	12.195	861	3	3	1	85	3	3	1	5	5	2.45	20926.03518	22984.63307	2	44	2	1	1	0.37	0.3	0.37	0.3	0.07	0	0	1	3	2	1	0	1	1494.5	3	1.476	2.3635	18.4265	2.41	392.5	9.105	1	2	1
862	40585	2.505	2.446	28.205	1.628	323.063	6.354	862	173	173	1	61	1	1	1	5	5	1.49	5207.7281	5152.307874	1	57	1	1	1	0.32	0.42	0.32	0.42	0.1	0	0	1	1	3	2	0	1	2054	173	2.589	2.497	28.597	1.639	343	5.22	3	2	2
863	40587	2.505	3.47	39.709	3.301	638.5	12.195	863	369	369	1	45	3	4	2	11	11	5	95268.17767	97483.13435	2	46	2	1	1	0.26	0.32	0.26	0.32	0.06	0	0	2	NA	1	2	0	1	2349	369	3.098	4.6	44.759	4.664	711	20.01	3	3	3
864	40591	2.505	3.47	39.709	3.301	638.5	6.354	864	86	41	1	48	4	4	2	11	11	3.94	20697.83744	21367.26979	1	51	2	1	1	0.28	0.29	0.28	0.29	0.01	0	0	2	NA	1	2	0	1	3825.5	63.5	2.493	3.002	44.7045	3.295	584.5	6.97	3	3	3
865	40596	2.505	3.47	39.709	3.301	638.5	6.354	865	68	68	1	44	4	3	1	1	1	0.27	16736.37321	17388.48205	2	45	2	1	1	0.42	0.4	0.42	0.4	0.02	0	0	1	1	3	2	0	1	5134	68	2.182	4.246	61.895	4.208	587	7.35	3	3	3
866	40597	1.391	1.834	20.925	2.223	323.063	6.354	866	77	76	1	42	1	4	1	3	3	0.44	20000.65123	20634.1126	1	53	2	1	1	0.22	0.33	0.22	0.33	0.11	0	0	1	3	2	2	0	1	2201	76.5	1.372	2.103	24.074	1.948	281	5.57	1	1	1
867	40633	1.821	3.47	39.709	3.301	436.5	12.195	867	911	911	1	51	1	2	2	11	11	5	15213.9009	15320.93528	1	58	2	1	1	0.39	0.38	0.39	0.38	0.01	0	0	2	NA	1	2	0	1	4713	911	1.911	5.208	56.554	4.755	399	21.19	2	3	3
868	40637	1.821	3.47	28.205	3.301	638.5	6.354	868	412	527	1	53	3	1	2	9	9	4.24	80151.79799	82142.50666	2	44	1	1	1	0.51	0.39	0.51	0.39	0.12	0	0	1	1	3	2	0	1	3067	469.5	1.689	3.6805	27.143	2.7255	521	7.715	2	3	2
869	40639	2.505	2.446	28.205	1.628	436.5	12.195	869	534	369	1	47	3	5	2	11	11	5	85693.88666	88900.98856	1	45	2	1	1	0.46	0.35	0.46	0.35	0.11	0	0	2	NA	1	2	0	1	2621	451.5	2.138	2.5425	25.158	1.3745	469.5	55.535	3	2	2
870	40643	1.821	1.834	28.205	2.223	323.063	2.029	870	145	129	1	67	1	3	1	5	5	1.24	3251.361327	3055.178372	1	58	1	1	1	0.37	0.33	0.37	0.33	0.04	0	0	1	1	3	2	0	1	2109	137	1.9905	1.785	30.0935	2.4225	328.5	2.865	2	1	2
871	40644	1.821	2.446	20.925	2.223	323.063	6.354	871	8	5	1	71	3	2	1	4	4	0.9	15391.933	15289.40834	2	44	1	1	1	0.26	0.38	0.26	0.38	0.12	0	0	1	3	2	2	0	1	1334.5	6.5	1.8805	2.725	24.179	2.178	336	7.37	2	2	1
872	40646	1.821	1.834	28.205	2.223	436.5	3.88	872	211	144	1	51	3	4	2	7	7	1.59	80696.21253	82914.56594	1	55	2	1	1	0.27	0.33	0.27	0.33	0.06	0	0	1	3	2	2	0	1	3822.5	177.5	1.837	1.852	30.466	1.9235	473	3.57	2	1	2
873	40684	2.505	3.47	28.205	2.223	638.5	12.195	873	3	4	1	54	3	3	1	13	13	NA	36339.13661	37241.68199	2	47	2	1	1	0.48	0.52	0.48	0.52	0.04	0	0	1	3	2	2	0	1	1162.5	3.5	2.144	2.855	24.9025	2.636	539.5	12.21	3	3	2
874	40688	2.505	3.47	39.709	3.301	638.5	6.354	874	86	299	1	43	3	4	1	6	6	1.37	89859.35778	89638.60938	2	52	2	1	1	0.36	0.41	0.3	0.3	0	0	0	2	NA	1	2	0	1	4984.5	192.5	3.8485	4.6815	41.22	2.7475	740	7.365	3	3	3
875	40697	1.821	2.446	39.709	3.301	638.5	3.88	875	104	0	1	44	1	1	1	NA	NA	NA	22079.28956	23899.39496	1	56	1	1	1	0.58	0.54	0.58	0.54	0.04	0	0	1	3	2	2	0	1	3419.5	52	1.923	2.6795	38.258	3.8445	534.5	3.925	2	2	3
876	40702	1.821	3.47	20.925	1.628	436.5	3.88	876	274	11	1	49	3	3	2	11	11	5	85693.88666	88900.98856	2	47	2	1	1	0.33	0.26	0.33	0.26	0.07	0	0	2	NA	1	2	0	1	3377.5	142.5	1.7145	3.1225	23.6045	1.658	505.5	4.34	2	3	1
877	40711	1.821	2.446	39.709	2.223	323.063	12.195	877	23	1	1	68	4	3	1	12	2	0.84	9188.76901	9412.795601	1	52	2	1	2	0.25	0.3	0.25	0.3	0.05	0	0	1	1	3	2	0	1	2104	12	2.026	2.175	35.187	2.61	372	13.01	2	2	3
878	40718	0.922	1.834	20.925	1.628	323.063	6.354	878	3	115	1	82	1	2	1	5	5	1.56	6502.722654	8966.534093	2	58	2	1	1	0.58	0.59	0.58	0.59	0.01	0	0	1	3	2	1	1	1	1396.5	59	0.987	1.729	20.2895	1.65	333	6.24	0	1	1
879	40721	0.922	1.18	20.925	2.223	323.063	2.029	879	29	72	1	41	1	2	1	2	2	0.44	24368.21112	26377.00369	1	57	2	1	1	0.34	0.27	0.34	0.27	0.07	0	0	1	1	3	2	0	1	1961	50.5	1.1535	1.0945	20.787	2.0365	301.5	2.82	0	0	1
880	40725	2.505	3.47	39.709	3.301	638.5	6.354	880	52	253	1	40	3	3	2	8	8	1.92	95268.17767	97483.13435	2	46	2	1	1	0.32	0.19	0.32	0.19	0.13	0	0	2	NA	1	2	0	1	3755	152.5	2.6705	4.8755	38.1805	3.084	764.5	5.515	3	3	3
881	40726	1.821	3.47	39.709	2.223	436.5	3.88	881	510	608	1	48	3	4	2	11	11	5	90370.19705	93752.31031	2	48	1	1	1	0.35	0.29	0.35	0.29	0.06	0	0	1	3	2	2	0	1	3225	559	1.849	2.974	41.719	2.6355	381.5	3.305	2	3	3
882	40771	2.505	3.47	39.709	3.301	638.5	3.88	882	202	72	1	48	4	5	1	99	3	1.22	27414.8496	28553.17133	2	46	2	1	1	0.33	0.42	0.33	0.42	0.09	0	0	2	NA	1	2	0	1	3979.5	137	2.6055	3.1095	36.7685	3.199	707	4.675	3	3	3
883	40772	0.922	1.834	20.925	2.223	210.188	6.354	883	714	330	1	56	3	4	2	9	9	3.73	105888.795	104617.1144	1	49	2	1	1	0.12	0.15	0.12	0.15	0.03	0	0	1	2	3	2	0	2	2230	522	1.0345	2.113	21.11	1.953	266.5	6.69	0	1	1
884	40773	1.391	2.446	13.864	3.301	436.5	12.195	884	6	2	1	72	3	3	1	6	6	2.12	39086.24089	39544.58195	2	44	2	1	1	0.27	0.28	0.27	0.28	0.01	0	0	1	3	2	2	0	1	1317	4	1.6005	2.389	14.9615	2.7265	400	9.225	1	2	0
885	40784	1.391	1.834	13.864	1.628	323.063	3.88	885	333	10	1	85	3	3	1	12	12	NA	12121.72537	12575.65016	2	47	2	1	1	0.31	0.47	0.31	0.47	0.16	0	0	1	3	2	2	0	1	2406	171.5	1.5185	2.0515	17.1615	1.503	348	3.53	1	1	0
886	40797	1.821	3.47	20.925	1.628	323.063	3.88	886	251	377	1	41	1	4	2	11	11	3.54	22079.28956	22778.58563	1	56	2	1	1	0.57	0.48	0.57	0.48	0.09	0	0	2	NA	1	2	0	1	3434.5	314	1.791	3.927	21.0725	1.5125	374.5	4.32	2	3	1
887	40800	1.821	2.446	39.709	3.301	436.5	6.354	887	0	0	1	81	3	3	2	7	7	2.88	21792.40106	22608.46567	2	50	2	1	1	0.44	0.37	0.44	0.37	0.07	0	0	1	3	2	2	0	1	2725	0	1.7485	2.382	40.9665	3.752	472	6.25	2	2	3
888	40807	2.505	3.47	28.205	3.301	638.5	12.195	888	11	16	1	76	3	5	1	5	5	1.74	40704.4636	41181.7806	2	50	2	1	1	0.37	0.54	0.37	0.54	0.17	0	0	2	NA	1	2	0	1	1613.5	13.5	2.435	2.875	28.7815	3.0275	599	12.505	3	3	2
889	40810	0.922	1.834	13.864	1.054	210.188	3.88	889	254	319	1	71	3	3	1	5	5	1.6	17082.22895	18302.19922	1	53	2	1	1	0.28	0.19	0.28	0.19	0.09	0	0	1	3	2	2	0	2	1525.5	286.5	0.9015	1.946	15.4975	1.1175	201	4.62	0	1	0
890	40812	1.821	1.834	20.925	1.628	323.063	3.88	890	5	9	1	40	4	4	2	10	10	4.35	28551.47367	29474.91701	1	50	2	1	1	0.42	0.46	0.42	0.46	0.04	0	0	2	NA	1	2	0	2	2768.5	7	1.855	1.5615	22.75	1.792	286.5	3.12	2	1	1
891	40824	1.391	1.834	20.925	1.628	436.5	3.88	891	23	22	1	71	3	4	1	6	6	2.65	33426.51421	35813.75264	1	44	2	1	1	0.57	0.38	0.57	0.38	0.19	0	0	1	3	2	2	0	1	2009	22.5	1.3305	1.689	19.7245	1.7075	460	4.94	1	1	1
892	40828	2.505	3.47	28.205	2.223	638.5	12.195	892	717	608	1	43	3	3	1	2	2	0.35	34493.84588	35295.81749	2	50	2	1	1	0.61	0.57	0.5	0.5	0	0	0	1	1	3	2	0	1	2875	662.5	2.716	3.605	30.8175	2.4895	689	11.685	3	3	2
893	40858	1.391	1.834	13.864	1.054	210.188	3.88	893	16	3	1	49	1	2	1	6	6	1.63	20256.87849	20399.39173	2	58	1	1	1	0.37	0.37	0.37	0.37	0	0	0	1	3	2	2	0	2	1542	9.5	1.3945	1.553	16.129	1.357	269.5	3.74	1	1	0
894	40860	0.922	1.834	13.864	1.628	323.063	6.354	894	0	81	1	82	3	1	1	4	4	0.9	11035.67039	11240.85015	1	48	2	1	2	0.19	0.24	0.19	0.24	0.05	0	0	2	NA	1	2	0	1	1226.5	40.5	1.157	1.5285	14.5685	1.57	313.5	7.195	0	1	0
895	40877	2.505	2.446	39.709	3.301	638.5	3.88	895	81	197	1	41	1	2	1	4	4	0.95	23503.33688	23668.68993	2	48	2	1	1	0.38	0.44	0.38	0.44	0.06	0	0	2	NA	1	2	0	1	3058.5	139	2.1835	2.4465	33.8065	2.934	740.5	4.82	3	2	3
896	40888	1.391	1.834	13.864	2.223	436.5	3.88	896	0	1	1	66	1	1	1	6	6	2.34	3251.361327	3361.814928	2	58	2	1	1	0.25	0.27	0.25	0.27	0.02	0	0	1	3	2	2	0	1	1724	0.5	1.2395	1.6825	14.0385	2.112	380.5	3.885	1	1	0
897	40891	2.505	3.47	39.709	1.628	436.5	6.354	897	581	1348	1	40	3	5	2	7	7	2.07	99218.01162	102931.2552	1	50	2	1	1	0.58	0.58	0.58	0.58	0	0	0	2	NA	1	2	0	1	3596.5	964.5	2.0985	5.207	37.252	1.5165	479.5	6.91	3	3	3
898	40908	1.821	1.834	28.205	2.223	638.5	6.354	898	213	0	1	41	5	4	1	4	4	1.67	101272.9033	104791.7306	1	48	2	1	1	0.48	0.48	0.48	0.48	0	0	0	1	1	3	2	0	1	2267	106.5	1.86	2.0425	31.056	2.157	649	6.375	2	1	2
899	40912	0.922	1.18	20.925	1.054	210.188	2.029	899	314	120	1	61	1	1	2	8	8	1.87	5903.312169	5840.489593	2	58	2	1	1	0.3	0.33	0.3	0.33	0.03	0	0	1	3	2	2	1	1	1668	217	0.9245	1.3235	20.3455	1.1885	255	0.91	0	0	1
900	40933	0.922	1.18	13.864	1.054	210.188	2.029	900	0	190	1	52	1	5	1	6	6	3.13	18143.98362	18866.31145	1	55	1	1	1	0.52	0.42	0.52	0.42	0.1	0	0	1	3	2	2	0	1	1338	95	0.902	1.393	9.3485	0.683	149.5	1.86	0	0	0
901	40953	2.505	2.446	28.205	2.223	638.5	12.195	901	317	259	1	42	3	4	2	11	11	4.25	34493.84588	35295.81749	2	50	2	1	1	0.39	0.23	0.39	0.23	0.16	0	0	2	NA	1	2	0	1	2889.5	288	2.5735	2.6495	29.5495	2.6045	521	25.75	3	2	2
902	40954	1.391	1.834	20.925	2.223	323.063	3.88	902	34	7	1	69	4	2	1	77	77	NA	8747.041662	9552.15019	1	48	2	1	1	0.48	0.62	0.4	0.6	0.2	0	0	1	1	3	2	0	1	2616.5	20.5	1.472	1.654	22.8675	1.973	323.5	3.425	1	1	1
903	40965	2.505	3.47	28.205	2.223	638.5	2.029	903	412	203	1	50	1	4	2	11	11	5	18143.98362	18866.31145	1	55	2	1	1	0.22	0.36	0.22	0.36	0.14	0	0	1	1	3	2	0	1	3399.5	307.5	2.6415	3.032	30.603	1.9365	629.5	2.64	3	3	2
904	40995	0.922	1.18	20.925	1.054	323.063	2.029	904	0	87	1	49	3	3	1	12	12	NA	88700.19569	91782.17183	2	50	2	1	1	0.51	0.49	0.51	0.49	0.02	0	0	1	1	3	2	0	1	2254	43.5	0.793	0.955	18.072	1.358	278.5	2.63	0	0	1
905	41005	1.821	1.834	28.205	1.628	638.5	12.195	905	77	95	1	65	4	1	2	8	8	4.09	7775.480849	7965.050797	1	51	2	1	1	0.49	0.55	0.49	0.55	0.06	0	0	1	1	3	2	0	1	1811	86	2.0275	1.981	28.716	1.804	698	9.21	2	1	2
906	41014	1.821	1.834	28.205	2.223	323.063	3.88	906	181	204	1	55	4	4	2	7	7	4.08	27550.16576	28623.61855	1	58	2	1	1	0.49	0.51	0.49	0.51	0.02	0	0	1	1	3	2	0	1	2629.5	192.5	1.936	1.965	27.251	1.9195	330.5	4.61	2	1	2
907	41021	0.922	1.834	13.864	1.054	210.188	2.029	907	426	446	1	66	2	2	2	8	8	2.21	50222.23929	49622.15134	1	58	2	1	1	0.5	0.49	0.5	0.49	0.01	0	0	2	NA	1	2	0	1	602.5	436	0.751	1.636	6.349	0.4595	82.5	1.845	0	1	0
908	41022	1.821	1.834	28.205	1.628	323.063	3.88	908	214	79	1	66	4	2	2	11	11	5	7289.413082	7960.356341	2	49	1	1	1	0.33	0.39	0.33	0.39	0.06	0	0	1	3	2	2	0	2	2296.5	146.5	1.6525	2.126	24.463	1.3765	369	3.8	2	1	2
909	41024	0.922	1.18	13.864	1.054	210.188	2.029	909	0	0	1	41	4	4	2	9	9	2.87	32380.32423	33724.82282	1	49	1	1	1	0.4	0.38	0.4	0.38	0.02	0	0	1	3	2	2	0	2	1291	0	0.774	1.149	16.186	1.052	159	2.32	0	0	0
910	41025	1.391	3.47	28.205	3.301	436.5	6.354	910	338	267	1	59	5	4	2	10	10	5	98473.73276	100919.4984	2	47	2	1	1	0.26	0.36	0.26	0.36	0.1	0	0	2	NA	1	2	0	2	3445	302.5	1.332	3.017	31.906	2.943	441	6.09	1	3	2
911	41053	2.505	3.47	28.205	3.301	436.5	12.195	911	78	98	1	75	3	1	1	4	4	1.21	18910.38174	19305.7729	1	45	2	1	2	0.33	0.3	0.33	0.3	0.03	0	0	1	3	2	1	0	1	2388.5	88	2.78	3.153	32.079	3.1525	510	14.04	3	3	2
912	41063	1.391	1.834	28.205	2.223	323.063	3.88	912	219	0	1	49	4	2	1	4	4	0.75	25858.3804	26932.07428	2	56	1	1	1	0.47	0.48	0.47	0.48	0.01	0	0	1	1	3	2	0	1	3467.5	109.5	1.252	1.7225	31.3785	1.953	365	3.83	1	1	2
913	41072	0.922	1.18	28.205	2.223	210.188	2.029	913	111	137	1	44	1	1	1	6	6	0.99	19018.43919	19811.90488	2	54	2	1	1	0.37	0.35	0.37	0.35	0.02	0	0	1	3	2	2	0	1	2023	124	0.982	0.8665	27.0075	2.2525	235.5	0.975	0	0	2
914	41081	1.821	3.47	39.709	3.301	323.063	12.195	914	315	188	1	45	3	5	2	11	11	5	104643.8183	107076.7558	2	47	2	1	1	0.34	0.34	0.34	0.34	0	0	0	2	NA	1	2	0	1	3606	251.5	1.7385	4.46	55.5145	4.3645	364	13.31	2	3	3
915	41082	2.505	3.47	39.709	3.301	436.5	12.195	915	0	0	1	56	3	5	2	11	11	5	93367.84651	96255.00076	1	50	2	1	2	0.53	0.31	0.53	0.31	0.22	1	1	2	NA	1	2	0	2	3185.5	0	2.638	4.659	32.919	4.5505	510.5	17.84	3	3	3
916	41087	2.505	1.834	28.205	3.301	436.5	12.195	916	142	183	1	51	3	4	2	11	11	5	80641.14092	83134.75538	1	45	2	1	1	0.41	0.41	0.41	0.41	0	0	0	1	3	2	2	0	2	3047	162.5	2.3205	1.643	29.522	7.9905	399.5	20.19	3	1	2
917	41094	1.391	1.834	20.925	1.054	323.063	6.354	917	151	0	1	46	3	4	2	11	11	5	91406.64771	95144.30781	1	47	1	1	1	0.54	0.57	0.54	0.57	0.03	0	0	2	NA	1	2	0	2	2137	75.5	1.4435	1.588	21.293	1.0215	317.5	6.735	1	1	1
918	41106	0.922	1.18	13.864	1.054	210.188	6.354	918	0	0	1	73	4	1	1	4	4	1.33	10740.70665	10546.3034	1	48	2	1	1	0.35	0.26	0.35	0.26	0.09	0	0	1	2	3	2	1	2	1112.5	0	0.9575	1.403	13.043	1.11	210	5.075	0	0	0
919	41135	2.505	3.47	39.709	3.301	638.5	12.195	919	7	99	1	51	3	4	2	11	11	5	89650.90557	91877.54102	2	46	2	1	1	0.51	0.4	0.51	0.4	0.11	0	0	2	NA	1	2	0	1	3598.5	53	2.2715	3.7595	39.352	3.746	616.5	10.09	3	3	3
920	41156	1.391	1.834	39.709	2.223	323.063	2.029	920	100	29	1	65	1	1	2	10	10	2.78	4157.782918	4113.536125	2	56	2	2	1	0.38	0.38	0.38	0.38	0	0	0	1	3	2	2	0	2	2884	64.5	1.499	2.024	36.6515	2.2675	364	2.83	1	1	3
921	41175	1.391	1.834	28.205	1.628	436.5	3.88	921	259	100	1	52	3	4	2	8	8	0.95	80151.79799	79189.20802	2	44	2	1	1	0.36	0.38	0.36	0.38	0.02	0	0	1	3	2	2	0	1	2667.5	179.5	1.531	1.935	29.7525	1.413	377.5	3.74	1	1	2
922	41190	1.391	2.446	39.709	3.301	436.5	12.195	922	213	198	1	65	3	4	1	5	5	1.79	60645.86585	64631.15863	1	45	2	1	1	0.45	0.32	0.45	0.32	0.13	0	0	1	3	2	2	0	1	2811	205.5	1.5085	2.236	39.0895	3.243	387	19.905	1	2	3
923	41191	2.505	3.47	28.205	1.628	638.5	6.354	923	574	758	1	48	3	3	1	5	5	0.77	80913.48388	83941.67874	1	48	2	1	1	0.52	0.59	0.52	0.59	0.07	0	0	1	1	3	2	0	1	2246	666	2.225	3.294	28.5585	1.639	578	6.625	3	3	2
924	41192	1.391	2.446	20.925	2.223	436.5	6.354	924	558	410	1	63	3	5	2	11	11	5	50832.44506	53556.39394	2	52	2	1	1	0.34	0.35	0.34	0.35	0.01	0	0	1	1	3	2	0	1	2137.5	484	1.34	2.6555	23.1415	2.034	492.5	5.095	1	2	1
925	41204	1.821	2.446	28.205	2.223	436.5	12.195	925	75	0	1	60	4	1	1	4	4	0.75	12164.19791	12460.76689	1	49	1	1	1	0.55	0.51	0.55	0.51	0.04	0	0	1	3	2	2	0	2	1826	37.5	2.0675	2.321	27.263	2.6345	398.5	11.225	2	2	2
926	41220	0.922	1.18	13.864	2.223	210.188	6.354	926	8	6	1	82	4	2	1	6	6	1.69	7720.319907	7949.67027	2	45	2	2	2	0.48	0.41	0.48	0.41	0.07	0	0	2	NA	1	1	0	2	1067.5	7	0.618	1.019	8.232	2.16	117	6.52	0	0	0
927	41236	1.391	2.446	20.925	1.628	323.063	6.354	927	125	91	1	57	3	4	2	11	11	5	84561.00447	83545.46176	2	49	2	1	1	0.43	0.57	0.43	0.57	0.14	0	0	2	NA	1	2	0	2	2573.5	108	1.319	2.282	23.429	1.443	321	7.475	1	2	1
928	41238	1.391	2.446	39.709	2.223	436.5	6.354	928	250	410	1	53	3	4	1	3	3	1.38	95301.57612	97668.55577	1	46	2	1	1	0.52	0.64	0.5	0.5	0	0	0	1	1	3	2	0	1	2470	330	1.5655	2.806	35.5745	2.093	376	7.82	1	2	3
929	41255	1.391	2.446	39.709	2.223	436.5	3.88	929	971	621	1	52	4	2	2	7	7	3.27	24459.92099	25381.5002	1	52	2	1	1	0.51	0.47	0.51	0.47	0.04	0	0	1	1	3	2	0	1	2373	796	1.593	2.8115	38.5395	2.0525	440	4.46	1	2	3
930	41266	1.821	3.47	39.709	3.301	436.5	12.195	930	650	471	1	41	3	4	1	4	4	0.93	31465.7394	32643.3477	1	48	2	1	1	0.51	0.55	0.51	0.55	0.04	0	0	1	3	2	2	0	1	5799	560.5	2.0465	3.826	35.864	3.4065	505.5	12.335	2	3	3
931	41268	1.391	3.47	20.925	1.628	638.5	12.195	931	40	150	1	59	4	4	2	11	11	5	25524.81409	25584.42697	2	50	1	1	1	0.49	0.4	0.49	0.4	0.09	0	0	2	NA	1	2	0	1	2227	95	1.262	3.0995	21.8755	1.735	685.5	14.04	1	3	1
932	41274	2.505	3.47	39.709	3.301	436.5	12.195	932	1728	2578	1	40	3	4	1	4	4	0.75	37048.01114	37909.36633	2	46	2	1	1	0.29	0.29	0.29	0.29	0	0	0	1	3	2	2	0	1	2993	2153	2.2955	6.135	54.1005	2.9825	465.5	8.805	3	3	3
933	41306	2.505	3.47	28.205	2.223	436.5	6.354	933	334	120	1	41	3	1	1	2	2	0.61	26501.17073	26436.06798	2	56	2	1	1	0.35	0.29	0.35	0.29	0.06	0	0	1	1	3	2	0	2	3625.5	227	2.461	2.8595	26.7305	2.2	477.5	5.035	3	3	2
934	41316	1.391	1.18	20.925	1.054	210.188	2.029	934	174	117	1	46	3	2	2	11	11	5	85173.88289	88133.3338	2	44	2	1	1	0.25	0.23	0.25	0.23	0.02	0	0	1	2	3	2	0	1	2004.5	145.5	1.2925	1.1645	18.6145	0.922	256.5	1.405	1	0	1
935	41326	1.391	1.18	20.925	1.628	323.063	2.029	935	494	227	1	57	3	3	1	6	6	2.1	105888.795	104617.1144	1	49	2	1	1	0.44	0.48	0.44	0.48	0.04	0	0	1	1	3	2	0	2	2012.5	360.5	1.301	1.361	24.2785	1.8495	328	1.825	1	0	1
936	41342	1.821	3.47	39.709	3.301	436.5	6.354	936	428	570	1	51	3	5	2	11	11	5	104532.1858	105938.1998	2	53	2	1	1	0.43	0.38	0.43	0.38	0.05	0	0	2	NA	1	2	0	2	2805.5	499	1.907	3.002	35.723	2.784	424.5	7.17	2	3	3
937	41355	2.505	2.446	28.205	3.301	638.5	12.195	937	90	90	1	40	1	1	2	8	5	0.85	20000.65123	20191.17545	1	53	2	1	1	0.32	0.31	0.32	0.31	0.01	0	0	1	1	3	2	0	1	2569	90	2.424	2.516	29.074	3.112	735	16.73	3	2	2
938	41360	1.391	1.18	39.709	3.301	436.5	6.354	938	142	84	1	52	3	3	2	9	9	5	84561.00447	83545.46176	2	49	2	1	1	0.48	0.42	0.48	0.42	0.06	0	0	2	NA	1	2	0	1	2039.5	113	1.486	1.473	33.419	2.694	425.5	5.15	1	0	3
939	41376	1.821	2.446	20.925	2.223	436.5	6.354	939	247	137	1	71	3	3	1	12	12	NA	39086.24089	38825.88999	2	44	2	1	1	0.46	0.34	0.46	0.34	0.12	0	0	1	3	2	2	0	1	1839.5	192	1.618	2.4495	23.8155	1.994	473	6.68	2	2	1
940	41394	2.505	3.47	39.709	3.301	638.5	12.195	940	160	111	1	76	3	1	1	4	4	1.44	43718.50637	44632.60271	2	46	2	1	1	0.38	0.44	0.38	0.44	0.06	0	0	1	3	2	2	0	1	2178.5	135.5	2.7395	3.292	42.0675	3.3095	675	13.415	3	3	3
941	41403	1.391	3.47	28.205	2.223	323.063	6.354	941	277	246	1	60	1	3	2	11	11	5	7101.447409	6672.955219	1	57	1	1	1	0.53	0.52	0.53	0.52	0.01	0	0	2	NA	1	2	0	2	2802	261.5	1.451	2.95	25.342	2.08	342	6.03	1	3	2
942	41409	2.505	3.47	39.709	3.301	638.5	12.195	942	3	185	1	51	1	3	2	7	7	2.55	18143.98362	18718.64055	1	55	2	1	1	0.65	0.58	0.6	0.5	0.1	0	0	2	NA	1	2	0	1	3478.5	94	2.5525	3.0075	32.8445	3.4385	614	11.725	3	3	3
943	41416	2.505	2.446	28.205	2.223	436.5	6.354	943	2	4	1	80	3	1	1	4	4	1.36	11035.67039	11552.83418	2	46	2	2	1	0.65	0.39	0.8	0.3	0.5	1	1	1	3	2	2	1	1	1780.5	3	2.382	2.733	25.0655	2.0495	457	8.34	3	2	2
944	41424	1.821	3.47	39.709	2.223	436.5	6.354	944	352	66	1	53	3	4	2	11	11	5	98473.73276	99798.25731	2	47	2	1	1	0.24	0.27	0.24	0.27	0.03	0	0	1	3	2	1	0	1	3721	209	1.9895	2.8495	33.222	2.284	477.5	5.97	2	3	3
945	41427	1.821	3.47	20.925	2.223	436.5	6.354	945	202	237	1	68	3	3	2	7	7	2.23	63593.78445	62833.9246	2	49	2	1	1	0.2	0.34	0.2	0.34	0.14	0	0	1	3	2	2	0	1	1935	219.5	1.977	3.001	24.2765	2.0835	446	7.38	2	3	1
946	41436	1.391	3.47	28.205	2.223	210.188	12.195	946	72	72	1	63	3	3	2	10	10	5	79633.26888	80138.20835	1	49	2	1	1	0.29	0.26	0	0	0	0	0	2	NA	1	2	0	1	3590	72	1.228	4.429	32.194	2.011	242	8.83	1	3	2
947	41450	2.505	3.47	28.205	2.223	638.5	6.354	947	16	0	1	57	3	5	2	11	11	5	87029.44548	89720.6014	1	54	2	1	1	0.5	0.23	0.5	0.23	0.27	0	0	2	NA	1	2	0	1	2802	8	2.222	2.859	31.215	2.536	583.5	8.315	3	3	2
948	41454	2.505	3.47	28.205	3.301	638.5	12.195	948	8	11	1	66	3	4	2	8	8	2.6	32389.07074	32002.06508	2	54	1	1	1	0.23	0.35	0.23	0.35	0.12	0	0	1	3	2	2	0	1	1867.5	9.5	2.1925	3.313	27.3855	3.0405	689	17.85	3	3	2
949	41462	2.505	3.47	39.709	3.301	638.5	6.354	949	710	829	1	56	3	5	2	9	9	4.83	95301.57612	97668.55577	1	48	2	1	1	0.22	0.2	0.22	0.2	0.02	0	0	2	NA	1	2	0	1	3738.5	769.5	2.344	4.325	40.591	3.055	721	8.145	3	3	3
950	41477	1.391	1.834	13.864	1.054	323.063	3.88	950	188	39	1	71	3	3	1	5	5	1.5	9935.266183	10074.15007	1	67	1	1	2	0.66	0.58	0.8	0.8	0	1	1	1	3	2	2	0	2	1419.5	113.5	1.3215	1.556	17.2985	1.2385	276.5	4.705	1	1	0
951	41482	2.505	2.446	28.205	2.223	638.5	3.88	951	4	84	1	64	1	2	1	15	15	4.01	9811.075078	11602.17864	2	65	2	1	2	0.41	0.35	0.41	0.35	0.06	0	0	1	3	2	2	0	1	2301.5	44	2.4075	2.1925	28.7495	2.009	579.5	3.88	3	2	2
952	41494	0.922	3.47	39.709	3.301	210.188	12.195	952	226	226	1	40	1	3	2	7	7	1.3	14685.35251	14950.79529	1	65	2	1	1	0.48	0.57	0.48	0.57	0.09	0	0	1	2	3	2	0	1	2106	226	0.91	4.717	49.659	5.465	200	14.41	0	3	3
953	41504	2.505	2.446	39.709	2.223	436.5	6.354	953	120	150	1	63	3	5	2	8	8	3.29	55319.9907	54933.70889	1	68	2	1	1	0.33	0.35	0.33	0.35	0.02	0	0	1	3	2	2	0	1	3025.5	135	2.45	2.6705	35.0055	2.6605	408	5.375	3	2	3
954	41514	1.821	3.47	20.925	1.628	638.5	12.195	954	444	444	1	70	3	5	2	8	8	4.33	30137.04798	31072.53457	2	63	1	1	1	0.29	0.36	0.29	0.36	0.07	0	0	1	3	2	1	0	1	1469	444	1.756	2.943	22.167	1.912	616	9.33	2	3	1
955	41518	2.505	3.47	28.205	2.223	638.5	12.195	955	497	380	1	50	3	5	1	14	14	5	89486.19318	89649.81245	2	60	2	1	1	0.41	0.4	0.41	0.4	0.01	0	0	2	NA	1	2	0	1	2084.5	438.5	2.367	2.978	30.3555	2.466	548.5	11.03	3	3	2
956	41522	0.922	1.834	13.864	1.054	210.188	3.88	956	148	112	1	72	3	4	1	4	4	1.21	10561.92294	10847.19638	2	72	2	1	1	0.44	0.4	0.44	0.4	0.04	0	0	2	NA	1	2	0	1	1602.5	130	0.9935	1.545	13.385	0.705	267	4.715	0	1	0
957	41525	2.505	2.446	39.709	2.223	638.5	3.88	957	197	237	1	51	4	3	2	8	8	2.84	20000.25749	19889.42144	2	68	2	1	1	0.47	0.54	0.47	0.54	0.07	0	0	1	3	2	2	0	2	2938	217	2.4165	2.434	34.4715	2.176	518.5	4.11	3	2	3
958	41531	0.922	1.834	20.925	1.628	323.063	3.88	958	97	337	1	43	2	2	2	8	8	1.81	23869.57889	24716.79448	2	61	2	1	1	0.59	0.48	0.59	0.48	0.11	0	0	2	NA	1	2	0	1	1617.5	217	1.108	1.583	24.2005	1.5665	307.5	4.915	0	1	1
959	41550	2.505	2.446	20.925	2.223	436.5	6.354	959	102	51	1	45	1	3	1	3	3	0.47	23869.57889	23928.57174	2	61	2	1	1	0.37	0.51	0.3	0.4	0.1	0	0	1	3	2	2	0	1	1858	76.5	2.2815	2.1535	23.113	2.5605	457	6.045	3	2	1
960	41562	2.505	1.834	28.205	2.223	436.5	3.88	960	33	39	1	50	3	4	1	14	14	5	101584.687	106265.3396	2	66	2	1	1	0.39	0.39	0.39	0.39	0	0	0	2	NA	1	1	0	1	2562	36	2.189	1.785	28.0285	2.3725	419	3.67	3	1	2
961	41565	2.505	3.47	39.709	3.301	638.5	12.195	961	428	403	1	72	3	3	1	5	5	1.46	9471.568094	9299.250643	1	60	2	1	1	0.4	0.52	0.4	0.52	0.12	0	0	1	1	3	2	0	1	2620.5	415.5	3.406	4.1975	48.447	3.8085	949.5	20.135	3	3	3
962	41567	2.505	3.47	20.925	3.301	436.5	6.354	962	160	116	1	51	2	4	2	7	7	2.92	12250.08278	13450.09872	1	68	2	1	1	0.36	0.4	0.36	0.4	0.04	0	0	1	2	3	2	0	1	2715.5	138	2.2075	3.5935	22.2775	3.227	476	6.08	3	3	1
963	41570	0.922	1.18	13.864	1.054	210.188	2.029	963	151	189	1	55	3	1	1	2	2	0.76	25211.30734	27716.51575	2	59	2	1	1	0.34	0.29	0.34	0.29	0.05	0	0	1	1	3	2	0	2	544	170	0.634	0.7165	6.631	0.3295	90.5	1.3	0	0	0
964	41574	1.391	2.446	28.205	2.223	323.063	12.195	964	541	302	1	57	3	4	1	15	15	5	126291.0481	126521.9625	2	63	2	1	1	0.51	0.49	0.51	0.49	0.02	0	0	1	1	3	2	0	1	2187	421.5	1.573	2.5445	29.291	1.9635	362.5	13.04	1	2	2
965	41581	0.922	1.18	39.709	1.628	323.063	6.354	965	53	53	1	60	4	3	2	8	8	2.77	6852.086052	6766.285859	1	59	2	1	1	0.47	0.48	0.47	0.48	0.01	0	0	1	1	3	2	0	3	1791	53	1.091	1.21	42.289	1.769	312	6.01	0	0	3
966	41664	1.821	1.834	20.925	1.054	210.188	2.029	966	239	239	1	64	3	4	1	3	3	1.27	46864.6789	48150.20647	1	61	2	1	1	0.56	0.54	0.56	0.54	0.02	0	0	1	1	3	2	1	3	1278	239	1.752	1.654	19.784	1.084	241	2.67	2	1	1
967	41671	1.821	1.834	20.925	2.223	436.5	6.354	967	27	29	1	80	3	3	1	5	5	1.92	25948.20428	26750.64492	2	60	2	1	1	0.4	0.29	0.4	0.29	0.11	0	0	2	NA	1	1	0	2	1736.5	28	1.786	1.9575	18.103	2.1465	478.5	7.835	2	1	1
968	41677	1.821	2.446	28.205	2.223	638.5	12.195	968	91	7	1	71	3	3	2	7	7	3.02	28468.94398	28069.71324	2	68	2	1	1	0.45	0.36	0.45	0.36	0.09	0	0	2	NA	1	2	0	2	2034	49	2.0915	2.138	27.6405	2.477	598.5	9.14	2	2	2
969	41690	0.922	1.834	13.864	1.628	210.188	3.88	969	376	461	1	52	1	5	1	15	15	5	17560.19321	18832.37897	2	65	2	1	1	0.48	0.46	0.48	0.46	0.02	0	0	1	3	2	2	0	1	1809	418.5	1.0695	1.7405	16.072	1.4375	239.5	4.51	0	1	0
970	41693	2.505	3.47	39.709	3.301	638.5	12.195	970	485	189	1	50	4	4	1	15	15	5	18724.12272	19714.51964	1	74	2	1	1	0.49	0.5	0.49	0.5	0.01	0	0	1	1	3	2	0	1	2398	337	2.8895	4.294	43.1935	3.3995	851	14.985	3	3	3
971	41705	0.922	1.18	13.864	1.054	210.188	2.029	971	83	47	1	62	4	3	2	9	9	2.42	8567.88471	8297.073173	2	59	2	1	1	0.46	0.4	0.46	0.4	0.06	0	0	1	1	3	2	0	1	1268	65	0.7125	0.76	13.1465	1.0585	244.5	1.37	0	0	0
972	41713	2.505	3.47	13.864	1.054	210.188	2.029	972	2758	313	1	42	3	4	1	5	5	1.28	22505.36051	22501.08015	1	60	2	1	1	0.48	0.51	0.48	0.51	0.03	0	0	1	1	3	2	0	1	1188.5	1535.5	2.202	3.628	15.7415	0.4775	204	1.285	3	3	0
973	41739	0.922	1.18	13.864	1.054	210.188	2.029	973	0	0	1	69	4	1	1	3	3	0.99	7963.934774	8380.580277	1	72	1	1	1	0.54	0.39	0.54	0.39	0.15	0	0	2	NA	1	2	0	1	771.5	0	0.6965	0.7935	10.0005	0.5225	237	1.505	0	0	0
974	41759	1.821	2.446	39.709	3.301	436.5	12.195	974	92	92	1	41	3	2	1	6	6	1.01	26649.74295	26644.67436	2	59	2	1	1	0.28	0.36	0.28	0.36	0.08	0	0	1	1	3	2	0	1	2809	92	1.671	2.57	33.223	3.286	397	13.35	2	2	3
975	41772	0.922	1.18	13.864	1.054	210.188	3.88	975	0	0	1	69	2	2	2	7	7	2.86	7817.358091	8986.38881	2	61	2	1	1	0.46	0.39	0.46	0.39	0.07	0	0	1	3	2	2	0	1	820	0	0.969	1.237	13.006	1.241	216	4.24	0	0	0
976	41791	2.505	3.47	28.205	2.223	436.5	12.195	976	72	48	1	78	3	2	2	7	7	2.56	28153.11442	27640.9212	1	67	2	1	1	0.63	0.7	0.9	0.7	0.2	1	1	1	3	2	1	0	1	2231	60	2.244	2.892	29.4005	2.5375	472.5	8.99	3	3	2
977	41793	2.505	3.47	39.709	3.301	638.5	12.195	977	279	327	1	43	3	3	1	5	3	1.18	26731.56033	27906.90909	1	65	2	1	1	0.58	0.55	0.58	0.55	0.03	0	0	2	NA	1	2	0	2	4597.5	303	2.5945	5.4735	49.7745	3.8595	570	15	3	3	3
978	41794	0.922	2.446	20.925	1.628	323.063	3.88	978	673	673	1	44	3	3	1	5	5	1.61	30828.74834	31916.00829	1	61	2	1	1	0.5	0.37	0.5	0.37	0.13	0	0	1	1	3	2	0	2	2159	673	1.146	2.494	24.265	1.856	286	3.26	0	2	1
979	41827	0.922	1.18	20.925	1.054	323.063	2.029	979	2	1093	1	78	3	5	2	9	9	4.38	28004.10278	27494.62055	1	63	2	1	1	0.39	0.44	0.39	0.44	0.05	0	0	2	NA	1	1	0	1	815	547.5	0.853	1.2355	23.3805	1.1675	276.5	0.745	0	0	1
980	41868	1.391	1.834	13.864	1.628	323.063	6.354	980	262	80	1	78	3	1	1	5	5	1.61	34961.87448	34680.53154	2	60	2	1	1	0.53	0.59	0.53	0.59	0.06	0	0	1	3	2	1	0	1	1768	171	1.2515	1.9165	16.6655	1.855	363.5	6.07	1	1	0
981	41881	2.505	3.47	39.709	3.301	638.5	6.354	981	343	355	1	70	3	3	1	15	15	5	34961.87448	40315.04325	2	60	2	1	1	0.51	0.45	0.51	0.45	0.06	0	0	1	3	2	2	0	1	2361	349	2.375	2.9745	38.885	2.955	1139.5	7.27	3	3	3
982	41896	2.505	3.47	39.709	3.301	436.5	12.195	982	726	538	1	53	3	3	1	3	3	0.48	20831.60805	20869.69719	2	59	2	1	1	0.52	0.43	0.52	0.43	0.09	0	0	1	1	3	2	0	1	2555	632	2.3305	3.1055	40.7525	3.373	483.5	16.78	3	3	3
983	41921	0.922	1.18	13.864	1.054	210.188	2.029	983	37	3	1	60	2	1	1	4	1	0	4510.010941	4993.354504	1	73	2	1	1	0.47	0.33	0.47	0.33	0.14	0	0	2	NA	1	1	0	1	1098	20	0.6225	1.099	13.5265	1.142	132.5	1.85	0	0	0
984	41961	1.821	3.47	28.205	2.223	638.5	6.354	984	369	424	1	46	3	3	1	15	15	4.72	115338.8957	117384.3292	2	66	1	1	1	0.48	0.39	0.48	0.39	0.09	0	0	2	NA	1	2	0	1	3249	396.5	1.8215	3.4555	28.114	2.4585	560	6.705	2	3	2
985	41966	1.821	1.18	13.864	1.054	210.188	2.029	985	76	76	1	62	5	3	2	7	7	2.05	38694.44899	38472.01343	2	69	2	1	1	0.35	0.31	0.35	0.31	0.04	0	0	1	3	2	2	0	2	760	76	1.705	0.739	11.267	0.988	223	0.93	2	0	0
986	41973	1.821	3.47	28.205	2.223	638.5	12.195	986	286	303	1	71	3	4	1	5	5	2.35	30052.77379	29781.65506	1	60	1	1	2	0.48	0.37	0.48	0.37	0.11	0	0	1	1	3	2	0	1	2193.5	294.5	1.868	3.0365	30.0935	2.244	608	11.72	2	3	2
987	41990	2.505	2.446	39.709	3.301	638.5	6.354	987	138	163	1	45	1	1	2	7	7	1.99	28374.25929	30429.89321	2	65	2	1	1	0.63	0.6	0.5	0.5	0	0	0	1	3	2	2	0	1	4145.5	150.5	2.2975	2.776	46.458	3.6705	809	6.015	3	2	3
988	42002	1.821	1.834	20.925	1.628	436.5	2.029	988	77	241	1	52	4	5	1	14	14	5	20345.89528	21422.07452	1	63	2	1	1	0.5	0.54	0.5	0.54	0.04	0	0	2	NA	1	2	0	1	2287	159	1.9975	1.5555	21.363	1.6775	494	2.23	2	1	1
989	42003	1.391	2.446	13.864	1.054	323.063	3.88	989	5	5	1	68	1	1	1	2	2	0.33	8605.549653	8925.327539	1	66	2	1	1	0.47	0.54	0.47	0.54	0.07	0	0	2	NA	1	1	1	1	1198	5	1.232	2.135	10.774	0.768	278	3.88	1	2	0
990	42004	1.821	2.446	39.709	3.301	436.5	6.354	990	0	29	1	52	1	3	2	10	10	5	15232.987	16759.55488	1	71	2	1	1	0.39	0.38	0.39	0.38	0.01	0	0	2	NA	1	2	0	1	3933.5	14.5	1.7215	2.507	33.7945	3.5325	513	6.81	2	2	3
991	42018	1.821	2.446	20.925	2.223	323.063	3.88	991	8	8	1	62	1	1	1	6	6	1.01	4825.353894	5342.49316	1	70	2	1	1	0.44	0.39	0.44	0.39	0.05	0	0	1	3	2	2	0	1	2837	8	1.98	2.163	23.75	2.084	324	4.19	2	2	1
992	42021	2.505	3.47	39.709	3.301	323.063	6.354	992	297	0	1	44	1	1	2	7	7	1.74	16596.32699	17559.00133	1	73	2	1	1	0.55	0.52	0.55	0.52	0.03	0	0	1	3	2	2	0	2	1855.5	148.5	3.3685	3.0765	33.975	2.762	345.5	6.855	3	3	3
993	42033	1.391	1.18	28.205	2.223	323.063	2.029	993	0	83	1	63	4	1	1	1	1	0.1	6527.944321	6869.463774	2	68	2	1	1	0.54	0.6	0.3	0.6	0.3	1	0	2	NA	1	2	0	1	1991.5	41.5	1.576	1.395	27.1245	1.966	359	2.83	1	0	2
994	42049	2.505	2.446	39.709	2.223	638.5	6.354	994	85	167	1	44	3	4	1	14	14	5	90756.45097	99152.80406	2	64	2	1	1	0.28	0.3	0.28	0.3	0.02	0	0	2	NA	1	1	1	1	3167	126	2.9255	2.628	34.868	2.1575	569	5.38	3	2	3
995	42050	2.505	3.47	39.709	3.301	638.5	12.195	995	172	170	1	52	3	5	2	9	9	5	107490.707	109447.5471	1	71	1	1	1	0.28	0.44	0.28	0.44	0.16	0	0	2	NA	1	2	0	2	1883	171	3.006	4.0905	40.346	3.7675	1109	15.185	3	3	3
996	42073	1.821	1.18	20.925	1.628	436.5	2.029	996	42	123	1	42	1	2	2	7	7	1.93	20643.62113	21287.53971	2	71	2	1	1	0.53	0.51	0.53	0.51	0.02	0	0	2	NA	1	2	0	1	1900.5	82.5	1.61	1.293	18.7615	1.539	404	1.73	2	0	1
997	42075	0.922	1.18	13.864	1.054	323.063	2.029	997	665	361	1	46	3	3	1	14	14	3.77	82011.62348	91163.60298	2	63	2	1	1	0.4	0.41	0.4	0.41	0.01	0	0	1	1	3	2	0	1	3175.5	513	0.9415	1.4065	13.377	1.258	308	2.405	0	0	0
998	42125	0.922	1.18	13.864	1.628	210.188	3.88	998	0	23	1	80	4	1	2	8	8	2.36	11442.00238	12515.91336	2	67	2	2	1	0.49	0.45	0.49	0.45	0.04	0	0	2	NA	1	1	0	1	1261.5	11.5	0.96	1.2045	13.715	1.3845	178	4.735	0	0	0
999	42135	1.821	1.834	28.205	1.628	436.5	3.88	999	289	4	1	50	3	2	1	6	6	2.88	24672.29151	24717.40308	1	64	1	1	2	0.57	0.52	0.57	0.52	0.05	0	0	1	3	2	2	0	2	2321	146.5	1.881	1.9405	30.2155	1.551	435.5	4.42	2	1	2
1000	42170	1.821	2.446	39.709	3.301	436.5	12.195	1000	28	0	1	79	3	2	1	4	4	1.2	30137.04798	32585.05768	2	63	2	1	1	0.62	0.39	0.7	0.6	0.1	0	0	2	NA	1	2	0	1	2909	14	1.782	2.614	35.1615	3.302	404.5	8.645	2	2	3
1001	42190	0.922	2.446	39.709	1.628	323.063	2.029	1001	705	474	1	80	3	3	1	5	5	1.31	13015.21771	13589.54763	2	59	1	1	1	0.51	0.46	0.51	0.46	0.05	0	0	2	NA	1	1	0	1	2043.5	589.5	1.102	2.175	32.7675	1.834	300	2.365	0	2	3
1002	42200	0.922	1.18	13.864	1.054	210.188	3.88	1002	127	138	1	65	3	3	1	5	5	1.71	61587.52901	61442.88679	1	64	1	1	1	0.4	0.4	0.4	0.4	0	0	0	2	NA	1	2	0	1	1166.5	132.5	0.734	1.192	12.59	1.236	176	3.385	0	0	0
1003	42212	1.391	1.834	28.205	1.054	323.063	3.88	1003	137	228	1	50	3	4	1	14	14	5	83459.20123	83611.80056	2	63	2	1	1	0.53	0.43	0.53	0.43	0.1	0	0	2	NA	1	2	0	1	2387	182.5	1.1875	1.9455	28.207	1.153	351	3.11	1	1	2
1004	42215	1.391	1.18	20.925	1.628	323.063	3.88	1004	139	256	1	77	2	2	1	1	1	0.18	6468.351302	7360.980165	1	62	2	1	1	0.38	0.37	0.38	0.37	0.01	0	0	1	3	2	2	0	1	1823.5	197.5	1.4035	1.435	19.1265	1.8845	368.5	4.68	1	0	1
1005	42239	1.821	1.834	28.205	2.223	210.188	3.88	1005	266	343	1	58	3	5	1	15	15	5	121613.6019	121835.9639	2	61	2	1	1	0.44	0.34	0.44	0.34	0.1	0	0	2	NA	1	2	0	1	1535.5	304.5	1.8895	1.961	25.296	2.006	237.5	3.725	2	1	2
1006	42251	1.821	2.446	39.709	3.301	436.5	12.195	1006	152	202	1	43	1	1	1	99	99	NA	18072.48918	18399.15562	2	72	2	1	1	0.37	0.31	0.2	0.2	0	0	0	2	NA	1	2	0	1	4146	177	1.841	2.5005	37.864	3.3835	420.5	10.47	2	2	3
1007	42262	2.505	2.446	39.709	1.628	436.5	3.88	1007	314	286	1	50	3	3	1	15	15	5	121613.6019	124186.8437	2	61	2	1	1	0.44	0.26	0.44	0.26	0.18	0	0	2	NA	1	2	0	1	2568.5	300	2.2165	2.472	33.241	1.794	454.5	4.14	3	2	3
1008	42265	2.505	3.47	39.709	3.301	436.5	12.195	1008	852	435	1	60	2	3	1	15	15	5	7130.271363	8106.386671	2	70	2	2	2	0.37	0.32	0.37	0.32	0.05	0	0	1	3	2	2	0	1	2372.5	643.5	2.189	4.2385	32.607	2.8175	458	11.16	3	3	3
1009	42294	1.821	2.446	28.205	3.301	638.5	12.195	1009	101	101	1	63	1	4	1	5	5	1.71	7160.648074	7721.6167	2	72	2	1	1	0.53	0.49	0.53	0.49	0.04	0	0	1	3	2	2	0	1	2234	101	2.029	2.56	29.965	2.929	560	15.32	2	2	2
1010	42299	1.821	2.446	39.709	3.301	436.5	12.195	1010	58	78	1	40	4	3	2	10	10	2.19	37936.25765	38732.56696	2	61	2	1	1	0.46	0.51	0.46	0.51	0.05	0	0	1	1	3	2	0	1	2741.5	68	1.777	2.3885	33.8575	3.0625	402	10.73	2	2	3
1011	42364	1.821	1.834	13.864	1.054	436.5	3.88	1011	77	77	1	77	1	1	2	8	8	1.81	5914.429103	6284.181656	2	69	2	1	1	0.59	0.62	0.7	0.5	0.2	0	0	2	NA	1	2	0	1	1549	77	1.99	1.557	15.947	0.848	499	3.4	2	1	0
1012	42396	1.821	1.834	28.205	2.223	323.063	3.88	1012	193	1	1	56	2	3	1	6	6	2.14	10981.23254	11008.37228	2	62	2	1	1	0.48	0.44	0.48	0.44	0.04	0	0	2	NA	1	2	0	1	2259.5	97	1.8575	1.8405	30.546	2.2755	375	3.34	2	1	2
1013	42404	1.821	3.47	20.925	2.223	436.5	12.195	1013	50	0	1	79	3	3	1	15	15	5	39256.72563	39719.01034	2	59	1	1	1	0.31	0.3	0.31	0.3	0.01	0	0	1	3	2	1	0	1	1491.5	25	1.8725	3.023	23.9985	2.0645	438	11.07	2	3	1
1014	42416	0.922	1.18	13.864	1.628	210.188	3.88	1014	0	0	1	62	4	4	1	6	6	2.29	10497.32436	10633.55211	2	65	2	1	1	0.29	0.33	0.29	0.33	0.04	0	0	1	3	2	2	0	1	1179	0	0.709	1.355	14.407	1.4535	144.5	4.325	0	0	0
1015	42428	2.505	3.47	39.709	3.301	638.5	3.88	1015	349	302	1	53	3	4	1	12	12	NA	104240.2302	104430.8262	2	61	2	1	1	0.3	0.25	0.3	0.25	0.05	0	0	1	1	3	2	0	1	3542	325.5	3.202	3.202	38.107	2.9435	641	4.405	3	3	3
1016	42433	0.922	1.18	13.864	1.054	210.188	2.029	1016	175	174	1	53	1	1	1	4	4	0.73	16143.00808	17312.52284	1	66	2	1	1	0.38	0.44	0.38	0.44	0.06	0	0	1	1	3	2	0	1	824	174.5	0.351	0.6975	10.658	0.807	85	1.285	0	0	0
1017	42437	1.821	1.18	28.205	2.223	436.5	2.029	1017	284	94	1	52	3	3	1	4	4	0.55	21191.57563	21802.81286	1	64	2	1	1	0.49	0.49	0.49	0.49	0	0	0	2	NA	1	2	0	2	1656.5	189	1.9725	1.003	31.259	2.606	445.5	1.1	2	0	2
1018	42452	2.505	3.47	39.709	2.223	638.5	6.354	1018	577	807	1	54	5	4	2	7	7	2.7	81663.15864	89777.89975	1	67	2	1	1	0.34	0.3	0.34	0.3	0.04	0	0	1	3	2	2	0	1	2647.5	692	3.0965	4.4635	48.3745	2.6135	729.5	7.665	3	3	3
1019	42473	2.505	2.446	39.709	3.301	638.5	12.195	1019	173	170	1	53	3	5	1	15	15	5	66478.66305	67688.88969	1	70	2	1	1	0.4	0.4	0.4	0.4	0	0	0	2	NA	1	2	0	1	2758	171.5	2.1545	2.6945	48.0015	3.4925	846	16.275	3	2	3
1020	42490	1.391	1.834	13.864	1.628	436.5	6.354	1020	1	2	1	46	3	5	2	7	7	1.25	28063.33823	28058.00078	2	60	2	1	1	0.27	0.24	0.27	0.24	0.03	0	0	2	NA	1	2	0	2	2426.5	1.5	1.263	1.7755	17.512	1.4805	380	5	1	1	0
1021	42492	1.391	1.834	13.864	1.054	323.063	3.88	1021	192	144	1	71	4	1	1	6	6	1.51	10683.39074	10754.11155	1	59	2	1	1	0.47	0.42	0.5	0.3	0.2	0	0	2	NA	1	2	0	2	2549.5	168	1.2095	1.595	15.156	1.052	272	3.29	1	1	0
1022	42493	1.821	2.446	20.925	1.628	436.5	3.88	1022	150	250	1	57	3	5	1	14	14	5	82326.83785	82477.36674	1	60	2	1	1	0.54	0.48	0.54	0.48	0.06	0	0	1	1	3	2	0	1	3268	200	1.793	2.194	24.3315	1.696	469	4.735	2	2	1
1023	42495	2.505	1.834	20.925	1.628	210.188	3.88	1023	246	265	1	48	4	3	2	9	9	4.29	28456.58978	30702.71732	2	67	2	1	1	0.54	0.55	0.54	0.55	0.01	0	0	1	1	3	2	0	1	2292	255.5	2.2485	1.998	22.745	1.387	264	3.57	3	1	1
1024	42496	2.505	3.47	39.709	2.223	638.5	3.88	1024	129	0	1	43	1	3	1	14	6	2.5	15028.79723	15497.57747	2	70	2	1	1	0.35	0.24	0.35	0.24	0.11	0	0	1	1	3	2	0	2	5188.5	64.5	3.1795	4.255	41.776	2.196	911	4.935	3	3	3
1025	42519	2.505	3.47	39.709	3.301	638.5	12.195	1025	95	237	1	62	1	1	1	15	15	2.5	5534.662799	5972.103252	2	72	2	1	1	0.72	0.71	0.8	0.7	0.1	1	0	1	1	3	2	0	1	2842.5	166	3.475	3.7655	42.141	3.7545	765	46.21	3	3	3
1026	42524	1.391	1.18	13.864	1.054	210.188	2.029	1026	220	153	1	64	3	3	2	9	9	4.67	46864.6789	47353.39188	1	61	2	1	1	0.38	0.18	0.38	0.18	0.2	0	0	1	3	2	2	0	1	1455.5	186.5	1.348	1.3665	12.2025	1.3005	222	2.445	1	0	0
1027	42526	0.922	2.446	20.925	1.628	210.188	3.88	1027	140	420	1	65	3	4	2	9	9	3.41	77460.91098	75785.34036	2	60	2	1	1	0.42	0.38	0.42	0.38	0.04	0	0	2	NA	1	2	0	2	2452	280	1.0745	2.485	17.8925	1.6465	248	4.715	0	2	1
1028	42546	2.505	2.446	28.205	3.301	323.063	12.195	1028	257	258	1	51	3	2	1	6	6	2.48	22515.39801	24752.7181	1	67	2	1	1	0.34	0.41	0.34	0.41	0.07	0	0	1	3	2	2	0	2	2661.5	257.5	3.351	2.316	32.161	3.3225	370	9.485	3	2	2
1029	42594	1.821	3.47	39.709	3.301	638.5	6.354	1029	266	402	1	64	3	3	2	10	10	4.64	53088.2953	51939.93303	2	63	2	1	1	0.52	0.53	0.52	0.53	0.01	0	0	1	3	2	2	0	1	3560	334	2.0215	3.3135	41.7215	3.3155	638.5	8.24	2	3	3
1030	42613	0.922	2.446	39.709	3.301	436.5	3.88	1030	138	138	1	52	1	1	1	15	15	5	16143.00808	17312.52284	1	66	1	1	1	0.21	0.4	0.21	0.4	0.19	0	0	1	1	3	2	0	1	3127	138	1.081	2.33	38.97	3.074	459	2.98	0	2	3
1031	42628	1.821	2.446	20.925	1.628	436.5	3.88	1031	291	193	1	41	3	5	1	15	15	5	116710.0803	120766.6669	1	69	2	1	1	0.33	0.23	2	2	0	1	1	2	NA	1	2	0	1	2425	242	1.8055	2.7245	17.8995	1.37	410	4.31	2	2	1
1032	42636	2.505	3.47	39.709	3.301	638.5	12.195	1032	207	173	1	55	2	4	1	15	15	5	12775.87449	13174.38127	2	71	2	1	1	0.49	0.34	0.49	0.34	0.15	0	0	2	NA	1	2	0	1	2824	190	3.5505	4.2805	53.3115	4.759	717	22.4	3	3	3
1033	42639	2.505	3.47	39.709	3.301	638.5	6.354	1033	204	163	1	64	3	3	1	15	15	5	46864.6789	47353.39188	1	61	2	1	1	0.48	0.5	0.48	0.5	0.02	0	0	1	1	3	2	0	1	2738	183.5	3.402	2.9325	47.4535	3.129	638.5	8.2	3	3	3
1034	42647	1.391	1.834	20.925	1.054	323.063	3.88	1034	34	148	1	48	1	4	1	15	15	5	28374.25929	31153.79672	2	65	2	1	1	0.51	0.34	0.51	0.34	0.17	0	0	2	NA	1	2	0	1	2652	91	1.363	2.1295	17.7265	1.2355	337.5	3.375	1	1	1
1035	42648	2.505	3.47	39.709	3.301	638.5	6.354	1035	107	103	1	44	3	2	1	3	3	0.58	72445.23626	72431.45769	1	60	2	1	1	0.31	0.26	0.31	0.26	0.05	0	0	2	NA	1	2	0	1	4056.5	105	2.6915	3.0565	34.1445	2.884	774	7.055	3	3	3
1036	42651	1.821	3.47	39.709	3.301	436.5	6.354	1036	284	232	1	76	3	3	1	3	3	1.18	9471.568094	9299.250643	1	60	2	1	1	0.51	0.4	0.51	0.4	0.11	0	0	1	3	2	2	0	1	3006	258	1.7835	2.965	34.434	3.088	412	7.065	2	3	3
1037	42659	1.391	1.18	39.709	2.223	323.063	3.88	1037	0	8	1	40	1	1	2	7	7	1.94	23538.03593	24272.23748	1	69	2	1	1	0.4	0.31	0.4	0.31	0.09	0	0	2	NA	1	2	0	1	2299	4	1.1845	1.4215	41.1345	2.585	296.5	3.585	1	0	3
1038	42664	1.821	2.446	20.925	1.628	323.063	6.354	1038	0	0	1	53	4	4	1	6	6	1.55	22436.10665	22311.77178	1	68	2	1	1	0.59	0.61	0.5	0.8	0.3	1	0	1	1	3	2	0	1	2921.5	0	1.8125	2.134	22.024	1.8125	374	5.23	2	2	1
1039	42681	2.505	1.834	28.205	2.223	638.5	2.029	1039	0	0	1	59	4	3	1	1	1	0	23747.32497	25621.74214	2	67	2	1	1	0.42	0.38	0.42	0.38	0.04	0	0	2	NA	1	2	0	1	2243	0	2.376	1.796	28.742	2.322	846	1.16	3	1	2
1040	42683	1.821	1.834	13.864	1.628	323.063	6.354	1040	164	145	1	75	3	5	1	15	15	5	23204.91726	22782.74723	1	70	2	1	1	0.39	0.24	0.39	0.24	0.15	0	0	1	3	2	2	0	1	1609.5	154.5	1.703	2.014	17.29	1.5675	365	5.81	2	1	0
1041	42695	2.505	1.18	28.205	1.628	638.5	2.029	1041	0	0	1	50	5	3	1	15	15	5	61574.5014	63076.90364	2	69	2	1	1	0.61	0.51	0.5	0.6	0.1	0	0	2	NA	1	2	0	1	2072	0	2.16	1.426	28.998	1.885	781	0.76	3	0	2
1042	42700	1.821	2.446	28.205	3.301	638.5	12.195	1042	202	337	1	64	5	5	1	4	4	1.44	40868.48014	41825.34509	2	69	2	1	1	0.43	0.37	0.43	0.37	0.06	0	0	2	NA	1	2	0	1	2158.5	269.5	2.0645	2.595	31.4	3.0015	614.5	8.585	2	2	2
1043	42715	2.505	3.47	39.709	2.223	638.5	6.354	1043	506	736	1	51	3	5	1	15	15	5	78824.4509	80492.31019	2	62	2	1	1	0.33	0.28	0.33	0.28	0.05	0	0	1	3	2	2	0	1	3158.5	621	2.1795	2.996	32.8195	2.0555	562.5	5.325	3	3	3
1044	42717	0.922	1.18	13.864	1.054	210.188	2.029	1044	140	142	1	47	3	2	1	6	5	1.13	33478.62622	33472.25883	2	60	1	1	1	0.42	0.35	0.42	0.35	0.07	0	0	1	1	3	2	1	1	846	141	0.5625	0.8925	13.437	0.7735	138.5	2.945	0	0	0
1045	42733	1.391	1.834	20.925	1.628	210.188	3.88	1045	29	29	1	68	4	2	2	9	9	2.83	9938.910884	12273.2238	2	65	2	1	1	0.34	0.33	0.34	0.33	0.01	0	0	2	NA	1	2	0	1	2418	29	1.202	1.819	20.408	1.536	267	4.54	1	1	1
1046	42736	0.922	1.18	13.864	1.054	210.188	2.029	1046	33	158	1	61	1	1	1	3	3	1.02	8842.521562	10456.80661	1	66	2	2	2	0.79	0.89	0.9	0.9	0	1	1	2	NA	1	2	0	2	1635	95.5	1.042	1.3845	12.8045	1.247	267.5	1.68	0	0	0
1047	42760	1.391	1.834	13.864	1.628	210.188	6.354	1047	102	49	1	43	3	2	2	8	8	2.14	94827.05461	96945.07791	2	71	2	1	1	0.27	0.35	0.27	0.35	0.08	0	0	1	1	3	2	0	1	2009	75.5	1.1685	1.715	14.6445	1.4065	249	5.5	1	1	0
1048	42761	0.922	1.834	13.864	1.628	210.188	2.029	1048	26	48	1	62	2	3	1	6	6	1.36	4995.517799	5553.664783	1	62	2	1	1	0.22	0.31	0.22	0.31	0.09	0	0	1	3	2	2	0	1	1995.5	37	0.541	2.0175	16.8055	1.802	172.5	2.215	0	1	0
1049	42763	1.391	3.47	20.925	1.628	210.188	6.354	1049	884	552	1	46	4	2	2	9	9	3.49	20658.94063	20347.99073	1	67	2	1	1	0.39	0.26	0.39	0.26	0.13	0	0	1	1	3	2	0	1	2066	718	1.4985	3.276	19.5735	1.66	225.5	7.7	1	3	1
1050	42799	1.391	1.18	13.864	1.628	323.063	2.029	1050	33	58	1	63	1	1	2	7	4	0.69	4642.443239	4944.939555	2	64	2	1	1	0.41	0.4	0.41	0.4	0.01	0	0	1	3	2	2	0	1	1787.5	45.5	1.576	1.431	16.3475	1.866	319	2.895	1	0	0
1051	42802	2.505	3.47	28.205	2.223	638.5	6.354	1051	568	414	1	62	1	3	1	14	14	4.55	7130.271363	7295.689187	2	70	2	1	1	0.46	0.34	0.46	0.34	0.12	0	0	2	NA	1	2	0	1	2915.5	491	2.1395	3.5315	26.7305	2.5535	534.5	6.26	3	3	2
1052	42817	0.922	1.834	13.864	1.628	323.063	6.354	1052	71	0	1	51	1	3	1	14	8	3.71	12775.87449	13174.38127	2	71	1	1	1	0.34	0.39	0.34	0.39	0.05	0	0	1	3	2	2	0	2	1245	35.5	0.9975	1.7815	10.602	1.9125	315	6.92	0	1	0
1053	42823	2.505	3.47	20.925	2.223	638.5	6.354	1053	930	308	1	49	2	1	1	77	77	NA	21392.04306	21444.91276	2	62	2	1	1	0.38	0.28	0.38	0.28	0.1	0	0	1	2	3	2	0	1	2967	619	3.074	4.6095	20.8535	2.2015	591	5.99	3	3	1
1054	42825	1.391	3.47	28.205	2.223	638.5	12.195	1054	0	143	1	61	3	3	2	7	7	2.71	48720.55548	47869.11375	2	62	2	1	1	0.44	0.42	0.44	0.42	0.02	0	0	1	3	2	2	0	1	3391.5	71.5	1.56	3.726	30.9965	2.425	548	9.05	1	3	2
1055	42834	1.391	1.834	28.205	2.223	323.063	3.88	1055	89	1	1	45	3	5	1	15	15	4.83	107335.6429	119313.6231	2	63	2	1	1	0.53	0.45	0.53	0.45	0.08	0	0	2	NA	1	2	0	1	1974.5	45	1.3915	1.7485	31.2785	2.0875	368.5	3.895	1	1	2
1056	42835	1.821	1.834	28.205	1.628	436.5	6.354	1056	311	213	1	64	3	1	1	5	5	2.31	55531.60863	57203.13713	2	59	2	1	1	0.29	0.31	0.29	0.31	0.02	0	0	1	3	2	2	0	1	2218.5	262	1.697	1.8875	29.045	1.7135	437	6.505	2	1	2
1057	42867	1.391	1.18	13.864	1.628	323.063	6.354	1057	29	29	1	68	4	4	1	6	6	3.41	6367.902753	6166.627691	1	73	2	1	1	0.61	0.64	0.6	0.6	0	0	0	1	1	3	2	0	1	1303.5	29	1.4425	1.3535	16.9055	1.7705	335	7.055	1	0	0
1058	42900	0.922	1.18	13.864	1.054	210.188	3.88	1058	0	0	1	63	4	5	2	10	10	5	7237.067591	7073.789537	1	59	1	1	1	0.58	0.59	0.58	0.59	0.01	0	0	2	NA	1	1	0	1	1470	0	1.073	1.3495	14.47	1.013	266.5	3.11	0	0	0
1059	42906	0.922	2.446	39.709	1.628	323.063	3.88	1059	720	458	1	56	3	4	2	9	9	4.57	101584.687	106265.3396	2	66	2	1	1	0.4	0.36	0.4	0.36	0.04	0	0	1	3	2	2	0	1	2446	589	1.0655	2.306	34.6605	1.8385	291	4.585	0	2	3
1060	42914	2.505	3.47	28.205	2.223	638.5	3.88	1060	145	168	1	43	5	1	2	8	8	2.73	186295.5066	192770.7301	2	70	2	1	1	0.43	0.37	0.43	0.37	0.06	0	0	1	3	2	2	0	1	1925	156.5	2.2055	3.276	28.8015	2.467	1031	4.395	3	3	2
1061	42947	2.505	3.47	28.205	1.628	638.5	6.354	1061	355	0	1	66	3	1	1	14	14	5	40868.48014	42345.52472	2	69	2	1	1	0.26	0.38	0.26	0.38	0.12	0	0	1	3	2	2	0	1	2879	177.5	2.548	3.2815	30.978	1.8545	643.5	6.375	3	3	2
1062	42948	1.391	1.834	20.925	3.301	638.5	12.195	1062	144	192	1	41	3	4	2	10	10	4.75	90414.49484	90397.29865	1	63	1	1	1	0.38	0.42	0.38	0.42	0.04	0	0	2	NA	1	2	0	1	1425.5	168	1.214	1.961	21.2655	3.5495	727.5	14.195	1	1	1
1063	43007	2.505	1.834	39.709	3.301	638.5	2.029	1063	0	0	1	47	5	5	1	15	15	5	84862.16185	86757.61286	1	73	2	1	1	0.28	0.4	0.28	0.4	0.12	0	0	2	NA	1	2	0	2	2002	0	2.598	2.102	33.723	4.244	541	0.98	3	1	3
1064	43030	1.391	3.47	39.709	2.223	436.5	3.88	1064	217	217	1	72	3	3	1	3	3	1.15	10475.83262	10452.21326	2	67	2	1	1	0.22	0.33	0.22	0.33	0.11	0	0	2	NA	1	2	0	1	2329	217	1.498	2.895	34.357	2.33	401	4.4	1	3	3
1065	43078	2.505	3.47	39.709	3.301	436.5	12.195	1065	426	343	1	44	3	3	1	14	14	5	134968.747	134943.0769	2	60	2	1	1	0.45	0.48	0.45	0.48	0.03	0	0	1	3	2	2	0	1	3544.5	384.5	2.324	3.459	51.174	4.0735	488.5	11.62	3	3	3
1066	43099	1.391	1.834	20.925	2.223	323.063	6.354	1066	20	0	1	70	3	2	1	6	6	2.14	34961.87448	34680.53154	1	64	1	1	1	0.18	0.39	0.18	0.39	0.21	0	0	1	3	2	2	0	2	2066.5	10	1.437	1.8775	24.173	2.009	333	6.57	1	1	1
1067	43106	2.505	2.446	28.205	1.628	436.5	12.195	1067	109	189	1	46	3	1	1	1	1	7.00E-02	109242.6816	113817.8247	2	59	2	1	1	0.37	0.33	0.37	0.33	0.04	0	0	2	NA	1	2	0	2	2236	149	2.367	2.4445	31.8025	1.6315	507.5	8.895	3	2	2
1068	43111	0.922	1.18	13.864	1.054	210.188	2.029	1068	24	77	1	62	2	1	1	4	4	0.93	4995.517799	5742.562223	1	62	2	1	1	0.65	0.61	0.7	0.7	0	0	0	1	3	2	2	0	2	1559	50.5	1.126	1.2635	13.563	1.0485	266	2.415	0	0	0
1069	43131	1.821	3.47	39.709	3.301	436.5	2.029	1069	202	207	1	64	3	3	1	6	6	2.22	49517.55331	49705.45256	2	64	2	1	1	0.41	0.35	0.41	0.35	0.06	0	0	1	3	2	2	0	1	2265.5	204.5	2.003	3.8755	34.898	3.2785	417	2.665	2	3	3
1070	43133	2.505	3.47	39.709	3.301	638.5	12.195	1070	985	475	1	46	3	4	1	6	6	2.19	92720.06258	101728.1212	1	67	2	1	1	0.4	0.49	0.4	0.49	0.09	0	0	1	1	3	2	0	1	3452.5	730	3.7025	7.639	57.7905	4.6465	658	37.705	3	3	3
1071	43138	0.922	1.18	20.925	1.628	210.188	2.029	1071	0	50	1	46	4	5	1	1	1	0.23	23532.29255	23741.63219	1	64	2	2	2	0.3	0.31	0.3	0.31	0.01	0	0	2	NA	1	2	0	1	1136	25	0.7745	1.03	21.728	1.6685	206	2.62	0	0	1
1072	43151	1.391	2.446	39.709	2.223	436.5	6.354	1072	0	0	1	50	4	3	2	9	9	5	22436.10665	24207.02711	1	68	1	1	1	0.53	0.53	0.53	0.53	0	0	0	1	1	3	2	0	1	3046	0	1.5775	2.4	42.043	2.584	380.5	6.17	1	2	3
1073	43153	0.922	1.18	13.864	1.054	210.188	2.029	1073	128	142	1	64	4	1	1	5	5	1.57	10497.32436	11046.50804	2	65	2	1	1	0.58	0.61	0.5	0.6	0.1	0	0	1	1	3	1	0	1	675	135	0.3445	0.4695	6.9965	0.3835	35.5	1.205	0	0	0
1074	43166	1.391	1.18	20.925	1.628	323.063	6.354	1074	456	187	1	54	3	5	1	15	15	5	125286.0875	131058.8144	2	65	2	1	2	0.24	0.32	0.24	0.32	0.08	0	0	2	NA	1	2	0	1	1931	321.5	1.307	1.4145	18.8775	1.42	314	8.42	1	0	1
1075	43170	1.821	1.834	28.205	2.223	638.5	6.354	1075	2	0	1	50	3	5	1	15	15	5	90152.23216	93474.07066	2	71	2	1	1	0.2	0.24	0.2	0.24	0.04	0	0	1	3	2	2	0	1	2641.5	1	1.8355	2.042	30.633	2.35	613	6.235	2	1	2
1076	43172	2.505	3.47	39.709	3.301	436.5	12.195	1076	602	572	1	48	3	5	1	15	15	5	88460.26046	90029.0251	2	68	2	1	1	0.33	0.32	0.33	0.32	0.01	0	0	2	NA	1	2	0	1	3720.5	587	2.4405	4.235	46.072	3.2545	479	11.455	3	3	3
1077	43189	0.922	1.18	28.205	1.628	210.188	3.88	1077	0	232	1	48	3	5	1	15	15	5	116710.0803	118595.312	1	69	2	1	1	0.3	0.29	0.3	0.29	0.01	0	0	1	3	2	2	0	1	1492.5	116	0.8545	1.0665	24.905	1.6215	177	4.355	0	0	2
1078	43233	0.922	1.18	13.864	1.054	210.188	2.029	1078	108	244	1	40	1	4	2	9	9	4.29	28374.25929	31153.79672	2	65	2	1	1	0.28	0.28	0.28	0.28	0	0	0	1	1	3	2	0	1	1361	176	0.471	0.638	13.658	1.0065	109.5	2.115	0	0	0
1079	43234	0.922	1.18	13.864	1.054	210.188	3.88	1079	0	0	1	44	4	3	1	1	1	0.49	25280.86633	25460.22417	2	67	2	1	1	0.26	0.19	0.26	0.19	0.07	0	0	1	1	3	2	0	1	1244.5	0	0.6905	1.168	15.779	0.6865	229	3.915	0	0	0
1080	43235	1.821	2.446	39.709	3.301	436.5	12.195	1080	95	29	1	66	1	4	2	8	8	3.57	7160.648074	7721.6167	2	72	2	1	1	0.48	0.39	0.48	0.39	0.09	0	0	2	NA	1	2	0	1	1706	62	1.957	2.7405	36.8155	3.199	474.5	10.615	2	2	3
1081	43238	0.922	1.18	13.864	1.054	210.188	2.029	1081	157	148	1	48	3	2	1	4	4	0.99	27597.241	28753.02852	1	67	2	1	1	0.37	0.31	0.37	0.31	0.06	0	0	1	1	3	2	0	1	1369.5	152.5	0.748	1.007	15.859	1.013	200	1.77	0	0	0
1082	43242	2.505	3.47	39.709	2.223	638.5	12.195	1082	402	242	1	53	3	2	2	7	4	1.57	24097.16963	24574.02683	1	68	2	1	1	0.42	0.31	0.42	0.31	0.11	0	0	2	NA	1	2	0	2	4678.5	322	3.466	5.107	44.7125	1.991	929	47.45	3	3	3
1083	43247	2.505	3.47	39.709	3.301	436.5	3.88	1083	201	284	1	52	1	3	1	5	3	0.98	15232.987	16759.55488	1	71	2	1	1	0.35	0.39	0.35	0.39	0.04	0	0	2	NA	1	2	0	1	3421	242.5	2.2685	2.854	38.2245	3.3425	456	3.665	3	3	3
1084	43343	1.821	3.47	20.925	2.223	638.5	12.195	1084	683	683	1	66	2	1	1	5	5	1.46	6421.422141	6542.608534	1	60	2	1	2	0.46	0.43	0.46	0.43	0.03	0	0	1	3	2	2	0	1	1791	683	1.835	3.545	23.561	2.327	530	62.22	2	3	1
1085	43345	1.391	1.834	39.709	3.301	436.5	12.195	1085	94	92	1	42	3	4	1	5	5	0.81	85786.09188	85769.77598	2	59	2	1	1	0.37	0.34	0.37	0.34	0.03	0	0	2	NA	1	2	0	1	2842.5	93	1.417	1.837	122.212	7.078	377	19.175	1	1	3
1086	43379	2.505	3.47	39.709	3.301	436.5	12.195	1086	151	149	1	52	3	3	1	14	14	5	104240.2302	104430.8262	2	61	2	1	1	0.39	0.39	0.39	0.39	0	0	0	2	NA	1	2	0	2	2811.5	150	2.6005	3.4445	35.1675	3.541	512	12.31	3	3	3
1087	43386	1.391	1.834	20.925	1.054	323.063	3.88	1087	73	115	1	80	4	5	1	6	6	1.66	10832.40872	10904.11599	2	71	2	1	1	0.48	0.42	0.48	0.42	0.06	0	0	1	3	2	2	0	1	1873.5	94	1.178	1.5135	17.7815	1.3665	340.5	4.2	1	1	1
1088	43387	2.505	3.47	39.709	3.301	436.5	12.195	1088	100	372	1	45	3	2	1	14	14	4.26	118353.99	120614.7392	2	61	2	1	1	0.46	0.52	0.46	0.52	0.06	0	0	1	3	2	2	0	1	5426.5	236	2.8785	5.6565	46.6895	3.9325	506.5	15.105	3	3	3
1089	43391	0.922	3.47	20.925	1.628	210.188	6.354	1089	402	555	1	71	3	1	2	9	9	3.41	31471.06262	33576.27896	2	67	2	1	1	0.43	0.49	0.43	0.49	0.06	0	0	1	3	2	2	0	1	2467	478.5	1.1355	3.2785	21.165	1.375	258	5.345	0	3	1
1090	43401	1.391	2.446	28.205	2.223	436.5	3.88	1090	408	285	1	48	3	5	1	15	15	5	91602.18989	94786.08119	1	73	2	1	1	0.47	0.43	0.3	0.3	0	0	0	2	NA	1	2	0	1	2050	346.5	1.5905	2.5635	28.8525	2.4145	503	4.98	1	2	2
1091	43430	1.821	3.47	20.925	1.628	436.5	6.354	1091	480	397	1	74	3	2	1	6	4	1.44	30137.04798	29588.7608	2	63	2	1	1	0.46	0.45	0.46	0.45	0.01	0	0	1	3	2	2	0	3	2625.5	438.5	1.8615	2.9905	21.3095	1.607	491	6.045	2	3	1
1092	43453	1.391	1.834	28.205	1.628	436.5	3.88	1092	145	174	1	40	1	2	1	2	2	0.5	24613.89336	25381.65321	1	71	2	1	1	0.45	0.48	0.45	0.48	0.03	0	0	2	NA	1	2	0	2	2719.5	159.5	1.4465	1.6835	26.2625	1.8155	391	4.33	1	1	2
1093	43456	2.505	3.47	28.205	3.301	323.063	12.195	1093	488	93	1	43	3	3	2	8	5	2.12	94759.283	94741.26046	2	63	2	1	1	0.36	0.32	0.36	0.32	0.04	0	0	1	1	3	2	0	1	3799	290.5	2.491	3.2965	28.078	2.926	360.5	10.985	3	3	2
1094	43496	2.505	3.47	28.205	3.301	638.5	12.195	1094	11	10	1	43	4	3	2	10	10	3.3	31248.65433	31075.48269	2	66	2	1	1	0.42	0.34	0.42	0.34	0.08	0	0	2	NA	1	2	0	1	2003.5	10.5	2.323	3.359	31.2245	3.0285	516.5	16.035	3	3	2
1095	43498	0.922	1.834	13.864	1.054	210.188	12.195	1095	107	190	1	78	2	1	1	4	4	1.1	7872.351714	7898.124273	1	60	2	1	1	0.46	0.47	0.46	0.47	0.01	0	0	1	3	2	2	0	1	960.5	148.5	0.7805	2.0435	10.137	0.944	245.5	18.54	0	1	0
1096	43508	1.391	1.834	20.925	1.628	210.188	6.354	1096	0	0	1	40	4	2	1	3	3	0.57	31248.65433	31075.48269	2	66	2	1	1	0.6	0.6	0.6	0.6	0	0	0	1	2	3	2	0	2	1070	0	1.337	1.73	19.1355	1.5385	140	7.29	1	1	1
1097	43528	1.821	1.834	39.709	3.301	638.5	2.029	1097	0	0	1	52	1	2	1	6	6	0.7	11808.00007	12372.14008	2	72	2	1	1	0.49	0.43	0.49	0.43	0.06	0	0	1	1	3	2	0	1	3841	0	2.033	1.805	38.661	4.217	2226	1.44	2	1	3
1098	43533	1.391	1.834	13.864	1.054	210.188	2.029	1098	101	62	1	69	4	2	1	5	5	1.61	10497.32436	11798.6728	2	65	1	2	1	0.65	0.64	0.8	0.7	0.1	1	1	1	3	2	2	1	1	1479.5	81.5	1.4595	1.54	16.2465	1.0375	263	2.28	1	1	0
1099	43535	1.821	3.47	20.925	1.628	323.063	3.88	1099	150	329	1	71	3	5	1	14	14	5	38774.59721	39978.20268	2	59	2	1	1	0.3	0.22	0.3	0.22	0.08	0	0	1	3	2	2	0	1	2208.5	239.5	1.792	2.9965	19.104	1.5955	370.5	4.28	2	3	1
1100	43541	1.391	1.834	20.925	1.628	323.063	2.029	1100	361	231	1	74	3	5	1	2	2	0.87	34395.7244	33769.95858	2	62	2	1	1	0.49	0.47	0.49	0.47	0.02	0	0	1	1	3	2	0	2	1509.5	296	1.4645	1.864	19.85	1.3895	324.5	2.92	1	1	1
1101	43562	2.505	3.47	39.709	3.301	638.5	6.354	1101	1	114	1	45	2	4	2	10	8	3.57	14099.71387	14917.5715	2	69	2	1	1	0.34	0.34	0.34	0.34	0	0	0	1	3	2	2	0	3	3708.5	57.5	3.483	4.3255	40.8275	3.4305	735.5	5.235	3	3	3
1102	43581	1.391	2.446	20.925	1.628	210.188	6.354	1102	45	0	1	40	1	2	2	7	7	2.27	24613.89336	25381.65321	1	71	2	1	1	0.49	0.54	0.49	0.54	0.05	0	0	1	2	3	2	0	1	1714	22.5	1.207	2.251	22.0355	1.4735	223.5	7.115	1	2	1
1103	43582	1.391	2.446	13.864	1.054	323.063	3.88	1103	29	29	1	46	2	4	2	9	9	2.66	24674.8736	26462.49761	1	72	2	1	1	0.29	0.26	0.29	0.26	0.03	0	0	2	NA	1	2	0	1	3269	29	1.41	2.154	17.152	1.003	334	3.12	1	2	0
1104	43614	1.821	2.446	39.709	2.223	638.5	6.354	1104	331	273	1	64	3	3	1	3	3	1.35	58859.07107	57830.44838	2	62	2	1	1	0.48	0.47	0.48	0.47	0.01	0	0	1	3	2	2	0	1	2541.5	302	1.9195	2.403	35.364	2.0155	579	5.775	2	2	3
1105	43615	1.391	1.834	20.925	1.628	323.063	6.354	1105	9	6	1	80	3	5	2	8	8	3.86	25948.20428	26478.67377	1	64	2	1	1	0.44	0.4	0.44	0.4	0.04	0	0	1	3	2	2	0	1	1233.5	7.5	1.2145	1.98	21.3455	1.699	283	7.71	1	1	1
1106	43621	1.391	2.446	28.205	2.223	436.5	6.354	1106	234	200	1	61	1	3	1	15	9	5	6006.310311	6828.558321	2	64	2	1	1	0.63	0.65	0.7	0.7	0	0	0	1	1	3	2	0	1	2425	217	1.271	2.187	28.275	2.5535	403	7.795	1	2	2
1107	43624	1.821	1.834	39.709	2.223	323.063	12.195	1107	201	171	1	53	4	2	2	9	9	4.29	20000.25749	21578.91219	2	68	1	1	1	0.42	0.37	0.42	0.37	0.05	0	0	2	NA	1	2	0	1	3377.5	186	1.957	1.8845	37.1965	2.4985	333	8.86	2	1	3
1108	43633	1.391	2.446	39.709	2.223	638.5	6.354	1108	48	183	1	41	1	3	1	6	6	1.16	20562.94427	20613.76489	1	61	2	1	1	0.41	0.48	0.41	0.48	0.07	0	0	2	NA	1	2	0	1	2698	115.5	1.5525	2.4555	35.6355	2.522	524.5	5.91	1	2	3
1109	43644	1.391	1.18	13.864	1.054	323.063	2.029	1109	14	29	1	50	1	1	1	4	1	0.44	9970.337025	9994.97837	1	62	2	2	2	0.4	0.39	0.4	0.39	0.01	0	0	2	NA	1	2	0	1	1492	21.5	1.1825	1.269	13.398	1.274	276.5	2.545	1	0	0
1110	43656	1.821	2.446	20.925	2.223	436.5	12.195	1110	108	108	1	80	4	2	2	9	9	3.49	10683.39074	10865.24455	1	59	1	1	1	0.38	0.43	0.38	0.43	0.05	0	0	2	NA	1	2	1	1	2313	108	1.653	2.197	23.076	2.242	454	11.87	2	2	1
1111	43671	0.922	1.834	28.205	2.223	210.188	3.88	1111	264	265	1	75	3	2	1	4	4	1.21	8716.687652	8946.892551	2	62	2	1	1	0.32	0.26	0.32	0.26	0.06	0	0	2	NA	1	2	0	1	1925	264.5	1.055	1.7825	31.101	2.629	248.5	3.29	0	1	2
1112	43679	2.505	3.47	39.709	3.301	638.5	12.195	1112	610	390	1	56	3	5	2	9	9	4.38	82326.83785	82477.36674	1	60	2	1	1	0.68	0.63	0.7	0.6	0.1	0	0	1	3	2	2	0	1	2419	500	2.9145	3.1035	39.5745	3.4415	668	11.885	3	3	3
1113	43683	2.505	3.47	39.709	3.301	638.5	6.354	1113	65	31	1	54	3	4	1	14	14	5	82326.83785	82477.36674	1	60	2	1	1	0.32	0.34	0.32	0.34	0.02	0	0	2	NA	1	2	0	1	4519.5	48	3.183	3.1475	45.2045	3.02	698	8.25	3	3	3
1114	43697	2.505	3.47	20.925	2.223	436.5	12.195	1114	83	54	1	79	3	5	1	6	6	1.97	30052.77379	29506.01983	1	60	2	1	1	0.32	0.39	0.32	0.39	0.07	0	0	1	3	2	1	0	1	2763	68.5	2.1115	3.1505	21.5925	2.032	439	10.17	3	3	1
1115	43699	2.505	3.47	39.709	3.301	638.5	12.195	1115	104	104	1	61	4	3	2	7	7	3.37	6451.240943	6409.686933	2	62	2	1	1	0.48	0.44	0.48	0.44	0.04	0	0	2	NA	1	2	0	2	3624	104	3.06	3.446	35.296	3.907	1136	12.88	3	3	3
1116	43705	2.505	2.446	28.205	2.223	638.5	6.354	1116	45	95	1	80	4	2	1	12	12	NA	10178.00701	11133.28329	2	68	1	1	1	0.57	0.46	0.57	0.46	0.11	0	0	1	3	2	1	0	1	1968	70	2.1105	2.522	26.2255	1.9265	634.5	6.27	3	2	2
1117	43708	2.505	3.47	39.709	2.223	638.5	6.354	1117	21	21	1	51	2	4	1	15	15	5	11086.85851	11432.68127	2	73	2	1	1	0.64	0.75	0.8	0.9	0.1	1	1	1	3	2	2	0	1	3815	21	2.616	3.082	40.424	2.572	689	6.11	3	3	3
1118	43710	2.505	2.446	28.205	2.223	436.5	3.88	1118	201	86	1	50	3	5	1	15	15	4.72	94535.82528	105297.5949	2	63	1	1	1	0.36	0.43	0.36	0.43	0.07	0	0	2	NA	1	2	0	1	2332.5	143.5	2.134	2.74	29.8115	2.055	453	4.89	3	2	2
1119	43718	2.505	2.446	28.205	2.223	436.5	6.354	1119	0	0	1	61	4	2	1	6	6	2.88	6009.670477	7421.138149	1	74	1	1	1	0.45	0.48	0.4	0.4	0	0	0	1	3	2	2	0	1	2953.5	0	2.7685	2.5215	32.359	2.0255	408	5.785	3	2	2
1120	43749	0.922	1.834	20.925	1.054	210.188	3.88	1120	431	431	1	63	2	3	1	6	6	1.97	7297.431562	7555.394541	1	72	2	1	1	0.44	0.3	0.44	0.3	0.14	0	0	1	1	3	2	0	1	1445	431	1.1245	1.6075	21.8155	1.0685	249	3.055	0	1	1
1121	43756	1.391	1.18	13.864	1.054	638.5	2.029	1121	29	29	1	64	1	1	1	5	5	0.65	5534.662799	6545.067282	2	72	2	1	1	0.38	0.23	0.38	0.23	0.15	0	0	1	3	2	2	0	2	1521	29	1.364	1.118	7.722	1.087	584	1.3	1	0	0
1122	43758	1.391	3.47	28.205	2.223	436.5	12.195	1122	432	473	1	54	3	5	1	15	15	5	94535.82528	105297.5949	2	63	2	1	1	0.21	0.29	0.21	0.29	0.08	0	0	2	NA	1	2	0	1	1617	452.5	1.5715	3.242	24.731	2.213	412	10.45	1	3	2
1123	43759	0.922	1.18	20.925	1.054	210.188	3.88	1123	3	0	1	42	4	4	1	14	14	5	22437.25051	22636.84883	1	74	2	1	1	0.63	0.57	0.6	0.5	0.1	0	0	2	NA	1	2	0	1	1866	1.5	1.1565	1.3095	18.586	1.291	247.5	3.365	0	0	1
1124	43761	0.922	1.18	13.864	1.054	210.188	2.029	1124	27	12	1	60	4	2	1	6	6	1.21	7540.28696	8475.052838	1	72	2	1	1	0.54	0.53	0.54	0.53	0.01	0	0	2	NA	1	2	0	2	910	19.5	0.5485	0.4635	10.436	0.9475	160.5	0.585	0	0	0
1125	43776	0.922	1.834	28.205	1.628	436.5	6.354	1125	502	502	1	48	1	4	1	15	15	5	28374.25929	31153.79672	2	65	2	1	1	0.61	0.61	0.6	0.6	0	0	0	2	NA	1	2	0	1	2447	502	1.045	2.047	30.483	1.424	392	5.21	0	1	2
1126	43778	1.391	2.446	28.205	3.301	323.063	6.354	1126	584	379	1	53	3	4	1	12	12	NA	79933.70849	87505.11063	2	64	2	1	1	0.29	0.24	0.29	0.24	0.05	0	0	1	1	3	2	0	1	1861.5	481.5	1.3715	2.52	26.2305	2.766	310.5	6.675	1	2	2
1127	43786	2.505	3.47	28.205	3.301	638.5	12.195	1127	75	166	1	71	1	5	2	9	9	3.41	8741.366438	9173.757184	2	70	2	1	1	0.4	0.44	0.4	0.44	0.04	0	0	1	3	2	2	0	1	2212	120.5	2.4805	3.328	29.422	2.986	582.5	10.12	3	3	2
1128	43801	1.821	2.446	28.205	3.301	638.5	6.354	1128	109	104	1	72	3	4	2	7	7	3.85	30137.04798	29588.7608	2	63	2	1	1	0.25	0.34	0.3	0.2	0.1	0	0	1	3	2	2	1	1	2580.5	106.5	1.7775	2.3375	28.613	3.504	520	5.685	2	2	2
1129	43802	1.821	1.834	20.925	1.054	323.063	3.88	1129	151	44	1	64	4	3	1	3	3	0.95	7237.067591	7008.320186	1	59	2	1	1	0.33	0.42	0.33	0.42	0.09	0	0	1	3	2	2	0	1	1810	97.5	1.9405	1.5445	20.3965	1.319	311.5	3.29	2	1	1
1130	43826	0.922	1.834	13.864	1.628	210.188	3.88	1130	154	154	1	60	3	4	1	12	12	NA	40868.48014	39984.44685	2	69	2	1	1	0.25	0.28	0.25	0.28	0.03	0	0	1	3	2	2	0	1	1456	154	1.07	1.964	15.084	1.453	222	3.43	0	1	0
1131	43853	1.821	1.834	20.925	1.628	436.5	3.88	1131	249	190	1	77	2	1	1	5	5	1.46	11715.38857	13642.04274	1	72	1	1	1	0.52	0.53	0.52	0.53	0.01	0	0	1	3	2	2	0	1	1614	219.5	1.841	2.069	20.918	1.644	409.5	4.475	2	1	1
1132	43859	1.391	1.834	28.205	2.223	210.188	12.195	1132	107	147	1	79	3	2	1	3	3	0.8	8872.862854	8711.437723	1	67	1	1	1	0.44	0.72	0.4	0.9	0.5	1	1	1	3	2	1	0	1	1953	127	1.328	1.925	24.978	2.117	268	10.285	1	1	2
1133	43881	1.821	2.446	20.925	1.054	436.5	6.354	1133	189	189	1	64	3	5	1	15	15	5	60877.65911	63037.17536	2	66	2	2	1	0.64	0.64	0.6	0.7	0.1	0	0	2	NA	1	2	0	1	2875	189	1.864	2.469	20.354	1.124	505	7.5	2	2	1
1134	43906	1.821	1.834	28.205	1.628	323.063	3.88	1134	0	0	1	68	4	2	1	4	4	1.42	6302.970309	6660.027226	1	64	1	1	1	0.49	0.44	0.49	0.44	0.05	0	0	1	3	2	1	0	1	1651	0	1.9915	2.0615	24.9825	1.8035	276	3.55	2	1	2
1135	43910	2.505	2.446	39.709	3.301	436.5	6.354	1135	9	29	1	53	1	1	1	5	5	1.16	15232.987	15708.13637	1	71	2	1	1	0.49	0.47	0.49	0.47	0.02	0	0	1	3	2	2	0	1	3500	19	2.7045	2.632	36.445	3.143	478	6.305	3	2	3
1136	43911	1.821	1.834	28.205	1.054	638.5	2.029	1136	521	521	1	60	3	4	1	3	1	0.29	21262.07406	20802.15039	2	59	2	1	1	0.49	0.46	0.49	0.46	0.03	0	0	1	1	3	2	0	1	2788	521	1.867	2.081	29.829	1.294	618	1.18	2	1	2
1137	43960	1.821	1.834	39.709	3.301	436.5	12.195	1137	132	132	1	43	1	3	1	5	5	1.68	26084.33129	28639.54778	1	66	2	1	1	0.46	0.48	0.46	0.48	0.02	0	0	2	NA	1	2	0	1	4436	132	1.753	2.076	55.33	3.742	411	11.06	2	1	3
1138	43968	0.922	1.18	13.864	1.054	210.188	6.354	1138	29	58	1	52	3	4	1	6	6	1.01	19915.04635	22182.13546	2	63	2	1	1	0.44	0.44	0.44	0.44	0	0	0	1	3	2	2	0	1	1363	43.5	0.596	0.99	16.12	1.101	130	7.895	0	0	0
1139	43994	2.505	3.47	39.709	3.301	638.5	12.195	1139	1510	465	1	46	3	3	2	8	8	4.62	109838.1296	109817.2392	2	60	2	1	1	0.19	0.23	0.19	0.23	0.04	0	0	1	1	3	2	0	1	2484.5	987.5	2.9645	4.5325	37.881	2.98	551	11.62	3	3	3
1140	44017	2.505	3.47	39.709	2.223	638.5	12.195	1140	783	355	1	42	3	3	2	8	8	2.91	116710.0803	120766.6669	1	69	2	1	1	0.3	0.33	0.1	0.3	0.2	0	0	2	NA	1	2	0	2	3127	569	3.094	5.5115	33.2085	2.1715	736.5	14.73	3	3	3
1141	44027	0.922	1.18	13.864	1.054	210.188	3.88	1141	126	60	1	76	3	1	2	8	8	3.65	31035.46855	30785.72193	1	59	2	1	1	0.21	0.2	0.21	0.2	0.01	0	0	1	3	2	1	0	1	1663	93	0.919	0.968	12.042	0.6185	245.5	3.08	0	0	0
1142	44045	1.391	2.446	20.925	2.223	210.188	6.354	1142	302	398	1	65	3	2	2	8	8	5	49593.47222	48520.70708	1	67	2	1	1	0.32	0.27	0.32	0.27	0.05	0	0	1	1	3	2	0	1	2209.5	350	1.312	2.4845	20.997	2.4625	265	6.72	1	2	1
1143	44062	1.391	1.834	20.925	1.054	323.063	2.029	1143	219	5	1	77	1	1	1	3	3	1.04	6077.295347	6792.125835	1	60	1	2	2	0.29	0.25	0.29	0.25	0.04	0	0	1	3	2	2	0	1	2084.5	112	1.4925	1.935	24.006	1.3385	315.5	2.49	1	1	1
1144	44126	1.391	2.446	39.709	2.223	436.5	12.195	1144	401	346	1	60	3	5	1	15	14	5	49330.97891	50485.97866	1	63	2	1	1	0.37	0.52	0.37	0.52	0.15	0	0	1	1	3	2	0	1	2375	373.5	1.4575	2.4485	43.599	2.0325	385.5	9.78	1	2	3
1145	44130	1.391	1.18	20.925	2.223	323.063	2.029	1145	147	2	1	53	5	5	1	12	12	NA	81553.67862	84918.91567	2	67	2	1	1	0.6	0.57	0.5	0.5	0	0	0	2	NA	1	2	0	2	1762.5	74.5	1.575	1.4625	23.0475	1.9215	370	2.25	1	0	1
1146	44150	1.391	1.18	20.925	1.628	210.188	2.029	1146	182	57	1	48	3	2	1	6	4	0.65	36767.07195	37469.38141	2	61	2	1	1	0.49	0.43	0.49	0.43	0.06	0	0	1	1	3	2	0	1	2076	119.5	1.3875	1.246	20.9545	1.717	242.5	2.265	1	0	1
1147	44180	0.922	1.18	13.864	1.054	210.188	2.029	1147	183	183	1	45	2	4	2	7	5	2.35	16110.35395	16150.17014	1	62	2	1	1	0.39	0.49	0.39	0.49	0.1	0	0	2	NA	1	2	0	1	1566	183	0.443	0.701	12.658	1.015	197	0.99	0	0	0
1148	44182	1.391	1.18	13.864	1.054	323.063	3.88	1148	114	68	1	59	2	2	2	9	9	4.5	14772.34746	14808.85681	2	61	2	1	2	0.35	0.33	0.35	0.33	0.02	0	0	2	NA	1	2	0	1	889.5	91	1.1895	1.331	13.5415	1.249	308	4.305	1	0	0
1149	44196	0.922	3.47	39.709	3.301	323.063	12.195	1149	367	0	1	40	1	1	1	14	4	1.53	16110.35395	16150.17014	1	62	2	2	2	0.73	0.57	0.7	0.6	0.1	1	1	1	2	3	2	0	1	2152	183.5	1.084	4.964	69.844	6.8625	361.5	22.98	0	3	3
1150	44201	2.505	3.47	28.205	3.301	638.5	12.195	1150	50	6	1	76	3	4	1	5	5	1.14	11265.8589	11615.56335	2	59	2	2	1	0.68	0.41	0.7	0.3	0.4	1	1	1	3	2	2	0	1	1824.5	28	2.449	3.4695	28.2075	3.159	561.5	14	3	3	2
1151	44223	2.505	3.47	39.709	2.223	436.5	6.354	1151	1023	284	1	57	1	1	1	6	6	0.8	9594.950745	10053.35992	1	65	1	1	1	0.28	0.21	0.28	0.21	0.07	0	0	1	3	2	2	0	1	2159.5	653.5	2.162	3.807	36.509	2.085	491	7.12	3	3	3
1152	44228	1.391	1.18	20.925	2.223	323.063	6.354	1152	142	3	1	54	3	3	1	12	12	NA	32678.04982	32737.79935	2	64	2	1	1	0.46	0.4	0.46	0.4	0.06	0	0	1	1	3	2	0	1	1989	72.5	1.264	1.478	23.638	2.5765	351	7.17	1	0	1
1153	44233	1.391	1.834	39.709	3.301	323.063	12.195	1153	204	68	1	65	1	2	2	9	9	1.69	5820.827316	6026.956735	2	70	2	1	1	0.43	0.55	0.43	0.55	0.12	0	0	1	3	2	2	0	2	1854	136	1.561	2.1105	38.6645	3.0955	343	9.9	1	1	3
1154	44238	1.391	1.834	39.709	2.223	323.063	3.88	1154	139	211	1	61	3	5	2	8	8	2.98	38694.44899	39600.41275	2	69	2	1	1	0.44	0.31	0.44	0.31	0.13	0	0	1	3	2	2	0	1	2042	175	1.4185	1.905	32.8665	2.573	351.5	4.315	1	1	3
1155	44240	1.821	2.446	20.925	1.628	436.5	2.029	1155	486	284	1	72	3	4	1	4	4	1.86	30052.77379	29506.01983	1	60	2	1	1	0.34	0.34	0.34	0.34	0	0	0	1	3	2	1	0	1	2384.5	385	1.865	2.3095	19.4265	1.648	412	1.7	2	2	1
1156	44241	2.505	3.47	39.709	3.301	638.5	6.354	1156	29	314	1	46	3	4	2	9	9	5	90414.49484	90397.29865	1	63	2	1	1	0.38	0.37	0.38	0.37	0.01	0	0	1	1	3	2	0	1	3849	171.5	2.6105	3.8215	40.9885	3.3465	783.5	6.655	3	3	3
1157	44243	1.821	2.446	39.709	3.301	323.063	12.195	1157	372	414	1	60	1	5	1	15	15	5	7258.809714	7395.799457	1	69	2	1	1	0.21	0.2	0.1	0	0.1	0	0	1	3	2	2	0	1	3568.5	393	1.859	2.705	48.805	4.189	367.5	13.065	2	2	3
1158	44259	1.821	2.446	28.205	1.628	323.063	6.354	1158	0	84	1	62	3	3	1	77	77	NA	64542.96613	65216.03135	2	59	2	1	1	0.55	0.53	0.55	0.53	0.02	0	0	2	NA	1	2	0	1	2050.5	42	1.802	2.1715	26.706	1.446	349	6.105	2	2	2
1159	44261	2.505	1.834	20.925	2.223	323.063	6.354	1159	187	373	1	45	3	3	2	7	7	1.45	76612.76648	76598.19528	1	67	2	1	1	0.25	0.36	0.25	0.36	0.11	0	0	2	NA	1	2	0	1	2462	280	2.265	2.0885	22.9435	2.154	362.5	5.78	3	1	1
1160	44275	0.922	1.834	20.925	1.628	210.188	6.354	1160	217	384	1	62	4	4	1	5	5	0.77	9869.265606	9557.32035	2	61	1	1	1	0.38	0.34	0.38	0.34	0.04	0	0	1	1	3	2	0	2	948.5	300.5	0.4805	1.6865	19.826	1.8695	125.5	6.815	0	1	1
1161	44288	1.821	3.47	39.709	3.301	436.5	6.354	1161	0	3	1	51	4	2	1	2	2	0.84	20422.84537	21503.09482	1	60	2	1	1	0.62	0.54	0.6	0.5	0.1	0	0	1	1	3	2	0	1	3288	1.5	1.659	2.9325	34.1585	2.7255	449.5	6.115	2	3	3
1162	44305	1.821	2.446	28.205	1.628	436.5	2.029	1162	415	386	1	53	3	4	2	10	10	4.75	86053.45943	86210.80218	1	59	2	1	1	0.43	0.47	0.3	0.4	0.1	0	0	1	1	3	2	0	1	2672	400.5	1.7655	2.609	24.6535	1.5045	465	2.61	2	2	2
1163	44313	0.922	1.834	20.925	2.223	210.188	6.354	1163	156	145	1	62	5	3	1	15	15	5	83112.34265	82629.5774	2	65	2	1	1	0.3	0.37	0.3	0.37	0.07	0	0	2	NA	1	2	0	2	1036.5	150.5	0.847	1.868	23.4895	2.375	236.5	8.02	0	1	1
1164	44385	0.922	1.18	20.925	1.628	323.063	2.029	1164	0	0	1	78	2	1	1	6	13	NA	11092.1792	12916.34348	1	72	2	1	1	0.48	0.47	0.48	0.47	0.01	0	0	1	3	2	1	0	2	1427	0	0.9225	1.195	19.4385	1.41	329	1.855	0	0	1
1165	44404	1.821	3.47	28.205	3.301	638.5	12.195	1165	685	685	1	50	3	4	2	10	6	2.88	89486.19318	89649.81245	2	60	2	1	1	0.37	0.34	0.37	0.34	0.03	0	0	1	1	3	2	0	1	2206	685	2.076	3.203	32.065	3.477	696	10.88	2	3	2
1166	44413	1.821	2.446	20.925	2.223	323.063	12.195	1166	80	0	1	53	1	1	1	6	1	0.1	10791.36775	11084.31245	1	59	2	1	1	0.6	0.57	0.6	0.6	0	0	0	2	NA	1	2	0	1	1391	40	1.7115	2.206	18.136	2.472	342.5	9.93	2	2	1
1167	44430	0.922	1.18	13.864	1.054	210.188	2.029	1167	186	186	1	45	4	3	2	9	9	1.93	24916.54505	25203.28976	1	64	2	1	1	0.53	0.54	0.53	0.54	0.01	0	0	1	3	2	2	0	2	2142	186	1.071	1.106	15.186	0.83	181	2.26	0	0	0
1168	44456	2.505	3.47	39.709	3.301	436.5	12.195	1168	159	415	1	43	3	5	1	15	15	4.83	107335.6429	119313.6231	2	63	2	1	1	0.62	0.56	0.6	0.5	0.1	0	0	2	NA	1	2	0	1	3358.5	287	3.0115	4.329	46.569	4.2295	463.5	17.135	3	3	3
1169	44475	1.391	1.834	20.925	2.223	323.063	3.88	1169	56	85	1	44	1	1	1	4	2	0.82	20950.84125	22468.66976	2	67	2	1	1	0.3	0.28	0.3	0.28	0.02	0	0	1	3	2	2	0	1	2427	70.5	1.2765	1.645	23.588	2.519	278.5	4.53	1	1	1
1170	44480	2.505	3.47	39.709	3.301	436.5	12.195	1170	178	178	1	50	3	4	1	6	3	1.13	22515.39801	24752.7181	1	67	2	1	1	0.39	0.32	0.39	0.32	0.07	0	0	2	NA	1	2	0	2	5365	178	4.397	5.069	59.396	4.681	509	20.75	3	3	3
1171	44556	0.922	1.834	20.925	1.054	210.188	3.88	1171	518	331	1	64	1	1	1	3	3	0.8	7130.271363	7395.228652	2	70	1	1	1	0.57	0.57	0.57	0.57	0	0	0	1	3	2	2	0	1	1217.5	424.5	1.154	1.737	18.6125	0.955	257.5	4.05	0	1	1
1172	44579	0.922	1.18	20.925	3.301	210.188	3.88	1172	6	0	1	59	4	3	1	3	3	0.57	25798.10223	25819.82281	2	70	2	1	1	0.46	0.49	0.46	0.49	0.03	0	0	2	NA	1	2	0	1	1884.5	3	1.155	1.128	20.992	3.043	260	3.195	0	0	1
1173	44588	1.821	1.834	28.205	1.628	638.5	3.88	1173	21	21	1	53	3	4	1	15	15	4.97	76861.66606	77918.37301	1	64	2	1	1	0.42	0.46	0.42	0.46	0.04	0	0	1	3	2	2	0	1	2698	21	2.051	2.026	30.444	1.501	519	2.98	2	1	2
1174	44600	1.391	1.18	20.925	1.628	210.188	2.029	1174	69	0	1	62	4	5	2	7	7	1.23	7543.241935	7641.133439	2	67	2	1	1	0.18	0.2	0.18	0.2	0.02	0	0	1	3	2	2	0	1	1366.5	34.5	1.584	0.9855	21.6665	1.477	197	2.135	1	0	1
1175	44624	1.391	1.18	13.864	1.054	436.5	3.88	1175	3	127	1	52	3	2	1	3	3	0.93	25211.30734	27716.51575	2	59	2	1	1	0.32	0.31	0.32	0.31	0.01	0	0	1	2	3	2	0	2	1401	65	1.4235	1.364	15.727	0.997	389.5	4.145	1	0	0
1176	44627	1.821	1.834	28.205	2.223	323.063	6.354	1176	148	264	1	60	3	5	2	10	10	5	53088.2953	51939.93303	2	63	2	1	1	0.53	0.52	0.53	0.52	0.01	0	0	1	3	2	2	0	1	1353.5	206	1.702	1.9155	24.4725	2.104	331	6.77	2	1	2
1177	44629	0.922	1.18	20.925	1.628	323.063	2.029	1177	330	978	1	57	4	1	2	8	8	3.57	20422.84537	21503.09482	2	64	2	1	1	0.38	0.47	0.38	0.47	0.09	0	0	1	2	3	2	0	1	1816.5	654	0.7865	1.385	17.711	1.3815	316	1.575	0	0	1
1178	44633	2.505	2.446	28.205	1.054	436.5	6.354	1178	169	194	1	60	3	5	1	15	15	5	49593.47222	50953.85231	1	67	1	1	1	0.46	0.4	0.46	0.4	0.06	0	0	2	NA	1	2	0	2	3211.5	181.5	2.4835	2.6705	28.5055	1.3585	508	6.815	3	2	2
1179	44634	0.922	1.18	13.864	1.054	210.188	2.029	1179	235	68	1	74	4	1	1	3	3	1.02	10235.68877	10303.44593	1	67	2	1	1	0.39	0.39	0.39	0.39	0	0	0	1	1	3	2	0	1	1177.5	151.5	0.971	1.226	8.6155	0.5445	165.5	2.06	0	0	0
1180	44647	1.391	2.446	20.925	2.223	436.5	12.195	1180	0	0	1	42	4	3	1	6	6	2.55	26885.34747	29007.45415	1	68	2	1	1	0.45	0.32	0.45	0.32	0.13	0	0	2	NA	1	2	0	1	1847.5	0	1.546	2.301	24.2965	2.46	419	9.24	1	2	1
1181	44648	1.391	1.834	13.864	1.628	323.063	3.88	1181	239	56	1	80	3	2	1	4	4	1.68	25948.20428	26750.64492	2	60	2	1	2	0.52	0.46	0.52	0.46	0.06	0	0	1	3	2	2	1	1	1390.5	147.5	1.236	1.6745	16.5245	1.394	272.5	4.87	1	1	0
1182	44668	1.821	1.834	28.205	1.628	638.5	3.88	1182	65	189	1	46	3	5	1	14	14	4.66	122044.5699	126286.5716	1	71	2	1	1	0.64	0.65	0.6	0.6	0	0	0	2	NA	1	2	0	1	2032.5	127	1.8395	1.513	25.254	1.5175	525	3.45	2	1	2
1183	44671	0.922	1.834	28.205	1.628	210.188	6.354	1183	407	98	1	48	4	5	1	14	14	4.55	50235.33268	50277.62806	2	70	2	1	2	0.42	0.53	0.42	0.53	0.11	0	0	1	3	2	2	0	1	2006	252.5	0.8615	1.6535	30.124	1.4745	156	6.185	0	1	2
1184	44674	1.821	1.834	13.864	1.054	436.5	2.029	1184	143	142	1	45	1	5	1	15	15	5	15222.69943	16748.23634	1	70	2	1	1	0.44	0.45	0.44	0.45	0.01	0	0	1	3	2	2	0	2	1757.5	142.5	1.7885	1.678	13.8855	1.34	382.5	1.25	2	1	0
1185	44684	1.391	1.18	13.864	1.054	210.188	2.029	1185	56	58	1	61	4	1	1	4	4	1.57	7237.067591	7080.744171	2	67	2	1	1	0.34	0.53	0.34	0.53	0.19	0	0	1	1	3	2	0	1	1456	57	1.241	0.841	16.762	1.0885	158	1.74	1	0	0
1186	44698	1.391	1.18	13.864	1.054	210.188	2.029	1186	147	211	1	74	3	2	1	6	6	1.51	29384.51223	28849.91604	1	59	2	1	1	0.18	0.28	0.18	0.28	0.1	0	0	2	NA	1	2	0	2	1671	179	1.289	1.1025	17.533	1.318	266.5	0.475	1	0	0
1187	44701	1.391	2.446	20.925	1.054	210.188	3.88	1187	486	485	1	44	3	3	1	2	2	0.57	29437.29548	29431.69671	2	63	2	1	1	0.48	0.32	0.48	0.32	0.16	0	0	1	1	3	2	0	1	1695.5	485.5	1.244	2.421	22.8835	1.1255	237	4.255	1	2	1
1188	44703	0.922	2.446	13.864	1.054	210.188	2.029	1188	202	95	1	80	3	4	1	6	6	1.83	26630.00037	26922.90346	1	69	2	1	1	0.35	0.41	0.35	0.41	0.06	0	0	1	3	2	1	0	1	1827	148.5	1.1585	2.1915	15.773	1.217	236	2.64	0	2	0
1189	44736	2.505	3.47	39.709	3.301	638.5	12.195	1189	69	148	1	48	3	3	1	15	15	5	87980.10544	89660.66518	2	62	2	1	1	0.37	0.38	0.37	0.38	0.01	0	0	2	NA	1	2	0	1	5600.5	108.5	3.859	6.1845	45.916	4.4685	1023	58.89	3	3	3
1190	44782	1.821	2.446	39.709	3.301	638.5	12.195	1190	105	157	1	53	2	5	1	15	15	5	14772.34746	14808.85681	2	61	2	1	1	0.48	0.45	0.48	0.45	0.03	0	0	1	3	2	2	0	1	2782.5	131	1.919	2.736	39.53	3.0345	554.5	8.97	2	2	3
1191	44785	2.505	3.47	28.205	3.301	638.5	6.354	1191	167	369	1	46	4	5	1	15	15	5	26885.34747	26736.3561	1	68	2	1	1	0.29	0.46	0.29	0.46	0.17	0	0	2	NA	1	2	0	1	3721	268	2.1215	3.8185	32.486	2.669	664.5	6.2	3	3	2
1192	44791	2.505	3.47	39.709	3.301	638.5	12.195	1192	189	194	1	64	2	4	1	12	12	NA	8017.063535	8416.894568	1	71	2	1	1	0.45	0.41	0.45	0.41	0.04	0	0	2	NA	1	2	0	1	2238.5	191.5	3.2655	4.3835	33.5265	11.8585	1366	35.145	3	3	3
1193	44795	1.821	1.834	13.864	1.054	323.063	2.029	1193	262	154	1	61	3	5	1	6	6	1.7	21953.47823	22555.67592	2	59	2	1	1	0.39	0.38	0.39	0.38	0.01	0	0	2	NA	1	2	0	2	1794	208	1.6765	1.6875	17.135	0.767	365.5	2.58	2	1	0
1194	44797	2.505	2.446	20.925	1.628	638.5	6.354	1194	4	2	1	80	2	3	2	8	8	2.18	8898.948214	9741.763689	1	69	2	1	1	0.41	0.45	0.41	0.45	0.04	0	0	2	NA	1	1	0	2	2607	3	2.3455	2.194	18.8925	1.4615	642	5.485	3	2	1
1195	44844	1.821	1.834	20.925	2.223	210.188	3.88	1195	201	92	1	70	4	3	1	14	14	5	12594.01348	13006.84089	2	61	1	2	2	0.69	0.63	0.8	0.7	0.1	1	1	1	3	2	2	0	1	1577.5	146.5	1.7525	1.9995	19.4085	1.9365	184	4.74	2	1	1
1196	44848	1.821	1.834	13.864	2.223	323.063	3.88	1196	222	128	1	40	1	2	2	8	8	2.02	19124.67725	20234.00921	2	71	2	1	1	0.58	0.54	0.58	0.54	0.04	0	0	2	NA	1	2	0	1	1644.5	175	1.6785	1.6975	15.9	1.986	358	4.55	2	1	0
1197	44862	1.391	1.834	20.925	1.628	323.063	6.354	1197	231	216	1	70	3	4	1	14	14	5	31524.06277	30950.54146	2	59	2	1	1	0.32	0.32	0.2	0.2	0	0	0	1	3	2	1	0	1	2008.5	223.5	1.278	1.991	23.4735	1.768	356	5.895	1	1	1
1198	44866	1.821	3.47	28.205	3.301	323.063	6.354	1198	84	73	1	59	3	3	1	6	6	0.7	21545.7368	21585.13168	2	60	2	1	1	0.46	0.54	0.46	0.54	0.08	0	0	1	1	3	2	0	1	2421	78.5	1.79	2.867	31.33	2.7255	331.5	8.44	2	3	2
1199	44874	1.821	2.446	28.205	2.223	436.5	12.195	1199	206	101	1	80	3	3	1	12	12	NA	22389.52987	23377.5254	2	64	2	1	1	0.5	0.55	0.5	0.55	0.05	0	0	1	3	2	2	0	1	1957	153.5	1.9425	2.6555	32.1905	2.14	483	9.575	2	2	2
1200	44883	0.922	1.18	20.925	1.054	210.188	3.88	1200	0	0	1	50	4	2	1	15	15	4.72	20000.25749	19889.42144	2	68	1	1	1	0.32	0.47	0.32	0.47	0.15	0	0	2	NA	1	2	0	1	1238	0	0.903	1.01	22.171	1.368	158.5	3.445	0	0	1
1201	44892	2.505	2.446	39.709	3.301	638.5	6.354	1201	232	236	1	45	1	3	1	6	6	1.48	23006.46709	24673.21982	2	66	2	1	1	0.37	0.38	0.37	0.38	0.01	0	0	2	NA	1	2	0	1	3858.5	234	2.706	2.5565	33.974	2.771	661.5	8.13	3	2	3
1202	44910	0.922	1.18	13.864	1.054	210.188	2.029	1202	3	0	1	62	1	1	1	4	4	1.29	7530.882625	8337.976819	2	70	2	1	1	0.55	0.48	0.55	0.48	0.07	0	0	2	NA	1	2	0	1	1369.5	1.5	0.8545	0.745	16.7855	1.251	203	1.705	0	0	0
1203	44939	2.505	3.47	39.709	3.301	638.5	12.195	1203	403	379	1	56	3	4	1	15	15	5	73285.01685	74292.55143	2	74	2	1	1	0.39	0.29	0.39	0.29	0.1	0	0	1	3	2	2	0	1	5071.5	391	4.801	5.545	43.2215	3.2715	798	9.89	3	3	3
1204	44940	0.922	1.18	20.925	1.628	210.188	2.029	1204	283	283	1	40	2	4	2	9	6	2.94	17164.15044	18845.54758	1	65	2	1	1	0.34	0.25	0.34	0.25	0.09	0	0	1	3	2	2	0	2	2103	283	0.979	1.457	20.116	1.51	196	1.82	0	0	1
1205	44959	2.505	3.47	28.205	1.628	210.188	6.354	1205	805	580	1	62	3	1	1	3	3	0.8	21953.47823	21478.59867	2	59	2	2	1	0.61	0.38	0.5	0.4	0.1	0	0	1	1	3	2	0	1	1741	692.5	2.3725	2.928	24.3865	1.583	249	5.245	3	3	2
1206	44986	1.391	3.47	28.205	2.223	436.5	6.354	1206	404	169	1	71	3	5	2	7	7	2.63	30052.77379	29506.01983	1	60	2	1	1	0.41	0.42	0.41	0.42	0.01	0	0	2	NA	1	2	0	2	1994	286.5	1.465	2.9655	25.375	2.3065	427.5	8.41	1	3	2
1207	44988	0.922	1.18	20.925	1.628	323.063	3.88	1207	12	8	1	79	3	4	1	6	6	1.83	26604.03896	26120.02827	1	61	2	1	1	0.3	0.27	0.3	0.27	0.03	0	0	1	3	2	1	0	1	1530	10	0.942	1.381	18.956	1.6335	274	3.065	0	0	1
1208	45018	0.922	1.18	13.864	1.054	210.188	2.029	1208	6	47	1	71	4	2	1	5	5	1.46	8977.683674	10083.96352	1	62	2	1	1	0.28	0.33	0.28	0.33	0.05	0	0	2	NA	1	2	1	2	780	26.5	0.6345	0.513	14.5165	1.0695	191.5	0.765	0	0	0
1209	45028	2.505	3.47	39.709	3.301	638.5	6.354	1209	274	92	1	61	3	5	1	15	15	5	38702.43363	39017.34617	1	70	1	1	1	0.31	0.23	0.31	0.23	0.08	0	0	2	NA	1	2	0	2	4131.5	183	3.531	4.353	61.338	5.019	858.5	7.16	3	3	3
1210	45049	2.505	3.47	39.709	3.301	436.5	6.354	1210	9	99	1	76	3	4	2	7	7	1.99	26614.68233	26130.47801	2	64	2	1	2	0.24	0.53	0.24	0.53	0.29	1	1	1	3	2	2	1	1	2571.5	54	2.11	2.931	38.4225	3.2365	462.5	7.85	3	3	3
1211	45051	0.922	1.18	13.864	1.054	323.063	2.029	1211	196	196	1	57	4	4	1	6	6	0.68	21115.14353	20797.32705	2	67	2	1	1	0.59	0.5	0.59	0.5	0.09	0	0	2	NA	1	2	0	1	1537	196	1.017	1.143	15.34	0.899	350	2.78	0	0	0
1212	45060	2.505	3.47	28.205	3.301	436.5	12.195	1212	221	167	1	66	3	3	1	6	6	2.41	54670.91934	53488.32304	1	59	2	1	1	0.55	0.53	0.55	0.53	0.02	0	0	2	NA	1	2	0	2	2396	194	2.389	2.987	27.099	2.811	450.5	8.76	3	3	2
1213	45061	1.821	3.47	39.709	3.301	436.5	12.195	1213	547	545	1	43	3	3	1	4	4	1.1	28803.80468	31602.18892	1	67	2	1	1	0.54	0.45	0.54	0.45	0.09	0	0	1	1	3	2	0	1	4612.5	546	2.0765	3.1285	43.5405	4.4985	408.5	10.535	2	3	3
1214	45065	0.922	1.834	39.709	3.301	323.063	12.195	1214	55	53	1	75	2	2	1	77	77	NA	9583.701401	10848.21371	2	61	2	1	1	0.46	0.37	0.46	0.37	0.09	0	0	2	NA	1	2	0	1	2162.5	54	1.032	1.7005	41.825	2.875	306.5	8.97	0	1	3
1215	45103	1.821	3.47	39.709	2.223	638.5	12.195	1215	151	319	1	40	3	3	2	7	7	2.56	122044.5699	124015.9702	1	71	2	1	1	0.36	0.32	0.36	0.32	0.04	0	0	1	3	2	2	0	1	3672.5	235	1.8305	3.506	41.6025	2.6105	861	12.43	2	3	3
1216	45109	1.821	1.834	39.709	2.223	436.5	3.88	1216	186	107	1	63	1	4	1	77	77	NA	6779.731732	7310.859188	2	72	2	1	1	0.65	0.67	0.7	0.7	0	0	0	1	3	2	2	1	2	2580.5	146.5	1.749	1.8345	35.2255	2.0555	442.5	4.325	2	1	3
1217	45110	2.505	3.47	28.205	2.223	436.5	12.195	1217	183	134	1	52	1	4	2	10	10	3.4	17560.19321	18832.37897	2	65	2	1	1	0.42	0.39	0.42	0.39	0.03	0	0	1	3	2	2	0	1	1927	158.5	2.211	2.96	25.993	2.454	483.5	9.875	3	3	2
1218	45114	1.391	2.446	13.864	2.223	210.188	3.88	1218	11	0	1	80	3	5	1	6	6	2.29	26418.92	26709.50142	2	60	2	1	1	0.26	0.29	0.26	0.29	0.03	0	0	2	NA	1	1	0	2	1895	5.5	1.258	2.4485	17.514	1.935	266.5	3.315	1	2	0
1219	45169	2.505	3.47	28.205	3.301	638.5	12.195	1219	192	305	1	60	3	4	1	15	15	5	53088.2953	52807.39081	2	63	2	1	1	0.55	0.56	0.55	0.56	0.01	0	0	1	3	2	2	0	1	2570	248.5	2.1535	3.16	30.0965	3.015	544	12.635	3	3	2
1220	45197	1.391	3.47	20.925	2.223	323.063	6.354	1220	289	568	1	46	3	4	1	14	14	3.02	82011.62348	91163.60298	2	63	2	1	1	0.36	0.35	0.36	0.35	0.01	0	0	1	1	3	2	0	1	2327	428.5	1.4975	2.9255	22.982	2.2065	301	5.795	1	3	1
1221	45207	1.821	3.47	28.205	3.301	436.5	12.195	1221	151	108	1	43	1	2	2	10	5	0.95	21806.12294	23070.99287	1	69	2	1	1	0.2	0.24	0.2	0.24	0.04	0	0	2	NA	1	2	0	1	3348.5	129.5	1.75	4.095	29.771	2.96	438.5	12.365	2	3	2
1222	45215	2.505	3.47	28.205	2.223	323.063	12.195	1222	400	299	1	71	3	4	1	12	12	NA	31471.06262	32701.95146	1	59	2	1	1	0.33	0.3	0	0.2	0.2	0	0	1	1	3	2	0	2	2005	349.5	2.789	3.2955	29.8565	2.1295	349.5	9.5	3	3	2
1223	45216	1.821	3.47	20.925	1.628	436.5	6.354	1223	603	603	1	41	3	2	1	3	3	0.74	30901.63116	32195.80834	2	59	1	1	1	0.5	0.38	0.5	0.38	0.12	0	0	1	3	2	2	0	1	3430	603	1.896	3.202	21.168	1.658	479	5.93	2	3	1
1224	45229	0.922	1.18	28.205	2.223	210.188	2.029	1224	30	95	1	68	4	2	1	6	6	1.93	6180.685156	6082.492346	2	68	1	1	1	0.39	0.49	0.39	0.49	0.1	0	0	2	NA	1	1	0	2	2124.5	62.5	0.9905	1.319	27.9755	2.0585	240.5	2.385	0	0	2
1225	45237	1.821	1.834	20.925	1.054	323.063	2.029	1225	173	173	1	44	1	1	2	8	8	1.81	14099.71387	14917.5715	2	69	2	1	1	0.29	0.35	0.29	0.35	0.06	0	0	1	3	2	2	0	1	1722	173	1.803	1.805	18.218	1.103	366	1.95	2	1	1
1226	45264	1.821	1.834	28.205	2.223	323.063	3.88	1226	104	0	1	50	1	1	1	6	6	1.48	11285.08074	11615.3846	1	63	2	1	1	0.35	0.35	0.35	0.35	0	0	0	1	1	3	2	0	1	2094.5	52	1.868	1.9585	25.418	2.0805	342	3.855	2	1	2
1227	45267	1.391	1.18	20.925	1.628	436.5	2.029	1227	101	101	1	69	3	5	1	15	15	5	64448.29287	65957.23844	2	61	2	1	1	0.49	0.51	0.49	0.51	0.02	0	0	2	NA	1	2	0	1	2032.5	101	1.3465	1.244	18.7645	1.59	504.5	0.655	1	0	1
1228	45270	0.922	1.18	13.864	2.223	210.188	6.354	1228	7	101	1	61	3	5	1	15	15	4.99	45081.58629	46137.09384	1	64	2	1	1	0.39	0.43	0.39	0.43	0.04	0	0	1	3	2	2	0	1	1446.5	54	1.028	1.325	16.756	1.9835	260	6.94	0	0	0
1229	45277	2.505	3.47	39.709	3.301	638.5	12.195	1229	809	809	1	70	3	4	1	12	12	NA	28153.11442	29027.01756	1	67	2	1	1	0.5	0.53	0.5	0.53	0.03	0	0	1	3	2	1	0	1	3237	809	3.272	4.314	54.023	3.138	772	8.73	3	3	3
1230	45281	0.922	1.18	13.864	1.054	210.188	3.88	1230	128	50	1	64	3	1	1	4	4	1.73	55531.60863	54330.39462	2	59	2	1	1	0.52	0.3	0.52	0.3	0.22	0	0	1	3	2	2	1	1	1348	89	1.048	1.2555	13.381	0.795	237	3.12	0	0	0
1231	45282	1.391	2.446	13.864	3.301	436.5	12.195	1231	114	146	1	74	3	3	2	7	7	3.43	8384.649228	8232.10623	1	61	2	1	1	0.36	0.27	0.36	0.27	0.09	0	0	1	3	2	2	0	1	1713.5	130	1.5935	2.268	16.8445	2.8125	473.5	9.655	1	2	0
1232	45285	0.922	1.18	13.864	1.054	210.188	2.029	1232	207	47	1	66	3	2	1	2	2	0.59	17290.31078	21571.18261	1	67	2	1	1	0.49	0.49	0.49	0.49	0	0	0	1	3	2	2	0	1	857	127	0.669	0.7715	6.974	0.471	155.5	1.445	0	0	0
1233	45299	0.922	1.834	20.925	1.628	323.063	2.029	1233	139	0	1	60	4	4	1	14	14	5	6009.670477	7421.138149	2	74	2	1	1	0.47	0.56	0.47	0.56	0.09	0	0	1	3	2	2	0	1	2093	69.5	1.097	1.59	21.0825	1.405	297	2.365	0	1	1
1234	45302	0.922	1.834	20.925	1.628	210.188	2.029	1234	230	107	1	67	3	4	1	14	14	5	53088.2953	51939.93303	2	63	2	1	1	0.4	0.36	0.4	0.36	0.04	0	0	1	3	2	2	0	1	1425.5	168.5	1.1055	1.5435	18.094	1.599	207.5	2.12	0	1	1
1235	45319	1.821	1.834	28.205	2.223	323.063	3.88	1235	377	168	1	60	3	5	1	15	15	5	38702.43363	39608.58433	1	70	2	1	1	0.54	0.55	0.54	0.55	0.01	0	0	2	NA	1	2	0	1	2733.5	272.5	1.7545	1.931	25.635	2.2285	364.5	3.87	2	1	2
1236	45334	1.391	1.18	20.925	1.054	210.188	2.029	1236	332	68	1	71	4	1	1	3	3	0.56	10981.24094	11053.93343	1	59	2	1	1	0.39	0.45	0.39	0.45	0.06	0	0	1	3	2	2	0	1	1499	200	1.35	1.061	19.367	1.28	269	2.655	1	0	1
1237	45370	0.922	1.18	13.864	1.054	210.188	6.354	1237	0	0	1	51	1	1	2	10	10	2.46	11835.83417	12522.37486	2	71	2	1	1	0.4	0.39	0.4	0.39	0.01	0	0	2	NA	1	2	0	1	958.5	0	0.766	0.9235	12.1235	1.0035	162.5	7.45	0	0	0
1238	45439	1.821	2.446	28.205	2.223	323.063	12.195	1238	40	68	1	43	3	4	2	10	10	4.08	88836.10833	92556.61303	2	59	2	1	1	0.43	0.37	0.43	0.37	0.06	0	0	2	NA	1	2	0	1	2289.5	54	1.6655	2.5035	25.8835	2.318	287	10.905	2	2	2
1239	45450	2.505	2.446	39.709	3.301	638.5	3.88	1239	97	0	1	47	4	5	2	8	8	4.9	30094.45309	32469.86	1	72	2	1	1	0.3	0.25	0.3	0.25	0.05	0	0	2	NA	1	2	0	1	2840	48.5	3.3455	2.5455	34.2445	3.3575	710	3.11	3	2	3
1240	45458	2.505	3.47	39.709	3.301	436.5	6.354	1240	503	448	1	51	3	4	2	10	10	4.75	89799.91034	93154.65019	2	63	2	1	1	0.34	0.29	0.34	0.29	0.05	0	0	1	1	3	2	0	1	3704.5	475.5	2.279	3.807	34.293	3.5425	506	7.695	3	3	3
1241	45462	1.391	1.18	13.864	1.628	323.063	2.029	1241	202	154	1	69	3	3	1	3	3	0.89	19360.58776	19562.48332	2	59	1	1	1	0.45	0.5	0.45	0.5	0.05	0	0	1	3	2	2	0	1	1645	178	1.33	1.4665	16.036	1.4995	324	2.34	1	0	0
1242	45482	0.922	1.18	13.864	1.054	210.188	3.88	1242	44	87	1	74	1	1	2	7	7	2.1	7804.666282	8722.675542	2	71	2	1	1	0.38	0.45	0.38	0.45	0.07	0	0	1	3	2	2	0	1	1484	65.5	0.8395	0.839	14.631	1.0525	157.5	4.38	0	0	0
1243	45485	1.391	1.834	39.709	3.301	436.5	2.029	1243	149	139	1	52	4	3	1	3	3	0.93	21097.15018	21246.8262	1	59	2	1	2	0.56	0.58	0.56	0.58	0.02	0	0	1	1	3	2	0	1	3152	144	1.575	2.024	37.276	2.68	376.5	2.195	1	1	3
1244	45529	0.922	1.834	20.925	1.628	323.063	2.029	1244	291	379	1	49	1	3	1	99	99	NA	25629.50472	26853.9821	2	65	2	1	1	0.55	0.53	0.55	0.53	0.02	0	0	1	3	2	2	0	1	2540.5	335	1.082	1.8835	21.7705	1.741	315.5	2	0	1	1
1245	45564	1.391	2.446	28.205	3.301	323.063	6.354	1245	61	67	1	42	1	3	1	5	5	1.14	17914.46109	18473.25135	1	73	2	1	1	0.29	0.32	0.2	0.2	0	0	0	2	NA	1	2	0	1	3276.5	64	1.513	2.272	32.326	2.88	374	6.6	1	2	2
1246	45588	1.391	1.834	13.864	1.054	323.063	3.88	1246	293	184	1	79	3	2	1	4	4	1.44	30137.04798	29588.7608	2	63	2	1	1	0.52	0.49	0.52	0.49	0.03	0	0	1	3	2	2	0	1	1475	238.5	1.1715	1.8825	15.77	1.173	285.5	3.56	1	1	0
1247	45601	1.391	1.834	20.925	2.223	638.5	2.029	1247	201	201	1	80	3	4	1	6	6	2.94	20210.85437	21625.77046	1	65	2	2	2	0.86	0.88	0.9	0.9	0	1	1	1	3	2	1	1	1	2429.5	201	1.5405	2.009	19.155	2.325	541	2.44	1	1	1
1248	45603	0.922	1.18	28.205	1.054	210.188	3.88	1248	161	86	1	61	4	1	2	7	7	2.86	7750.960967	7949.197413	2	67	2	1	1	0.52	0.52	0.52	0.52	0	0	0	1	1	3	2	0	1	2013	123.5	0.9235	1.4165	25.0535	1.3475	237.5	3.21	0	0	2
1249	45658	0.922	1.18	13.864	1.054	210.188	2.029	1249	186	101	1	57	2	1	1	2	2	0.28	14772.34746	15296.6702	2	61	2	1	1	0.34	0.29	0.34	0.29	0.05	0	0	2	NA	1	1	0	1	1325.5	143.5	1.1335	1.4125	9.176	0.63	200.5	1.905	0	0	0
1250	45712	1.391	1.18	28.205	1.628	210.188	2.029	1250	56	0	1	69	4	2	1	6	6	2.55	7237.067591	7146.446751	1	59	2	1	1	0.32	0.23	0.32	0.23	0.09	0	0	1	3	2	2	0	1	1503.5	28	1.2095	1.391	24.4845	1.6685	252	2.35	1	0	2
1251	45720	0.922	2.446	39.709	3.301	210.188	12.195	1251	0	144	1	42	4	2	1	5	5	0.94	38539.48619	38325.91072	2	65	2	1	1	0.57	0.45	0.57	0.45	0.12	0	0	1	1	3	2	0	1	1402	72	0.595	2.261	45.9985	3.58	139.5	9.995	0	2	3
1252	45754	0.922	1.18	13.864	1.054	210.188	6.354	1252	19	0	1	65	3	5	1	6	6	1.06	20030.16435	19890.30011	2	72	2	1	1	0.35	0.29	0.35	0.29	0.06	0	0	1	3	2	1	0	1	958	9.5	0.6545	0.7075	13.0125	0.6935	189	5.225	0	0	0
1253	45755	1.391	1.18	20.925	1.628	323.063	6.354	1253	140	69	1	57	4	5	2	9	9	5	21097.15018	21246.8262	1	59	1	1	1	0.36	0.43	0.36	0.43	0.07	0	0	1	3	2	2	0	1	1290.5	104.5	1.291	1.458	19.0105	1.515	337.5	5.645	1	0	1
1254	45763	1.821	1.834	28.205	2.223	323.063	2.029	1254	172	79	1	54	4	2	2	10	10	3.39	19988.52001	20005.34925	2	73	2	1	1	0.51	0.47	0.51	0.47	0.04	0	0	2	NA	1	2	0	1	1868	125.5	1.603	1.794	29.9235	1.979	363	1.78	2	1	2
1255	45764	0.922	1.18	13.864	1.054	210.188	2.029	1255	162	100	1	80	3	4	1	6	6	1.86	20784.24542	21980.2903	1	63	2	1	1	0.57	0.53	0.57	0.53	0.04	0	0	2	NA	1	1	0	1	1288	131	0.92	1.4725	12.9015	0.8485	209	2.675	0	0	0
1256	45766	1.821	3.47	20.925	1.628	436.5	3.88	1256	572	572	1	42	3	4	2	8	8	4.9	115338.8957	120410.1831	2	66	2	1	1	0.33	0.34	0.33	0.34	0.01	0	0	1	3	2	2	0	1	2372	572	1.866	2.889	21.883	1.691	433	4.64	2	3	1
1257	45782	2.505	3.47	28.205	2.223	638.5	2.029	1257	386	416	1	46	3	5	1	15	10	5	75464.0677	76683.04766	2	69	2	1	1	0.46	0.39	0.46	0.39	0.07	0	0	2	NA	1	2	0	1	2464	401	2.653	2.842	27.42	2.2135	686	0.9	3	3	2
1258	45790	2.505	3.47	28.205	2.223	638.5	6.354	1258	142	82	1	51	5	3	1	4	4	0.53	22485.2132	23413.04471	2	67	2	1	1	0.51	0.51	0.51	0.51	0	0	0	2	NA	1	2	0	2	4376.5	112	2.966	5.166	32.4055	1.9955	781.5	5.915	3	3	2
1259	45804	2.505	3.47	39.709	2.223	638.5	12.195	1259	7	11	1	80	3	3	2	8	8	3.29	20894.83973	21816.87822	1	67	2	1	1	0.37	0.23	0.37	0.23	0.14	0	0	2	NA	1	1	0	2	1860.5	9	2.5305	3.1535	36.416	2.624	703.5	11.735	3	3	3
1260	45813	1.391	1.834	20.925	1.054	323.063	3.88	1260	448	354	1	40	2	2	2	9	9	2.59	17925.18018	18249.18395	2	67	2	1	1	0.3	0.4	0.3	0.4	0.1	0	0	1	3	2	2	0	1	3102.5	401	1.597	1.902	20.18	1.1475	326.5	3.235	1	1	1
1261	45819	1.821	1.834	39.709	3.301	323.063	3.88	1261	0	0	1	63	4	1	1	4	4	1.76	7237.067591	7080.744171	1	59	1	1	1	0.48	0.51	0.48	0.51	0.03	0	0	1	3	2	2	0	1	2956	0	1.943	1.759	49.697	2.897	368	3.45	2	1	3
1262	45846	1.391	1.834	13.864	1.628	436.5	3.88	1262	255	102	1	60	2	1	1	4	4	0.91	5524.575822	6270.390087	1	73	2	1	1	0.6	0.51	0.5	0.5	0	0	0	1	1	3	2	0	1	1685.5	178.5	1.3625	1.922	17.4965	1.598	385	3.855	1	1	0
1263	45853	0.922	1.18	13.864	1.054	210.188	3.88	1263	0	77	1	54	1	1	2	7	7	2.56	16143.00808	17724.3743	1	66	1	1	1	0.37	0.46	0.37	0.46	0.09	0	0	2	NA	1	2	0	1	1093	38.5	0.6495	1.119	7.01	1.298	268.5	3.105	0	0	0
1264	45858	1.821	2.446	39.709	3.301	323.063	6.354	1264	47	66	1	49	4	2	1	4	4	0.77	23313.29717	23184.10114	1	65	1	1	1	0.51	0.49	0.51	0.49	0.02	0	0	1	1	3	2	0	1	3600	56.5	2.0135	2.2925	32.7325	2.7315	371.5	8.24	2	2	3
1265	45884	0.922	1.834	13.864	1.054	323.063	3.88	1265	231	83	1	76	1	1	1	3	3	0.82	10263.83295	11189.84675	1	66	2	1	1	0.49	0.52	0.49	0.52	0.03	0	0	1	1	3	2	0	1	1301.5	157	1.075	1.844	9.032	0.8305	292	4.075	0	1	0
1266	45901	2.505	3.47	39.709	3.301	436.5	6.354	1266	0	0	1	43	4	5	1	15	15	5	31914.62945	32584.54046	2	61	2	1	1	0.44	0.39	0.44	0.39	0.05	0	0	1	1	3	2	0	1	5740	0	2.411	4.637	41.94	2.816	506	5.72	3	3	3
1267	45918	1.391	1.18	28.205	1.628	323.063	3.88	1267	85	4	1	62	4	2	1	6	6	2.43	7750.960967	7949.197413	2	67	2	1	1	0.53	0.47	0.53	0.47	0.06	0	0	1	3	2	2	0	1	1872.5	44.5	1.486	1.4745	28.1085	1.603	364	3.48	1	0	2
1268	45925	2.505	1.18	20.925	2.223	638.5	3.88	1268	101	102	1	68	5	5	1	15	15	5	55531.60863	57054.87554	2	59	2	1	1	0.18	0.22	0.2	0.2	0	0	0	1	3	2	1	0	1	1809	101.5	2.5135	1.229	22.8085	2.1755	981.5	3.125	3	0	1
1269	45927	1.391	2.446	28.205	1.628	323.063	6.354	1269	294	33	1	45	3	3	2	9	9	3.13	105033.3753	106896.0495	2	67	2	1	1	0.38	0.5	0.3	0.3	0	0	0	2	NA	1	2	0	2	1880.5	163.5	1.3985	2.2455	28.511	1.385	346	5.57	1	2	2
1270	45928	0.922	1.18	28.205	1.054	210.188	2.029	1270	63	63	1	73	4	4	1	77	77	NA	9827.240072	10347.73816	1	64	2	1	1	0.62	0.49	0.6	0.5	0.1	0	0	1	1	3	2	0	1	1703	63	0.349	0.864	26.485	1.151	74	1.01	0	0	2
1271	45962	2.505	3.47	39.709	3.301	638.5	12.195	1271	38	2	1	48	3	3	1	6	6	2.94	92720.06258	101728.1212	1	67	2	1	1	0.45	0.49	0.45	0.49	0.04	0	0	1	1	3	2	0	1	5266	20	3.4625	5.7325	51.625	5.2095	724	14.615	3	3	3
1272	46011	2.505	3.47	20.925	1.628	323.063	6.354	1272	304	433	1	41	3	5	1	15	15	5	101958.5018	105554.3466	1	61	2	1	1	0.47	0.32	0.47	0.32	0.15	0	0	1	1	3	2	0	1	2209	368.5	2.1505	2.879	21.6515	1.692	297	8.315	3	3	1
1273	46035	1.821	3.47	39.709	2.223	436.5	6.354	1273	386	262	1	74	3	5	2	8	8	4.9	23204.91726	23831.67307	1	70	2	1	1	0.62	0.59	0.7	0.5	0.2	0	0	2	NA	1	2	0	1	3260	324	2.0865	2.955	41.236	2.482	496	7.06	2	3	3
1274	46037	1.391	2.446	13.864	1.054	436.5	3.88	1274	190	0	1	69	2	2	1	3	3	0.8	12040.76208	15643.79947	1	72	1	1	1	0.51	0.57	0.51	0.57	0.06	0	0	1	3	2	2	1	1	1747	95	1.434	2.132	16.5035	0.9295	466	3.745	1	2	0
1275	46050	2.505	3.47	39.709	3.301	638.5	12.195	1275	287	198	1	60	3	5	1	2	2	0.73	18456.99169	18226.43458	1	60	2	1	1	0.53	0.48	0.53	0.48	0.05	0	0	1	3	2	2	0	1	3222	242.5	2.343	3.5025	33.196	2.722	672	11.795	3	3	3
1276	46075	1.821	2.446	28.205	1.628	436.5	3.88	1276	151	151	1	56	1	4	2	7	7	2.5	14238.1869	15632.95718	2	66	2	1	1	0.41	0.41	0.41	0.41	0	0	0	1	3	2	2	0	1	2374	151	1.72	2.377	25.235	1.695	500	4.97	2	2	2
1277	46098	0.922	1.18	13.864	1.628	210.188	6.354	1277	71	51	1	65	3	2	1	3	3	0.71	21262.07406	21902.07286	2	59	2	1	1	0.34	0.36	0.34	0.36	0.02	0	0	1	3	2	2	0	1	1032	61	0.81	1.25	14.7725	1.432	202.5	5.94	0	0	0
1278	46140	1.821	2.446	20.925	1.628	436.5	3.88	1278	344	315	1	73	3	4	1	4	4	1.14	8859.280057	8698.10204	2	64	2	1	1	0.46	0.45	0.46	0.45	0.01	0	0	1	3	2	2	0	1	1917.5	329.5	1.9765	2.4425	20.375	1.516	470.5	4.645	2	2	1
1279	46171	0.922	1.18	13.864	1.628	210.188	2.029	1279	0	0	1	78	3	3	2	7	7	2.16	33102.04989	32499.82005	2	60	2	1	1	0.63	0.44	0.7	0.4	0.3	1	0	2	NA	1	1	0	2	1189	0	0.7985	1.0865	10.0255	1.4475	191	1.77	0	0	0
1280	46172	0.922	1.834	13.864	1.054	210.188	6.354	1280	0	0	1	66	3	2	1	5	5	1.96	17290.31078	17810.75757	1	67	2	1	1	0.52	0.61	0.5	0.7	0.2	0	0	1	3	2	2	0	2	1858.5	0	1.148	1.9365	14.0075	1.352	268	6.015	0	1	0
1281	46202	1.391	1.834	28.205	2.223	323.063	6.354	1281	52	141	1	45	4	4	1	15	15	5	26885.34747	29007.45415	1	68	2	1	1	0.49	0.45	0.5	0.4	0.1	0	0	2	NA	1	2	0	1	2041.5	96.5	1.3785	1.7285	25.0665	2.136	296	7.995	1	1	2
1282	46204	1.391	2.446	20.925	1.628	323.063	6.354	1282	407	116	1	80	3	4	1	6	6	2.14	22367.28691	23747.28327	2	63	2	1	1	0.42	0.22	0.42	0.22	0.2	0	0	1	3	2	1	0	1	2310	261.5	1.4945	2.1445	21.0725	1.5975	308.5	7.745	1	2	1
1283	46221	2.505	3.47	28.205	3.301	436.5	6.354	1283	4	95	1	55	3	3	1	5	5	1.19	24155.22992	25217.67622	2	59	1	1	1	0.25	0.25	0.25	0.25	0	0	0	1	1	3	2	0	2	2147.5	49.5	2.215	2.856	32.548	3.6085	385.5	8.085	3	3	2
1284	46232	1.821	1.834	28.205	1.628	436.5	3.88	1284	107	166	1	58	2	3	2	9	9	2.64	17560.19321	18832.37897	2	65	2	1	1	0.63	0.62	0.6	0.7	0.1	0	0	2	NA	1	2	0	1	3012	136.5	1.7635	1.692	28.4645	1.8565	394	2.945	2	1	2
1285	46269	0.922	1.834	13.864	1.054	638.5	12.195	1285	0	3	1	50	1	1	1	5	5	2.31	10920.11255	11989.84485	2	68	1	1	1	0.31	0.36	0.31	0.36	0.05	0	0	2	NA	1	2	0	1	550	1.5	0.487	1.768	10.93	0.913	535	11.775	0	1	0
1286	46288	2.505	3.47	39.709	3.301	638.5	12.195	1286	86	129	1	46	3	4	1	6	6	1.26	28087.57217	30686.10011	1	59	2	1	1	0.28	0.25	0.28	0.25	0.03	0	0	2	NA	1	2	0	1	2941	107.5	2.2485	3.484	40.187	3.7605	773	26.775	3	3	3
1287	46293	1.391	2.446	28.205	2.223	323.063	3.88	1287	447	220	1	68	1	1	2	7	7	2.71	7799.133473	8415.549793	2	66	1	1	1	0.41	0.35	0.41	0.35	0.06	0	0	1	3	2	2	0	1	2116.5	333.5	1.5145	2.296	24.627	2.0775	346	3.605	1	2	2
1288	46313	2.505	2.446	39.709	3.301	638.5	12.195	1288	205	7	1	40	1	3	1	12	12	NA	23561.09053	24686.74718	1	66	2	1	1	0.49	0.36	0.49	0.36	0.13	0	0	1	3	2	2	0	1	3830	106	2.8135	2.5415	53.4245	3.7545	532	8.585	3	2	3
1289	46333	0.922	1.18	13.864	1.054	210.188	2.029	1289	101	95	1	80	3	3	2	7	7	3.92	20894.83973	21124.66185	2	59	2	1	1	0.25	0.21	0.25	0.21	0.04	0	0	1	3	2	2	0	1	1430	98	0.8365	0.9365	12.014	0.704	199	0.87	0	0	0
1290	46348	1.391	2.446	28.205	1.628	323.063	3.88	1290	285	220	1	58	4	2	1	14	14	4.37	22436.10665	22311.77178	1	68	1	1	1	0.66	0.64	0.7	0.7	0	0	0	1	3	2	2	1	2	2389	252.5	1.304	2.238	26.521	1.815	312.5	3.055	1	2	2
1291	46367	0.922	1.18	39.709	2.223	323.063	2.029	1291	295	295	1	53	4	4	2	7	7	3.37	20422.84537	21503.09482	2	64	2	1	1	0.34	0.33	0.34	0.33	0.01	0	0	2	NA	1	2	0	1	2584	295	0.866	1.498	38.208	2.646	299	2.44	0	0	3
1292	46389	2.505	3.47	28.205	3.301	638.5	12.195	1292	173	152	1	79	3	5	2	7	7	2.63	28153.11442	27640.9212	1	67	2	1	2	0.77	0.82	0.9	0.8	0.1	1	1	1	1	3	2	1	1	1692.5	162.5	2.526	3.388	29.3195	3.2305	527	14.51	3	3	2
1293	46392	0.922	1.18	13.864	1.054	323.063	2.029	1293	23	21	1	69	2	1	1	2	2	0.69	7297.431562	8079.50651	1	72	1	2	2	0.38	0.25	0.38	0.25	0.13	0	0	1	1	3	1	0	1	971.5	22	0.6985	0.722	8.7825	1.062	302.5	0.75	0	0	0
1294	46394	2.505	3.47	39.709	3.301	638.5	12.195	1294	317	284	1	66	3	4	1	15	15	5	40876.91339	41833.97579	1	70	2	1	1	0.49	0.48	0.49	0.48	0.01	0	0	1	3	2	2	0	1	3215.5	300.5	2.783	3.426	35.8865	2.8345	555.5	9.165	3	3	3
1295	46406	1.391	3.47	20.925	1.054	323.063	6.354	1295	5	5	1	76	3	3	2	8	8	3.65	27231.53194	27170.13428	1	65	2	1	1	0.35	0.31	0.35	0.31	0.04	0	0	1	3	2	1	0	1	2015.5	5	1.3055	2.914	22.104	0.9985	317	5.84	1	3	1
1296	46408	2.505	3.47	39.709	3.301	638.5	12.195	1296	164	164	1	56	1	2	2	8	8	2.68	15898.41705	17050.21189	1	66	2	1	1	0.21	0.17	0.21	0.17	0.04	0	0	2	NA	1	2	0	1	4108	164	3.376	3.365	70.567	4.041	567	8.67	3	3	3
1297	46422	1.391	2.446	28.205	3.301	436.5	3.88	1297	0	27	1	49	4	3	1	5	5	1.57	27601.38844	29836.63224	2	71	2	2	2	0.86	0.76	0.86	0.9	0.04	1	1	2	NA	1	2	1	1	3026.5	13.5	1.2245	2.265	25.8295	2.939	405	3.775	1	2	2
1298	46425	2.505	3.47	39.709	3.301	638.5	6.354	1298	79	0	1	50	4	5	1	14	14	4.8	22436.10665	22311.77178	1	68	2	1	1	0.46	0.37	0.46	0.37	0.09	0	0	2	NA	1	2	0	1	5213.5	39.5	3.579	3.6105	44.5765	3.3605	779.5	5.67	3	3	3
1299	46428	0.922	1.834	13.864	1.054	210.188	2.029	1299	77	344	1	71	4	3	1	6	6	1.94	10235.68877	10303.44593	1	67	2	1	1	0.24	0.22	0.24	0.22	0.02	0	0	1	3	2	2	0	1	1912.5	210.5	1.024	1.7875	11.2205	0.7625	250.5	2.925	0	1	0
1300	46432	2.505	3.47	39.709	3.301	638.5	12.195	1300	110	0	1	48	4	3	1	4	4	1.63	28602.06	29202.43779	2	62	2	1	1	0.42	0.48	0.42	0.48	0.06	0	0	1	3	2	2	0	1	4746	55	3.465	4.334	57.1515	4.7685	1025	15.705	3	3	3
1301	46449	1.391	3.47	13.864	1.628	210.188	3.88	1301	581	352	1	51	4	2	1	5	5	1.92	23747.32497	23615.72368	1	59	1	1	1	0.52	0.51	0.52	0.51	0.01	0	0	1	1	3	2	0	1	1943.5	466.5	1.3425	5.252	17.2055	1.4525	206	3.71	1	3	0
1302	46457	2.505	3.47	39.709	3.301	638.5	12.195	1302	2	49	1	43	3	4	1	15	15	5	116710.0803	120766.6669	1	69	2	1	1	0.41	0.36	0.41	0.36	0.05	0	0	2	NA	1	2	0	1	3332	25.5	3.1765	3.363	42.616	3.13	795.5	11.965	3	3	3
1303	46458	1.821	1.834	28.205	2.223	436.5	6.354	1303	53	125	1	61	4	4	1	15	15	5	5603.772325	6081.057146	1	62	2	1	1	0.21	0.3	0.21	0.3	0.09	0	0	2	NA	1	2	1	1	2249.5	89	1.6955	1.8115	25.5175	2.1755	447.5	6.355	2	1	2
1304	46490	2.505	3.47	39.709	3.301	638.5	12.195	1304	1336	1336	1	53	3	3	1	4	4	0.9	21572.24964	22521.08584	1	67	2	1	1	0.22	0.36	0.22	0.36	0.14	0	0	1	1	3	2	0	1	5036	1336	3.504	7.751	50.223	5.121	1057	15.64	3	3	3
1305	46507	2.505	3.47	39.709	3.301	638.5	12.195	1305	57	86	1	80	3	5	2	7	7	3.14	20184.9427	20406.95667	2	62	2	1	1	0.34	0.6	0.5	0.45	0.05	0	0	1	3	2	2	0	1	3922	71.5	4.7675	8.496	65.7365	6.4275	1270.5	31.545	3	3	3
1306	46523	1.821	2.446	20.925	2.223	323.063	12.195	1306	82	96	1	50	3	4	1	15	15	5	86053.45943	86210.80218	1	59	2	1	1	0.56	0.49	0.56	0.49	0.07	0	0	1	3	2	2	0	1	2283.5	89	1.7535	2.262	23.537	2.036	321.5	9.555	2	2	1
1307	46531	0.922	1.18	13.864	1.054	210.188	2.029	1307	0	0	1	69	4	2	1	6	6	1.04	7043.120456	6890.986368	1	59	1	1	1	0.55	0.55	0.55	0.55	0	0	0	1	3	2	2	0	1	729.5	0	0.6765	0.4615	6.434	0.279	121	2.29	0	0	0
1308	46532	1.821	3.47	20.925	1.054	323.063	3.88	1308	403	981	1	40	3	4	1	6	6	1.16	28087.57217	28416.35196	1	63	2	1	1	0.58	0.57	0.58	0.57	0.01	0	0	1	1	3	2	0	1	2596	692	1.9245	2.851	20.599	1.0705	327	3.215	2	3	1
1309	46534	2.505	3.47	39.709	3.301	638.5	12.195	1309	444	304	1	49	1	5	1	99	99	NA	13771.98354	13806.02052	2	64	2	1	1	0.39	0.44	0.39	0.44	0.05	0	0	1	2	3	2	0	1	1571.5	374	3.282	3.9805	41.4685	4.238	624	21.375	3	3	3
1310	46537	1.821	2.446	28.205	3.301	638.5	3.88	1310	71	0	1	59	2	5	1	15	15	5	16143.00808	17724.3743	1	66	2	1	1	0.21	0.28	0.21	0.28	0.07	0	0	2	NA	1	2	0	2	3229	35.5	1.9805	2.6275	31.2725	2.722	774	4.19	2	2	2
1311	46554	1.821	2.446	39.709	3.301	210.188	12.195	1311	450	442	1	48	3	5	1	15	15	4.72	107335.6429	119313.6231	2	63	2	1	1	0.33	0.28	0.33	0.28	0.05	0	0	2	NA	1	2	0	1	2434.5	446	1.7295	2.3775	45.493	4.1475	182.5	42.115	2	2	3
1312	46563	1.821	3.47	39.709	1.628	436.5	12.195	1312	596	568	1	60	3	5	1	15	8	4.81	40868.48014	41825.34509	2	69	2	1	1	0.37	0.39	0.37	0.39	0.02	0	0	1	3	2	2	0	1	2084.5	582	1.682	3.027	32.665	1.78	382	9.005	2	3	3
1313	46570	0.922	1.18	20.925	1.628	210.188	2.029	1313	0	0	1	61	4	2	2	7	7	2.04	7444.157754	7428.910957	1	67	1	1	1	0.53	0.53	0.53	0.53	0	0	0	1	1	3	2	0	1	1625.5	0	1.107	0.822	19.7955	1.557	140.5	2.52	0	0	1
1314	46591	0.922	1.18	13.864	1.054	210.188	2.029	1314	234	172	1	53	1	5	1	13	13	NA	15232.987	16759.55488	1	71	2	1	1	0.44	0.31	0.3	0.1	0.2	0	0	1	1	3	2	0	1	1015	203	0.8545	0.906	14.119	1.32	92	1.855	0	0	0
1315	46596	1.391	1.834	28.205	1.628	436.5	6.354	1315	0	36	1	44	1	3	1	4	4	1.14	21123.01512	23192.22195	2	72	2	1	1	0.38	0.28	0.38	0.28	0.1	0	0	1	1	3	2	0	1	2130	18	1.4215	1.8285	24.59	1.65	383.5	6.1	1	1	2
1316	46597	2.505	3.47	28.205	3.301	436.5	12.195	1316	367	118	1	45	2	2	2	9	9	2.42	21392.04306	22151.32216	2	62	1	1	1	0.45	0.26	0.45	0.26	0.19	0	0	2	NA	1	2	0	1	1836.5	242.5	2.281	3.606	29.009	2.7225	477	8.595	3	3	2
1317	46607	2.505	3.47	39.709	2.223	638.5	3.88	1317	175	4	1	44	1	4	2	10	10	3.24	24613.89336	25381.65321	1	71	2	1	1	0.47	0.46	0.47	0.46	0.01	0	0	2	NA	1	2	0	1	3745.5	89.5	2.73	3.2755	38.147	2.3175	706.5	4.41	3	3	3
1318	46616	2.505	2.446	20.925	1.054	436.5	6.354	1318	142	8	1	60	3	5	1	12	12	NA	38702.43363	47355.2529	1	70	2	1	1	0.19	0.34	0.19	0.34	0.15	0	0	1	3	2	2	0	1	2245.5	75	2.1225	2.2175	18.1345	0.9815	382.5	5.185	3	2	1
1319	46642	1.821	2.446	28.205	3.301	638.5	6.354	1319	225	0	1	61	1	1	1	3	3	0.46	8605.549653	10176.57327	1	66	2	1	1	0.41	0.45	0.41	0.45	0.04	0	0	2	NA	1	2	0	1	2272.5	112.5	1.857	2.813	31.9015	2.89	696.5	7.335	2	2	2
1320	46656	1.391	2.446	20.925	3.301	436.5	6.354	1320	225	191	1	70	3	1	1	6	6	1.7	11265.8589	11060.89768	2	59	1	2	1	0.36	0.3	0.36	0.3	0.06	0	0	1	3	2	2	0	2	2401.5	208	1.489	2.2485	23.887	3.136	376	5.755	1	2	1
1321	46666	0.922	1.18	20.925	1.628	323.063	6.354	1321	139	482	1	50	3	4	1	14	14	5	63806.11334	63922.77837	1	60	2	1	1	0.23	0.19	0.23	0.19	0.04	0	0	2	NA	1	2	0	2	1489	310.5	0.6705	1.492	20.854	1.6965	305	5.735	0	0	1
1322	46688	2.505	3.47	39.709	3.301	638.5	6.354	1322	202	202	1	66	3	3	2	7	7	2.99	46864.6789	45850.94077	1	61	2	1	1	0.48	0.38	0.48	0.38	0.1	0	0	1	1	3	1	0	1	2553	202	2.269	3.143	35.99	2.731	600	5	3	3	3
1323	46710	2.505	2.446	20.925	1.628	323.063	3.88	1323	30	231	1	60	1	1	2	9	9	3.13	5213.785684	6025.532935	2	74	2	1	1	0.47	0.49	0.47	0.49	0.02	0	0	2	NA	1	2	0	1	2812.5	130.5	2.446	2.331	19.4375	1.552	345	3.5	3	2	1
1324	46722	2.505	3.47	39.709	3.301	638.5	12.195	1324	101	43	1	52	4	4	1	6	6	2.69	18724.12272	19714.51964	2	74	2	1	1	0.39	0.4	0.39	0.4	0.01	0	0	1	2	3	2	0	1	4329.5	72	2.102	3.3095	51.6735	3.7905	892.5	12.955	3	3	3
1325	46732	2.505	2.446	28.205	2.223	638.5	3.88	1325	238	162	1	77	2	1	1	3	3	1.02	6468.351302	6784.342159	1	62	2	1	1	0.39	0.35	0.39	0.35	0.04	0	0	1	3	2	1	0	1	2589.5	200	2.4075	2.5645	30.775	1.9475	718	4.135	3	2	2
1326	46753	1.391	1.834	20.925	1.054	436.5	3.88	1326	154	154	1	59	1	5	2	7	7	2.27	17560.19321	18832.37897	2	65	2	1	2	0.3	0.49	0.3	0.49	0.19	0	0	1	1	3	2	0	1	1880	154	1.582	1.77	19.56	1.275	441	3.13	1	1	1
1327	46786	0.922	1.18	13.864	1.054	210.188	12.195	1327	0	0	1	76	1	2	1	5	5	0.99	5914.429103	6030.119905	1	60	1	2	2	0.51	0.55	0.51	0.55	0.04	0	0	2	NA	1	2	0	3	1129.5	0	0.454	0.7895	4.54	1.0415	145	18.29	0	0	0
1328	46800	0.922	1.18	20.925	1.628	323.063	2.029	1328	81	111	1	68	3	5	1	15	15	5	49330.97891	50485.97866	1	63	2	1	1	0.26	0.24	0.26	0.24	0.02	0	0	2	NA	1	2	0	1	1771.5	96	0.9385	1.461	18.675	1.3725	287.5	2.135	0	0	1
1329	46807	1.821	2.446	20.925	2.223	323.063	12.195	1329	0	0	1	66	3	2	1	5	5	0.94	19043.6871	20518.48823	1	61	1	1	1	0.56	0.51	0.56	0.51	0.05	0	0	1	3	2	2	0	1	1013.5	0	1.717	2.6575	21.114	2.078	343	11.97	2	2	1
1330	46843	1.391	1.18	28.205	1.628	436.5	3.88	1330	84	198	1	54	1	1	1	12	12	NA	9300.985806	9591.103396	2	70	2	1	1	0.34	0.33	0.34	0.33	0.01	0	0	1	2	3	2	0	1	2205	141	1.534	1.509	27.5595	1.6795	402	4.045	1	0	2
1331	46905	2.505	3.47	39.709	3.301	638.5	6.354	1331	0	0	1	41	2	3	2	10	12	NA	14099.71387	14917.5715	2	69	2	1	1	0.32	0.34	0.32	0.34	0.02	0	0	2	NA	1	2	0	1	5639	0	5.118	3.481	60.2085	4.3165	1417	6.605	3	3	3
1332	46926	1.391	1.834	20.925	1.628	323.063	3.88	1332	119	62	1	73	2	3	1	6	6	1.93	9561.358904	9748.386471	2	66	2	1	1	0.81	0.82	0.9	0.9	0	1	1	1	3	2	1	1	1	1878.5	90.5	1.497	1.9065	21.9175	1.744	361	3.4	1	1	1
1333	46941	1.821	1.834	39.709	1.628	638.5	2.029	1333	180	192	1	51	5	4	1	6	6	3.27	18325.0903	18658.69377	2	69	2	1	1	0.36	0.55	0.36	0.55	0.19	0	0	1	1	3	2	0	1	2480.5	186	2.0755	1.6475	36.0825	1.7765	531.5	2.355	2	1	3
1334	46955	2.505	3.47	28.205	3.301	436.5	12.195	1334	0	0	1	55	3	2	1	6	6	2.34	102792.3573	104663.6653	1	69	2	1	1	0.23	0.24	0.23	0.24	0.01	0	0	2	NA	1	2	0	2	2138.5	0	2.136	3.217	24.6795	2.8845	500	23.85	3	3	2
1335	47002	1.821	2.446	39.709	3.301	436.5	6.354	1335	0	0	1	42	3	3	1	99	99	NA	30901.63116	32195.80834	1	67	2	1	1	0.37	0.34	0.37	0.34	0.03	0	0	1	1	3	2	0	1	2804.5	0	1.8165	2.5815	35.9575	2.695	472.5	5.345	2	2	3
1336	47005	1.821	2.446	39.709	2.223	436.5	6.354	1336	103	150	1	53	3	1	1	4	4	1.29	25211.30734	27716.51575	2	59	1	1	1	0.33	0.39	0.33	0.39	0.06	0	0	1	1	3	2	1	1	3132.5	126.5	1.897	2.6295	37.0145	2.516	481.5	5.115	2	2	3
1337	47053	0.922	1.18	20.925	2.223	323.063	3.88	1337	0	59	1	58	3	3	1	3	3	0.98	24098.25878	24998.52014	1	61	2	1	1	0.61	0.59	0.6	0.5	0.1	0	0	1	1	3	2	0	1	1759.5	29.5	0.9015	1.248	23.8585	2.2725	279.5	3.16	0	0	1
1338	47069	2.505	1.834	13.864	1.054	323.063	3.88	1338	815	665	1	49	3	3	1	2	2	0.51	31268.88741	31262.94029	2	60	1	1	1	0.3	0.3	0.3	0.3	0	0	0	1	1	3	2	0	1	4298.5	740	2.348	2.012	16.7735	1.2965	349.5	3.02	3	1	0
1339	47073	1.821	2.446	28.205	2.223	436.5	12.195	1339	61	45	1	71	3	3	2	7	7	2.86	27657.57894	27269.72628	2	62	1	1	1	0.28	0.31	0.28	0.31	0.03	0	0	1	3	2	2	0	1	2418	53	1.833	2.698	31.0335	2.3105	379.5	143.155	2	2	2
1340	47095	2.505	3.47	28.205	2.223	638.5	3.88	1340	549	472	1	63	1	4	2	9	9	4.36	7799.133473	8065.295531	2	66	2	1	1	0.49	0.42	0.49	0.42	0.07	0	0	1	3	2	2	0	1	3631	510.5	2.9985	3.149	30.448	2.0225	792	3.475	3	3	2
1341	47111	0.922	1.834	28.205	1.054	323.063	3.88	1341	231	408	1	47	3	3	2	8	8	2.95	107335.6429	119313.6231	2	63	2	1	1	0.53	0.54	0.53	0.54	0.01	0	0	1	1	3	2	0	1	1924	319.5	1.0995	1.8855	24.8735	1.3685	283.5	3.01	0	1	2
1342	47132	1.391	2.446	39.709	3.301	436.5	3.88	1342	103	0	1	69	2	5	2	10	10	4.64	7799.133473	8188.095788	2	66	2	1	1	0.52	0.52	0.52	0.52	0	0	0	1	3	2	1	1	1	2298.5	51.5	1.544	2.417	38.714	2.7525	418	4.295	1	2	3
1343	47146	1.391	2.446	13.864	2.223	436.5	3.88	1343	57	142	1	40	1	4	1	5	5	0.7	18303.71976	18839.4527	2	64	2	1	1	0.55	0.49	0.55	0.49	0.06	0	0	2	NA	1	2	0	1	2606.5	99.5	1.4885	2.2295	15.283	2.0415	425.5	4.715	1	2	0
1344	47158	1.391	3.47	13.864	1.054	323.063	6.354	1344	332	245	1	49	3	5	1	15	15	5	75479.63979	78103.1466	1	70	2	1	1	0.5	0.41	0.5	0.41	0.09	0	0	1	3	2	2	0	1	1924	288.5	1.2915	3.446	13.283	0.891	325	6.53	1	3	0
1345	47162	2.505	3.47	39.709	3.301	638.5	12.195	1345	136	191	1	43	2	1	1	4	2	0.68	20950.84125	22468.66976	2	67	2	1	1	0.36	0.25	0.36	0.25	0.11	0	0	2	NA	1	2	0	2	5319.5	163.5	3.4175	3.1525	58.672	4.383	763	9.865	3	3	3
1346	47167	1.821	3.47	20.925	2.223	436.5	12.195	1346	115	187	1	56	3	3	2	10	10	5	104240.2302	104430.8262	2	61	2	1	1	0.43	0.43	0.43	0.43	0	0	0	1	3	2	2	0	1	2961	151	1.949	3.018	24.209	2.3445	457.5	9.625	2	3	1
1347	47169	1.391	1.834	13.864	1.628	210.188	3.88	1347	9	0	1	64	1	1	2	7	7	2.5	7160.648074	7928.063764	2	72	1	1	1	0.49	0.44	0.49	0.44	0.05	0	0	2	NA	1	1	1	1	1688.5	4.5	1.2335	2.0965	13.983	1.4735	258	4.815	1	1	0
1348	47191	0.922	1.834	13.864	1.054	210.188	3.88	1348	174	84	1	66	3	1	1	99	99	NA	21953.47823	22614.28863	1	67	2	1	1	0.32	0.3	0.32	0.3	0.02	0	0	2	NA	1	2	0	1	1632	129	0.9405	1.892	12.363	1.074	226.5	3.79	0	1	0
1349	47203	1.391	1.18	13.864	2.223	436.5	2.029	1349	142	142	1	73	4	5	2	9	9	4.29	9369.943317	10569.38419	1	74	2	1	1	0.43	0.51	0.43	0.51	0.08	0	0	2	NA	1	1	0	1	2304	142	1.27	1.259	13.267	2.131	432	2.13	1	0	0
1350	47224	1.391	1.834	20.925	1.054	323.063	3.88	1350	185	185	1	53	3	2	1	2	2	0.71	28740.13582	28792.68515	2	61	1	1	1	0.49	0.5	0.49	0.5	0.01	0	0	1	1	3	2	0	1	1373	185	1.356	1.532	23.358	0.805	285	4.26	1	1	1
1351	47228	1.391	2.446	20.925	3.301	323.063	6.354	1351	0	0	1	46	1	3	2	8	5	1.16	16935.43398	17241.54775	1	68	2	1	1	0.38	0.25	0.38	0.25	0.13	0	0	2	NA	1	2	0	1	2997	0	1.303	2.594	22.212	2.736	339	8.43	1	2	1
1352	47252	1.391	1.834	39.709	3.301	436.5	6.354	1352	0	0	1	45	4	2	2	7	5	1.96	20658.94063	22329.11171	1	67	2	1	1	0.33	0.28	0.33	0.28	0.05	0	0	1	1	3	2	0	1	2945	0	1.252	1.889	35.96	2.891	412	5.61	1	1	3
1353	47262	0.922	1.18	13.864	1.628	210.188	2.029	1353	102	260	1	53	1	2	1	12	12	NA	7428.570153	8902.070473	2	70	2	1	1	0.39	0.37	0.39	0.37	0.02	0	0	1	3	2	2	0	1	1584.5	181	0.838	1.36	13.8025	1.603	175.5	1.68	0	0	0
1354	47277	0.922	1.834	13.864	1.054	210.188	3.88	1354	77	77	1	75	3	1	1	5	5	1.92	14637.32357	14519.53505	2	60	2	1	1	0.63	0.48	0.8	0.5	0.3	1	0	1	3	2	1	1	1	1179	77	0.796	1.799	6.484	0.541	152	2.99	0	1	0
1355	47281	0.922	1.18	13.864	1.628	210.188	2.029	1355	0	0	1	49	3	4	1	13	13	NA	33344.18472	37065.18526	2	63	2	1	1	0.42	0.41	0.42	0.41	0.01	0	0	1	1	3	2	0	1	1217	0	0.758	1.095	10.48	1.429	113	2.25	0	0	0
1356	47301	1.391	1.834	20.925	1.628	436.5	3.88	1356	349	349	1	49	2	4	1	14	14	5	15222.69943	16748.23634	1	70	2	1	1	0.23	0.25	0.23	0.25	0.02	0	0	1	3	2	2	0	1	2945	349	1.3	1.743	22.716	1.767	428	4.98	1	1	1
1357	47302	2.505	3.47	39.709	3.301	638.5	12.195	1357	0	165	1	41	1	4	1	15	15	4.58	19683.93836	20039.73229	2	66	2	1	1	0.61	0.47	0.5	0.4	0.1	0	0	2	NA	1	2	0	1	4273	82.5	2.5805	3.816	54.0885	4.3785	1242.5	11.705	3	3	3
1358	47327	2.505	2.446	39.709	2.223	638.5	6.354	1358	201	947	1	53	3	3	1	15	15	5	83459.20123	83611.80056	2	63	2	1	1	0.4	0.32	0.4	0.32	0.08	0	0	2	NA	1	2	0	2	3355.5	574	2.7	2.7715	36.7715	2.432	538.5	5.67	3	2	3
1359	47331	0.922	1.18	13.864	1.054	210.188	2.029	1359	0	0	1	65	2	1	2	7	7	1.27	5134.791556	5934.240015	1	62	1	1	1	0.57	0.6	0.5	0.6	0.1	0	0	1	3	2	2	0	2	640	0	0.244	0.505	4.422	0.259	53	1.09	0	0	0
1360	47334	0.922	1.18	13.864	1.054	323.063	3.88	1360	0	0	1	53	3	4	1	1	1	0	21191.57563	21230.32295	1	64	2	1	1	0.21	0.27	0.21	0.27	0.06	0	0	1	1	3	2	0	1	952.5	0	0.91	0.9685	15.322	1.227	373	3.41	0	0	0
1361	47335	1.821	3.47	13.864	1.054	323.063	3.88	1361	443	304	1	76	3	1	1	5	5	0.94	11265.8589	11060.89768	2	59	1	1	1	0.33	0.31	0.33	0.31	0.02	0	0	1	1	3	2	0	1	2473	373.5	1.861	3.315	16.8705	0.7855	353.5	3.83	2	3	0
1362	47343	1.821	1.834	20.925	1.054	436.5	3.88	1362	215	95	1	80	3	4	1	4	4	1.67	26630.00037	26922.90346	1	69	2	1	1	0.41	0.43	0.41	0.43	0.02	0	0	1	3	2	1	0	1	1962.5	155	1.8515	2.07	22.9585	1.329	401.5	4.05	2	1	1
1363	47350	0.922	1.18	20.925	2.223	210.188	2.029	1363	5	4	1	54	1	4	1	14	14	5	14567.16295	15021.54384	1	69	2	1	1	0.49	0.43	0.49	0.43	0.06	0	0	2	NA	1	2	0	1	1525.5	4.5	0.881	0.9985	17.988	1.9845	197	2.285	0	0	1
1364	47384	2.505	2.446	39.709	3.301	638.5	12.195	1364	0	0	1	64	1	1	1	3	3	0.7	5524.575822	6116.651584	1	73	2	2	2	0.59	0.48	0.59	0.48	0.11	0	0	2	NA	1	2	0	1	3607.5	0	2.3	2.6315	45.531	4.0605	637	9.765	3	2	3
1365	47395	1.821	2.446	20.925	1.628	638.5	3.88	1365	18	169	1	40	3	5	2	10	10	5	75464.0677	76683.04766	2	69	2	1	1	0.43	0.41	0.43	0.41	0.02	0	0	2	NA	1	2	0	1	2912	93.5	2.0665	2.266	20.949	1.3865	561	3.05	2	2	1
1366	47404	0.922	1.18	13.864	1.054	210.188	2.029	1366	0	46	1	50	4	5	1	14	14	3.87	49253.10237	48980.15493	1	65	2	1	1	0.59	0.61	0.7	0.6	0.1	0	0	2	NA	1	2	0	1	1384	23	1.1405	0.893	17.3405	0.945	197	0.955	0	0	0
1367	47407	2.505	3.47	39.709	3.301	638.5	12.195	1367	221	305	1	45	4	5	1	15	15	5	31248.65433	31075.48269	2	66	2	1	1	0.42	0.31	0.42	0.31	0.11	0	0	2	NA	1	2	0	1	2038	263	2.112	3.2905	37.8085	3.284	835	8.885	3	3	3
1368	47412	0.922	1.18	20.925	1.054	210.188	6.354	1368	0	274	1	45	4	2	1	3	3	0.57	31248.65433	31075.48269	2	66	2	1	1	0.48	0.47	0.48	0.47	0.01	0	0	1	1	3	2	0	1	1815.5	137	0.915	1.1205	18.2385	1.1305	254.5	5.18	0	0	1
1369	47414	1.391	1.834	13.864	1.054	323.063	2.029	1369	146	0	1	56	3	3	1	6	6	2.48	23725.85045	23769.23151	1	59	1	1	1	0.43	0.42	0.43	0.42	0.01	0	0	1	1	3	2	0	1	1827.5	73	1.276	1.553	15.4385	1.188	275.5	1.355	1	1	0
1370	47418	0.922	1.834	28.205	2.223	323.063	6.354	1370	448	120	1	45	3	4	1	14	14	4.12	90414.49484	98779.21178	1	63	2	1	1	0.23	0.3	0.23	0.3	0.07	0	0	1	3	2	2	0	1	2644.5	284	1.042	2.0075	26.245	2.167	299	8.345	0	1	2
1371	47420	0.922	1.18	13.864	1.054	323.063	3.88	1371	502	223	1	50	2	3	2	9	9	3.13	14772.34746	14808.85681	2	61	2	1	1	0.45	0.42	0.45	0.42	0.03	0	0	1	1	3	2	0	1	1230.5	362.5	0.643	0.738	9.77	0.6325	307	3.21	0	0	0
1372	47430	1.821	2.446	39.709	3.301	323.063	6.354	1372	382	56	1	43	4	4	1	15	15	5	23966.45196	23833.63633	2	68	2	1	1	0.48	0.43	0.48	0.43	0.05	0	0	2	NA	1	2	0	1	2848.5	219	1.613	2.549	33.807	2.705	375	8.05	2	2	3
1373	47438	1.391	1.834	28.205	1.628	638.5	3.88	1373	351	402	1	60	3	5	1	15	14	5	55319.9907	56615.21283	1	68	2	1	1	0.4	0.43	0.4	0.43	0.03	0	0	1	1	3	2	0	1	1970.5	376.5	1.53	2.0545	30.7785	1.4745	714	3.45	1	1	2
1374	47469	1.821	3.47	28.205	3.301	638.5	12.195	1374	286	5	1	55	3	4	2	10	10	5	82326.83785	82477.36674	1	60	2	1	1	0.52	0.45	0.52	0.45	0.07	0	0	1	3	2	2	0	1	2683.5	145.5	2.0835	3.0685	31.7335	2.874	531.5	8.91	2	3	2
1375	47493	0.922	1.18	28.205	2.223	210.188	2.029	1375	89	89	1	43	3	3	2	7	7	1.01	21907.08163	21902.91506	1	59	2	1	1	0.43	0.24	0.43	0.24	0.19	0	0	1	3	2	2	0	2	1294	89	0.956	1.431	28.013	2.282	187	1.97	0	0	2
1376	47518	2.505	3.47	39.709	3.301	638.5	12.195	1376	156	233	1	77	3	4	1	5	5	1.14	35745.96155	35681.76888	2	59	2	1	1	0.39	0.45	0.39	0.45	0.06	0	0	2	NA	1	2	0	2	2382	194.5	2.532	3.756	40.1465	3.3555	665	13.605	3	3	3
1377	47522	1.391	2.446	28.205	1.628	436.5	6.354	1377	101	142	1	58	4	4	1	15	15	5	32161.60861	34700.17965	2	65	2	1	1	0.63	0.61	0.7	0.4	0.3	1	0	1	3	2	2	0	1	2278	121.5	1.3685	2.3475	24.617	1.735	385	5.04	1	2	2
1378	47524	1.391	1.18	13.864	1.054	210.188	2.029	1378	0	162	1	76	3	1	1	4	4	1.21	30137.04798	29588.7608	2	63	2	1	1	0.42	0.43	0.42	0.43	0.01	0	0	1	1	3	2	0	1	1413.5	81	1.2735	1.0715	16.5875	0.9665	245	2.05	1	0	0
1379	47534	1.391	1.834	13.864	2.223	323.063	6.354	1379	230	255	1	51	3	4	1	14	14	5	116687.2238	116900.5783	2	60	2	1	1	0.54	0.52	0.54	0.52	0.02	0	0	1	3	2	2	0	1	2074	242.5	1.1885	1.8415	16.3755	2.3505	293.5	6.165	1	1	0
1380	47537	0.922	1.18	20.925	1.054	323.063	2.029	1380	113	285	1	54	1	5	1	15	15	5	18404.43327	19737.78181	2	65	2	1	1	0.4	0.49	0.4	0.49	0.09	0	0	1	3	2	2	0	1	2080.5	199	1.1	1.247	20.5805	1.2685	323	1.745	0	0	1
1381	47563	1.821	3.47	39.709	3.301	638.5	6.354	1381	213	527	1	52	3	3	2	10	10	3.07	99960.09181	102075.1635	2	62	2	1	2	0.31	0.31	0.31	0.31	0	0	0	2	NA	1	2	0	2	3877.5	370	2.0055	3.695	48.7325	5.2905	650	7.38	2	3	3
1382	47589	1.821	2.446	39.709	3.301	436.5	3.88	1382	149	152	1	51	4	4	1	12	12	NA	16768.76645	16782.88483	2	70	2	1	1	0.37	0.43	0.37	0.43	0.06	0	0	1	1	3	2	0	1	3614	150.5	1.6025	2.204	51.268	3.1205	509.5	4.95	2	2	3
1383	47603	2.505	3.47	28.205	3.301	638.5	6.354	1383	0	0	1	52	1	2	1	77	77	NA	10385.54626	10689.52158	2	74	1	1	2	0.57	0.58	0.57	0.58	0.01	0	0	1	1	3	2	0	1	5907	0	3.722	3.92	27.758	3.46	769	6.53	3	3	2
1384	47631	1.821	2.446	39.709	2.223	436.5	3.88	1384	408	219	1	71	3	4	1	5	5	1.75	9471.568094	10921.80219	1	60	2	1	1	0.37	0.34	0.37	0.34	0.03	0	0	1	3	2	2	0	1	2528.5	313.5	2.0055	2.3695	35.541	2.519	481.5	4.755	2	2	3
1385	47636	0.922	1.18	13.864	1.054	210.188	2.029	1385	31	51	1	74	1	1	2	7	7	1.66	7661.379516	7686.461393	1	60	1	1	1	0.23	0.29	0.23	0.29	0.06	0	0	2	NA	1	2	0	2	790	41	0.916	0.8165	12.0455	0.742	110	1.44	0	0	0
1386	47642	1.391	1.834	20.925	2.223	210.188	3.88	1386	98	98	1	61	4	4	2	7	7	1.61	6379.22495	6177.592018	2	64	2	1	1	0.43	0.29	0.43	0.29	0.14	0	0	1	3	2	2	0	1	1885	98	1.41	1.821	19.095	2.032	214	3.19	1	1	1
1387	47643	2.505	2.446	39.709	3.301	436.5	12.195	1387	73	210	1	80	3	4	1	6	6	2.4	24335.11784	24602.77954	2	62	2	1	1	0.3	0.31	0.3	0.31	0.01	0	0	1	3	2	2	0	1	2391.5	141.5	2.1565	2.3005	37.998	3.0805	392	9.585	3	2	3
1388	47673	1.391	3.47	13.864	1.628	210.188	6.354	1388	284	189	1	80	3	4	1	13	13	NA	27847.1828	29449.66967	1	71	1	1	2	0.28	0.38	0.28	0.38	0.1	0	0	2	NA	1	1	0	1	1242.5	236.5	1.265	3.218	17.42	1.718	227.5	7.48	1	3	0
1389	47685	0.922	1.834	13.864	1.054	210.188	2.029	1389	475	230	1	53	1	1	2	7	7	1.24	14581.43092	15278.0746	1	66	2	1	1	0.54	0.48	0.54	0.48	0.06	0	0	1	1	3	2	1	1	995.5	352.5	0.9595	1.543	11.7535	0.575	194.5	1.84	0	1	0
1390	47741	2.505	3.47	39.709	3.301	638.5	12.195	1390	640	485	1	51	3	5	2	9	9	2.49	76861.66606	77918.37301	1	64	2	1	1	0.4	0.31	0.4	0.31	0.09	0	0	2	NA	1	2	0	1	2955	562.5	2.2365	3.693	41.8335	3.037	624.5	22.285	3	3	3
1391	47757	2.505	3.47	28.205	3.301	638.5	12.195	1391	138	140	1	70	3	3	1	6	6	2.29	43488.8604	43807.2856	2	61	2	1	1	0.38	0.33	0.3	0.2	0.1	0	0	1	3	2	2	0	1	3321	139	2.1405	5.792	30.318	3.5805	714	16.49	3	3	2
1392	47759	1.821	1.834	20.925	1.628	210.188	2.029	1392	342	182	1	54	1	3	2	8	8	2.42	10622.50806	11392.07838	1	65	2	1	1	0.64	0.49	0.6	0.3	0.3	1	0	1	3	2	2	0	1	1807.5	262	1.7325	1.672	21.169	1.785	221.5	2.2	2	1	1
1393	47786	0.922	1.18	13.864	1.054	323.063	2.029	1393	226	0	1	51	3	5	1	15	15	5	66478.66305	68928.20176	1	70	2	1	1	0.34	0.38	0.34	0.38	0.04	0	0	1	3	2	2	0	1	1493	113	0.895	0.868	13.329	0.9175	288	2.315	0	0	0
1394	47819	1.821	2.446	28.205	2.223	436.5	12.195	1394	268	89	1	59	3	5	1	15	15	5	103466.0105	103655.1909	2	60	2	1	1	0.35	0.39	0.35	0.39	0.04	0	0	2	NA	1	2	0	1	3145	178.5	1.6375	2.725	31.608	2.4165	471.5	9.035	2	2	2
1395	47831	0.922	1.18	13.864	1.054	210.188	2.029	1395	171	136	1	52	2	4	1	12	12	NA	7154.604466	7377.771843	2	70	2	1	1	0.29	0.32	0.29	0.32	0.03	0	0	2	NA	1	2	0	1	1009.5	153.5	0.8115	0.7985	11.48	0.7715	171	1.535	0	0	0
1396	47869	2.505	3.47	28.205	2.223	436.5	12.195	1396	408	141	1	75	3	1	1	5	5	1.14	11265.8589	11060.89768	2	59	2	1	2	0.57	0.67	0.7	0.8	0.1	1	1	1	3	2	2	0	1	2274.5	274.5	2.196	3.93	25.7955	2.318	449.5	15.57	3	3	2
1397	47880	2.505	1.834	39.709	2.223	323.063	12.195	1397	0	0	1	50	4	2	1	12	12	NA	20422.84537	20557.39163	2	64	2	1	1	0.43	0.51	0.43	0.51	0.08	0	0	2	NA	1	2	0	1	2125.5	0	2.2075	2.0685	32.934	2.583	337.5	9.235	3	1	3
1398	47881	2.505	3.47	39.709	3.301	638.5	12.195	1398	90	59	1	44	3	3	2	10	10	3.79	101958.5018	105554.3466	1	61	2	1	1	0.37	0.41	0.37	0.41	0.04	0	0	2	NA	1	2	0	1	3934	74.5	2.374	3.8845	44.5765	3.557	542.5	12.235	3	3	3
1399	47894	1.391	2.446	39.709	2.223	436.5	3.88	1399	1118	379	1	43	3	5	1	6	6	0.81	68286.46664	68273.47904	1	60	2	1	1	0.27	0.31	0.27	0.31	0.04	0	0	1	3	2	2	0	1	2135.5	748.5	1.484	2.435	35.541	2.084	402.5	3.78	1	2	3
1400	47903	0.922	1.834	20.925	1.628	323.063	6.354	1400	302	236	1	45	3	2	1	15	15	5	57669.44783	60205.09157	2	66	2	1	1	0.49	0.35	0.49	0.35	0.14	0	0	2	NA	1	2	0	1	1860.5	269	1.1205	1.8775	24.0675	1.6605	327.5	5.79	0	1	1
1401	47947	1.391	2.446	13.864	1.628	323.063	6.354	1401	37	101	1	80	1	1	2	8	8	2.26	6391.848063	7273.919521	2	74	2	1	1	0.32	0.34	0.32	0.34	0.02	0	0	1	3	2	2	0	2	1690.5	69	1.241	2.56	13.9685	1.4845	281	6.155	1	2	0
1402	47976	0.922	1.834	20.925	1.054	210.188	3.88	1402	226	278	1	57	4	2	2	10	10	2.9	17975.54114	18352.86066	1	62	2	1	1	0.38	0.26	0.38	0.26	0.12	0	0	1	1	3	2	0	1	1416	252	0.9545	1.7575	18.07	0.9485	189	4.16	0	1	1
1403	47977	2.505	3.47	39.709	3.301	638.5	12.195	1403	12	8	1	77	3	1	1	6	6	1.89	33239.25088	37877.43217	2	67	2	1	1	0.38	0.4	0.38	0.4	0.02	0	0	1	3	2	2	0	1	1914.5	10	2.6025	2.8615	36.0445	2.99	845	11.985	3	3	3
1404	47979	1.821	1.18	13.864	1.054	323.063	3.88	1404	248	248	1	68	3	2	1	2	2	0.87	20889.05522	21517.82596	2	59	2	2	2	0.77	0.9	0.9	1	0.1	1	1	1	1	3	2	1	1	2036	248	1.991	1.218	15.25	1.189	282	3.28	2	0	0
1405	47982	0.922	1.834	20.925	1.054	210.188	3.88	1405	442	420	1	45	3	5	1	14	14	3.32	68286.46664	68273.47904	1	60	2	1	1	0.41	0.48	0.41	0.48	0.07	0	0	2	NA	1	2	0	1	1540	431	1.087	1.864	22.1365	1.1655	255.5	3.01	0	1	1
1406	47993	1.821	2.446	39.709	1.628	638.5	3.88	1406	142	250	1	45	4	3	1	99	99	NA	23724.1893	24222.17708	2	62	2	1	1	0.32	0.39	0.32	0.39	0.07	0	0	1	1	3	2	0	1	2667	196	1.7815	2.31	35.088	1.835	553	4.31	2	2	3
1407	48014	0.922	1.18	13.864	1.054	210.188	2.029	1407	92	78	1	45	4	3	2	8	8	3.57	28456.58978	30702.71732	1	59	2	1	1	0.52	0.52	0.52	0.52	0	0	0	2	NA	1	2	0	3	2292	85	1.003	1.257	14.3145	1.2385	182	2.68	0	0	0
1408	48023	2.505	2.446	39.709	3.301	638.5	12.195	1408	16	0	1	49	3	2	1	6	4	0.65	36767.07195	37469.38141	2	61	1	1	1	0.49	0.52	0.49	0.52	0.03	0	0	1	1	3	2	0	2	2960	8	3.423	2.739	46.4325	2.762	634	9.675	3	2	3
1409	48048	1.821	1.834	28.205	1.628	323.063	3.88	1409	207	259	1	48	2	1	1	12	12	NA	23869.57889	23928.57174	2	61	2	1	1	0.46	0.45	0.46	0.45	0.01	0	0	1	1	3	2	0	1	2168.5	233	1.778	1.5885	26.1985	1.5985	345.5	2.97	2	1	2
1410	48050	0.922	1.18	13.864	1.054	210.188	2.029	1410	223	184	1	50	1	1	2	8	8	1.41	9863.766777	10335.01893	2	68	2	1	1	0.46	0.46	0.46	0.46	0	0	0	1	3	2	2	0	1	1041.5	203.5	0.7695	1.1455	15.1825	0.9315	214	1.395	0	0	0
1411	48065	1.391	2.446	28.205	1.628	323.063	3.88	1411	402	330	1	79	3	1	1	6	6	1.43	9507.573661	9334.601155	1	61	1	1	1	0.57	0.52	0.57	0.52	0.05	0	0	1	3	2	1	0	2	1677.5	366	1.5705	2.675	25.011	1.44	275	3.885	1	2	2
1412	48076	1.821	1.834	39.709	3.301	323.063	3.88	1412	12	16	1	70	3	4	2	9	9	4.67	30052.77379	29506.01983	1	60	2	2	1	0.46	0.39	0.46	0.39	0.07	0	0	1	3	2	2	0	1	2366.5	14	1.787	2.116	41.861	3.2485	355	3.815	2	1	3
1413	48089	1.821	2.446	39.709	3.301	638.5	12.195	1413	0	0	1	40	3	4	1	15	14	5	90414.49484	98779.21178	1	63	2	1	1	0.21	0.18	0.21	0.18	0.03	0	0	2	NA	1	2	0	1	2512	0	1.953	2.483	35.268	3.302	815	8.55	2	2	3
1414	48133	1.391	1.18	20.925	1.628	436.5	3.88	1414	71	7	1	52	3	3	1	3	3	0.5	24758.78665	24804.05637	1	61	1	1	1	0.21	0.24	0.21	0.24	0.03	0	0	2	NA	1	2	0	1	1160	39	1.423	1.325	19.023	1.3875	391.5	4.775	1	0	1
1415	48143	0.922	1.18	28.205	1.628	210.188	2.029	1415	426	38	1	57	1	3	1	NA	NA	NA	14238.1869	15632.95718	2	66	2	1	1	0.45	0.44	0.45	0.44	0.01	0	0	1	3	2	1	0	3	1531.5	232	0.9465	1.4945	26.8125	1.6805	198.5	2.685	0	0	2
1416	48146	1.821	1.834	28.205	1.628	210.188	6.354	1416	28	48	1	61	4	4	2	10	10	3.98	5689.981299	7026.364831	1	74	2	1	1	0.33	0.48	0.33	0.48	0.15	0	0	2	NA	1	2	0	1	2416.5	38	1.604	1.802	27.7455	1.9095	262	5.69	2	1	2
1417	48148	2.505	3.47	39.709	3.301	638.5	6.354	1417	16	26	1	49	2	2	1	5	5	1.64	20643.62113	22712.4136	2	71	2	1	1	0.35	0.33	0.35	0.33	0.02	0	0	2	NA	1	2	0	1	5965.5	21	3.096	3.983	38.817	4.774	873	5.81	3	3	3
1418	48159	2.505	3.47	39.709	3.301	638.5	12.195	1418	29	0	1	61	4	4	1	5	5	2.35	6350.039051	6508.245058	1	65	1	2	2	0.44	0.34	0.44	0.34	0.1	0	0	1	2	3	2	0	1	2683	14.5	3.5335	3.45	51.5375	4.726	822.5	15.15	3	3	3
1419	48164	1.391	1.834	13.864	2.223	638.5	2.029	1419	154	154	1	69	5	4	2	7	7	2.92	17290.31078	16916.30102	2	59	2	1	1	0.52	0.49	0.52	0.49	0.03	0	0	1	3	2	2	0	2	1627	154	1.3825	1.6315	17.5315	2.0155	642.5	1.325	1	1	0
1420	48182	2.505	2.446	39.709	3.301	436.5	12.195	1420	214	141	1	57	3	3	1	6	6	2.14	83459.20123	83611.80056	2	63	2	1	1	0.37	0.37	0.37	0.37	0	0	0	1	3	2	2	0	2	2678.5	177.5	2.1965	2.669	34.3175	3.2695	407.5	14.62	3	2	3
1421	48193	1.821	1.834	20.925	2.223	638.5	12.195	1421	20	2	1	80	3	3	2	9	9	4.02	23034.08183	23287.43345	1	59	2	1	1	0.55	0.41	0.55	0.41	0.14	0	0	2	NA	1	1	0	2	1669	11	1.696	1.9905	22.4905	2.293	845	8.68	2	1	1
1422	48203	1.391	2.446	13.864	1.054	210.188	6.354	1422	307	125	1	54	3	2	1	4	4	1.44	24855.92551	25308.42112	2	71	2	1	1	0.43	0.55	0.43	0.55	0.12	0	0	1	1	3	2	0	1	2930	216	1.5055	2.4565	15.3715	1.135	209.5	8.355	1	2	0
1423	48213	1.821	3.47	20.925	3.301	436.5	12.195	1423	21	0	1	63	1	1	1	6	6	1.26	8372.136628	8683.241004	1	66	2	1	1	0.3	0.3	0.3	0.3	0	0	0	1	3	2	2	0	1	1806.5	10.5	1.677	2.856	20.6915	2.965	420.5	11.695	2	3	1
1424	48215	1.821	1.834	39.709	3.301	436.5	2.029	1424	154	331	1	49	1	1	1	3	3	0.4	22317.30614	22720.6991	1	66	2	2	2	0.33	0.29	0.33	0.29	0.04	0	0	1	3	2	2	0	1	2170	242.5	1.868	1.9025	44.193	2.7005	443	1.305	2	1	3
1425	48217	2.505	2.446	28.205	2.223	436.5	6.354	1425	284	245	1	75	3	3	1	6	6	1.79	46627.37121	45779.07347	2	60	2	1	1	0.34	0.32	0.34	0.32	0.02	0	0	1	3	2	1	0	1	2099.5	264.5	2.113	2.2775	24.881	2.023	430.5	7.625	3	2	2
1426	48224	1.821	2.446	39.709	2.223	436.5	6.354	1426	426	348	1	59	3	4	1	15	15	5	83459.20123	83611.80056	2	63	2	1	1	0.43	0.42	0.43	0.42	0.01	0	0	1	1	3	2	0	1	3176.5	387	1.6725	2.579	33.248	2.523	488.5	5.98	2	2	3
1427	48245	1.821	1.834	28.205	3.301	210.188	3.88	1427	0	0	1	43	4	2	1	15	15	3.62	22803.82939	22460.5955	1	68	2	1	1	0.47	0.38	0.47	0.38	0.09	0	0	1	1	3	2	0	1	4323	0	1.753	1.638	25.115	4.015	251	3.5	2	1	2
1428	48247	1.391	1.834	20.925	1.628	436.5	2.029	1428	302	391	1	70	3	2	1	6	6	2.22	28110.01693	31304.71465	2	64	2	1	2	0.3	0.28	0.3	0.28	0.02	0	0	1	3	2	2	0	1	1863	346.5	1.2295	1.941	21.616	1.815	382	1.52	1	1	1
1429	48249	1.391	1.834	20.925	1.628	323.063	12.195	1429	4	6	1	78	4	5	2	9	9	1.77	9878.347344	10401.55232	1	72	2	1	2	0.38	0.44	0.38	0.44	0.06	0	0	2	NA	1	2	0	1	1434.5	5	1.1985	2.01	20.742	1.5625	281	8.61	1	1	1
1430	48271	0.922	1.834	13.864	1.054	323.063	2.029	1430	409	379	1	72	3	1	2	9	9	2.59	33102.04989	32499.82005	1	64	2	2	2	0.53	0.54	0.6	0.5	0.1	0	0	1	1	3	1	0	1	1327.5	394	0.9625	1.815	10.398	1.312	301.5	2.67	0	1	0
1431	48276	0.922	3.47	39.709	2.223	638.5	12.195	1431	0	0	1	64	4	3	1	15	15	5	7237.067591	7008.320186	1	59	2	1	1	0.43	0.35	0.43	0.35	0.08	0	0	2	NA	1	2	0	2	901	0	0.373	7.138	36.387	2.141	541	173.07	0	3	3
1432	48282	1.821	2.446	28.205	3.301	436.5	3.88	1432	182	35	1	69	3	5	1	14	14	5	52939.84105	52278.53845	1	60	2	1	1	0.31	0.33	0.31	0.33	0.02	0	0	1	3	2	2	0	1	2612	108.5	2.05	2.634	30.7215	3.133	510.5	3.12	2	2	2
1433	48284	1.821	2.446	39.709	3.301	436.5	6.354	1433	304	304	1	64	3	3	1	5	5	1.46	17290.31078	17198.82308	1	67	2	1	1	0.39	0.33	0.39	0.33	0.06	0	0	1	3	2	2	0	2	2067.5	304	1.782	2.6745	34.0145	3.023	405.5	7.42	2	2	3
1434	48297	1.391	2.446	39.709	2.223	210.188	2.029	1434	604	442	1	53	3	4	2	9	9	2.59	77911.3396	79453.12163	2	68	2	1	1	0.34	0.32	0.34	0.32	0.02	0	0	1	3	2	2	0	1	1958.5	523	1.4265	2.1435	37.88	2.3055	150	2.595	1	2	3
1435	48298	2.505	3.47	20.925	2.223	638.5	6.354	1435	550	332	1	56	3	3	1	4	4	1.39	29636.3267	30175.84826	1	71	2	2	2	0.36	0.45	0.36	0.45	0.09	0	0	1	3	2	2	0	1	2799.5	441	2.261	3.875	22.6225	2.0515	562.5	7.71	3	3	1
1436	48307	1.821	2.446	39.709	3.301	638.5	12.195	1436	305	277	1	40	3	4	1	15	15	5	87268.46482	95342.1261	1	64	2	1	1	0.18	0.18	0.18	0.18	0	0	0	1	3	2	2	0	1	1928	291	1.7605	2.4615	33.2825	4.7245	744	11.535	2	2	3
1437	48325	1.391	1.834	13.864	2.223	323.063	3.88	1437	185	184	1	78	2	5	1	12	12	NA	6078.549403	6284.001381	1	70	2	1	1	0.43	0.56	0.43	0.56	0.13	0	0	2	NA	1	2	0	1	1884.5	184.5	1.169	1.633	15.3755	2.012	368	3.645	1	1	0
1438	48348	0.922	1.18	13.864	1.054	210.188	3.88	1438	2	1	1	55	4	5	1	1	1	0.18	17240.10433	18633.87975	1	67	1	2	2	0.47	0.39	0.47	0.39	0.08	0	0	2	NA	1	2	0	2	1193.5	1.5	0.893	0.9465	14.434	0.8285	205.5	3.48	0	0	0
1439	48360	2.505	2.446	28.205	1.628	436.5	2.029	1439	317	317	1	41	3	5	1	15	15	5	86049.46377	87575.47506	1	65	2	1	1	0.18	0.2	0.18	0.2	0.02	0	0	2	NA	1	2	0	1	1985	317	2.411	2.242	28.069	1.677	381	2.19	3	2	2
1440	48372	2.505	3.47	39.709	1.628	638.5	6.354	1440	952	952	1	47	3	5	1	14	14	5	87980.10544	89660.66518	2	62	2	1	1	0.3	0.39	0.3	0.39	0.09	0	0	2	NA	1	2	0	1	3190	952	2.412	5.766	32.802	1.588	676	7.52	3	3	3
1441	48408	0.922	1.18	13.864	1.054	210.188	3.88	1441	104	4	1	66	2	1	1	99	99	NA	5524.575822	6270.390087	1	73	2	2	2	0.44	0.5	0.44	0.5	0.06	0	0	1	3	2	2	0	1	1234.5	54	0.8935	1.168	13.777	0.872	177.5	3.36	0	0	0
1442	48413	1.391	3.47	20.925	1.628	323.063	6.354	1442	852	205	1	63	3	3	1	3	3	1.15	19360.58776	18941.79548	2	59	2	1	1	0.38	0.38	0.38	0.38	0	0	0	2	NA	1	2	0	1	2279.5	528.5	1.3475	3.1645	22.599	1.771	332	6.38	1	3	1
1443	48427	1.391	2.446	13.864	1.628	210.188	6.354	1443	828	11	1	63	3	4	1	4	4	1.24	16338.94193	20384.26634	1	61	1	1	1	0.27	0.25	0.27	0.25	0.02	0	0	1	1	3	2	0	1	2792.5	419.5	1.476	2.773	15.2635	1.577	269	5.035	1	2	0
1444	48452	2.505	3.47	39.709	3.301	638.5	12.195	1444	65	0	1	51	4	2	1	5	2	0.76	19637.94688	20676.67977	1	64	2	1	1	0.72	0.72	0.7	0.8	0.1	1	0	1	3	2	2	0	1	7950.5	32.5	5.311	5.529	83.9735	6.672	1001	15.93	3	3	3
1445	48494	1.391	1.834	20.925	1.628	210.188	3.88	1445	132	98	1	80	3	1	1	5	5	1.75	14253.93916	14559.63846	2	60	2	1	2	0.55	0.65	0.7	0.8	0.1	1	1	1	3	2	1	1	1	2072	115	1.2645	1.803	18.496	1.855	268.5	4.94	1	1	1
1446	48496	0.922	1.18	13.864	1.054	210.188	2.029	1446	7	50	1	58	4	4	1	15	15	5	21097.15018	21246.8262	1	63	1	1	1	0.3	0.38	0.3	0.38	0.08	0	0	1	3	2	2	0	2	1429	28.5	0.8755	1.0665	11.0335	0.963	251.5	2.255	0	0	0
1447	48524	2.505	3.47	39.709	3.301	638.5	12.195	1447	175	5	1	46	1	4	1	5	5	0.94	21123.01512	22653.31714	2	72	2	1	1	0.35	0.35	0.35	0.35	0	0	0	2	NA	1	2	0	2	3670.5	90	2.591	3.0765	37.886	2.8115	538.5	12.78	3	3	3
1448	48532	1.391	2.446	28.205	2.223	436.5	6.354	1448	98	0	1	69	4	2	1	5	5	1.28	6852.086052	6704.07838	1	59	2	1	2	0.72	0.77	0.6	0.8	0.2	1	1	1	3	2	2	0	1	1642	49	1.5565	2.2535	26.6525	2.2945	419	7.34	1	2	2
1449	48538	2.505	2.446	39.709	3.301	638.5	3.88	1449	0	0	1	47	1	4	1	15	15	5	18303.71976	18839.4527	2	64	2	1	1	0.41	0.27	0.41	0.27	0.14	0	0	2	NA	1	2	0	1	3250.5	0	2.432	2.512	51.1425	2.763	624	3.475	3	2	3
1450	48558	1.821	2.446	28.205	2.223	638.5	12.195	1450	0	86	1	51	1	4	1	4	4	0.92	17857.8236	19151.57184	2	65	2	1	1	0.55	0.51	0.55	0.51	0.04	0	0	1	2	3	2	0	1	2975.5	43	2.067	2.547	30.8545	2.32	597	28.725	2	2	2
1451	48571	0.922	1.834	20.925	1.628	436.5	2.029	1451	47	49	1	50	2	1	1	6	4	1.44	14772.34746	14808.85681	2	61	2	1	1	0.34	0.27	0.34	0.27	0.07	0	0	1	1	3	2	0	1	2119.5	48	1.0135	1.5515	19.643	1.7715	469.5	2	0	1	1
1452	48597	2.505	3.47	28.205	3.301	638.5	12.195	1452	76	98	1	60	3	2	1	2	2	0.88	15165.2658	15222.8119	1	62	2	1	1	0.21	0.26	0.21	0.26	0.05	0	0	2	NA	1	2	0	1	2266	87	3.0005	3.282	31.636	3.019	579.5	10.66	3	3	2
1453	48606	1.821	1.834	39.709	2.223	323.063	3.88	1453	34	5	1	53	1	1	1	12	12	NA	10385.54626	10691.95915	1	74	2	1	2	0.27	0.31	0.27	0.31	0.04	0	0	2	NA	1	2	0	1	2658	19.5	1.6085	1.8455	38.7475	2.2855	306	3.205	2	1	3
1454	48623	1.391	2.446	28.205	3.301	436.5	12.195	1454	248	256	1	62	3	5	1	14	14	5	52939.84105	51794.69002	1	60	2	1	1	0.35	0.41	0.35	0.41	0.06	0	0	2	NA	1	2	0	1	2169	252	1.5745	2.305	31.4565	3.2175	381	11.55	1	2	2
1455	48640	0.922	1.18	13.864	1.054	210.188	3.88	1455	56	36	1	51	2	1	1	6	6	1.42	10981.23254	11008.37228	2	62	2	1	1	0.42	0.38	0.42	0.38	0.04	0	0	2	NA	1	2	0	1	1261.5	46	1.0105	1.0935	10.588	1.2425	259.5	3.09	0	0	0
1456	48647	0.922	1.18	13.864	1.054	210.188	2.029	1456	149	35	1	44	4	2	1	6	1	0.19	23966.45196	23833.63633	2	68	2	1	1	0.52	0.44	0.52	0.44	0.08	0	0	1	1	3	2	0	1	1033.5	92	0.451	0.344	5.5465	0.561	120.5	0.9	0	0	0
1457	48661	1.391	2.446	39.709	3.301	638.5	3.88	1457	130	130	1	61	4	5	1	14	14	3.77	5689.981299	5510.133806	1	74	2	1	1	0.44	0.56	0.44	0.56	0.12	0	0	1	3	2	2	0	1	2969	130	1.518	2.583	32.844	3.642	762	3.63	1	2	3
1458	48696	1.821	1.18	13.864	1.628	323.063	2.029	1458	73	45	1	80	3	4	2	8	8	3.39	24669.69763	25699.89772	2	67	2	1	1	0.39	0.47	0.39	0.47	0.08	0	0	2	NA	1	1	0	2	1802	59	1.636	1.346	16.088	1.462	305	1.795	2	0	0
1459	48701	0.922	1.834	28.205	3.301	210.188	6.354	1459	56	426	1	49	3	4	1	15	15	5	101958.5018	105554.3466	2	64	2	1	1	0.54	0.57	0.54	0.57	0.03	0	0	2	NA	1	2	0	1	2564.5	241	1.064	1.8335	27.9575	2.8945	185.5	6.725	0	1	2
1460	48705	0.922	1.18	13.864	1.628	210.188	2.029	1460	2	140	1	60	4	2	1	15	15	5	7237.067591	7146.446751	1	59	2	1	1	0.43	0.4	0.43	0.4	0.03	0	0	2	NA	1	2	0	1	1721	71	1.055	1.476	16.9335	1.435	253	1.865	0	0	0
1461	48731	2.505	3.47	28.205	3.301	436.5	12.195	1461	8	7	1	72	3	4	1	13	13	NA	9935.266183	10243.6676	2	59	1	1	1	0.27	0.28	0.27	0.28	0.01	0	0	1	3	2	2	0	1	1942.5	7.5	2.188	2.936	29.8705	3.254	490.5	13.52	3	3	2
1462	48737	1.821	2.446	39.709	3.301	638.5	6.354	1462	200	180	1	78	3	4	2	8	8	3.57	28110.01693	28869.25757	2	64	2	1	1	0.32	0.42	0.32	0.42	0.1	0	0	1	3	2	2	0	1	2243	190	1.936	2.512	34.884	2.867	538.5	5.595	2	2	3
1463	48801	1.391	1.18	28.205	1.628	210.188	6.354	1463	79	28	1	47	3	4	2	10	10	3.39	87268.46482	95342.1261	1	64	2	1	1	0.41	0.35	0.41	0.35	0.06	0	0	2	NA	1	2	0	2	1986.5	53.5	1.2035	1.2545	26.6295	1.5225	210.5	5.68	1	0	2
1464	48803	2.505	2.446	39.709	3.301	638.5	12.195	1464	0	43	1	57	3	5	1	15	15	5	93268.33496	97565.80036	2	72	2	1	1	0.27	0.48	0.27	0.48	0.21	0	0	2	NA	1	2	0	1	2370.5	21.5	2.399	2.169	45.2265	3.058	774.5	10.01	3	2	3
1465	48804	0.922	1.834	13.864	1.054	210.188	6.354	1465	142	142	1	80	1	4	1	4	4	1.73	11694.49543	11732.78095	2	70	2	1	1	0.61	0.47	0.6	0.4	0.2	0	0	2	NA	1	2	0	2	1416	142	0.441	2.06	4.55	0.595	112	5.04	0	1	0
1466	48844	1.391	1.834	20.925	1.628	323.063	6.354	1466	201	85	1	62	3	4	1	77	77	NA	45546.01138	45916.6085	2	73	1	1	1	0.32	0.4	0.32	0.4	0.08	0	0	2	NA	1	2	0	1	1988.5	143	1.598	1.89	23.8075	1.5735	332.5	5.42	1	1	1
1467	48860	1.821	3.47	28.205	3.301	436.5	6.354	1467	270	252	1	79	3	1	1	5	5	1.61	8872.862854	8711.437723	1	67	2	1	1	0.26	0.27	0.26	0.27	0.01	0	0	1	3	2	2	0	1	3013	261	1.781	3.5375	27.684	3.1985	397	8.085	2	3	2
1468	48932	2.505	1.834	28.205	2.223	323.063	3.88	1468	0	0	1	58	2	1	2	7	7	2.64	14772.34746	14808.85681	2	61	2	1	1	0.3	0.27	0.3	0.27	0.03	0	0	1	3	2	2	0	1	2203.5	0	4.693	2.013	28.357	2.4	349	4.195	3	1	2
1469	48934	0.922	1.18	20.925	2.223	210.188	2.029	1469	82	102	1	57	1	1	1	4	4	0.73	16143.00808	17312.52284	1	66	2	1	1	0.32	0.2	0.32	0.2	0.12	0	0	1	3	2	2	0	1	1915	92	0.8985	1.208	21.3675	2.0235	254	2.62	0	0	1
1470	48949	1.391	1.834	13.864	1.054	210.188	2.029	1470	403	284	1	51	3	4	1	6	6	1.42	24155.22992	25217.67622	1	67	2	1	1	0.34	0.26	0.2	0.2	0	0	0	1	1	3	2	0	1	2035	343.5	1.3745	2.0435	16.005	1.31	225.5	2.275	1	1	0
1471	48954	0.922	1.18	13.864	2.223	323.063	6.354	1471	56	69	1	80	3	2	1	3	3	1.23	11478.01101	12217.83754	1	67	2	1	1	0.23	0.28	0.23	0.28	0.05	0	0	1	3	2	1	0	2	1044.5	62.5	1.097	1.455	16.3085	1.9575	367	5.765	0	0	0
1472	48960	1.821	1.834	20.925	1.628	436.5	6.354	1472	0	0	1	49	1	3	1	6	6	3.08	28374.25929	31153.79672	2	65	2	1	1	0.62	0.6	0.6	0.6	0	0	0	2	NA	1	2	0	3	1599	0	1.677	2.031	19.25	1.815	486	6.39	2	1	1
1473	48962	2.505	2.446	28.205	2.223	638.5	12.195	1473	161	4	1	64	5	2	1	6	6	2.05	63205.758	67197.68925	1	69	2	1	1	0.42	0.53	0.42	0.53	0.11	0	0	2	NA	1	2	0	1	2082	82.5	2.6915	2.457	31.661	2.4875	640	8.62	3	2	2
1474	48965	1.821	1.834	28.205	2.223	638.5	6.354	1474	220	112	1	42	2	1	1	NA	NA	NA	24674.8736	26462.49761	1	72	2	1	1	0.42	0.47	0.42	0.47	0.05	0	0	2	NA	1	2	0	3	1988	166	1.6145	2.069	28.7805	2.362	592.5	6.02	2	1	2
1475	48991	0.922	1.18	13.864	1.054	210.188	2.029	1475	342	280	1	66	4	4	1	15	7	3.21	5593.729556	5416.924364	1	59	2	1	1	0.38	0.45	0.38	0.45	0.07	0	0	1	1	3	2	0	1	1136.5	311	0.717	1.07	10.7355	0.729	150	2.6	0	0	0
1476	49003	0.922	1.18	13.864	1.054	210.188	2.029	1476	112	188	1	71	3	5	2	9	9	4.29	45016.76625	46777.45148	2	65	1	1	1	0.39	0.34	0.39	0.34	0.05	0	0	2	NA	1	2	0	2	865.5	150	0.7995	0.988	8.4305	1.128	254.5	1.68	0	0	0
1477	49009	1.391	1.18	13.864	1.054	436.5	2.029	1477	253	253	1	52	1	1	1	13	13	NA	17560.19321	19280.38663	2	65	1	1	1	0.74	0.78	0.8	0.9	0.1	1	1	2	NA	1	2	1	1	1269	253	1.305	1.256	15.19	0.969	387	2.04	1	0	0
1478	49013	0.922	1.18	13.864	1.054	323.063	2.029	1478	5	189	1	62	4	4	1	6	6	2.12	7237.067591	7008.320186	1	59	2	1	1	0.4	0.38	0.4	0.38	0.02	0	0	1	1	3	2	0	1	1718	97	1.0135	1.164	17.244	0.7935	276	2.415	0	0	0
1479	49040	1.821	2.446	28.205	2.223	436.5	2.029	1479	405	202	1	62	3	5	1	77	77	NA	38694.44899	39009.29657	2	69	2	1	1	0.45	0.43	0.45	0.43	0.02	0	0	1	3	2	2	0	1	2737	303.5	1.8205	2.5875	31.1265	2.022	504	2.225	2	2	2
1480	49045	2.505	3.47	39.709	2.223	638.5	6.354	1480	284	184	1	40	1	2	1	4	4	0.58	23561.09053	24686.74718	1	66	2	1	1	0.24	0.3	0.24	0.3	0.06	0	0	1	3	2	2	0	1	3244.5	234	3.09	4.0705	35.3325	1.9185	586.5	7.375	3	3	3
1481	49062	2.505	3.47	39.709	3.301	638.5	12.195	1481	97	71	1	47	3	4	1	15	15	4.84	72445.23626	72431.45769	1	60	2	1	1	0.44	0.4	0.44	0.4	0.04	0	0	2	NA	1	2	0	1	2698	84	2.7075	3.608	37.43	3.4025	628	13.57	3	3	3
1482	49069	2.505	2.446	28.205	2.223	638.5	3.88	1482	6	240	1	58	2	2	1	14	14	2.99	8616.625474	9116.435113	2	70	1	1	1	0.54	0.49	0.54	0.49	0.05	0	0	2	NA	1	2	0	1	2720.5	123	2.493	2.2855	27.7275	2.0815	769.5	3.455	3	2	2
1483	49084	1.391	1.834	20.925	2.223	436.5	12.195	1483	0	7	1	80	3	3	2	10	10	5	20267.71082	20577.65924	1	73	2	1	1	0.31	0.42	0.31	0.42	0.11	0	0	2	NA	1	2	0	1	2229	3.5	1.3585	2.0975	21.035	2.4195	436	10.185	1	1	1
1484	49092	0.922	1.18	13.864	1.054	210.188	3.88	1484	151	97	1	80	3	5	1	14	14	5	17222.35842	17411.78696	1	70	2	1	1	0.36	0.38	0.36	0.38	0.02	0	0	1	1	3	2	0	1	906.5	124	0.8235	1.171	9.842	0.7995	234	3.655	0	0	0
1485	49098	0.922	1.18	20.925	1.628	210.188	12.195	1485	62	213	1	56	3	2	1	13	13	NA	28007.97442	29298.47994	2	66	2	1	1	0.43	0.54	0.43	0.54	0.11	0	0	1	3	2	2	0	1	1145	137.5	0.5975	1.0515	20.406	1.481	189.5	8.92	0	0	1
1486	49105	1.821	3.47	28.205	3.301	638.5	12.195	1486	99	99	1	69	4	4	1	77	77	NA	6009.670477	5819.718329	2	74	1	1	1	0.17	0.19	0.17	0.19	0.02	0	0	2	NA	1	2	0	2	1865	99	1.887	4.564	30.176	2.676	614	75.68	2	3	2
1487	49114	2.505	3.47	39.709	1.628	638.5	12.195	1487	240	67	1	41	4	3	1	6	6	2.88	28456.58978	30702.71732	2	67	2	1	2	0.43	0.31	0.43	0.31	0.12	0	0	2	NA	1	2	0	2	4455	153.5	3.2005	3.7915	35.606	1.5775	753	8.91	3	3	3
1488	49134	0.922	1.18	13.864	1.054	210.188	2.029	1488	109	0	1	40	4	4	1	6	6	1.07	14319.70782	14104.17345	2	70	2	1	1	0.36	0.29	0.36	0.29	0.07	0	0	1	3	2	2	0	1	1090.5	54.5	0.6295	0.6455	9.9345	0.6415	171	0.24	0	0	0
1489	49180	1.821	1.18	20.925	1.628	210.188	2.029	1489	45	36	1	52	3	3	1	5	5	1.14	88652.04238	88814.13646	1	64	2	1	1	0.38	0.34	0.38	0.34	0.04	0	0	1	1	3	2	0	1	1660	40.5	1.823	1.2185	21.0715	1.545	198.5	2.535	2	0	1
1490	49181	1.391	3.47	13.864	1.054	436.5	3.88	1490	604	77	1	80	3	1	1	3	3	1	11088.04841	11411.20922	2	62	2	1	2	0.31	0.31	0.31	0.31	0	0	0	1	1	3	2	0	1	1580	340.5	1.488	3.32	12.6865	1.198	502.5	4.67	1	3	0
1491	49184	0.922	3.47	39.709	3.301	210.188	12.195	1491	206	206	1	44	2	1	2	9	6	3.33	17164.15044	18845.54758	1	65	2	1	1	0.42	0.38	0.42	0.38	0.04	0	0	2	NA	1	2	0	1	2143	206	1.059	3.4	40.513	4.392	253	14.34	0	3	3
1492	49189	2.505	2.446	39.709	3.301	436.5	3.88	1492	473	497	1	41	3	3	1	15	15	5	93356.71066	97013.11872	2	72	2	1	1	0.42	0.39	0.42	0.39	0.03	0	0	1	3	2	2	0	1	4217	485	2.4855	2.225	34.9355	2.922	435	4.545	3	2	3
1493	49193	2.505	3.47	39.709	3.301	638.5	12.195	1493	344	518	1	64	1	4	1	14	14	5	9618.801295	9947.063398	2	65	1	1	1	0.53	0.48	0.53	0.48	0.05	0	0	1	3	2	2	0	1	3391	431	2.903	5.3275	33.522	5.126	1014	21.98	3	3	3
1494	49194	1.391	1.18	28.205	3.301	436.5	2.029	1494	13	0	1	41	4	5	1	14	14	5	31471.34259	31497.83972	1	69	2	1	1	0.43	0.4	0.43	0.4	0.03	0	0	2	NA	1	2	0	1	1822	6.5	1.5955	1.412	25.448	2.74	494.5	1.015	1	0	2
1495	49242	0.922	1.18	13.864	1.054	210.188	3.88	1495	131	29	1	62	3	3	1	4	4	1.29	20581.73705	20222.05006	2	72	2	1	1	0.48	0.55	0.48	0.55	0.07	0	0	1	1	3	2	0	1	1150	80	0.933	1.0425	14.897	1.0825	126	3.235	0	0	0
1496	49253	2.505	3.47	39.709	3.301	436.5	12.195	1496	113	58	1	40	1	4	1	6	6	1.36	26084.33129	27974.06647	1	66	2	1	1	0.24	0.36	0.24	0.36	0.12	0	0	2	NA	1	2	0	2	3869.5	85.5	3.793	4.752	51.2055	5.592	508.5	22.37	3	3	3
1497	49256	1.391	1.834	13.864	1.628	323.063	3.88	1497	156	223	1	58	3	3	1	6	6	2.14	25211.30734	27716.51575	2	59	2	1	1	0.28	0.33	0.28	0.33	0.05	0	0	1	3	2	2	0	1	1542	189.5	1.291	1.579	16.968	1.495	306	2.97	1	1	0
1498	49262	1.391	3.47	13.864	1.054	323.063	3.88	1498	1705	1705	1	44	3	4	2	8	8	5	94759.283	94741.26046	2	63	2	1	1	0.46	0.57	0.46	0.57	0.11	0	0	1	1	3	2	0	1	1548	1705	1.48	4.749	13.259	0.477	320	3.26	1	3	0
1499	49296	0.922	1.18	20.925	1.628	323.063	12.195	1499	53	71	1	40	4	3	1	77	77	NA	79880.95138	81406.80441	1	62	2	1	1	0.25	0.31	0.25	0.31	0.06	0	0	1	2	3	2	0	1	1443.5	62	0.7585	0.9815	19.377	1.6315	281	16.785	0	0	1
1500	49321	2.505	3.47	39.709	3.301	638.5	12.195	1500	1208	1208	1	58	5	5	1	1	1	0.24	27201.67371	29904.66174	2	59	2	1	1	0.38	0.29	0.38	0.29	0.09	0	0	1	1	3	2	0	1	2648	1208	3.387	4.578	35.631	3.995	965	9.84	3	3	3
1501	49324	1.391	1.834	20.925	2.223	436.5	6.354	1501	298	126	1	58	1	1	1	5	5	0.97	16143.00808	17312.52284	1	66	2	1	1	0.31	0.21	0.31	0.21	0.1	0	0	1	3	2	2	1	1	2847	212	1.5655	1.681	22.025	2.0195	461.5	5.86	1	1	1
1502	49341	2.505	3.47	20.925	1.628	638.5	12.195	1502	276	173	1	47	3	2	2	10	10	3.69	87980.10544	89660.66518	2	62	2	1	1	0.29	0.26	0.29	0.26	0.03	0	0	1	3	2	2	0	1	3426	224.5	2.1205	3.2245	18.5645	1.471	517	27.105	3	3	1
1503	49346	1.821	2.446	20.925	1.628	436.5	2.029	1503	308	6	1	74	3	1	1	4	4	1.21	9498.128327	9325.327662	2	63	2	1	1	0.3	0.36	0.3	0.36	0.06	0	0	1	3	2	2	0	1	3173	157	1.7645	2.7005	23.8075	1.83	397	2.88	2	2	1
1504	49363	1.821	2.446	39.709	3.301	436.5	12.195	1504	305	250	1	62	3	5	1	15	15	5	52939.84105	51794.69002	1	60	2	1	1	0.44	0.48	0.44	0.48	0.04	0	0	2	NA	1	2	0	1	1471	277.5	1.7315	2.546	33.5095	2.9845	483	11.47	2	2	3
1505	49373	1.391	1.18	13.864	1.054	323.063	6.354	1505	180	0	1	58	4	2	1	77	77	NA	20000.25749	21578.91219	2	68	2	2	2	0.75	0.79	0.8	0.9	0.1	1	1	1	1	3	2	1	1	871	90	1.242	1.241	14.9505	1.369	285	6.635	1	0	0
1506	49381	1.391	1.18	28.205	2.223	210.188	2.029	1506	161	238	1	44	3	5	1	12	12	NA	90414.49484	98779.21178	1	63	2	1	1	0.17	0.18	0.17	0.18	0.01	0	0	1	3	2	2	0	1	1859	199.5	1.4835	1.5025	24.927	2.0795	266.5	1.95	1	0	2
1507	49391	2.505	1.18	28.205	2.223	436.5	2.029	1507	0	1	1	59	4	4	1	15	15	5	20345.89528	20526.88923	1	63	2	1	1	0.27	0.41	0.27	0.41	0.14	0	0	2	NA	1	2	0	1	2587.5	0.5	2.8075	1.415	28.6545	2.338	466.5	2.44	3	0	2
1508	49410	1.391	1.18	39.709	3.301	323.063	3.88	1508	8	8	1	53	3	4	2	8	8	4.62	104240.2302	104430.8262	2	61	2	1	1	0.32	0.43	0.32	0.43	0.11	0	0	2	NA	1	2	0	1	1848	8	1.4	1.097	54.596	6.686	276	3.3	1	0	3
1509	49432	1.821	2.446	39.709	3.301	436.5	6.354	1509	315	240	1	54	3	4	1	15	15	2.02	73285.01685	75398.80637	2	74	2	1	1	0.19	0.22	0.19	0.22	0.03	0	0	1	3	2	2	0	1	3160	277.5	1.721	2.46	44.0335	3.4175	399.5	7.195	2	2	3
1510	49433	1.391	3.47	39.709	2.223	323.063	6.354	1510	403	717	1	60	3	3	1	12	12	NA	17290.31078	17198.82308	1	67	2	1	1	0.33	0.4	0.33	0.4	0.07	0	0	1	3	2	2	0	1	2549	560	1.372	3.0085	33.0475	2.257	352.5	6.75	1	3	3
1511	49452	2.505	3.47	39.709	3.301	638.5	12.195	1511	0	0	1	41	1	3	1	3	2	0.44	17436.99873	17910.3471	1	59	2	1	1	0.33	0.34	0.33	0.34	0.01	0	0	2	NA	1	2	0	1	1957.5	0	2.51	3.7785	40.112	5.058	575.5	25.79	3	3	3
1512	49510	2.505	3.47	39.709	3.301	638.5	12.195	1512	154	154	1	40	1	3	2	7	7	2.86	37571.99306	41337.25576	2	70	2	1	1	0.58	0.57	0.58	0.57	0.01	0	0	2	NA	1	2	0	2	4112	154	3.883	6.753	48.649	4.411	965	23.55	3	3	3
1513	49520	1.391	1.18	13.864	1.054	436.5	2.029	1513	392	392	1	43	3	3	1	4	4	0.77	88826.36595	91913.7757	1	73	2	1	2	0.48	0.54	0.48	0.54	0.06	0	0	2	NA	1	2	1	1	2097	392	1.177	1.432	16.409	1.159	382	2.21	1	0	0
1514	49536	2.505	1.834	28.205	1.628	638.5	2.029	1514	183	255	1	49	2	4	1	14	14	5	19794.03193	21228.05292	1	68	2	1	1	0.53	0.53	0.53	0.53	0	0	0	1	3	2	2	0	1	2344	219	2.1765	1.953	29.0115	1.4785	618.5	2.315	3	1	2
1515	49567	1.391	3.47	28.205	1.628	323.063	3.88	1515	800	834	1	68	3	4	2	7	7	2.86	53088.2953	52807.39081	2	63	2	1	1	0.41	0.38	0.41	0.38	0.03	0	0	1	3	2	1	0	1	1638.5	817	1.48	3.216	26.05	1.7915	340.5	4.965	1	3	2
1516	49568	2.505	2.446	28.205	3.301	638.5	6.354	1516	137	95	1	52	3	4	2	10	10	5	79632.53077	79778.1333	1	63	2	1	1	0.43	0.38	0.43	0.38	0.05	0	0	1	3	2	2	0	1	2223.5	116	2.1505	2.7265	31.997	3.737	607	6.115	3	2	2
1517	49590	1.821	1.834	20.925	1.628	210.188	3.88	1517	655	319	1	50	2	2	2	10	10	3.98	17560.19321	18832.37897	2	65	2	1	2	0.42	0.44	0.42	0.44	0.02	0	0	1	3	2	2	0	1	1718.5	487	1.703	2.129	23.045	1.682	252.5	4.27	2	1	1
1518	49612	2.505	3.47	39.709	3.301	638.5	12.195	1518	725	500	1	46	3	5	1	15	8	4.81	75464.0677	76683.04766	2	69	2	1	2	0.42	0.49	0.42	0.49	0.07	0	0	2	NA	1	2	0	1	3331	612.5	3.145	4.0235	52.031	2.9585	847.5	9.58	3	3	3
1519	49644	1.821	2.446	39.709	2.223	436.5	3.88	1519	358	358	1	60	3	5	1	15	15	5	52939.84105	60831.92946	1	60	2	1	1	0.23	0.35	0.23	0.35	0.12	0	0	1	3	2	2	0	1	2671	358	1.995	2.351	34.019	2.279	410	3.93	2	2	3
1520	49674	1.821	2.446	20.925	1.628	436.5	6.354	1520	46	43	1	53	4	4	1	14	14	5	23942.48032	25832.30144	2	72	2	1	1	0.47	0.52	0.47	0.52	0.05	0	0	2	NA	1	2	0	1	2286.5	44.5	1.7575	2.179	22.4005	1.7565	493.5	5.11	2	2	1
1521	49680	2.505	3.47	39.709	3.301	638.5	12.195	1521	150	77	1	48	3	5	1	14	14	3.87	138079.655	140717.1957	2	61	2	1	1	0.41	0.33	0.41	0.33	0.08	0	0	2	NA	1	2	0	1	3149.5	113.5	3.5935	3.652	44.8045	4.169	553	26.375	3	3	3
1522	49698	1.821	1.834	28.205	2.223	638.5	2.029	1522	47	47	1	61	2	5	1	2	1	0	7607.859674	8686.193593	2	61	2	1	1	0.23	0.27	0.23	0.27	0.04	0	0	1	1	3	2	0	2	2238.5	47	2.0585	1.841	30.9255	2.246	597	2.445	2	1	2
1523	49704	1.391	1.18	13.864	1.054	436.5	2.029	1523	104	142	1	69	3	1	1	3	3	0.88	18456.99169	18413.64427	2	69	1	1	2	0.3	0.21	0.3	0.21	0.09	0	0	1	3	2	2	0	1	1159	123	1.2005	1.36	10.65	1.151	462	1.18	1	0	0
1524	49721	1.821	1.834	13.864	2.223	436.5	3.88	1524	38	29	1	64	4	3	2	8	8	4.41	5758.083982	5720.994764	1	62	2	1	1	0.34	0.38	0.34	0.38	0.04	0	0	1	1	3	2	0	1	2137.5	33.5	1.7005	1.9515	16.981	1.9545	412.5	4.28	2	1	0
1525	49728	1.391	1.834	13.864	1.628	323.063	3.88	1525	338	6	1	73	3	3	2	7	7	3	46627.37121	45779.07347	2	60	2	1	1	0.27	0.38	0.27	0.38	0.11	0	0	1	3	2	2	0	1	1309.5	172	1.209	1.5905	15.43	1.4195	360.5	4.495	1	1	0
1526	49732	1.821	3.47	28.205	1.054	436.5	3.88	1526	852	592	1	57	5	2	1	4	4	0.97	22038.57028	24126.08606	2	64	2	1	1	0.31	0.3	0.31	0.3	0.01	0	0	1	1	3	2	0	1	2036	722	1.7785	2.898	26.717	1.258	432.5	3.285	2	3	2
1527	49735	1.391	2.446	39.709	3.301	436.5	6.354	1527	34	0	1	54	3	3	1	6	6	1.03	24758.78665	24804.05637	1	61	2	1	1	0.22	0.26	0.3	0.2	0.1	0	0	1	1	3	2	0	1	3528	17	1.488	2.3055	71.96	4.532	471	7.605	1	2	3
1528	49767	2.505	1.834	20.925	1.628	638.5	2.029	1528	175	240	1	54	2	1	2	8	8	1.87	11184.65855	11386.82509	2	72	2	1	1	0.38	0.36	0.38	0.36	0.02	0	0	1	1	3	2	0	1	3222.5	207.5	2.152	2.121	22.78	1.5025	644.5	2.855	3	1	1
1529	49781	1.821	1.834	20.925	2.223	210.188	2.029	1529	0	0	1	46	4	4	1	5	2	0.67	22437.25051	23624.05024	1	74	2	2	2	0.38	0.42	0.38	0.42	0.04	0	0	1	1	3	2	0	1	3412	0	1.936	1.516	23.709	2.248	149	1.68	2	1	1
1530	49814	2.505	3.47	39.709	1.628	638.5	3.88	1530	1421	593	1	47	3	3	1	15	15	5	101680.9428	105663.3776	2	66	2	1	1	0.38	0.28	0.38	0.28	0.1	0	0	1	1	3	2	0	1	3322.5	1007	3.1945	4.3405	37.3035	1.4605	763.5	4.775	3	3	3
1531	49840	0.922	1.834	20.925	1.628	323.063	6.354	1531	0	0	1	40	4	5	1	14	14	3.77	23966.45196	23833.63633	2	68	2	1	1	0.57	0.47	0.57	0.47	0.1	0	0	2	NA	1	2	0	1	1494	0	1.0535	1.7935	22.112	1.3805	302	5.405	0	1	1
1532	49856	0.922	1.834	39.709	3.301	210.188	12.195	1532	284	284	1	68	4	2	2	7	4	1.59	8415.785873	8282.083923	2	72	2	1	1	0.27	0.42	0.1	0.3	0.2	0	0	1	1	3	2	0	2	2221	284	1.04	2.065	47.404	3.488	198	9.37	0	1	3
1533	49868	2.505	1.834	28.205	1.628	638.5	2.029	1533	79	79	1	40	5	5	1	15	15	5	69911.47193	71472.98966	2	69	2	1	1	0.35	0.4	0.35	0.4	0.05	0	0	2	NA	1	2	0	1	1648	79	2.586	1.511	25.482	1.886	630	1.3	3	1	2
1534	49879	1.391	2.446	20.925	1.628	210.188	6.354	1534	63	231	1	58	3	4	1	4	4	1.29	22038.57028	24126.08606	2	64	1	1	1	0.27	0.3	0.27	0.3	0.03	0	0	1	3	2	2	0	1	2164.5	147	1.1935	2.522	19.876	1.9095	211	5.13	1	2	1
1535	49880	0.922	1.18	20.925	1.054	210.188	3.88	1535	3	6	1	78	3	3	1	6	6	1.79	27196.61929	29794.94114	2	62	2	1	1	0.52	0.49	0.52	0.49	0.03	0	0	1	3	2	2	0	1	1043.5	4.5	0.481	1.145	18.693	1.0545	222	3.235	0	0	1
1536	49888	1.391	3.47	20.925	1.628	323.063	12.195	1536	455	266	1	49	2	2	1	5	5	0.67	20780.96033	21773.79325	2	66	2	1	1	0.48	0.47	0.48	0.47	0.01	0	0	2	NA	1	2	0	1	3027.5	360.5	1.5785	3.158	23.708	1.9025	374	9.96	1	3	1
1537	49900	1.391	1.18	20.925	1.628	323.063	12.195	1537	36	154	1	80	3	5	1	1	1	0.17	23307.55013	24648.80045	1	68	2	1	1	0.33	0.37	0.33	0.37	0.04	0	0	1	3	2	2	0	1	1492	95	1.172	1.287	19.6705	1.507	284	11.49	1	0	1
1538	49906	1.391	1.834	13.864	1.628	210.188	6.354	1538	197	191	1	73	3	1	1	5	5	1.57	9935.266183	9754.512613	1	67	1	1	1	0.25	0.3	0.25	0.3	0.05	0	0	1	3	2	2	1	1	823	194	1.186	1.9005	17.057	1.5435	244.5	6.645	1	1	0
1539	49932	0.922	1.834	13.864	1.054	323.063	2.029	1539	187	110	1	71	2	5	1	4	4	0.63	7264.694177	9115.155691	1	69	2	1	1	0.49	0.38	0.49	0.38	0.11	0	0	1	3	2	2	0	1	1621.5	148.5	1.0865	1.5715	13.244	0.9865	331	2.255	0	1	0
1540	49943	0.922	2.446	39.709	2.223	210.188	12.195	1540	248	248	1	49	3	2	1	15	15	5	102481.1615	102461.6703	2	60	2	1	1	0.47	0.51	0.47	0.51	0.04	0	0	1	1	3	2	0	1	3454	248	1.091	2.213	36.242	2.653	263	8.53	0	2	3
1541	49963	2.505	2.446	28.205	2.223	323.063	3.88	1541	44	71	1	49	3	3	1	14	14	5	90756.45097	99152.80406	2	64	2	1	1	0.53	0.51	0.53	0.51	0.02	0	0	2	NA	1	2	0	1	1824	57.5	2.4315	2.2195	27.338	2.6	286.5	3.06	3	2	2
1542	49974	1.821	2.446	20.925	1.628	638.5	3.88	1542	67	67	1	55	2	3	1	14	6	2.14	14772.34746	14808.85681	2	61	2	1	1	0.23	0.24	0.23	0.24	0.01	0	0	1	2	3	2	0	1	3057	67	1.862	2.213	22.682	1.811	569	3.59	2	2	1
1543	50002	2.505	2.446	28.205	2.223	436.5	12.195	1543	2	10	1	46	4	4	2	8	8	4.62	24472.84204	25767.3127	2	64	2	1	1	0.59	0.58	0.59	0.58	0.01	0	0	2	NA	1	2	0	1	2830	6	2.5715	2.2015	25.973	1.9635	407	11.415	3	2	2
1544	50050	1.391	1.834	28.205	2.223	323.063	12.195	1544	208	8	1	63	3	3	1	14	14	4.66	51762.65651	50642.96936	1	59	1	1	1	0.39	0.38	0.39	0.38	0.01	0	0	1	3	2	2	0	2	990	108	1.2215	1.6905	27.865	2.117	340	9.875	1	1	2
1545	50067	1.391	2.446	20.925	2.223	436.5	3.88	1545	83	244	1	74	3	5	2	10	10	4.75	30052.77379	29781.65506	1	60	2	1	1	0.38	0.48	0.38	0.48	0.1	0	0	2	NA	1	2	0	1	1682	163.5	1.599	2.327	21.9245	1.9195	495.5	4.7	1	2	1
1546	50070	0.922	1.834	13.864	1.628	210.188	3.88	1546	0	58	1	51	3	2	1	5	5	2.35	87404.18132	90669.42167	1	61	2	1	1	0.55	0.61	0.5	0.7	0.2	0	0	1	1	3	2	1	1	1671.5	29	0.926	1.6745	17.452	1.5385	235.5	4.37	0	1	0
1547	50085	1.821	2.446	20.925	2.223	323.063	2.029	1547	572	313	1	46	3	5	1	14	14	4.01	90756.45097	99152.80406	2	64	2	1	1	0.28	0.43	0.28	0.43	0.15	0	0	2	NA	1	2	0	1	2611.5	442.5	1.6575	2.3615	21.3985	1.9915	334	2.24	2	2	1
1548	50093	1.821	1.834	28.205	2.223	323.063	6.354	1548	4	4	1	78	3	2	1	5	5	1.64	30137.04798	30558.33015	2	63	1	1	1	0.51	0.4	0.51	0.4	0.11	0	0	1	3	2	1	0	1	3028.5	4	1.764	2.122	29.9025	2.18	369.5	8.32	2	1	2
1549	50108	1.821	1.834	28.205	2.223	323.063	12.195	1549	214	243	1	51	3	4	1	15	15	5	88652.04238	88814.13646	1	64	1	1	1	0.32	0.36	0.32	0.36	0.04	0	0	1	3	2	2	0	1	2236	228.5	1.9	1.7425	30.384	2.2765	301.5	9.525	2	1	2
1550	50110	2.505	2.446	28.205	2.223	436.5	6.354	1550	106	45	1	48	1	1	2	7	7	1.65	21123.01512	22653.31714	2	72	2	1	1	0.51	0.59	0.51	0.59	0.08	0	0	1	3	2	2	0	1	2044	75.5	2.208	2.688	30.0885	2.2615	511.5	7.655	3	2	2
1551	50111	2.505	1.834	28.205	2.223	436.5	3.88	1551	805	494	1	57	1	3	2	10	10	3.98	14238.1869	15269.70281	2	66	2	1	1	0.5	0.47	0.4	0.4	0	0	0	1	2	3	2	0	1	2692.5	649.5	2.1335	1.9415	28.6035	2.017	410	4.43	3	1	2
1552	50113	1.391	1.834	20.925	1.628	323.063	6.354	1552	83	80	1	80	3	3	1	4	4	1.28	10846.4537	11148.89468	1	61	2	1	1	0.32	0.37	0.32	0.37	0.05	0	0	1	3	2	1	0	1	1588.5	81.5	1.2975	1.61	21.112	1.8885	336	5.64	1	1	1
1553	50119	1.391	1.18	13.864	1.054	323.063	3.88	1553	29	15	1	46	3	4	2	9	9	3.49	90414.49484	98779.21178	1	63	2	1	1	0.53	0.55	0.53	0.55	0.02	0	0	2	NA	1	2	0	1	1732.5	22	1.2465	1.4335	16.296	0.899	280	4.15	1	0	0
1554	50121	0.922	1.18	13.864	1.054	210.188	2.029	1554	230	189	1	67	4	2	1	5	5	1.57	8511.4591	8277.436799	2	66	2	1	1	0.56	0.54	0.56	0.54	0.02	0	0	1	3	2	2	0	1	1074.5	209.5	1.0605	1.084	13.323	1.0655	159.5	2.235	0	0	0
1555	50122	2.505	3.47	20.925	1.628	638.5	6.354	1555	310	306	1	61	3	4	1	14	14	5	49517.55331	50676.92138	1	61	2	1	1	0.43	0.34	0.43	0.34	0.09	0	0	1	3	2	2	0	1	1908.5	308	2.281	2.8675	21.262	1.8215	533	7.645	3	3	1
1556	50151	2.505	3.47	39.709	3.301	436.5	12.195	1556	267	136	1	52	1	1	1	12	13	NA	6579.715351	7884.840358	2	69	2	1	1	0.44	0.46	0.44	0.46	0.02	0	0	1	1	3	2	0	1	2621	201.5	2.3495	4.463	54.516	4.493	468	10.77	3	3	3
1557	50167	2.505	3.47	39.709	3.301	638.5	12.195	1557	229	229	1	42	1	1	1	12	12	NA	15503.79413	16244.50471	1	65	2	1	1	0.48	0.45	0.48	0.45	0.03	0	0	1	1	3	2	0	1	4376	229	3.887	4.704	71.378	5.9	1103	16.26	3	3	3
1558	50195	2.505	3.47	28.205	2.223	638.5	12.195	1558	549	446	1	54	3	5	1	14	14	5	121613.6019	121835.9639	2	61	2	1	1	0.51	0.47	0.51	0.47	0.04	0	0	2	NA	1	2	0	1	1627	497.5	2.184	2.988	31.7	2.4945	561	11.485	3	3	2
1559	50229	0.922	1.18	20.925	1.628	210.188	2.029	1559	174	219	1	52	4	5	1	3	3	0.98	26263.16805	28390.03873	1	69	2	1	1	0.27	0.43	0.27	0.43	0.16	0	0	2	NA	1	2	0	1	1705.5	196.5	0.8885	1.354	19.6245	1.488	255.5	2.45	0	0	1
1560	50236	2.505	2.446	39.709	3.301	638.5	12.195	1560	5	135	1	44	3	3	2	8	8	2.42	31673.75742	32790.81892	1	61	2	1	1	0.28	0.31	0.28	0.31	0.03	0	0	2	NA	1	2	0	1	2667.5	70	2.326	2.33	33.3555	2.9885	680.5	9.54	3	2	3
1561	50252	0.922	2.446	20.925	1.628	323.063	6.354	1561	192	232	1	73	3	4	1	3	3	0.85	9498.128327	9792.960512	2	63	2	1	1	0.43	0.38	0.43	0.38	0.05	0	0	1	3	2	2	0	1	2467.5	212	1.126	2.194	21.0455	1.9025	284	5.49	0	2	1
1562	50260	2.505	3.47	39.709	3.301	638.5	12.195	1562	826	836	1	52	3	3	1	5	5	1.46	22515.39801	24752.7181	1	67	2	1	1	0.26	0.23	0.26	0.23	0.03	0	0	1	1	3	2	0	2	2076.5	831	3.676	5.88	53.895	4.042	880.5	20.935	3	3	3
1563	50277	1.821	1.834	39.709	2.223	638.5	12.195	1563	295	295	1	52	3	5	1	15	15	5	98000.09	98179.27634	2	62	2	1	1	0.31	0.29	0.31	0.29	0.02	0	0	2	NA	1	2	0	1	2488	295	2.08	2.052	51.881	2.501	527	11.36	2	1	3
1564	50322	1.391	1.834	13.864	1.054	210.188	2.029	1564	473	154	1	46	3	4	1	5	5	0.81	29001.58158	30137.45725	2	72	2	1	1	0.4	0.39	0.4	0.39	0.01	0	0	1	3	2	2	0	2	1695.5	313.5	1.207	1.636	12.6505	0.964	264	2.225	1	1	0
1565	50347	2.505	3.47	39.709	3.301	638.5	12.195	1565	29	138	1	44	4	4	2	7	5	2.12	24472.84204	24754.48053	2	64	2	1	1	0.41	0.33	0.41	0.33	0.08	0	0	2	NA	1	2	0	2	2487	83.5	2.99	3.1665	39.1415	4.199	596	17.39	3	3	3
1566	50354	0.922	1.834	13.864	1.054	210.188	6.354	1566	225	92	1	65	3	4	1	2	2	0.59	19060.51631	18648.21492	1	59	2	1	1	0.36	0.3	0.36	0.3	0.06	0	0	1	3	2	2	0	1	1732.5	158.5	1.0545	1.8485	13.0025	1.268	249.5	6.02	0	1	0
1567	50355	0.922	1.18	13.864	1.054	210.188	2.029	1567	3	3	1	48	1	2	1	6	6	1.45	17164.15044	18407.64404	1	65	2	1	1	0.24	0.28	0.24	0.28	0.04	0	0	2	NA	1	2	0	2	1518	3	0.9795	1.2695	15.796	1.2645	230.5	2.055	0	0	0
1568	50357	2.505	3.47	39.709	3.301	638.5	6.354	1568	117	90	1	43	3	4	1	1	1	0	35830.42256	37405.83537	2	66	2	1	1	0.7	0.62	0.7	0.6	0.1	0	0	2	NA	1	2	0	1	6533	103.5	3.506	4.4695	59.735	3.4305	734.5	6.895	3	3	3
1569	50358	2.505	2.446	39.709	3.301	436.5	6.354	1569	490	490	1	48	3	5	2	10	10	5	93473.60161	93455.8236	1	60	2	1	1	0.16	0.21	0.16	0.21	0.05	0	0	2	NA	1	2	0	1	3921	490	2.892	2.54	46.774	3.632	428	5.44	3	2	3
1570	50365	1.391	1.834	20.925	1.054	210.188	2.029	1570	304	296	1	64	3	3	1	6	6	2.14	61587.52901	70768.78482	2	60	1	1	1	0.5	0.44	0.5	0.44	0.06	0	0	1	3	2	2	0	1	1716	300	1.397	2.089	18.927	1.0195	248	2.585	1	1	1
1571	50370	0.922	1.18	20.925	1.054	323.063	2.029	1571	6	11	1	52	4	3	1	4	2	0.78	22436.10665	24207.02711	1	68	1	1	1	0.36	0.27	0.3	0.3	0	0	0	1	3	2	2	0	1	1246	8.5	1.1235	1.3345	23.2355	1.347	284	2.11	0	0	1
1572	50383	1.391	2.446	20.925	1.628	323.063	6.354	1572	294	221	1	74	3	4	1	5	5	1.46	8384.649228	8644.917815	1	61	1	1	1	0.33	0.38	0.33	0.38	0.05	0	0	1	3	2	2	0	1	2373.5	257.5	1.416	2.496	21.157	1.856	319	7.865	1	2	1
1573	50424	1.821	3.47	20.925	1.054	323.063	6.354	1573	549	236	1	71	3	3	1	13	13	NA	9935.266183	9754.512613	2	59	2	1	1	0.39	0.4	0.39	0.4	0.01	0	0	1	1	3	2	0	1	2286	392.5	1.723	2.989	21.885	1.3295	360	7.88	2	3	1
1574	50428	1.391	1.18	13.864	1.054	323.063	3.88	1574	2	9	1	80	3	4	1	12	12	NA	33874.67349	35289.27096	2	61	2	2	2	0.78	0.64	0.8	0.8	0	1	1	1	3	2	2	0	1	1429	5.5	1.4465	1.4365	16.573	1.1625	331.5	4.91	1	0	0
1575	50429	1.821	1.834	28.205	1.628	436.5	3.88	1575	358	346	1	63	3	2	1	5	5	0.9	20152.54536	20759.1468	1	67	2	1	1	0.3	0.33	0.3	0.33	0.03	0	0	1	3	2	2	0	1	2454.5	352	1.726	1.98	28.1675	1.676	424	3.765	2	1	2
1576	50491	1.391	1.18	28.205	2.223	436.5	3.88	1576	95	95	1	65	5	3	1	1	1	0.1	19866.89831	24785.70205	2	67	2	1	1	0.32	0.45	0.32	0.45	0.13	0	0	1	1	3	2	0	3	1683	95	1.404	1.03	29.184	1.976	474	3.1	1	0	2
1577	50508	1.391	2.446	28.205	2.223	323.063	12.195	1577	203	203	1	55	4	3	2	9	9	3.49	20345.89528	20526.88923	1	63	2	1	1	0.5	0.42	0.5	0.4	0.1	0	0	1	3	2	2	0	2	3225	203	1.181	2.371	26.48	2.093	284	8.82	1	2	2
1578	50522	2.505	2.446	28.205	3.301	638.5	12.195	1578	0	1	1	40	5	5	1	15	15	5	20328.05721	20022.08763	2	68	2	1	1	0.29	0.26	0.29	0.26	0.03	0	0	2	NA	1	2	0	1	2456.5	0.5	2.3655	2.732	30.609	3.33	698.5	10.815	3	2	2
1579	50552	2.505	3.47	28.205	3.301	323.063	12.195	1579	474	378	1	51	3	2	1	15	15	5	102792.3573	106579.9464	1	69	2	1	1	0.44	0.5	0.44	0.5	0.06	0	0	1	3	2	2	0	1	1490	426	2.9435	4.1155	24.999	3.525	274	13.185	3	3	2
1580	50556	0.922	1.18	20.925	1.054	210.188	2.029	1580	53	0	1	59	4	3	2	7	7	2.45	19637.94688	19812.64302	1	64	1	1	1	0.63	0.72	0.6	0.7	0.1	0	0	2	NA	1	2	0	1	1300	26.5	1.0585	1.151	18.638	1.019	198	2.23	0	0	1
1581	50570	1.391	1.18	13.864	1.054	210.188	3.88	1581	63	43	1	51	1	3	2	7	7	1.16	14581.43092	15278.0746	1	66	2	1	1	0.46	0.37	0.46	0.37	0.09	0	0	1	1	3	2	0	1	1848.5	53	1.3005	1.206	14.1575	0.9325	260.5	4.67	1	0	0
1582	50587	1.391	1.18	28.205	1.628	436.5	2.029	1582	111	5	1	63	2	1	1	5	5	1.73	5821.317209	6884.053137	2	68	2	1	1	0.55	0.57	0.55	0.57	0.02	0	0	1	3	2	1	0	1	1769	58	1.422	1.1915	24.745	1.4975	380	1.825	1	0	2
1583	50593	2.505	3.47	28.205	1.054	323.063	2.029	1583	4262	568	1	52	3	2	1	3	3	0.82	24098.25878	24998.52014	1	61	1	1	1	0.42	0.38	0.42	0.38	0.04	0	0	1	1	3	2	0	2	889	2415	2.3655	5.602	25.108	0.785	320.5	1.49	3	3	2
1584	50609	1.821	2.446	39.709	3.301	436.5	6.354	1584	130	58	1	50	3	3	1	4	4	1.2	91441.19906	100527.5688	2	59	2	1	1	0.47	0.41	0.47	0.41	0.06	0	0	2	NA	1	2	0	1	3892.5	94	1.8315	2.7855	44.237	3.6385	472	8.175	2	2	3
1585	50628	0.922	1.18	13.864	1.054	210.188	2.029	1585	83	83	1	41	3	1	1	77	77	NA	30901.63116	32195.80834	2	59	2	1	1	0.22	0.25	0.22	0.25	0.03	0	0	1	1	3	2	0	1	1809	83	0.963	0.823	11.539	0.797	244	2.23	0	0	0
1586	50664	1.821	3.47	28.205	1.628	436.5	3.88	1586	640	389	1	51	3	2	2	10	10	3.92	94535.82528	105297.5949	2	63	2	1	1	0.26	0.31	0.26	0.31	0.05	0	0	1	1	3	2	0	1	3912.5	514.5	1.9195	3.176	26.1105	1.8025	387	4.54	2	3	2
1587	50682	2.505	3.47	39.709	3.301	638.5	3.88	1587	112	112	1	41	3	5	1	15	15	5	75464.0677	76683.04766	2	69	2	1	1	0.42	0.5	0.42	0.5	0.08	0	0	2	NA	1	2	0	1	4540	112	2.743	3.198	39.122	3.718	812	4.32	3	3	3
1588	50689	2.505	3.47	39.709	3.301	638.5	12.195	1588	284	189	1	42	3	2	1	15	8	4.33	75464.0677	76683.04766	2	69	2	1	1	0.43	0.46	0.43	0.46	0.03	0	0	1	3	2	2	0	1	4001	236.5	4.329	4.4	59.3105	4.702	1016	19.245	3	3	3
1589	50690	1.391	1.18	13.864	1.054	323.063	2.029	1589	59	142	1	56	2	3	1	6	6	2.34	15270.72631	16766.64396	1	72	2	1	1	0.19	0.17	0.19	0.17	0.02	0	0	1	2	3	2	0	1	1701	100.5	1.228	1.3105	14.605	1.106	287	2.485	1	0	0
1590	50695	2.505	3.47	39.709	2.223	436.5	6.354	1590	303	237	1	53	5	3	1	15	15	5	94535.82528	105297.5949	2	63	2	1	1	0.34	0.28	0.34	0.28	0.06	0	0	1	2	3	2	0	1	3730	270	2.118	3.316	36.25	2.102	486	6.79	3	3	3
1591	50696	2.505	1.18	13.864	1.054	210.188	2.029	1591	0	0	1	70	4	4	2	7	7	1.45	9563.878561	10070.42775	1	64	2	1	1	0.63	0.62	0.6	0.7	0.1	0	0	1	3	2	2	0	1	759	0	2.447	0.59	8.546	0.755	259	2.84	3	0	0
1592	50698	2.505	2.446	28.205	2.223	436.5	6.354	1592	0	0	1	67	2	3	1	2	2	0.44	12040.76208	15643.79947	1	72	1	1	1	0.4	0.28	0.4	0.28	0.12	0	0	1	3	2	2	0	1	2046	0	2.362	2.3055	28.192	2.2545	388	7.235	3	2	2
1593	50702	2.505	2.446	39.709	3.301	323.063	12.195	1593	88	88	1	40	1	3	2	7	7	2.15	26084.33129	27974.06647	1	66	2	2	2	0.27	0.25	0.27	0.25	0.02	0	0	2	NA	1	2	0	1	4434	88	2.262	2.586	40.976	2.837	322	11.4	3	2	3
1594	50732	1.821	2.446	39.709	2.223	436.5	2.029	1594	231	115	1	40	4	4	2	10	10	5	25280.86633	25460.22417	1	59	1	1	1	0.68	0.64	0.7	0.7	0	0	0	2	NA	1	2	0	2	2541	173	1.874	2.4745	35.134	2.0955	453.5	2.835	2	2	3
1595	50778	1.391	1.834	28.205	1.628	323.063	6.354	1595	160	175	1	40	1	1	1	2	2	0.39	26084.33129	27974.06647	1	66	2	1	1	0.46	0.49	0.46	0.49	0.03	0	0	2	NA	1	2	0	1	2873	167.5	1.363	2.1275	27.039	1.6665	301.5	7.94	1	1	2
1596	50780	1.821	1.18	20.925	1.054	323.063	3.88	1596	49	4	1	59	4	3	1	14	14	4.36	19455.19292	19347.37747	1	65	2	1	1	0.45	0.43	0.45	0.43	0.02	0	0	2	NA	1	2	0	2	2197	26.5	1.689	1.3895	23.4835	1.21	284.5	3.07	2	0	1
1597	50781	2.505	3.47	28.205	2.223	638.5	12.195	1597	101	112	1	64	3	4	2	10	10	4.64	58553.01978	59029.45184	2	67	2	1	1	0.46	0.36	0.46	0.36	0.1	0	0	1	3	2	2	0	2	2621	106.5	2.4605	3.2295	29.2115	2.2635	803.5	9.92	3	3	2
1598	50787	1.821	1.834	39.709	2.223	638.5	6.354	1598	3	3	1	60	4	2	2	9	9	4.43	8415.785873	8282.083923	2	72	1	1	1	0.32	0.35	0.32	0.35	0.03	0	0	2	NA	1	2	0	1	2011	3	1.796	1.833	40.361	1.922	521	6.18	2	1	3
1599	50806	1.391	1.18	28.205	2.223	210.188	6.354	1599	102	72	1	66	4	2	1	4	4	1.07	7338.014307	7721.913819	2	71	2	1	1	0.48	0.44	0.48	0.44	0.04	0	0	1	3	2	2	0	1	1790.5	87	1.264	1.243	31.0855	2.195	260	8.21	1	0	2
1600	50809	1.391	1.18	13.864	1.628	323.063	6.354	1600	0	0	1	80	3	1	1	13	13	NA	10846.4537	10965.75373	1	61	2	1	1	0.32	0.36	0.32	0.36	0.04	0	0	2	NA	1	2	0	2	1133	0	1.3565	1.5075	15.678	1.806	319.5	5.39	1	0	0
1601	50810	1.391	1.18	20.925	1.628	210.188	2.029	1601	2	52	1	62	4	5	1	15	15	5	7322.988469	7307.292697	1	68	2	1	1	0.61	0.56	0.5	0.5	0	0	0	2	NA	1	2	0	1	1847	27	1.1715	1.334	21.604	1.4315	231	2.68	1	0	1
1602	50837	0.922	1.834	13.864	1.054	210.188	2.029	1602	329	189	1	50	3	5	1	15	15	5	86053.45943	86210.80218	1	59	2	1	1	0.18	0.2	0.18	0.2	0.02	0	0	2	NA	1	2	0	1	1267	259	1.034	1.593	15.7615	0.969	250	2.76	0	1	0
1603	50857	1.391	1.18	13.864	2.223	323.063	3.88	1603	0	0	1	76	4	1	2	8	8	2.54	9304.472258	10623.79653	1	64	2	1	1	0.5	0.33	0.5	0.33	0.17	0	0	1	3	2	1	0	2	1690.5	0	1.2005	1.146	11.846	2.0115	317.5	4.16	1	0	0
1604	50859	1.821	1.834	28.205	2.223	323.063	3.88	1604	500	263	1	51	1	3	1	15	15	4.53	14112.15398	14930.7332	1	71	2	1	1	0.47	0.46	0.47	0.46	0.01	0	0	1	1	3	2	0	1	1917	381.5	2.007	2.0825	28.4625	2.0955	317.5	4.605	2	1	2
1605	50864	1.391	1.834	28.205	1.628	436.5	3.88	1605	194	0	1	66	1	2	1	12	12	NA	3783.537756	4189.024271	2	70	2	1	1	0.57	0.61	0.4	0.5	0.1	0	0	1	3	2	2	0	1	1880	97	1.5195	1.7515	26.0925	1.851	410.5	3.32	1	1	2
1606	50889	1.391	1.18	39.709	2.223	436.5	2.029	1606	4	1	1	52	4	3	2	10	7	3.92	19637.94688	19812.64302	1	64	2	1	1	0.32	0.35	0.32	0.35	0.03	0	0	1	3	2	2	0	2	2103.5	2.5	1.4	1.344	36.949	2.5075	415.5	2.24	1	0	3
1607	50894	2.505	2.446	39.709	3.301	436.5	6.354	1607	70	71	1	52	3	4	1	14	14	5	83459.20123	83611.80056	2	63	2	1	1	0.38	0.37	0.38	0.37	0.01	0	0	2	NA	1	2	0	1	3616	70.5	2.255	2.787	37.3065	3.7345	441	5.825	3	2	3
1608	50926	1.821	1.834	28.205	1.628	436.5	6.354	1608	111	121	1	40	4	3	1	14	14	5	26885.34747	26736.3561	1	68	2	1	1	0.58	0.6	0.6	0.6	0	0	0	2	NA	1	2	0	2	2980.5	116	1.9325	1.899	31.4985	1.491	468	6.535	2	1	2
1609	50929	1.391	1.834	20.925	1.054	323.063	2.029	1609	111	142	1	40	3	5	1	5	5	0.99	27023.65144	29523.75051	1	74	2	1	1	0.23	0.29	0.23	0.29	0.06	0	0	1	1	3	2	0	1	1777	126.5	1.543	1.7695	21.6805	1.285	352	2.81	1	1	1
1610	50958	0.922	1.834	13.864	1.054	210.188	2.029	1610	363	156	1	50	3	1	1	99	99	NA	93727.22903	103040.7581	2	59	2	1	1	0.52	0.59	0.52	0.59	0.07	0	0	1	1	3	2	0	1	1360	259.5	1.0535	1.5235	17.3445	0.8765	229	2.365	0	1	0
1611	50975	1.391	1.18	20.925	1.054	210.188	12.195	1611	89	0	1	70	1	2	1	6	6	1.42	8950.977402	11451.39738	2	72	2	1	1	0.31	0.45	0.31	0.45	0.14	0	0	2	NA	1	2	0	2	1230	44.5	1.2975	1.4745	19.0205	0.81	111.5	19.03	1	0	1
1612	50984	1.391	1.834	39.709	1.628	210.188	2.029	1612	643	234	1	44	3	4	1	15	15	5	90414.49484	98779.21178	1	63	2	1	1	0.2	0.22	0.2	0.22	0.02	0	0	2	NA	1	2	0	1	2135	438.5	1.3905	2.033	37.196	1.6575	264.5	2.155	1	1	3
1613	50994	1.821	3.47	39.709	2.223	436.5	6.354	1613	84	34	1	42	4	5	1	6	6	1.75	23532.29255	23741.63219	1	64	2	1	1	0.62	0.52	0.5	0.5	0	0	0	2	NA	1	2	0	2	3014	59	1.838	2.9715	37.42	2.161	423	5.115	2	3	3
1614	51009	1.391	1.834	20.925	2.223	323.063	12.195	1614	0	0	1	63	4	3	1	15	15	5	7034.556106	6812.209632	1	61	2	1	1	0.43	0.44	0.43	0.44	0.01	0	0	2	NA	1	2	0	1	1090	0	1.289	1.705	21.294	2.278	326.5	8.905	1	1	1
1615	51014	0.922	1.834	20.925	1.628	323.063	6.354	1615	267	171	1	55	3	3	1	3	3	0.96	23010.58598	23052.65923	2	63	2	1	1	0.25	0.26	0.25	0.26	0.01	0	0	2	NA	1	2	0	1	1912	219	1.128	1.5505	17.7445	1.7005	282.5	5.065	0	1	1
1616	51019	0.922	1.18	13.864	1.054	210.188	2.029	1616	71	47	1	63	2	1	1	12	12	NA	7817.358091	8326.728242	2	61	1	1	1	0.42	0.4	0.42	0.4	0.02	0	0	2	NA	1	2	0	2	573	59	0.619	0.6875	6.8805	0.541	122.5	2.725	0	0	0
1617	51023	1.821	1.834	20.925	1.054	323.063	6.354	1617	0	0	1	57	5	2	1	6	6	1.43	70355.1165	71843.77178	1	62	1	1	1	0.39	0.43	0.39	0.43	0.04	0	0	2	NA	1	2	0	1	1253	0	1.768	1.617	19.179	1.287	343	5.59	2	1	1
1618	51027	1.391	3.47	28.205	2.223	323.063	6.354	1618	556	154	1	61	3	5	1	5	5	2.31	49517.55331	50676.92138	2	60	2	1	1	0.54	0.55	0.54	0.55	0.01	0	0	2	NA	1	2	0	1	2549.5	355	1.548	2.8475	28.8075	2.115	357	5.45	1	3	2
1619	51046	2.505	3.47	39.709	3.301	638.5	12.195	1619	50	57	1	80	3	3	1	6	6	2.88	27153.50812	27568.75911	2	61	2	1	1	0.4	0.36	0.4	0.36	0.04	0	0	1	3	2	2	0	1	2031	53.5	2.7915	3.249	45.4535	3.666	660	18.345	3	3	3
1620	51088	0.922	1.18	13.864	1.054	210.188	2.029	1620	115	0	1	47	4	2	1	6	6	1.57	24380.6322	24597.51854	1	63	2	1	1	0.47	0.5	0.47	0.5	0.03	0	0	1	1	3	2	0	1	1095	57.5	0.5235	0.7355	12.977	0.7245	166	2.895	0	0	0
1621	51089	1.821	3.47	39.709	3.301	436.5	3.88	1621	710	503	1	53	3	2	1	14	14	5	89486.19318	89649.81245	2	60	2	1	1	0.28	0.27	0.28	0.27	0.01	0	0	2	NA	1	2	0	1	2564	606.5	1.748	2.8685	35.0515	2.703	452	3.38	2	3	3
1622	51094	1.821	2.446	28.205	1.628	323.063	2.029	1622	476	386	1	57	4	3	1	12	12	NA	20422.84537	21503.09482	2	64	1	1	1	0.28	0.34	0.28	0.34	0.06	0	0	1	2	3	2	0	1	1990.5	431	1.829	2.3555	25.185	1.451	337.5	2.31	2	2	2
1623	51107	1.391	1.834	20.925	1.628	323.063	6.354	1623	58	31	1	53	3	1	1	5	5	0.91	20994.99593	21033.38382	1	59	2	1	1	0.48	0.41	0.48	0.41	0.07	0	0	1	1	3	2	0	1	1699	44.5	1.379	1.6235	20.6025	1.731	337.5	5.945	1	1	1
1624	51117	0.922	1.834	39.709	3.301	436.5	2.029	1624	138	138	1	43	3	4	1	6	6	0.9	22167.1698	23164.5625	1	68	2	1	1	0.22	0.29	0.22	0.29	0.07	0	0	1	1	3	2	0	1	3670	138	0.879	1.694	44.403	3.047	412	2.63	0	1	3
1625	51124	0.922	3.47	13.864	1.054	210.188	2.029	1625	189	189	1	63	1	1	1	3	3	0.88	8842.521562	9171.105205	1	66	2	2	2	0.36	0.37	0.36	0.37	0.01	0	0	1	3	2	2	0	1	1250	189	0.307	3.6	5.323	0.681	25	2.63	0	3	0
1626	51129	2.505	2.446	39.709	3.301	638.5	12.195	1626	0	29	1	45	1	3	1	6	6	0.98	22317.30614	22720.6991	1	66	2	1	1	0.37	0.35	0.37	0.35	0.02	0	0	1	2	3	2	0	1	2583.5	14.5	2.434	2.793	38.6705	3.592	807	14.3	3	2	3
1627	51144	0.922	1.18	13.864	1.054	210.188	2.029	1627	0	72	1	62	4	2	2	7	7	2.5	8531.348244	8637.014451	2	61	2	1	1	0.51	0.46	0.51	0.46	0.05	0	0	1	2	3	2	1	1	1258.5	36	0.865	0.8525	12.049	0.9165	134.5	2.68	0	0	0
1628	51148	0.922	1.18	13.864	1.054	210.188	2.029	1628	155	49	1	52	3	3	1	14	14	4.01	92508.104	94338.74038	2	67	2	1	1	0.56	0.59	0.56	0.59	0.03	0	0	2	NA	1	2	0	1	1625	102	0.9645	0.9245	17.005	1.344	178	2.705	0	0	0
1629	51153	0.922	1.18	13.864	1.628	210.188	2.029	1629	0	0	1	50	4	2	1	77	13	NA	20000.25749	21578.91219	2	68	2	1	1	0.52	0.59	0.52	0.59	0.07	0	0	1	2	3	2	0	1	1026	0	0.915	0.6445	13.59	1.4705	140	2.68	0	0	0
1630	51157	1.391	1.18	20.925	1.628	323.063	2.029	1630	0	0	1	80	3	2	2	7	7	2.56	19745.13804	20616.44298	1	61	2	1	1	0.42	0.43	0.42	0.43	0.01	0	0	1	3	2	1	0	1	1328	0	1.4515	1.414	18.1395	1.479	347.5	2.25	1	0	1
1631	51164	2.505	3.47	39.709	2.223	638.5	6.354	1631	576	523	1	47	3	3	1	1	1	0.1	28803.80468	31602.18892	1	67	2	1	1	0.35	0.31	0.3	0.2	0.1	0	0	1	3	2	2	0	1	3646	549.5	2.893	4.1245	39.1995	2.0495	675.5	6.99	3	3	3
1632	51165	0.922	1.18	13.864	1.628	323.063	2.029	1632	195	51	1	55	2	1	1	99	99	NA	8725.996937	9232.150696	2	69	2	1	1	0.35	0.24	0.35	0.24	0.11	0	0	2	NA	1	2	0	1	1521.5	123	1.012	1.3035	15.6055	1.3725	323.5	2.635	0	0	0
1633	51177	1.821	2.446	39.709	2.223	436.5	3.88	1633	677	275	1	48	3	3	1	4	4	1.1	23800.01803	26112.26797	1	67	1	1	1	0.35	0.21	0.35	0.21	0.14	0	0	1	3	2	2	0	1	3163.5	476	1.8595	2.6135	38.873	2.5565	466.5	4.54	2	2	3
1634	51180	1.821	2.446	39.709	3.301	436.5	6.354	1634	369	369	1	68	1	1	1	77	77	NA	7590.589495	8725.708572	1	71	1	1	1	0.55	0.4	0.55	0.4	0.15	0	0	2	NA	1	2	0	1	2205	369	1.977	2.807	37.363	2.677	482	5.54	2	2	3
1635	51195	1.821	1.834	20.925	2.223	436.5	3.88	1635	26	54	1	72	3	2	1	6	6	3.27	36500.574	36479.72829	2	66	1	1	1	0.33	0.27	0.33	0.27	0.06	0	0	1	3	2	1	0	1	1633	40	2.0825	1.8435	24.1145	2.112	398.5	4.96	2	1	1
1636	51197	2.505	2.446	39.709	2.223	638.5	6.354	1636	62	62	1	58	1	5	1	14	14	5	13072.56069	14353.14642	2	72	1	1	1	0.68	0.58	0.6	0.6	0	0	0	2	NA	1	2	1	1	3026	62	2.338	2.672	33.691	2.42	600	5.95	3	2	3
1637	51201	0.922	1.834	20.925	1.054	323.063	3.88	1637	213	172	1	59	3	5	1	77	77	NA	107490.707	109447.5471	1	71	2	1	1	0.42	0.26	0.42	0.26	0.16	0	0	1	3	2	2	0	1	1934	192.5	1.0005	1.813	19.186	1.322	298	4.89	0	1	1
1638	51213	0.922	1.18	13.864	1.054	210.188	3.88	1638	299	120	1	64	4	1	2	7	7	1.69	7126.738729	7025.350187	1	68	2	1	1	0.55	0.5	0.55	0.5	0.05	0	0	1	1	3	2	0	2	1026	209.5	0.651	0.696	9.5455	0.713	85	3.35	0	0	0
1639	51266	1.391	2.446	20.925	3.301	638.5	12.195	1639	430	408	1	67	3	3	2	7	7	2.63	49593.47222	50001.7725	1	67	2	1	1	0.46	0.32	0.46	0.32	0.14	0	0	1	1	3	2	0	1	1370	419	1.3895	2.531	19.4275	2.701	559.5	14.535	1	2	1
1640	51275	1.821	1.834	39.709	2.223	638.5	3.88	1640	0	0	1	42	4	1	1	4	4	0.5	22437.25051	22695.46299	1	74	2	1	1	0.21	0.21	0.21	0.21	0	0	0	1	1	3	2	0	3	1984	0	1.9745	2.1285	33.879	2.1105	616.5	3.78	2	1	3
1641	51282	0.922	1.18	13.864	1.054	210.188	2.029	1641	47	41	1	69	2	1	1	4	4	1.73	7817.358091	9034.462	2	61	1	1	1	0.29	0.28	0.29	0.28	0.01	0	0	1	3	2	1	0	2	1196	44	0.391	0.635	8.29	0.8565	126	1.64	0	0	0
1642	51299	0.922	1.18	13.864	1.054	210.188	2.029	1642	43	170	1	58	3	2	1	6	6	0.9	17327.66405	18143.86614	1	68	1	2	2	0.33	0.24	0.33	0.24	0.09	0	0	1	1	3	2	0	1	1392.5	106.5	1.0205	0.957	12.734	0.627	207.5	1.935	0	0	0
1643	51300	1.821	1.834	20.925	1.054	210.188	3.88	1643	101	189	1	67	1	1	1	3	3	0.8	5818.603078	6442.190112	1	65	2	1	1	0.19	0.31	0.19	0.31	0.12	0	0	1	3	2	2	0	1	1183	145	1.6155	1.7455	19.7835	1.0975	229	3.52	2	1	1
1644	51302	1.391	2.446	13.864	1.628	323.063	3.88	1644	302	616	1	68	3	2	1	6	6	1.46	19605.93686	20196.08512	1	67	1	1	1	0.34	0.29	0.34	0.29	0.05	0	0	1	1	3	1	0	1	1877.5	459	1.5655	2.282	14.967	1.4425	304.5	3.76	1	2	0
1645	51332	1.391	1.18	20.925	1.054	323.063	2.029	1645	63	122	1	51	4	2	1	6	6	1.3	26077.33235	25932.81879	2	66	1	1	1	0.35	0.31	0.35	0.31	0.04	0	0	1	1	3	2	0	1	1570.5	92.5	1.3735	1.16	21.906	1.065	279.5	1.41	1	0	1
1646	51336	0.922	3.47	39.709	3.301	210.188	12.195	1646	346	346	1	57	2	4	1	4	4	0.6	14772.34746	15296.6702	2	61	2	1	1	0.47	0.45	0.47	0.45	0.02	0	0	2	NA	1	2	0	2	1005	346	0.298	7.679	81.02	8.338	60	26.02	0	3	3
1647	51342	1.821	2.446	28.205	1.628	323.063	6.354	1647	528	376	1	44	3	3	1	14	14	3.77	99473.01085	103638.9948	2	59	2	1	1	0.33	0.28	0.33	0.28	0.05	0	0	1	3	2	2	0	1	2598	452	1.818	2.6035	24.838	1.7805	352	7.54	2	2	2
1648	51346	2.505	2.446	39.709	2.223	638.5	3.88	1648	241	165	1	53	1	1	1	6	6	1.42	14309.20893	14755.54369	2	70	1	1	1	0.58	0.61	0.4	0.5	0.1	0	0	2	NA	1	2	1	1	2121.5	203	2.5365	2.62	35.4765	2.1135	577	3.28	3	2	3
1649	51347	1.821	1.834	39.709	3.301	323.063	3.88	1649	37	37	1	64	4	2	1	3	3	0.73	7237.067591	7008.320186	2	67	1	1	1	0.42	0.42	0.42	0.42	0	0	0	9	NA	1	2	0	1	2083	37	1.891	2.049	38.161	2.955	365	3.44	2	1	3
1650	51354	1.391	1.834	20.925	1.054	323.063	6.354	1650	90	201	1	49	4	4	2	9	9	3.49	26885.34747	26736.3561	1	68	2	1	1	0.33	0.3	0.33	0.3	0.03	0	0	2	NA	1	2	0	2	1729	145.5	1.3175	2.107	18.397	1.145	341	5.355	1	1	1
1651	51379	2.505	3.47	28.205	2.223	638.5	12.195	1651	251	74	1	56	4	4	2	10	10	5	20345.89528	21422.07452	1	63	2	1	1	0.44	0.32	0.44	0.32	0.12	0	0	1	3	2	2	0	1	2548.5	162.5	2.3	3.4115	29.5725	2.516	558	11.775	3	3	2
1652	51394	1.391	1.18	20.925	1.054	210.188	2.029	1652	0	101	1	61	3	2	1	15	15	5	62968.74744	64864.13744	2	59	2	1	1	0.37	0.4	0.37	0.4	0.03	0	0	1	3	2	2	0	2	1765	50.5	1.431	1.2435	19.8675	1.3395	219.5	2.1	1	0	1
1653	51406	0.922	1.18	13.864	1.054	210.188	3.88	1653	0	0	1	43	4	3	1	4	4	1.39	24472.84204	25767.3127	2	64	1	1	1	0.47	0.56	0.47	0.56	0.09	0	0	1	1	3	2	0	1	1122.5	0	1.0695	1.043	16.2555	1.3465	159.5	3.93	0	0	0
1654	51428	1.821	2.446	20.925	1.054	323.063	3.88	1654	524	189	1	50	3	1	1	4	2	0.53	28007.97442	29298.47994	2	66	2	1	1	0.32	0.35	0.32	0.35	0.03	0	0	1	1	3	2	0	1	1976.5	356.5	1.8465	2.3195	18.7205	1.1725	289	4.135	2	2	1
1655	51466	0.922	1.834	13.864	1.628	210.188	6.354	1655	0	0	1	57	1	2	1	6	6	1.83	16143.00808	17724.3743	1	66	1	1	1	0.54	0.44	0.54	0.44	0.1	0	0	2	NA	1	2	0	1	2731	0	0.936	2.118	9.199	1.502	254	5.55	0	1	0
1656	51493	1.821	2.446	39.709	3.301	638.5	12.195	1656	523	701	1	62	1	5	2	9	9	5	4957.207238	5050.760668	2	69	2	1	1	0.26	0.26	0.26	0.26	0	0	0	1	3	2	2	0	1	2267	612	1.9555	2.817	51.6055	2.942	591.5	11.87	2	2	3
1657	51503	2.505	1.834	39.709	2.223	436.5	2.029	1657	126	102	1	65	4	4	2	10	10	5	7237.067591	7008.320186	1	59	2	1	1	0.59	0.47	0.59	0.47	0.12	0	0	2	NA	1	2	0	1	2144.5	114	2.517	1.9535	40.755	2.4705	400	2.265	3	1	3
1658	51524	1.391	1.834	20.925	1.628	323.063	2.029	1658	142	237	1	46	4	2	1	14	14	4.12	26885.34747	26736.3561	1	68	2	1	1	0.35	0.37	0.35	0.37	0.02	0	0	1	1	3	2	0	1	2497	189.5	1.402	1.9995	20.2665	1.6915	328.5	2.94	1	1	1
1659	51575	1.821	2.446	28.205	1.628	638.5	2.029	1659	268	95	1	68	2	3	1	2	2	0.59	7297.431562	7555.851068	1	72	1	1	1	0.51	0.52	0.51	0.52	0.01	0	0	1	1	3	2	0	1	2084	181.5	1.9615	2.2325	25.8755	1.5805	523	1.615	2	2	2
1660	51584	0.922	1.834	13.864	1.054	210.188	2.029	1660	625	474	1	57	3	3	1	6	6	2.14	91441.19906	100527.5688	2	59	2	1	1	0.47	0.46	0.47	0.46	0.01	0	0	2	NA	1	2	0	1	1495	549.5	1.0665	2.017	15.6375	1.1255	198.5	2.48	0	1	0
1661	51614	0.922	1.18	13.864	1.054	210.188	2.029	1661	8	9	1	57	3	4	1	3	3	1.27	22698.3814	22739.8838	1	60	2	1	1	0.13	0.16	0.13	0.16	0.03	0	0	1	3	2	2	0	1	1463	8.5	0.723	0.752	8.27	0.6425	159	0.915	0	0	0
1662	51616	1.821	2.446	20.925	1.054	436.5	6.354	1662	325	117	1	60	3	3	2	9	9	3.93	61802.02463	62036.53851	2	62	1	1	1	0.2	0.3	0.2	0.3	0.1	0	0	1	1	3	2	0	1	2110	221	1.6605	2.147	20.273	1.301	388.5	6.285	2	2	1
[truncated: 3 more columns]
