# Supplementary material for: Association of dietary intake of B vitamins with glaucoma
Source: Sci Rep. 2024 Apr 12;14:8539. doi: 10.1038/s41598-024-58526-5 (PMC11014949; doi:10.1038/s41598-024-58526-5)
Supplement: Supplementary file 3 — Supplementary Information 3. [file 41598_2024_58526_MOESM3_ESM.csv]

	seqn	TVB1.q4	TVB2.q4	TNIAC.q4	TVB6.q4	TFOLA.q4	TOTALB12.q4	...1	dr1tcaff	dr2tcaff	RIAGENDR	RIDAGEYR	RIDRETH1	DMDEDUC2	INCOME	INDHHINC	INDFMINC	INDFMPIR	WTINT2YR	WTMEC2YR	SDMVPSU	SDMVSTRA	DIQ010	OPDODFDT	OPDOSFDT	OPDDVCDR	OPDSVCDR	NEWODPDR	NEWOSPDR	PDRCHAZHI	isgeonew	ISGEO	SMQ020	SMQ040	SMQNEW	VIQ071	VIQ090	ALQ101	TKCAL	CAFF	TVB1	TVB2	TNIAC	TVB6	TFOLA	TOTALB12	TVB1.Q4	TVB2.Q4	TNIAC.Q4
1	31131	1.372	1.438	15.501	1.25	259	2.855	1	13	19	2	44	4	4	2	11	11	4.65	26457.70818	26770.58461	1	48	2	1	1	0.37	0.45	0.37	0.45	0.08	0	0	2	NA	1	2	0	2	1751	16	1.324	1.273	13.5285	1.068	277	2.38	2	1	1
2	31151	0.704	0.963	10.416	0.821	171.5	1.485	2	249	178	2	59	4	3	2	7	7	3.03	32632.51954	32058.65402	2	53	1	1	1	0.31	0.31	0.31	0.31	0	0	0	1	3	2	2	0	2	1311.5	213.5	0.552	1.2225	7.468	0.5955	152.5	1.995	0	0	0
3	31153	1.899	2.653	28.177	2.41	509	8.99	3	218	109	2	44	5	3	1	3	3	1.03	41246.55498	42554.63919	2	54	2	1	1	0.3	0.19	0.3	0.19	0.11	0	0	1	3	2	2	0	1	3133.5	163.5	2.8595	3.3195	50.5885	4.514	980.5	10.565	3	3	3
4	31162	1.061	1.897	10.416	1.25	171.5	2.855	4	201	151	2	71	3	3	1	6	6	2.5	62389.49397	66398.88783	2	47	1	1	1	0.51	0.47	0.6	0.4	0.2	0	0	2	NA	1	1	0	2	1651	176	1.0855	1.6985	11.612	1.3305	183	2.885	1	2	0
5	31186	1.899	2.653	20.365	1.686	346.5	4.755	5	73	139	2	46	1	1	1	6	6	1.68	19238.36328	20767.68734	1	54	1	1	1	0.35	0.36	0.35	0.36	0.01	0	0	1	1	3	2	0	2	2811.5	106	1.796	2.398	22.6545	1.7695	353	5.585	3	3	2
6	31192	0.704	0.963	10.416	1.25	259	4.755	6	0	0	2	60	3	4	2	7	7	4.49	53648.09851	54376.27033	1	44	2	1	1	0.21	0.48	0.21	0.48	0.27	0	0	1	3	2	2	0	1	690	0	0.8185	1.1965	10.1895	1.106	228	4.025	0	0	0
7	31194	1.899	2.653	20.365	2.41	509	8.99	7	0	163	2	47	1	1	2	11	3	1.02	20581.04022	20669.51187	2	53	1	1	1	0.56	0.49	0.56	0.49	0.07	0	0	2	NA	1	2	0	1	2326.5	81.5	2.2755	2.552	21.2765	2.3995	514.5	6.615	3	3	2
8	31205	1.899	2.653	28.177	2.41	509	8.99	8	110	95	2	43	1	4	2	11	11	5	23957.75172	24649.37565	1	57	2	1	1	0.43	0.57	0.43	0.57	0.14	0	0	2	NA	1	2	0	2	2260	102.5	2.4035	2.8615	27.685	2.351	695.5	9.25	3	3	3
9	31208	0.704	0.963	10.416	0.821	171.5	2.855	9	40	248	2	47	3	5	2	11	11	5	90455.73053	93324.42374	1	55	2	1	1	0.35	0.45	0.35	0.45	0.1	0	0	2	NA	1	2	0	1	1116.5	144	0.701	1.1595	12.877	0.967	179	3.06	0	0	0
10	31214	1.061	1.897	15.501	1.25	171.5	8.99	10	2	286	2	46	3	4	1	5	5	0.77	85351.40164	87765.05095	1	48	2	1	1	0.3	0.44	0.3	0.44	0.14	0	0	1	3	2	2	0	1	1596	144	1.181	1.7785	15.188	1.357	177	7.41	1	2	1
11	31221	0.704	1.438	28.177	1.686	171.5	2.855	11	108	3	2	54	3	3	2	11	11	5	95070.18431	93147.43328	2	49	2	1	1	0.42	0.5	0.42	0.5	0.08	0	0	2	NA	1	2	0	2	1217	55.5	0.688	1.338	33.1685	1.7485	183	3.105	0	1	3
12	31263	0.704	0.963	15.501	1.686	259	4.755	12	3	3	2	78	4	1	1	5	5	1.74	19373.06753	19353.64823	2	49	2	1	1	0.52	0.48	0.52	0.48	0.04	0	0	1	3	2	1	1	1	721	3	0.7735	0.9755	15.351	1.777	222	5.625	0	0	1
13	31268	1.061	1.438	10.416	0.821	509	1.485	13	712	716	2	40	3	3	1	2	2	0.38	41274.64959	40810.26336	2	49	2	1	1	0.44	0.46	0.44	0.46	0.02	0	0	1	1	3	2	0	1	1246	714	0.997	1.5915	8.2355	0.843	489	1.39	1	1	0
14	31277	1.899	1.897	28.177	2.41	259	8.99	14	137	175	2	61	3	5	2	11	11	5	77071.58309	77927.55076	2	47	2	1	1	0.39	0.38	0.39	0.38	0.01	0	0	2	NA	1	2	0	1	2267	156	1.712	1.944	34.205	2.568	229.5	17.87	3	2	3
15	31279	1.372	1.897	20.365	1.25	259	4.755	15	12	14	2	76	3	2	1	4	4	1.17	51126.28235	51723.50497	1	55	2	1	2	0.27	0.34	0.27	0.34	0.07	0	0	2	NA	1	1	0	2	2788	13	1.2285	1.692	21.5545	1.2655	274	4.105	2	2	2
16	31280	1.061	0.963	20.365	1.686	346.5	1.485	16	4	2	2	60	3	3	1	5	5	2.3	53648.09851	54376.27033	1	44	2	1	1	0.33	0.3	0.33	0.3	0.03	0	0	1	3	2	2	0	1	1361	3	0.9355	0.7685	17.9915	1.4605	300.5	0.62	1	0	2
17	31285	1.061	1.438	20.365	1.686	259	8.99	17	0	0	2	57	3	5	2	7	7	3.57	95070.18431	93147.43328	2	49	2	1	1	0.18	0.28	0.18	0.28	0.1	0	0	2	NA	1	2	0	1	1931	0	0.96	1.5475	20.1805	1.667	281.5	7.855	1	1	2
18	31324	1.372	1.438	28.177	1.686	259	8.99	18	92	0	2	47	4	4	2	8	8	3.9	29888.84294	30436.23955	1	47	2	1	1	0.4	0.22	0.4	0.22	0.18	0	0	2	NA	1	2	0	2	2196	46	1.541	1.566	26.316	1.9375	246	6.635	2	1	3
19	31334	0.704	0.963	10.416	0.821	171.5	1.485	19	75	116	2	55	4	5	1	1	1	0.31	34121.65595	34746.57405	1	56	2	2	2	0.38	0.4	0.38	0.4	0.02	0	0	2	NA	1	2	0	2	1178.5	95.5	0.4805	0.556	3.0575	0.374	190	0.575	0	0	0
20	31343	1.899	1.897	28.177	1.686	509	4.755	20	237	42	2	61	3	4	2	11	11	5	52901.78689	55785.31321	2	52	1	1	2	0.35	0.27	0.3	2	1.7	1	1	2	NA	1	2	0	1	1571	139.5	1.68	1.8885	24.848	1.6375	523	6.1	3	2	3
21	31344	1.372	1.897	20.365	1.686	346.5	8.99	21	156	7	2	55	3	5	2	11	11	5	75992.48831	77690.95336	2	52	2	1	1	0.27	0.35	0.27	0.35	0.08	0	0	2	NA	1	2	0	1	1435.5	81.5	1.2155	1.8805	22.269	1.7905	361	11.75	2	2	2
22	31345	0.704	0.963	10.416	0.821	259	1.485	22	100	94	2	67	3	2	1	6	6	2.5	74588.85874	75417.25293	1	46	2	1	1	0.22	0.28	0.22	0.28	0.06	0	0	1	1	3	1	0	1	950.5	97	0.822	0.5805	10.1295	0.848	295	0.65	0	0	0
23	31379	1.372	1.897	28.177	2.41	346.5	8.99	23	1	163	2	79	4	2	1	2	2	0.75	21390.72977	23028.69438	1	50	2	1	2	0.7	0.65	0.7	2	1.3	1	1	2	NA	1	1	0	1	1630.5	82	1.537	1.999	25.4275	2.8565	345.5	8.585	2	2	3
24	31387	0.704	0.963	10.416	0.821	171.5	1.485	24	0	45	2	40	4	3	1	3	3	0.48	27910.42737	28147.23585	1	50	2	1	1	0.49	0.48	0.49	0.48	0.01	0	0	1	1	3	2	0	1	886	22.5	0.8125	0.908	11.123	0.751	202	1.895	0	0	0
25	31388	1.061	1.438	10.416	1.25	259	1.485	25	143	2	2	60	3	3	1	5	5	2.4	63114.70296	73135.45547	1	45	1	1	1	0.44	0.41	0.44	0.41	0.03	0	0	2	NA	1	1	0	1	1456	72.5	1.096	1.451	11.7975	1.3955	231.5	1.88	1	1	0
26	31396	1.372	1.897	20.365	1.686	346.5	8.99	26	284	414	2	55	1	4	2	8	8	3.51	15152.43255	15712.84831	1	44	2	1	1	0.48	0.5	0.48	0.5	0.02	0	0	2	NA	1	2	0	1	1794	349	1.4915	2.005	22.844	1.753	301.5	6.33	2	2	2
27	31407	1.372	2.653	28.177	2.41	259	8.99	27	414	185	2	64	4	5	2	11	11	4.13	12128.37201	12631.86179	1	51	1	1	1	0.65	0.6	0.6	0.6	0	0	0	1	1	3	2	0	1	2297	299.5	1.58	2.3405	34.079	2.557	274.5	7.91	2	3	3
28	31425	1.061	0.963	15.501	1.25	259	1.485	28	56	30	2	63	3	4	2	9	9	4.73	70166.29739	70945.574	2	46	2	1	1	0.5	0.5	0.5	0.5	0	0	0	2	NA	1	2	0	1	1349.5	43	1.2045	1.0405	15.416	1.252	220	1.885	1	0	1
29	31432	0.704	0.963	20.365	1.25	171.5	2.855	29	24	113	2	45	3	5	2	11	11	5	106827.4882	108347.4878	1	46	2	1	1	0.2	0.25	0.2	0.25	0.05	0	0	2	NA	1	2	0	1	1092.5	68.5	0.541	0.932	22.1525	1.2185	170	3.255	0	0	2
30	31437	1.899	2.653	28.177	2.41	509	4.755	30	145	307	2	59	5	4	1	5	5	1.39	39024.12001	39220.17267	2	50	2	1	1	0.2	0.43	0.3	0.1	0.2	0	0	1	1	3	2	0	1	2788.5	226	1.981	2.3265	32.4675	2.2755	550.5	4.2	3	3	3
31	31452	0.704	0.963	15.501	1.25	171.5	2.855	31	274	157	2	54	4	5	2	9	7	3.2	28039.9768	28371.56439	1	55	2	1	1	0.37	0.31	0.37	0.31	0.06	0	0	1	1	3	2	0	1	1561	215.5	0.654	1.0875	15.743	1.37	214.5	2.265	0	0	1
32	31457	1.372	2.653	20.365	2.41	509	8.99	32	133	177	2	61	1	3	2	8	8	4.7	17069.94045	14113.54904	1	57	2	1	1	0.48	0.24	0.48	0.24	0.24	0	0	2	NA	1	2	0	2	2002	155	1.4015	2.4005	23.0415	2.623	513.5	8.415	2	3	2
33	31469	1.372	2.653	28.177	2.41	509	8.99	33	311	254	2	74	3	5	2	11	11	5	42824.02906	49530.60159	2	52	2	1	1	0.35	0.39	0.35	0.39	0.04	0	0	1	3	2	2	0	1	2203.5	282.5	1.5125	2.675	28.177	2.2305	467	6.92	2	3	3
34	31471	1.372	1.897	28.177	1.686	509	2.855	34	145	77	2	49	4	2	2	7	7	3.27	27793.82772	28267.81046	1	52	1	1	1	0.41	0.34	0.41	0.34	0.07	0	0	1	1	3	2	0	1	2076.5	111	1.3195	2.0195	26.563	1.5835	451.5	3.01	2	2	3
35	31491	1.899	2.653	28.177	1.686	346.5	4.755	35	51	240	2	46	4	4	2	9	9	5	26057.45376	25599.21534	2	50	2	1	1	0.44	0.55	0.44	0.55	0.11	0	0	2	NA	1	2	0	2	2730.5	145.5	1.6175	2.2945	23.64	1.7395	364.5	4.95	3	3	3
36	31496	1.372	1.897	20.365	1.686	346.5	1.485	36	316	284	2	51	1	4	1	77	77	NA	14957.63717	15389.44146	2	58	2	1	1	0.23	0.21	0.23	0.21	0.02	0	0	2	NA	1	2	0	1	2207.5	300	1.3305	2.022	21.395	1.6125	339	2.15	2	2	2
37	31497	1.061	0.963	10.416	0.821	259	2.855	37	358	193	2	50	3	3	1	4	4	1.88	96707.19957	98868.64739	1	47	2	1	1	0.33	0.32	0	0	0	0	0	1	2	3	2	0	1	2126.5	275.5	0.9385	1.208	12.461	0.5375	273.5	2.8	1	0	0
38	31498	1.372	2.653	20.365	1.25	346.5	4.755	38	286	286	2	63	1	1	1	3	3	1.33	6781.421795	6169.674027	2	57	2	1	1	0.43	0.42	0.43	0.42	0.01	0	0	2	NA	1	2	0	1	1864	286	1.393	2.285	19.629	1.286	309	6.04	2	3	2
39	31517	1.061	1.438	15.501	1.25	346.5	2.855	39	174	489	2	51	3	3	1	5	5	1.09	54151.48814	55177.48504	1	56	2	1	1	0.38	0.31	0.38	0.31	0.07	0	0	2	NA	1	2	0	1	1807	331.5	1.0195	1.325	15.185	1.192	333	2.89	1	1	1
40	31518	1.372	1.438	15.501	1.25	346.5	1.485	40	26	86	2	40	5	4	2	7	6	2.35	95234.43867	97927.57005	2	48	2	1	1	0.23	0.26	0.23	0.26	0.03	0	0	2	NA	1	2	0	1	1506	56	1.2595	1.364	14.5145	1.176	338	2.225	2	1	1
41	31519	1.061	1.897	20.365	0.821	171.5	2.855	41	708	393	2	57	3	3	2	11	11	5	110711.9763	112518.287	2	47	1	1	1	0.51	0.52	0.51	0.52	0.01	0	0	1	3	2	2	0	1	1207.5	550.5	1.0875	1.9505	20.5605	1.005	205	2.3	1	2	2
42	31524	1.899	1.438	10.416	0.821	509	1.485	42	61	80	2	52	3	3	1	99	99	NA	90663.16298	92380.93894	1	45	2	1	1	0.47	0.46	0.47	0.46	0.01	0	0	2	NA	1	2	0	2	1959	70.5	1.716	1.3015	13.271	0.772	449.5	0.975	3	1	0
43	31529	1.899	1.897	20.365	2.41	509	8.99	43	518	238	2	42	3	3	2	10	10	4.22	110383.2901	111953.8835	2	47	2	1	1	0.4	0.4	0.4	0.4	0	0	0	1	1	3	2	0	1	1135	378	1.708	1.8915	18.1	2.067	427.5	9.295	3	2	2
44	31531	1.899	2.653	28.177	2.41	259	8.99	44	146	321	2	80	3	4	1	12	12	NA	38509.29775	43740.75401	2	55	2	1	1	0.29	0.35	0.29	0.35	0.06	0	0	2	NA	1	2	0	2	1413.5	233.5	1.8835	2.23	23.618	2.107	299.5	7.52	3	3	3
45	31551	0.704	1.897	15.501	1.686	509	4.755	45	426	258	2	53	3	4	1	3	3	1.51	107145.5864	108893.71	1	46	2	1	1	0.27	0.37	0.27	0.37	0.1	0	0	1	3	2	2	0	1	1215	342	0.882	1.9025	16.4225	1.634	461.5	5.335	0	2	1
46	31563	1.061	0.963	10.416	0.821	259	1.485	46	220	142	2	61	3	3	2	8	8	3.64	66182.6286	76869.16811	2	49	2	1	1	0.5	0.61	0.5	0.7	0.2	0	0	1	3	2	1	0	2	1246.5	181	1.093	1.1625	10.1705	0.9775	254.5	1.21	1	0	0
47	31569	1.899	2.653	20.365	2.41	509	8.99	47	159	77	2	62	3	3	2	11	11	5	67322.2285	68236.00087	1	47	1	1	1	0.33	0.31	0.33	0.31	0.02	0	0	1	3	2	2	0	2	1662	118	1.726	2.867	18.8695	2.542	435.5	10.235	3	3	2
48	31577	1.061	1.897	20.365	1.686	259	4.755	48	315	290	2	52	3	4	2	7	7	3.57	90113.00487	91583.23502	2	44	2	1	1	0.49	0.4	0.49	0.4	0.09	0	0	1	1	3	2	0	1	1471.5	302.5	1.052	2.013	23.226	1.8815	249.5	4.4	1	2	2
49	31585	0.704	0.963	28.177	2.41	171.5	1.485	49	3	3	2	40	1	4	1	6	6	1.16	17702.00441	18213.03442	1	54	2	1	1	0.34	0.46	0.34	0.46	0.12	0	0	2	NA	1	2	0	2	1428	3	0.678	0.662	74.653	7.385	126	1.12	0	0	3
50	31592	1.372	1.438	20.365	2.41	509	1.485	50	0	10	2	62	1	1	1	6	6	0.93	8476.777244	7379.33406	2	57	2	1	1	0.33	0.43	0.33	0.43	0.1	0	0	2	NA	1	2	0	1	1354	5	1.44	1.419	20.4175	2.396	565	1.02	2	1	2
51	31593	0.704	0.963	10.416	0.821	171.5	1.485	51	202	180	2	58	1	3	2	11	11	5	23957.75172	24649.37565	1	57	2	1	1	0.4	0.32	0.4	0.32	0.08	0	0	1	2	3	2	0	2	831	191	0.575	0.8225	6.908	0.471	170.5	1.03	0	0	0
52	31601	1.372	2.653	28.177	2.41	346.5	8.99	52	101	99	2	82	3	4	2	7	7	3.12	30304.45868	34421.29433	1	47	2	1	1	0.52	0.44	0.52	0.44	0.08	0	0	2	NA	1	1	0	2	1991	100	1.388	2.5095	24.519	2.394	338	9.18	2	3	3
53	31606	1.372	1.438	20.365	1.686	346.5	2.855	53	201	202	2	78	3	3	1	4	4	1.21	38216.03605	38568.3478	2	50	2	1	1	0.54	0.58	0.54	0.58	0.04	0	0	1	3	2	1	0	2	1733	201.5	1.4275	1.546	23.0555	1.6015	325.5	3.06	2	1	2
54	31615	1.899	1.897	20.365	1.686	509	2.855	54	359	305	2	47	1	4	2	8	8	1.78	18093.42862	18615.75845	1	53	1	1	1	0.46	0.49	0.46	0.49	0.03	0	0	1	3	2	2	0	1	2362	332	1.6185	1.995	22.561	1.4515	413.5	2.51	3	2	2
55	31620	1.061	2.653	28.177	1.25	259	8.99	55	626	230	2	53	2	4	1	5	5	1.37	152162.4216	155045.4111	1	57	2	1	1	0.43	0.43	0.43	0.43	0	0	0	2	NA	1	2	0	2	1568	428	1.1825	2.587	25.227	1.413	260.5	14.14	1	3	3
56	31622	0.704	0.963	10.416	0.821	171.5	1.485	56	2	0	2	71	4	3	2	7	7	3.03	19123.16005	19103.99126	2	50	2	1	1	0.67	0.67	0.7	0.7	0	0	0	2	NA	1	2	1	1	805.5	1	0.63	0.5675	9.012	0.6915	171.5	0.42	0	0	0
57	31636	1.061	1.897	10.416	1.25	346.5	8.99	57	49	7	2	72	4	1	1	6	6	2.42	19373.06753	20856.53254	2	49	2	1	1	0.28	0.21	0.28	0.21	0.07	0	0	1	3	2	2	0	2	1485.5	28	1.17	1.6795	11.694	1.3055	350.5	19.595	1	2	0
58	31640	1.899	2.653	28.177	2.41	509	8.99	58	161	142	2	44	1	2	1	3	3	0.6	19915.67058	21498.83615	2	58	2	1	1	0.4	0.3	0.4	0.3	0.1	0	0	1	1	3	2	0	1	4571	151.5	2.256	2.9245	34.442	3.855	446.5	11.595	3	3	3
59	31662	1.061	1.438	15.501	1.25	259	2.855	59	213	195	2	44	1	3	1	4	4	0.98	17838.36543	18353.33197	1	55	2	1	1	0.43	0.33	0.3	0.3	0	0	0	2	NA	1	2	0	2	1524	204	0.9685	1.2415	14.5545	1.1375	240	3.07	1	1	1
60	31706	1.372	1.438	10.416	1.686	346.5	2.855	60	68	121	2	45	3	5	2	11	11	5	100493.4172	101923.2922	2	46	2	1	1	0.2	0.23	0.2	0.23	0.03	0	0	2	NA	1	2	0	1	1442.5	94.5	1.21	1.497	13.231	1.5965	335.5	3.245	2	1	0
61	31707	1.899	2.653	28.177	2.41	509	8.99	61	260	77	2	75	3	3	2	7	7	2.92	54497.38543	63032.0954	1	47	2	1	1	0.52	0.33	0.52	0.33	0.19	0	0	2	NA	1	2	0	1	1971	168.5	1.8645	2.517	24.5265	2.3525	689.5	10.885	3	3	3
62	31717	1.061	1.438	15.501	1.25	259	4.755	62	29	0	2	45	2	1	1	3	3	0.46	35238.50241	36235.01079	1	45	2	1	1	0.44	0.25	0.44	0.25	0.19	0	0	2	NA	1	2	0	3	1288	14.5	1.0965	1.4955	15.213	1.26	295.5	4.37	1	1	1
63	31725	1.899	2.653	28.177	2.41	509	2.855	63	77	57	2	48	1	3	1	4	4	0.93	14957.63717	15389.44146	2	58	2	1	1	0.25	0.37	0.25	0.37	0.12	0	0	2	NA	1	2	0	1	2712.5	67	2.54	2.7825	26.205	2.098	462.5	3.55	3	3	3
64	31744	1.061	1.438	28.177	1.686	259	2.855	64	101	101	2	65	3	2	2	8	8	3.41	65328.89009	69657.19335	2	50	1	1	1	0.18	0.38	0.18	0.38	0.2	0	0	2	NA	1	2	0	1	1385.5	101	1.093	1.5765	27.9115	1.929	271	3.1	1	1	3
65	31762	0.704	0.963	10.416	0.821	171.5	1.485	65	35	4	2	70	1	1	1	3	3	0.62	7733.275043	10747.82954	1	56	1	1	1	0.47	0.35	0.47	0.35	0.12	0	0	2	NA	1	1	0	2	398.5	19.5	0.2915	0.366	6.6265	0.364	48.5	0.32	0	0	0
66	31764	0.704	1.438	15.501	0.821	171.5	2.855	66	142	86	2	51	1	3	2	9	5	2.51	14957.63717	15510.84839	2	58	2	1	1	0.34	0.38	0.34	0.38	0.04	0	0	1	1	3	2	0	2	1289.5	114	0.775	1.339	13.8835	0.9505	155	2.29	0	1	1
67	31767	1.061	1.438	15.501	1.25	259	2.855	67	190	101	2	45	3	3	2	10	10	5	89845.4737	92147.62735	2	44	2	1	1	0.2	0.28	0.2	0.28	0.08	0	0	1	1	3	2	0	1	1167	145.5	0.943	1.6245	13.875	1.2275	251.5	3.545	1	1	1
68	31781	1.372	1.897	28.177	1.686	346.5	2.855	68	173	90	2	58	4	4	1	6	6	1.45	27793.82772	28122.50447	1	52	1	1	1	0.19	0.31	0.19	0.31	0.12	0	0	1	1	3	2	0	1	2066.5	131.5	1.2835	2.1015	28.725	1.579	383.5	3.195	2	2	3
69	31785	1.372	2.653	15.501	1.686	346.5	8.99	69	0	0	2	83	3	4	2	9	9	5	28673.09645	35788.47193	1	55	2	1	1	0.49	0.47	0.49	0.47	0.02	0	0	1	3	2	1	0	1	1770	0	1.237	2.634	13.8705	1.6515	332.5	6.745	2	3	1
70	31799	1.372	2.653	20.365	0.821	346.5	8.99	70	226	154	2	47	3	5	2	11	11	5	90393.99848	92950.24721	1	45	2	2	2	0.54	0.39	0.54	0.39	0.15	0	0	2	NA	1	2	0	1	2063	190	1.2695	2.3145	19.04	1.039	335.5	60.78	2	3	2
71	31800	1.899	1.897	20.365	1.686	509	8.99	71	210	162	2	60	3	3	2	10	10	5	52901.78689	53619.82895	2	52	2	1	1	0.41	0.32	0.41	0.32	0.09	0	0	2	NA	1	2	0	1	1197	186	1.609	1.873	21.6195	1.8255	465.5	7.605	3	2	2
72	31802	1.061	1.438	10.416	0.821	259	4.755	72	0	36	2	60	3	3	2	10	10	4.07	49663.00218	57548.02152	2	56	2	1	1	0.5	0.46	0.5	0.46	0.04	0	0	1	3	2	2	0	1	1149	18	1	1.4405	10.3215	0.949	248	5.33	1	1	0
73	31804	1.372	1.897	15.501	1.25	346.5	4.755	73	51	51	2	52	3	4	2	11	11	5	93843.80393	94315.26433	2	44	2	1	1	0.2	0.24	0.2	0.24	0.04	0	0	2	NA	1	2	0	2	1410	51	1.252	1.763	15.021	1.265	310	4.47	2	2	1
74	31807	1.372	2.653	20.365	1.25	171.5	8.99	74	793	375	2	57	2	5	2	11	11	5	76398.42315	77644.89434	2	44	2	1	1	0.4	0.33	0.4	0.33	0.07	0	0	2	NA	1	2	0	1	1755.5	584	1.2505	2.6725	21.912	1.32	215.5	17.49	2	3	2
75	31827	1.372	2.653	20.365	1.25	259	8.99	75	185	284	2	46	4	2	1	5	3	1.46	33056.02142	32474.70832	1	49	1	1	1	0.45	0.4	0.45	0.4	0.05	0	0	1	2	3	2	0	1	1619.5	234.5	1.36	2.5135	19.5215	1.3625	296	6.985	2	3	2
76	31830	1.899	2.653	28.177	2.41	509	8.99	76	4	0	2	62	1	3	1	3	3	0.94	5328.671462	4405.783737	1	58	2	1	1	0.45	0.4	0.45	0.4	0.05	0	0	2	NA	1	2	0	2	2723.5	2	2.0725	2.917	26.353	2.0985	531.5	7.325	3	3	3
77	31843	0.704	1.438	10.416	0.821	259	4.755	77	8	90	2	54	4	4	2	11	11	5	23518.96918	23797.09346	1	51	2	1	1	0.28	0.27	0.28	0.27	0.01	0	0	1	1	3	2	1	1	1513	49	0.6335	1.2675	7.4685	0.739	237.5	5.75	0	1	0
78	31857	1.061	2.653	28.177	2.41	346.5	8.99	78	0	0	2	74	3	4	2	8	8	5	43428.16878	43935.46725	1	44	2	1	1	0.42	0.55	0.42	0.55	0.13	0	0	1	3	2	2	0	1	1882	0	1.043	2.9325	28.4995	2.1295	311.5	6.785	1	3	3
79	31859	1.899	2.653	28.177	2.41	509	2.855	79	352	169	2	46	3	4	2	10	10	5	118695.1408	117359.687	1	49	2	1	1	0.44	0.41	0.44	0.41	0.03	0	0	2	NA	1	2	0	1	2613	260.5	2.0855	2.184	32.549	2.18	434.5	2.695	3	3	3
80	31913	1.899	1.897	20.365	1.686	346.5	4.755	80	73	50	2	48	3	4	2	11	11	5	100493.4172	103068.4083	2	46	2	1	1	0.48	0.46	0.48	0.46	0.02	0	0	1	1	3	2	0	1	1737.5	61.5	1.649	1.9985	23.1455	1.836	314.5	4.53	3	2	2
81	31926	1.899	2.653	28.177	2.41	509	4.755	81	238	54	2	51	3	3	2	7	7	2	54303.17157	54575.98442	1	45	2	1	1	0.33	0.32	0.33	0.32	0.01	0	0	2	NA	1	2	0	1	2514	146	2.039	3.426	25.1795	2.226	770.5	4.42	3	3	3
82	31943	1.061	1.438	10.416	1.25	346.5	2.855	82	9	5	2	65	3	5	2	7	7	4.08	62731.71317	63428.42026	2	44	2	1	1	0.29	0.45	0.29	0.45	0.16	0	0	2	NA	1	2	0	1	1472.5	7	1.044	1.391	10.554	1.222	388.5	2.54	1	1	0
83	31946	0.704	0.963	10.416	0.821	171.5	1.485	83	47	0	2	65	3	3	2	7	7	2.49	82875.06561	81956.3499	1	49	1	1	1	0.47	0.36	0.47	0.36	0.11	0	0	2	NA	1	1	0	2	985	23.5	0.7565	1.02	9.662	0.8515	168	1.865	0	0	0
84	31947	1.061	1.438	10.416	0.821	171.5	2.855	84	141	0	2	61	4	2	1	3	3	1.02	15152.31039	16217.22582	2	49	2	1	1	0.4	0.41	0.4	0.41	0.01	0	0	2	NA	1	2	0	1	1420.5	70.5	0.952	1.4105	10.0625	1.0065	205	2.655	1	1	0
85	31958	1.899	2.653	28.177	2.41	346.5	2.855	85	107	107	2	49	4	4	2	7	7	2.65	26487.61155	26972.71661	2	51	2	1	1	0.51	0.56	0.51	0.56	0.05	0	0	1	1	3	2	0	1	2374	107	3.093	2.333	37.273	2.498	312	3.28	3	3	3
86	31962	1.899	2.653	28.177	2.41	509	8.99	86	154	47	2	54	1	3	1	12	5	2.19	21707.38486	22334.04413	1	56	2	1	1	0.57	0.52	0.57	0.52	0.05	0	0	1	1	3	2	0	1	1451	100.5	2.874	4.4595	39.5785	4.364	657.5	24.4	3	3	3
87	31967	1.372	0.963	20.365	1.25	171.5	2.855	87	92	59	2	63	4	2	2	7	7	1.75	13659.25539	13565.80179	2	51	2	1	1	0.52	0.48	0.52	0.48	0.04	0	0	1	3	2	2	0	2	1749.5	75.5	1.3415	1.095	18.8805	1.245	181.5	2.535	2	0	2
88	31972	1.372	1.438	15.501	1.25	259	2.855	88	14	11	2	73	3	2	2	9	9	4.55	50781.36044	54044.77006	2	44	2	1	1	0.33	0.28	0.33	0.28	0.05	0	0	1	1	3	2	0	1	1863.5	12.5	1.3135	1.5095	17.0425	1.084	245.5	3.09	2	1	1
89	31975	1.372	2.653	20.365	1.686	346.5	8.99	89	144	172	2	51	3	4	1	2	2	0.7	44469.41929	45463.33009	1	45	2	1	1	0.42	0.45	0.42	0.45	0.03	0	0	1	3	2	2	0	2	2029.5	158	1.2465	3.353	21.8635	1.8605	344.5	14.595	2	3	2
90	31993	1.061	1.438	20.365	1.25	259	8.99	90	47	84	2	61	4	4	2	7	7	2.38	11370.19245	12038.29304	2	56	2	1	1	0.42	0.38	0.42	0.38	0.04	0	0	1	1	3	2	0	1	1536	65.5	0.967	1.5965	19.441	1.076	277.5	13.765	1	1	2
91	32001	1.061	1.897	28.177	1.686	259	2.855	91	157	592	2	41	5	4	2	8	8	2.98	90569.07664	91857.74272	1	46	1	1	1	0.34	0.4	0.34	0.4	0.06	0	0	1	1	3	2	0	1	1534.5	374.5	1.044	1.8795	26.2535	1.7445	245.5	2.88	1	2	3
92	32003	1.899	2.653	28.177	1.686	346.5	4.755	92	251	258	2	77	3	3	2	8	8	4.59	85831.20911	86622.4828	2	46	2	1	1	0.44	0.42	0.44	0.42	0.02	0	0	2	NA	1	2	1	1	2529	254.5	1.68	2.365	30.2205	1.9435	382	3.75	3	3	3
93	32011	1.061	1.438	15.501	1.25	259	2.855	93	180	2	2	74	4	4	2	7	7	3.33	20539.17238	20518.58419	2	46	1	2	2	0.47	0.49	0.47	0.49	0.02	0	0	1	3	2	2	0	1	1262	91	1.064	1.2405	16.771	1.4215	230	3.41	1	1	1
94	32014	0.704	0.963	10.416	0.821	171.5	2.855	94	154	0	2	59	3	4	2	10	10	5	95070.18431	93147.43328	2	49	2	1	1	0.32	0.39	0.32	0.39	0.07	0	0	2	NA	1	2	0	1	1783.5	77	0.8305	1.092	11.501	0.9955	181	2.325	0	0	0
95	32036	1.899	2.653	28.177	2.41	509	8.99	95	122	147	2	44	3	3	2	11	11	3.44	97554.91394	113595.2302	1	54	2	2	2	0.44	0.53	0.44	0.53	0.09	0	0	2	NA	1	2	0	2	2989	134.5	1.7995	2.6735	29.477	2.1645	451	6.54	3	3	3
96	32042	0.704	0.963	10.416	2.41	509	8.99	96	0	4	2	66	4	2	1	6	6	3.37	12111.7023	12962.92158	2	52	2	1	1	0.53	0.56	0.53	0.56	0.03	0	0	2	NA	1	2	1	2	1051.5	2	0.8395	0.728	11.494	2.802	701	10.59	0	0	0
97	32061	1.061	0.963	10.416	1.25	346.5	2.855	97	284	179	2	79	3	3	2	11	11	5	51126.28235	54275.23903	1	55	2	1	2	0.36	0.4	0.7	2	1.3	1	1	1	3	2	2	0	1	1069.5	231.5	1.088	1.1945	6.9635	1.138	356	2.345	1	0	0
98	32068	1.372	2.653	15.501	2.41	259	4.755	98	77	95	2	81	3	1	1	4	4	1.53	31854.8911	34873.48593	2	48	2	1	1	0.59	0.53	0.59	0.53	0.06	0	0	2	NA	1	2	0	2	2078	86	1.315	2.239	17.2675	2.378	278.5	6.07	2	3	1
99	32075	1.899	2.653	20.365	2.41	509	8.99	99	57	57	2	85	3	3	1	4	4	1.63	28479.65428	32708.94505	2	44	2	1	1	0.68	0.6	0.8	0.8	0	1	0	1	3	2	1	1	1	1634	57	1.7715	2.569	20.6055	2.2955	402	8.75	3	3	2
100	32094	1.899	2.653	20.365	1.686	509	8.99	100	105	194	2	45	3	3	2	11	11	5	106827.4882	109564.7801	1	46	2	1	1	0.48	0.4	0.48	0.4	0.08	0	0	1	3	2	2	0	1	2275.5	149.5	1.7845	2.558	21.592	1.5875	525	7.195	3	3	2
101	32110	1.061	1.438	20.365	1.686	346.5	8.99	101	243	243	2	62	1	1	1	6	6	1.89	11379.9603	10353.38128	2	55	1	1	1	0.56	0.54	0.56	0.54	0.02	0	0	1	3	2	2	0	2	1679	243	1.149	1.397	18.313	1.463	317	10.06	1	1	2
102	32113	1.061	1.438	10.416	1.25	346.5	1.485	102	70	0	2	62	1	2	1	5	5	1.68	7094.975247	6454.94202	2	58	2	1	1	0.48	0.42	0.48	0.42	0.06	0	0	2	NA	1	2	0	1	1386	35	1.1655	1.4035	10.4815	1.4	388.5	1.73	1	1	0
103	32127	0.704	0.963	15.501	0.821	171.5	2.855	103	153	100	2	49	3	5	2	11	11	5	117174.4613	118841.6833	2	53	2	1	1	0.43	0.34	0.43	0.34	0.09	0	0	1	1	3	2	0	2	1375.5	126.5	0.8215	1.1405	16.496	1.0245	151	2.895	0	0	1
104	32136	1.899	2.653	28.177	2.41	509	8.99	104	294	291	2	42	3	4	2	11	11	2.9	118695.1408	117359.687	1	49	2	1	1	0.46	0.48	0.5	0.4	0.1	0	0	2	NA	1	2	0	2	2593.5	292.5	2.6455	3.789	43.955	3.5215	830.5	29.865	3	3	3
105	32138	1.372	1.438	15.501	1.25	509	2.855	105	75	106	2	47	3	4	2	11	11	5	104659.8905	107619.5639	1	50	2	1	1	0.35	0.35	0.35	0.35	0	0	0	2	NA	1	2	0	1	1900.5	90.5	1.3895	1.327	16.943	1.3985	442.5	2.44	2	1	1
106	32140	1.061	1.438	15.501	1.686	259	2.855	106	78	120	2	69	4	4	2	10	10	3.46	18973.99279	18844.17692	1	51	2	1	1	0.27	0.33	0.27	0.33	0.06	0	0	2	NA	1	2	0	2	1893.5	99	0.9335	1.274	17.064	1.6785	281.5	2.455	1	1	1
107	32153	1.899	2.653	28.177	2.41	509	8.99	107	936	202	2	43	3	3	2	11	11	5	106827.4882	108347.4878	1	46	2	1	1	0.47	0.37	0.47	0.37	0.1	0	0	1	3	2	2	0	1	2657.5	569	1.824	3.375	29.3435	2.1745	412.5	8.02	3	3	3
108	32154	0.704	0.963	28.177	1.686	171.5	1.485	108	43	120	2	63	4	3	2	9	9	4.68	12128.37201	12045.39237	1	51	2	1	1	0.4	0.42	0.4	0.42	0.02	0	0	1	3	2	2	0	1	1414	81.5	0.786	0.801	24.443	1.7925	190.5	1.345	0	0	3
109	32163	0.704	0.963	10.416	0.821	171.5	1.485	109	43	131	2	47	1	1	2	8	8	1.68	22044.50662	23796.90074	2	55	2	1	1	0.4	0.39	0.4	0.39	0.01	0	0	2	NA	1	2	0	1	1222.5	87	0.629	0.771	9.872	0.78	137.5	2.21	0	0	0
110	32200	1.899	2.653	20.365	2.41	509	8.99	110	121	82	2	60	1	1	2	7	7	1.9	10668.71278	9287.49138	2	55	2	1	1	0.28	0.23	0.28	0.23	0.05	0	0	2	NA	1	2	0	1	2546	101.5	1.7135	2.643	22.463	2.0195	410.5	8.55	3	3	2
111	32201	1.061	1.897	15.501	1.686	509	4.755	111	0	194	2	53	3	4	2	11	11	4.05	95097.60542	96899.39983	2	54	2	1	1	0.5	0.48	0.5	0.48	0.02	0	0	1	3	2	2	0	1	1152.5	97	1.154	1.9395	17.0465	1.8395	490.5	5.685	1	2	1
112	32214	1.061	2.653	15.501	1.686	259	2.855	112	1382	432	2	45	3	3	1	5	5	0.97	41985.35855	43172.66104	1	47	2	1	1	0.28	0.35	0.28	0.35	0.07	0	0	1	1	3	2	0	1	1593.5	907	1.2045	2.9825	17.2715	1.8595	282.5	2.55	1	3	1
113	32216	1.061	1.438	20.365	1.686	346.5	4.755	113	122	108	2	53	3	4	2	7	7	3.12	119048.5771	116640.874	1	49	2	1	1	0.3	0.34	0.3	0.34	0.04	0	0	2	NA	1	2	0	1	2075.5	115	1.146	1.4105	20.1015	1.6275	313.5	4.47	1	1	2
114	32239	0.704	0.963	15.501	0.821	171.5	1.485	114	0	47	2	60	3	3	2	9	9	4.77	81813.30004	84476.31111	2	53	2	1	1	0.38	0.36	0.38	0.36	0.02	0	0	1	1	3	2	0	1	935.5	23.5	0.6865	0.671	13.32	0.6625	144.5	1.58	0	0	1
115	32256	1.061	0.963	15.501	1.25	171.5	2.855	115	3	3	2	42	1	1	1	5	5	0.85	11529.92175	11579.48538	2	45	2	1	1	0.4	0.5	0.4	0.5	0.1	0	0	2	NA	1	2	0	1	1292.5	3	1.0945	1.2045	17.3555	1.3765	214.5	2.715	1	0	1
116	32265	1.899	2.653	28.177	2.41	346.5	4.755	116	4	91	2	69	3	2	1	6	6	1.63	62731.71317	67188.05222	2	50	2	1	1	0.39	0.37	0.39	0.37	0.02	0	0	1	3	2	2	0	2	2196	47.5	3.1455	2.6525	34.075	2.5195	346	5.83	3	3	3
117	32279	1.899	1.438	28.177	1.25	259	4.755	117	164	36	2	73	3	4	2	11	11	5	52883.77676	53371.30969	2	44	2	1	1	0.41	0.28	0.41	0.28	0.13	0	0	1	3	2	1	0	1	1711	100	2.387	1.5015	28.8775	1.423	235.5	5.23	3	1	3
118	32290	1.372	1.897	28.177	1.686	346.5	4.755	118	210	267	2	43	3	3	2	11	11	5	95326.7937	98022.53678	2	48	2	1	1	0.38	0.31	0.38	0.31	0.07	0	0	1	2	3	2	0	1	1442.5	238.5	1.517	2.0405	28.2405	1.9165	377.5	5.685	2	2	3
119	32298	1.372	1.438	20.365	1.686	346.5	4.755	119	201	87	2	62	5	3	2	9	9	2.65	66442.95356	65706.39685	1	47	2	1	1	0.44	0.49	0.44	0.49	0.05	0	0	2	NA	1	2	0	2	1458.5	144	1.374	1.4255	21.627	1.4575	354.5	3.93	2	1	2
120	32316	1.899	2.653	28.177	2.41	509	8.99	120	216	284	2	85	3	2	1	2	2	0.51	31584.68914	36437.84147	2	46	2	1	1	0.29	0.36	0	0.2	0.2	0	0	1	3	2	1	0	1	2717	250	1.783	2.536	26.9355	2.253	511	8.54	3	3	3
121	32333	1.899	2.653	20.365	1.686	509	8.99	121	334	286	2	45	3	3	1	6	6	1.22	96420.09128	99146.75168	1	47	2	1	1	0.44	0.34	0.44	0.34	0.1	0	0	1	3	2	2	0	1	1849.5	310	1.8705	3.072	22.8985	1.9605	552	9.95	3	3	2
122	32343	1.372	1.438	15.501	1.25	346.5	2.855	122	46	62	2	61	4	3	2	11	11	5	9807.061297	9739.963551	2	45	2	2	1	0.42	0.43	0.42	0.43	0.01	0	0	2	NA	1	2	0	2	2022.5	54	1.3315	1.4815	16.2325	1.061	314	3.04	2	1	1
123	32359	1.899	0.963	15.501	1.25	171.5	1.485	123	0	183	2	41	4	4	1	6	6	1.65	31715.05108	32375.42439	1	49	2	1	1	0.44	0.39	0.44	0.39	0.05	0	0	2	NA	1	2	0	2	1443	91.5	2.3005	1.2115	16.2265	1.165	152	2.075	3	0	1
124	32360	1.899	2.653	28.177	2.41	509	8.99	124	704	385	2	55	3	3	2	10	10	5	93843.80393	95374.90357	2	50	2	1	1	0.54	0.37	0.54	0.37	0.17	0	0	1	1	3	2	0	1	1512.5	544.5	1.9665	2.942	24.8755	3.0495	707	15.955	3	3	3
125	32368	1.372	0.963	10.416	0.821	171.5	1.485	125	5	7	2	42	4	4	2	11	11	3.94	20233.12335	20472.39075	1	51	1	1	1	0.32	0.32	0.32	0.32	0	0	0	2	NA	1	2	0	2	1755.5	6	1.2775	1.0615	13.1235	0.911	210	2.025	2	0	0
126	32377	0.704	0.963	10.416	0.821	171.5	1.485	126	0	1	2	72	3	3	1	6	6	2.76	50781.36044	51249.51131	2	44	2	1	1	0.49	0.59	0.49	0.59	0.1	0	0	1	3	2	1	0	1	857.5	0.5	0.326	0.773	5.3245	0.202	79.5	1.125	0	0	0
127	32391	1.899	2.653	28.177	2.41	509	8.99	127	26	0	2	42	3	3	1	4	4	1.09	46517.17638	47179.04807	1	46	2	1	1	0.4	0.42	0.4	0.42	0.02	0	0	1	3	2	2	0	1	2214	13	2.149	4.363	64.993	4.4455	1017.5	48.325	3	3	3
128	32401	0.704	0.963	10.416	0.821	171.5	1.485	128	402	130	2	40	1	3	1	6	6	1.16	27555.63328	28351.1226	1	57	2	1	1	0.24	0.27	0.24	0.27	0.03	0	0	2	NA	1	2	0	2	1620	266	0.757	1.015	5.8805	0.8865	205.5	1.325	0	0	0
129	32403	1.372	2.653	15.501	0.821	259	4.755	129	415	9	2	78	3	3	1	4	4	1.63	54497.38543	63032.0954	1	47	2	1	1	0.47	0.38	0.47	0.38	0.09	0	0	1	3	2	2	1	1	2518.5	212	1.2345	2.486	16.1695	0.9455	269.5	3.93	2	3	1
130	32414	1.899	2.653	20.365	2.41	509	8.99	130	218	95	2	78	3	3	1	6	6	1.97	62389.49397	66398.88783	2	47	1	1	1	0.53	0.53	0.53	0.53	0	0	0	2	NA	1	1	1	1	1846.5	156.5	1.7965	2.711	20.5515	2.1305	568.5	7.07	3	3	2
131	32428	1.899	2.653	28.177	1.686	346.5	8.99	131	323	142	2	63	3	3	2	11	11	3.5	77071.58309	76217.20217	2	47	2	1	2	0.38	0.26	0.38	0.26	0.12	0	0	1	3	2	2	0	1	1786.5	232.5	1.6105	2.2785	23.5645	1.804	385.5	6.205	3	3	3
132	32436	1.061	2.653	15.501	1.686	346.5	2.855	132	507	339	2	51	3	3	2	9	9	4.24	90113.00487	91583.23502	2	44	2	1	1	0.35	0.3	0.35	0.3	0.05	0	0	1	1	3	2	0	2	2041.5	423	1.1945	2.2185	16.924	1.6235	307.5	2.545	1	3	1
133	32459	1.372	2.653	20.365	1.686	346.5	2.855	133	769	446	2	62	3	4	1	2	2	0.82	43671.79401	45093.30458	2	47	2	1	1	0.3	0.21	0.3	0.21	0.09	0	0	1	1	3	2	0	1	2174	607.5	1.5295	2.8035	22.3375	1.575	343.5	3.585	2	3	2
134	32467	1.372	1.438	10.416	1.25	171.5	2.855	134	284	142	2	48	3	3	1	NA	NA	NA	106827.4882	108347.4878	1	46	2	1	1	0.45	0.39	0.45	0.39	0.06	0	0	2	NA	1	2	0	1	1177	213	1.2685	1.2465	10.5245	1.1945	170.5	2.455	2	1	0
135	32477	1.061	0.963	20.365	1.25	259	1.485	135	0	86	2	41	4	4	2	7	7	2.38	22048.73049	22309.46841	2	56	2	1	1	0.34	0.35	0.34	0.35	0.01	0	0	2	NA	1	2	0	2	1281	43	1.025	1.17	17.963	1.216	264.5	2.155	1	0	2
136	32488	1.372	1.897	20.365	1.686	346.5	2.855	136	274	259	2	50	3	4	2	11	11	5	75992.48831	77690.95336	2	52	2	1	1	0.44	0.45	0.44	0.45	0.01	0	0	2	NA	1	2	0	2	2001	266.5	1.4135	1.932	22.374	1.8325	349.5	2.69	2	2	2
137	32497	1.899	2.653	28.177	2.41	509	8.99	137	202	285	2	74	3	3	1	3	3	1.22	36696.7418	39055.01852	2	44	2	2	2	0.4	0.37	0.4	0.37	0.03	0	0	1	3	2	1	1	1	2349	243.5	2.252	3.6405	31.151	2.6155	504.5	11.805	3	3	3
138	32526	1.899	2.653	28.177	2.41	346.5	1.485	138	997	234	2	51	3	4	2	8	8	3.9	97845.40136	100032.2885	1	54	2	1	1	0.28	0.31	0.28	0.31	0.03	0	0	1	3	2	2	0	1	1182.5	615.5	3.4725	4.326	25.6975	2.355	387.5	0.34	3	3	3
139	32530	0.704	1.438	15.501	2.41	346.5	8.99	139	0	0	2	72	3	4	2	7	7	2.73	67087.41664	66219.88792	1	49	2	2	1	0.36	0.41	0.36	0.41	0.05	0	0	1	3	2	2	0	3	822	0	0.825	1.303	13.302	2.743	378	11.53	0	1	1
140	32556	0.704	0.963	20.365	1.25	171.5	1.485	140	114	85	2	41	3	5	2	11	11	5	71128.23372	73383.97894	2	56	2	1	1	0.22	0.29	0.22	0.29	0.07	0	0	1	3	2	2	0	1	1094	99.5	0.7365	1.1285	19.299	1.2725	177	1.825	0	0	2
141	32565	1.899	2.653	28.177	2.41	509	8.99	141	177	2	2	48	1	3	2	10	10	4.04	16831.76382	17317.6713	1	46	2	1	1	0.49	0.5	0.49	0.5	0.01	0	0	2	NA	1	2	0	1	2259.5	89.5	2.545	3.91	48.7775	3.626	586.5	12.51	3	3	3
142	32586	1.061	0.963	20.365	1.686	259	2.855	142	13	2	2	67	3	5	1	6	6	2.57	82875.06561	81956.3499	1	49	2	1	1	0.38	0.53	0.38	0.53	0.15	0	0	2	NA	1	2	0	1	1614	7.5	0.955	0.9545	20.5885	1.5595	267	2.565	1	0	2
143	32599	0.704	0.963	10.416	0.821	171.5	1.485	143	58	10	2	45	3	3	2	7	7	2	100493.4172	101923.2922	2	46	2	1	1	0.29	0.36	0.29	0.36	0.07	0	0	1	3	2	2	0	1	828	34	0.803	0.618	12.1065	0.6585	90.5	1.11	0	0	0
144	32601	1.061	1.438	15.501	0.821	171.5	1.485	144	412	412	2	58	3	2	1	99	99	NA	44199.57197	45887.17912	2	44	1	1	1	0.41	0.41	0.1	0.1	0	0	0	1	1	3	2	0	1	1125	412	0.936	1.514	14.388	0.818	211	1.73	1	1	1
145	32615	0.704	1.897	10.416	1.25	171.5	1.485	145	594	157	2	64	1	1	1	2	2	0.84	17069.94045	13578.39631	1	57	1	1	2	0.36	0.59	0.36	0.59	0.23	1	1	1	1	3	1	1	2	1597.5	375.5	0.8815	2.158	13.0535	1.1885	190	2.07	0	2	0
146	32627	1.372	2.653	15.501	1.686	346.5	2.855	146	192	192	2	45	3	4	1	4	4	1.21	52900.21252	54577.87827	2	55	2	1	1	0.6	0.47	0.6	0.5	0.1	0	0	1	3	2	2	0	1	2297	192	1.534	2.331	16.488	1.686	366	3.6	2	3	1
147	32629	0.704	0.963	10.416	0.821	171.5	1.485	147	155	154	2	71	3	3	2	7	7	3.03	62389.49397	62964.65964	2	47	2	1	1	0.6	0.65	0.7	0.6	0.1	0	0	2	NA	1	2	1	2	782	154.5	0.607	0.836	7.622	0.889	215.5	0.74	0	0	0
148	32632	1.899	1.897	28.177	1.686	346.5	2.855	148	16	15	2	55	3	3	2	7	7	4.08	90113.00487	91583.23502	2	44	2	1	1	0.47	0.41	0.47	0.41	0.06	0	0	1	1	3	2	0	1	2700	15.5	1.808	1.712	34.1605	1.645	372	2.35	3	2	3
149	32677	1.061	1.897	20.365	1.686	346.5	4.755	149	174	101	2	53	1	4	2	7	7	3.12	21707.38486	22510.23686	1	56	1	1	2	0.52	0.53	0.52	0.53	0.01	0	0	2	NA	1	2	1	2	2392.5	137.5	1.184	1.8115	18.184	1.854	328.5	3.87	1	2	2
150	32681	1.899	2.653	28.177	2.41	509	8.99	150	193	81	2	67	3	5	1	2	2	0.98	37512.50021	43468.37837	2	54	2	1	1	0.4	0.44	0.4	0.44	0.04	0	0	2	NA	1	2	0	1	2355.5	137	1.836	2.9525	36.836	2.5015	520	11.635	3	3	3
151	32684	1.061	1.438	15.501	1.25	259	1.485	151	112	2	2	67	4	3	1	4	4	1.53	10252.83681	10678.46677	2	45	2	1	1	0.33	0.48	0.33	0.48	0.15	0	0	1	2	3	2	0	2	1536.5	57	1.0585	1.241	16.2015	1.168	275.5	1.615	1	1	1
152	32690	1.899	2.653	28.177	2.41	509	8.99	152	71	0	2	56	3	5	2	9	9	5	90663.16298	92689.52397	1	45	2	1	1	0.36	0.4	0.36	0.4	0.04	0	0	2	NA	1	2	0	1	1866	35.5	2.255	3.0405	29.3325	2.522	666	8.41	3	3	3
153	32708	1.061	0.963	28.177	0.821	259	4.755	153	0	24	2	53	4	3	2	10	10	5	23518.96918	23949.7053	1	51	2	1	1	0.25	0.16	0.25	0.16	0.09	0	0	2	NA	1	2	0	2	1284	12	1.0835	0.985	25.2265	0.9495	241.5	4.235	1	0	3
154	32710	1.372	1.438	15.501	1.25	259	1.485	154	201	158	2	82	5	3	1	3	3	1.25	28058.56938	30633.15572	1	55	1	1	1	0.44	0.49	0.44	0.49	0.05	0	0	2	NA	1	1	0	1	1405.5	179.5	1.217	1.237	17.0965	1.2315	265	2.245	2	1	1
155	32711	1.372	2.653	20.365	2.41	346.5	4.755	155	113	3	2	60	1	1	1	1	1	0	5328.671462	4847.975382	2	58	2	1	1	0.26	0.26	0.26	0.26	0	0	0	2	NA	1	2	0	1	1715	58	1.4065	2.287	20.5575	2.233	385.5	6.145	2	3	2
156	32713	1.372	1.438	20.365	2.41	346.5	1.485	156	347	41	2	45	5	5	2	11	11	4.42	87336.67783	89806.4687	1	54	2	1	1	0.27	0.33	0.27	0.33	0.06	0	0	2	NA	1	2	0	2	1903.5	194	1.3355	1.429	20.33	2.3035	346.5	1.295	2	1	2
157	32716	1.372	0.963	10.416	0.821	346.5	1.485	157	284	209	2	66	1	2	1	3	3	1.37	10668.71278	9706.294951	2	55	2	1	1	0.41	0.33	0.41	0.33	0.08	0	0	2	NA	1	2	0	1	1392	246.5	1.344	1.064	11.3455	1.0325	335.5	1.105	2	0	0
158	32717	1.372	1.897	28.177	1.686	259	4.755	158	142	30	2	42	1	2	1	6	6	1.13	16413.80917	17718.59966	1	55	2	1	1	0.24	0.34	0.24	0.34	0.1	0	0	2	NA	1	2	0	2	2424.5	86	1.56	2.1325	26.0935	1.806	242	4.305	2	2	3
159	32732	1.899	2.653	28.177	1.686	346.5	2.855	159	303	217	2	61	3	5	2	11	11	5	52901.78689	53619.82895	2	52	2	1	1	0.51	0.52	0.7	0.7	0	0	0	1	3	2	2	0	1	1681.5	260	1.644	2.2025	29.0705	1.5415	350.5	2.935	3	3	3
160	32733	1.899	2.653	15.501	2.41	509	8.99	160	215	213	2	40	3	5	2	11	11	5	95234.43867	97927.57005	2	48	2	1	1	0.46	0.41	0.46	0.41	0.05	0	0	1	3	2	2	0	1	1969.5	214	1.757	2.454	15.962	2.508	680	8.9	3	3	1
161	32745	0.704	1.438	20.365	1.25	171.5	2.855	161	249	364	2	43	5	3	2	9	5	2.04	80361.86185	79457.70052	2	49	2	1	1	0.27	0.41	0.27	0.41	0.14	0	0	1	1	3	2	0	2	1569.5	306.5	0.8265	1.274	19.048	1.349	129	3.47	0	1	2
162	32749	1.372	1.897	15.501	1.25	259	2.855	162	801	24	2	58	3	4	2	7	7	2.49	85605.55089	87227.50133	2	46	2	1	1	0.68	0.65	0.7	0.7	0	0	0	1	1	3	2	0	2	1428	412.5	1.267	1.87	14.364	1.2235	290	2.775	2	2	1
163	32812	1.899	1.897	28.177	2.41	509	4.755	163	0	0	2	49	4	2	2	8	5	2.4	34121.65595	34703.55047	1	56	2	1	1	0.52	0.46	0.52	0.46	0.06	0	0	1	1	3	2	0	1	4239	0	2.102	1.7425	25.5265	2.1645	465.5	4.905	3	2	3
164	32813	1.899	2.653	28.177	2.41	509	8.99	164	40	68	2	41	1	2	1	2	2	0.51	23957.75172	25862.2363	2	55	2	1	1	0.34	0.45	0.34	0.45	0.11	0	0	1	1	3	2	0	2	2363.5	54	2.128	3.168	29.888	2.2805	740.5	8.25	3	3	3
165	32817	1.372	2.653	15.501	1.686	509	8.99	165	206	272	2	66	3	5	2	11	11	5	53648.09851	53053.37981	1	44	2	1	1	0.36	0.41	0.36	0.41	0.05	0	0	1	3	2	2	0	1	1784.5	239	1.241	2.4525	14.6035	1.604	415.5	9.02	2	3	1
166	32821	0.704	0.963	10.416	1.25	171.5	2.855	166	0	2	2	60	3	5	2	9	9	4.55	66182.6286	68336.86357	2	49	1	1	1	0.13	0.27	0.13	0.27	0.14	0	0	2	NA	1	2	0	2	1114.5	1	0.798	0.7675	13.286	1.195	192	2.955	0	0	0
167	32842	1.372	2.653	20.365	1.686	509	8.99	167	186	95	2	53	3	5	2	11	11	5	90113.00487	90565.72217	2	44	2	1	1	0.62	0.7	0.5	0.8	0.3	1	0	1	3	2	2	0	1	1791	140.5	1.509	2.183	20.534	1.8235	559.5	7.135	2	3	2
168	32859	1.372	1.438	20.365	1.25	346.5	4.755	168	361	210	2	65	3	4	1	2	2	1	42264.98463	49089.53115	1	46	2	1	1	0.21	0.2	0.21	0.2	0.01	0	0	1	1	3	2	0	1	1403.5	285.5	1.2275	1.5655	20.9695	1.1625	329	4.03	2	1	2
169	32868	0.704	1.438	15.501	1.25	259	2.855	169	148	278	2	41	5	3	1	6	1	0	34541.53121	35033.0069	2	50	2	1	1	0.31	0.41	0.31	0.41	0.1	0	0	1	1	3	2	0	1	1594.5	213	0.8125	1.2515	17.1855	1.251	290	3.24	0	1	1
170	32885	1.899	2.653	28.177	1.686	509	2.855	170	320	189	2	48	3	4	2	9	9	3.57	76835.75946	79008.59522	1	44	2	1	1	0.38	0.41	0.38	0.41	0.03	0	0	1	3	2	2	0	1	2442.5	254.5	1.793	2.3995	24.957	1.828	469.5	3.65	3	3	3
171	32897	1.061	1.438	20.365	0.821	259	1.485	171	360	230	2	54	3	3	2	7	7	2.02	85605.55089	87227.50133	1	48	2	2	2	0.4	0.38	0.4	0.38	0.02	0	0	1	1	3	2	0	2	1609.5	295	0.9255	1.47	19.312	0.897	236	1.795	1	1	2
172	32908	1.899	1.897	28.177	2.41	509	2.855	172	0	47	2	62	4	3	1	4	4	0.93	12124.66685	12041.71256	2	58	2	1	1	0.37	0.48	0.37	0.48	0.11	0	0	1	1	3	2	0	2	2447.5	23.5	2.685	2.1725	41.727	2.6405	725	2.585	3	2	3
173	32918	1.372	2.653	28.177	2.41	259	4.755	173	670	478	2	64	4	2	1	99	99	NA	15156.68077	15785.88589	2	54	1	1	1	0.41	0.37	0.41	0.37	0.04	0	0	1	1	3	2	0	1	1651	574	1.558	2.238	31.9055	2.3095	290.5	5.415	2	3	3
174	32938	1.372	1.897	20.365	2.41	346.5	2.855	174	139	44	2	79	3	3	1	4	4	1.17	48480.1822	47853.26954	1	49	2	1	1	0.44	0.54	0.44	0.54	0.1	0	0	1	3	2	2	0	2	2021	91.5	1.331	2.1155	20.5625	2.0495	340	2.35	2	2	2
175	32941	1.899	1.897	15.501	1.686	346.5	4.755	175	284	138	2	56	1	4	2	7	7	1.71	17204.87838	17701.55712	2	54	2	1	2	0.32	0.35	0.32	0.35	0.03	0	0	1	3	2	2	0	1	1220	211	1.9745	1.8255	17.191	1.7625	301.5	4.155	3	2	1
176	32943	1.372	0.963	15.501	1.25	259	1.485	176	0	179	2	63	4	2	2	7	7	3.12	14459.78636	15060.06104	1	55	2	1	1	0.83	0.84	0.8	0.9	0.1	1	1	1	2	3	2	0	1	1656	89.5	1.234	1.202	14.9305	1.138	291.5	1.9	2	0	1
177	32952	1.061	1.438	10.416	1.25	259	2.855	177	136	101	2	76	3	5	2	11	11	5	42824.02906	49530.60159	2	52	2	1	1	0.42	0.43	0.42	0.43	0.01	0	0	1	3	2	1	0	1	1620	118.5	1.0845	1.351	12.1605	1.1725	241	2.45	1	1	0
178	32954	1.899	1.897	28.177	2.41	509	4.755	178	204	204	2	73	3	3	1	3	3	0.91	38216.03605	39386.3121	2	50	1	1	1	0.42	0.41	0.42	0.41	0.01	0	0	1	3	2	2	0	1	1633	204	3.308	1.918	26.9795	2.4095	475.5	5.505	3	2	3
179	32958	1.372	2.653	28.177	1.686	346.5	2.855	179	487	271	2	45	3	4	2	11	11	5	75766.87871	77909.48763	2	52	2	1	1	0.4	0.34	0.4	0.34	0.06	0	0	1	3	2	2	0	1	1639.5	379	1.29	2.295	27.921	1.924	317.5	2.835	2	3	3
180	32972	0.704	1.438	15.501	1.25	171.5	2.855	180	171	171	2	67	1	3	1	6	6	1.33	6354.93345	5263.32724	1	55	1	1	1	0.56	0.51	0.56	0.51	0.05	0	0	2	NA	1	2	0	1	1127	171	0.775	1.2535	16.8795	1.1565	171.5	2.715	0	1	1
181	32986	1.372	1.438	15.501	1.686	509	2.855	181	0	10	2	45	4	5	2	11	11	5	20233.12335	20472.39075	1	51	2	2	2	0.51	0.53	0.51	0.53	0.02	0	0	2	NA	1	2	0	2	1900.5	5	1.4855	1.606	17.619	1.838	532	2.86	2	1	1
182	32991	1.061	1.438	10.416	0.821	171.5	2.855	182	272	277	2	64	3	4	1	5	5	1.52	66182.6286	65448.95774	2	49	2	1	1	0.28	0.34	0.28	0.34	0.06	0	0	1	3	2	1	0	2	1380	274.5	0.974	1.447	12.788	0.718	193.5	2.76	1	1	0
183	33002	1.899	2.653	28.177	2.41	509	8.99	183	106	242	2	67	3	3	2	7	7	3.57	62731.71317	63428.42026	2	50	2	1	1	0.52	0.31	0.52	0.31	0.21	0	0	2	NA	1	2	0	1	2710	174	2.507	3.7345	26.243	3.1395	631.5	11.275	3	3	3
184	33005	1.372	2.653	28.177	2.41	509	8.99	184	50	146	2	58	3	5	2	8	8	3.79	110711.9763	112518.287	2	47	2	1	1	0.31	0.36	0.31	0.36	0.05	0	0	2	NA	1	2	0	1	2192.5	98	1.544	2.8005	26.8135	2.2555	436	11.39	2	3	3
185	33047	1.899	2.653	20.365	1.686	509	2.855	185	237	237	2	58	5	5	2	11	11	5	99637.11813	100137.6835	2	53	2	1	1	0.48	0.29	0.48	0.29	0.19	0	0	1	3	2	2	0	1	2142	237	2.034	2.566	23.223	1.937	528	2.25	3	3	2
186	33071	1.061	1.438	20.365	1.686	259	2.855	186	74	135	2	69	3	2	1	3	3	0.91	37501.6836	37085.95679	2	49	2	1	1	0.29	0.28	0.29	0.28	0.01	0	0	2	NA	1	2	0	2	1435.5	104.5	1.16	1.5975	21.6095	1.7115	265	2.305	1	1	2
187	33088	1.899	1.897	28.177	1.686	346.5	4.755	187	85	85	2	46	3	4	2	11	11	5	121486.2394	124921.7446	2	55	2	1	1	0.32	0.33	0.32	0.33	0.01	0	0	2	NA	1	2	0	1	2415	85	1.619	1.874	26.943	1.895	393	4.31	3	2	3
188	33099	0.704	1.897	15.501	0.821	259	4.755	188	143	281	2	51	3	5	2	8	8	4.7	110402.7278	112870.2766	1	56	2	1	1	0.28	0.32	0.28	0.32	0.04	0	0	2	NA	1	2	0	1	1893	212	0.814	2.153	14.1105	1.0415	222.5	3.98	0	2	1
189	33107	1.061	1.438	15.501	1.686	346.5	1.485	189	37	76	2	57	4	5	2	11	11	5	33056.02142	32474.70832	1	49	2	1	1	0.15	0.18	0.15	0.18	0.03	0	0	2	NA	1	2	0	2	1570	56.5	0.9845	1.4035	15.366	1.605	301.5	2.14	1	1	1
190	33123	1.899	1.897	28.177	2.41	509	2.855	190	638	890	2	52	3	4	2	11	11	5	96707.19957	98868.64739	1	47	1	1	1	0.29	0.33	0.29	0.33	0.04	0	0	1	1	3	2	0	2	2662	764	1.922	2.019	32.3765	2.6405	404	3.085	3	2	3
191	33170	1.061	1.438	15.501	1.25	259	2.855	191	101	139	2	42	1	3	2	7	7	1.61	13763.13335	14160.45413	1	58	2	1	1	0.41	0.38	0.41	0.38	0.03	0	0	1	3	2	2	0	1	1977	120	1.061	1.4945	15.849	1.166	236.5	2.695	1	1	1
192	33181	0.704	1.897	28.177	2.41	171.5	8.99	192	185	161	2	40	5	5	1	4	4	1.17	52848.96145	54525.00183	1	57	1	1	1	0.24	0.31	0.24	0.31	0.07	0	0	2	NA	1	2	0	1	1563.5	173	0.761	1.795	31.3755	2.507	208.5	6.365	0	2	3
193	33197	1.372	2.653	10.416	1.25	509	8.99	193	201	188	2	85	3	4	2	8	8	5	31854.8911	34693.17157	2	46	2	1	1	0.6	0.52	0.7	0.6	0.1	0	0	1	3	2	2	1	1	1568	194.5	1.396	2.3985	12.802	1.3025	439	6.485	2	3	0
194	33207	1.061	2.653	10.416	0.821	346.5	4.755	194	513	567	2	62	3	2	1	3	3	1.46	76856.30133	82316.02368	1	56	2	2	2	0.34	0.27	0.34	0.27	0.07	0	0	1	1	3	2	0	1	1809.5	540	1.0645	2.2955	9.69	0.744	393.5	4.135	1	3	0
195	33213	1.061	0.963	10.416	0.821	259	1.485	195	5	95	2	50	4	4	2	7	7	4.08	26487.61155	26972.71661	2	51	2	1	1	0.4	0.36	0.4	0.36	0.04	0	0	1	3	2	2	0	1	1559.5	50	0.9285	0.9325	7.86	0.542	227.5	1.27	1	0	0
196	33236	1.061	1.897	15.501	1.686	259	2.855	196	142	0	2	68	3	4	2	7	7	3.18	77071.58309	79580.25195	2	47	1	1	1	0.46	0.39	0.3	0.3	0	0	0	1	3	2	2	0	1	1642.5	71	1.189	1.82	15.721	1.9145	235	3.4	1	2	1
197	33247	1.061	1.897	28.177	2.41	346.5	8.99	197	214	208	2	55	3	5	2	11	11	4.52	71340.03092	72691.69554	2	56	2	1	1	0.46	0.43	0.46	0.43	0.03	0	0	2	NA	1	2	0	1	1378	211	1.159	1.997	28.4585	2.5295	316	7.23	1	2	3
198	33274	1.372	1.897	20.365	1.686	509	4.755	198	5	4	2	53	4	3	2	8	8	2.3	29391.37318	29738.94175	2	54	1	1	1	0.46	0.42	0.46	0.42	0.04	0	0	2	NA	1	2	0	2	1464	4.5	1.576	1.6795	19.6075	1.5625	537	5.61	2	2	2
199	33277	1.061	0.963	15.501	0.821	346.5	1.485	199	5	1	2	77	4	1	1	4	4	1.48	18487.63723	19903.30168	1	55	2	1	1	0.53	0.62	0.5	0.6	0.1	0	0	1	3	2	1	0	1	1317.5	3	1.0095	1.118	13.3105	0.9595	340	1.43	1	0	1
200	33284	1.372	0.963	20.365	2.41	346.5	1.485	200	29	34	2	53	4	5	2	11	11	5	26057.45376	25599.21534	2	50	1	1	1	0.5	0.55	0.5	0.7	0.2	0	0	2	NA	1	2	0	3	1657.5	31.5	1.413	1.1695	19.023	2.098	385.5	1.26	2	0	2
201	33287	0.704	1.438	10.416	0.821	259	4.755	201	58	95	2	44	4	4	1	1	1	0.3	20480.44301	20855.5303	2	45	2	1	1	0.55	0.52	0.55	0.52	0.03	0	0	1	3	2	2	0	1	783.5	76.5	0.8235	1.5055	8.253	0.8435	253.5	5.645	0	1	0
202	33300	1.061	1.438	15.501	1.686	346.5	4.755	202	213	0	2	48	1	2	1	6	6	1.6	19035.52273	19585.04938	2	57	2	1	1	0.36	0.19	0.36	0.19	0.17	0	0	1	3	2	2	0	2	1972.5	106.5	1.1315	1.6315	16.048	1.733	333	5.34	1	1	1
203	33337	0.704	0.963	10.416	0.821	171.5	1.485	203	0	0	2	68	4	1	1	6	6	1.51	11370.19245	11292.4001	2	49	1	1	1	0.41	0.4	0.41	0.4	0.01	0	0	2	NA	1	2	0	1	550	0	0.5145	0.6545	6.545	0.3155	106	1.025	0	0	0
204	33346	0.704	1.438	15.501	0.821	171.5	2.855	204	58	105	2	72	1	3	1	6	6	2.21	8326.514583	11009.90383	2	54	1	1	1	0.43	0.35	0.43	0.35	0.08	0	0	1	3	2	2	0	2	1302	81.5	0.8285	1.2975	13.7145	0.7945	209	2.32	0	1	1
205	33357	0.704	0.963	10.416	0.821	171.5	1.485	205	80	62	2	45	1	4	2	8	5	2.24	18698.09162	19389.64431	2	54	2	1	1	0.47	0.49	0.47	0.49	0.02	0	0	2	NA	1	2	0	1	778.5	71	0.403	0.681	4.761	0.3845	131	1.075	0	0	0
206	33362	1.372	1.897	28.177	2.41	509	4.755	206	351	308	2	56	3	3	2	9	9	4.68	119048.5771	116640.874	1	49	2	1	1	0.51	0.43	0.51	0.43	0.08	0	0	2	NA	1	2	0	3	1280.5	329.5	1.3905	2.084	35.612	2.419	553.5	3.955	2	2	3
207	33363	1.372	1.897	20.365	1.686	509	8.99	207	101	47	2	57	3	5	2	11	11	5	95610.64649	97747.58588	2	48	2	1	1	0.32	0.34	0.32	0.34	0.02	0	0	2	NA	1	2	0	1	1555.5	74	1.4035	1.921	19.487	1.9285	465.5	7.64	2	2	2
208	33385	1.372	1.897	15.501	1.686	509	8.99	208	370	152	2	64	3	5	1	6	6	2.22	84823.86048	85975.18451	1	57	2	1	1	0.4	0.31	0.4	0.31	0.09	0	0	1	3	2	2	0	2	1155	261	1.303	2.0035	16.322	1.807	458	8.02	2	2	1
209	33406	0.704	1.897	20.365	1.25	171.5	2.855	209	363	391	2	53	3	4	2	11	11	5	95610.64649	97747.58588	2	48	2	1	1	0.19	0.29	0.19	0.29	0.1	0	0	1	3	2	2	0	1	1121	377	0.763	1.772	20.103	1.318	198.5	3.265	0	2	2
210	33419	1.372	1.897	10.416	1.25	346.5	4.755	210	2	0	2	70	1	1	1	99	99	NA	9340.308808	12329.24204	1	53	1	1	1	0.51	0.41	0.51	0.41	0.1	0	0	2	NA	1	2	0	3	1572	1	1.368	1.8325	10.1155	1.3005	399.5	5.1	2	2	0
211	33430	0.704	1.438	20.365	0.821	171.5	2.855	211	63	425	2	42	4	5	2	10	10	4.22	29391.37318	29738.94175	2	54	2	1	1	0.26	0.26	0.26	0.26	0	0	0	2	NA	1	2	0	1	1708	244	0.824	1.3275	18.178	1.0265	195.5	2.74	0	1	2
212	33478	1.061	1.897	15.501	0.821	259	2.855	212	251	191	2	70	3	5	2	11	11	5	42824.02906	43324.27039	2	52	2	1	1	0.47	0.42	0.47	0.42	0.05	0	0	2	NA	1	2	0	2	1962.5	221	1.198	1.7785	14.436	0.9335	273	3.025	1	2	1
213	33485	0.704	0.963	15.501	1.25	259	1.485	213	0	0	2	44	1	1	2	7	7	2.07	21707.38486	23432.98	1	56	2	1	1	0.31	0.44	0.31	0.44	0.13	0	0	2	NA	1	2	0	2	1056	0	0.6185	0.987	17.1425	1.3635	221.5	1.73	0	0	1
214	33496	1.061	0.963	20.365	1.25	171.5	4.755	214	143	45	2	50	3	5	2	11	11	5	100008.945	101903.7935	1	53	2	1	1	0.39	0.3	0.39	0.3	0.09	0	0	2	NA	1	2	0	3	1280	94	0.996	1.0575	21.9845	1.285	192.5	3.76	1	0	2
215	33530	1.899	1.897	28.177	1.686	346.5	4.755	215	12	5	2	56	3	3	2	9	9	4.29	104971.5342	107317.6935	1	50	2	1	1	0.29	0.2	0.29	0.2	0.09	0	0	2	NA	1	2	0	1	1681	8.5	1.6235	1.683	25.273	1.8865	359	4.52	3	2	3
216	33561	1.372	2.653	15.501	1.25	259	4.755	216	111	136	2	83	3	3	1	3	3	1.21	30661.12901	35125.95619	1	54	2	1	1	0.45	0.46	0.45	0.46	0.01	0	0	2	NA	1	1	0	2	1754	123.5	1.292	2.962	16.298	1.282	261.5	6.06	2	3	1
217	33562	1.372	1.438	10.416	1.25	509	2.855	217	142	94	2	48	5	5	2	11	11	5	67830.7961	69748.98082	2	52	2	1	1	0.22	0.39	0.22	0.39	0.17	0	0	1	1	3	2	0	3	1371.5	118	1.3645	1.3145	10.6295	1.2845	479.5	2.79	2	1	0
218	33563	1.899	2.653	28.177	2.41	346.5	4.755	218	257	116	2	54	3	3	2	8	8	3.01	117523.3695	118113.7933	2	53	2	1	1	0.57	0.5	0.57	0.5	0.07	0	0	2	NA	1	2	0	2	2160.5	186.5	1.7995	2.76	25.346	2.601	350	5.695	3	3	3
219	33576	1.899	2.653	15.501	2.41	509	8.99	219	76	76	2	68	3	3	2	7	7	2.68	62731.71317	66887.94295	2	44	2	1	1	0.35	0.38	0.35	0.38	0.03	0	0	2	NA	1	2	0	2	2387.5	76	1.941	3.153	17.309	1.9805	402	8.35	3	3	1
220	33577	0.704	1.438	15.501	1.25	259	2.855	220	39	101	2	55	3	4	1	2	2	0.63	44109.14682	45095.00537	1	52	2	1	1	0.23	0.2	0.23	0.2	0.03	0	0	1	3	2	2	0	1	1129	70	0.492	1.3375	16.6355	1.327	279.5	3.005	0	1	1
221	33605	1.061	1.897	10.416	1.25	346.5	2.855	221	0	0	2	68	3	4	1	3	3	1.22	68114.58193	78929.16769	1	54	2	1	1	0.32	0.28	0.32	0.28	0.04	0	0	2	NA	1	2	0	2	1259	0	1.0095	1.9265	13.28	1.173	300.5	2.645	1	2	0
222	33614	1.061	1.438	20.365	1.686	259	4.755	222	95	184	2	65	3	3	2	8	8	3.79	66182.6286	65448.95774	2	49	2	1	1	0.69	0.69	0.7	0.7	0	0	0	2	NA	1	2	0	1	1483.5	139.5	1.0315	1.4525	18.3365	1.513	260.5	3.93	1	1	2
223	33642	0.704	0.963	10.416	0.821	171.5	2.855	223	142	142	2	77	3	4	2	8	8	3.56	56799.66094	57323.29422	2	46	2	1	1	0.27	0.28	0.27	0.28	0.01	0	0	1	1	3	1	0	1	1194.5	142	0.6895	1.0765	12.9675	1.0405	171	2.34	0	0	0
224	33668	1.061	1.897	20.365	1.686	346.5	4.755	224	159	189	2	48	4	4	2	9	9	3.48	32443.06229	32826.7187	1	50	2	1	1	0.27	0.17	0.27	0.17	0.1	0	0	1	3	2	2	0	1	1960	174	1.186	2.01	22.2565	1.6195	330	5.27	1	2	2
225	33675	1.372	1.438	20.365	1.686	509	4.755	225	101	95	2	56	3	4	1	6	6	1.6	57644.09516	56478.26967	2	53	1	1	1	0.18	0.26	0.18	0.26	0.08	0	0	2	NA	1	2	0	1	1463.5	98	1.2685	1.4315	18.5935	1.5585	478	5.885	2	1	2
226	33727	0.704	0.963	10.416	0.821	259	1.485	226	0	0	2	57	4	4	2	8	8	2.1	27910.42737	28240.48296	1	50	2	1	1	0.56	0.49	0.56	0.49	0.07	0	0	2	NA	1	2	0	2	1311	0	0.712	0.7495	12.859	0.9985	226	0.865	0	0	0
227	33729	0.704	0.963	10.416	0.821	259	1.485	227	142	102	2	69	4	3	1	6	6	1.95	14332.85106	14234.78886	1	52	2	1	1	0.73	0.48	0.5	0.5	0	0	0	2	NA	1	2	0	1	986.5	122	0.549	1.031	6.9735	0.8115	234	0.895	0	0	0
228	33736	1.372	1.897	20.365	1.686	509	8.99	228	103	108	2	54	3	4	1	5	5	1.05	95610.64649	97422.16138	2	48	2	1	1	0.23	0.4	0.3	0.4	0.1	0	0	2	NA	1	2	0	1	896	105.5	1.4195	1.9955	20.885	1.871	432	8.885	2	2	2
229	33744	1.061	1.438	20.365	0.821	259	4.755	229	668	468	2	48	3	3	1	3	3	0.94	51684.85093	51103.33822	1	49	2	1	1	0.21	0.26	0.21	0.26	0.05	0	0	1	1	3	2	0	2	1653.5	568	0.903	1.5425	20.56	1.0435	295.5	5.49	1	1	2
230	33756	0.704	1.438	10.416	1.25	259	4.755	230	271	165	2	43	3	4	2	11	11	5	99712.03434	102531.7875	1	53	2	1	1	0.26	0.28	0.26	0.28	0.02	0	0	2	NA	1	2	0	2	920	218	0.8175	1.396	11.8315	1.0875	226.5	5.01	0	1	0
231	33767	1.899	2.653	28.177	2.41	509	8.99	231	350	284	2	47	1	5	2	10	10	4.92	18698.09162	19237.87716	2	54	2	1	1	0.72	0.68	0.7	0.6	0.1	0	0	2	NA	1	2	0	2	2120	317	1.9555	2.678	39.416	2.3265	459	7.03	3	3	3
232	33768	1.899	2.653	28.177	1.686	346.5	4.755	232	321	206	2	65	3	3	2	8	8	3.99	74588.85874	79530.67238	1	46	2	2	2	0.28	0.4	0.28	0.4	0.12	0	0	1	3	2	1	0	1	2583.5	263.5	1.9215	3.0005	23.746	1.7925	309.5	4.155	3	3	3
233	33784	1.899	2.653	20.365	1.686	346.5	8.99	233	186	100	2	54	3	5	2	11	11	5	119048.5771	116640.874	1	49	2	1	1	0.26	0.31	0.26	0.31	0.05	0	0	2	NA	1	2	0	1	2188.5	143	1.627	2.679	21.4845	1.465	373.5	6.88	3	3	2
234	33792	0.704	1.438	10.416	0.821	171.5	2.855	234	56	7	2	73	1	1	1	6	6	0.65	7733.275043	9820.889929	1	56	2	1	2	0.42	0.42	0.42	0.42	0	0	0	2	NA	1	2	0	2	1098.5	31.5	0.7605	1.637	9.383	0.7155	146	3.295	0	1	0
235	33796	0.704	1.438	10.416	0.821	171.5	2.855	235	8	6	2	81	3	4	1	4	4	2.04	33575.46293	36567.04688	1	46	2	1	1	0.41	0.44	0.41	0.44	0.03	0	0	2	NA	1	1	0	2	1130	7	0.772	1.609	5.963	0.761	150.5	3.11	0	1	0
236	33797	1.372	2.653	20.365	1.686	346.5	2.855	236	711	617	2	45	1	4	1	5	5	1.64	23957.75172	24843.83398	2	55	2	1	1	0.42	0.31	0.42	0.31	0.11	0	0	1	1	3	2	0	1	2230	664	1.5395	2.405	22.596	1.9085	393.5	2.79	2	3	2
237	33806	0.704	0.963	15.501	1.25	171.5	1.485	237	133	83	2	55	3	5	2	11	11	5	85702.30511	87617.78877	2	51	2	1	1	0.18	0.19	0.18	0.19	0.01	0	0	2	NA	1	2	0	2	622.5	108	0.5185	0.946	15.0175	1.1135	174.5	1.22	0	0	1
238	33827	0.704	1.897	15.501	0.821	171.5	2.855	238	355	466	2	43	3	3	2	7	7	4.39	110074.9597	113565.8528	1	56	2	1	1	0.34	0.52	0.34	0.52	0.18	0	0	1	1	3	2	1	1	1669.5	410.5	0.6625	1.8015	16.436	0.702	153	3.595	0	2	1
239	33838	1.899	1.438	15.501	1.686	346.5	1.485	239	275	371	2	57	3	3	2	7	7	2.88	93843.80393	95374.90357	2	50	2	1	1	0.43	0.4	0.43	0.4	0.03	0	0	1	1	3	2	0	1	1453.5	323	1.582	1.519	15.233	1.46	311.5	1.8	3	1	1
240	33847	1.372	1.438	20.365	1.686	346.5	2.855	240	0	0	2	45	1	2	1	3	3	0.51	17204.87838	17701.55712	2	54	1	1	1	0.5	0.35	0.5	0.35	0.15	0	0	2	NA	1	2	0	2	2209.5	0	1.568	1.311	21.439	1.7835	342	3.015	2	1	2
241	33854	1.061	1.438	10.416	1.25	259	2.855	241	0	0	2	63	1	2	1	4	4	0.9	7094.975247	6176.426605	1	58	1	1	1	0.45	0.42	0.45	0.42	0.03	0	0	1	3	2	2	0	3	1466.5	0	0.9995	1.5615	8.9205	1.239	298.5	3.49	1	1	0
242	33860	1.899	2.653	28.177	2.41	509	8.99	242	3	98	2	42	1	5	2	11	11	5	17515.36253	18021.00447	2	57	2	1	1	0.49	0.56	0.49	0.56	0.07	0	0	2	NA	1	2	0	2	2145	50.5	1.657	3.168	34.2315	2.7405	449	8.58	3	3	3
243	33864	0.704	1.897	15.501	1.686	259	4.755	243	83	77	2	61	3	5	2	11	11	5	62731.71317	63428.42026	2	44	2	1	1	0.29	0.3	0.29	0.3	0.01	0	0	1	3	2	2	0	1	1406.5	80	0.7685	1.7345	13.315	1.719	277.5	5.295	0	2	1
244	33866	1.372	1.897	20.365	1.686	346.5	4.755	244	47	142	2	46	4	5	2	10	10	5	26487.61155	26972.71661	2	51	2	2	1	0.32	0.45	0.32	0.45	0.13	0	0	2	NA	1	2	0	1	2483.5	94.5	1.4825	1.673	20.9265	1.5105	313	4.78	2	2	2
245	33885	1.899	2.653	28.177	2.41	509	8.99	245	172	101	2	40	3	5	2	11	11	5	121486.2394	124921.7446	1	57	2	1	1	0.38	0.36	0.38	0.36	0.02	0	0	2	NA	1	2	0	1	1728	136.5	1.6775	2.2805	30.1235	2.3465	503.5	10.31	3	3	3
246	33892	1.899	2.653	20.365	2.41	509	4.755	246	271	408	2	70	3	3	2	8	8	5	51126.28235	51723.50497	1	55	2	1	1	0.3	0.32	0.3	0.32	0.02	0	0	1	3	2	2	0	1	2512	339.5	1.886	2.5535	20.943	1.9975	483.5	5.38	3	3	2
247	33895	1.899	2.653	28.177	2.41	346.5	4.755	247	195	392	2	64	4	4	2	8	8	3.9	16730.39008	17424.9252	1	50	2	1	1	0.48	0.47	0.48	0.47	0.01	0	0	2	NA	1	2	0	2	2668.5	293.5	2.556	2.5555	24.177	2.705	355.5	4.945	3	3	3
248	33916	1.899	2.653	20.365	1.686	346.5	4.755	248	101	71	2	69	3	3	1	6	6	1.89	39758.9872	40200.55602	2	46	2	1	1	0.43	0.43	0.43	0.43	0	0	0	2	NA	1	2	0	1	2329.5	86	1.9015	2.6275	21.116	1.9225	352.5	5.45	3	3	2
249	33921	1.899	2.653	28.177	2.41	509	8.99	249	28	28	2	83	3	2	2	8	8	3.56	28479.65428	30336.43673	2	44	2	1	1	0.51	0.51	0.51	0.51	0	0	0	2	NA	1	2	1	1	1979	28	2.095	3.993	27.767	3.054	410	13.6	3	3	3
250	33922	0.704	0.963	15.501	1.25	171.5	2.855	250	0	0	2	83	3	3	1	6	6	2.39	30611.58045	38208.00064	2	54	1	1	1	0.63	0.47	0.7	0.5	0.2	0	0	1	3	2	1	0	2	883.5	0	0.5335	0.6115	14.1925	1.244	165.5	3.065	0	0	1
251	33925	1.372	1.438	10.416	0.821	346.5	2.855	251	44	38	2	71	3	5	2	7	7	3.57	40202.23085	46498.2096	2	56	2	1	1	0.45	0.42	0.3	0.2	0.1	0	0	2	NA	1	2	0	2	3098.5	41	1.24	1.5865	10.1145	0.6195	362	2.875	2	1	0
252	33938	1.061	0.963	15.501	1.686	346.5	2.855	252	53	47	2	67	4	5	1	5	5	1.56	18973.99279	18844.17692	1	49	2	1	1	0.25	0.3	0.25	0.3	0.05	0	0	2	NA	1	2	0	2	1507	50	1.042	0.9315	14.3605	1.4525	309.5	2.525	1	0	1
253	33941	1.372	1.897	15.501	1.686	509	4.755	253	110	242	2	81	1	3	1	5	5	1.56	7104.895283	9378.487953	2	58	1	1	1	0.44	0.43	0.44	0.43	0.01	0	0	1	3	2	2	0	1	1539	176	1.2385	1.854	15.167	1.4535	405.5	4.185	2	2	1
254	33960	0.704	1.438	20.365	0.821	259	2.855	254	182	241	2	59	4	2	2	11	11	3.85	16360.60311	16525.23673	2	45	2	1	1	0.4	0.36	0.4	0.36	0.04	0	0	2	NA	1	2	0	2	1919	211.5	0.8565	1.5255	22.906	1.0415	285	2.595	0	1	2
255	33971	0.704	1.438	15.501	1.686	171.5	2.855	255	144	201	2	64	3	3	1	1	1	0.23	70166.29739	74815.09845	2	46	2	1	1	0.42	0.34	0.42	0.34	0.08	0	0	1	1	3	2	0	1	1281.5	172.5	0.8905	1.3195	15.105	1.7375	205.5	2.91	0	1	1
256	33978	1.061	1.897	15.501	1.25	259	4.755	256	110	0	2	48	3	4	2	11	11	4.56	90393.99848	92950.24721	1	45	2	1	1	0.32	0.49	0.32	0.49	0.17	0	0	2	NA	1	2	1	1	1926	55	0.9915	1.8455	15.411	1.2985	272	3.79	1	2	1
257	33984	1.061	1.897	15.501	1.686	259	2.855	257	143	143	2	63	1	4	1	13	13	NA	9459.966996	7834.999748	1	58	2	2	2	0.55	0.64	0.5	0.7	0.2	1	1	1	3	2	2	0	1	1930	143	1.195	1.987	13.49	1.554	227	3.12	1	2	1
258	34029	1.061	0.963	15.501	1.25	346.5	1.485	258	90	20	2	50	1	1	1	6	6	1.07	20581.04022	20669.51187	2	53	2	1	1	0.22	0.21	0.22	0.21	0.01	0	0	2	NA	1	2	0	2	1828	55	1.1395	1.1835	13.3615	1.256	349	1.51	1	0	1
259	34050	1.372	2.653	20.365	1.25	346.5	8.99	259	196	146	2	74	3	1	1	3	3	1.01	36696.7418	39230.2485	2	44	2	1	1	0.41	0.35	0.41	0.35	0.06	0	0	2	NA	1	1	0	1	1478	171	1.484	2.3885	20.1015	1.1675	324	9.42	2	3	2
260	34062	1.061	1.438	15.501	1.25	171.5	2.855	260	49	174	2	67	3	5	2	8	8	3.9	63157.80538	73185.40128	1	55	2	1	1	0.53	0.4	0.53	0.4	0.13	0	0	2	NA	1	2	0	2	1276.5	111.5	1.0005	1.4355	15.846	1.079	212	2.355	1	1	1
261	34083	1.899	2.653	15.501	0.821	346.5	2.855	261	179	253	2	54	1	2	2	8	8	2.17	13763.13335	14857.21245	1	58	2	1	1	0.6	0.58	0.5	0.5	0	0	0	2	NA	1	2	0	1	2023.5	216	2.009	2.6105	16.2775	0.6	398	3.18	3	3	1
262	34107	1.899	2.653	28.177	2.41	346.5	2.855	262	426	249	2	62	3	5	2	7	6	3.09	37017.92174	37429.0479	2	50	2	1	1	0.68	0.53	0.7	0.6	0.1	0	0	2	NA	1	1	1	1	1791	337.5	1.8995	2.3615	26.0375	2.4875	375.5	2.375	3	3	3
263	34138	1.899	2.653	28.177	2.41	509	8.99	263	431	8	2	78	3	4	1	4	4	1.92	43428.16878	43935.46725	1	44	2	1	1	0.44	0.33	0.44	0.33	0.11	0	0	1	3	2	1	0	1	2686	219.5	2.688	3.402	24.9765	2.042	513.5	12.34	3	3	3
264	34148	1.372	1.438	15.501	2.41	509	8.99	264	49	6	2	69	3	3	2	9	9	4.17	77071.58309	79580.25195	2	47	1	1	1	0.54	0.46	0.8	0.6	0.2	1	0	2	NA	1	2	0	1	1169.5	27.5	1.3785	1.65	17.4865	2.944	480.5	14.935	2	1	1
265	34152	1.061	1.438	15.501	1.25	259	4.755	265	127	84	2	50	3	2	2	7	7	3.76	119048.5771	116640.874	1	49	2	2	1	0.33	0.55	0.33	0.55	0.22	1	1	1	1	3	2	0	2	1833	105.5	1.079	1.275	16.607	1.238	282	4.305	1	1	1
266	34165	0.704	0.963	15.501	1.686	171.5	2.855	266	4	154	2	52	3	3	2	10	10	3.25	46029.49343	47786.96977	2	50	2	1	1	0.3	0.27	0.3	0.27	0.03	0	0	1	1	3	2	0	1	1179.5	79	0.3815	0.6115	13.79	1.7575	126	2.96	0	0	1
267	34176	0.704	0.963	10.416	0.821	171.5	1.485	267	204	1	2	45	1	1	2	8	8	1.66	15902.18288	16010.03989	2	57	2	1	1	0.62	0.6	0.6	0.5	0.1	0	0	1	3	2	2	0	1	1870.5	102.5	0.8685	1.0195	9.745	0.6355	202.5	1.585	0	0	0
268	34180	0.704	0.963	10.416	0.821	171.5	2.855	268	1	1	2	46	4	2	2	9	9	2.05	22787.01535	22980.35379	2	51	1	1	1	0.61	0.56	0.6	0.5	0.1	0	0	1	3	2	2	0	2	815	1	0.776	0.931	12.4875	0.8495	146.5	2.38	0	0	0
269	34186	1.899	2.653	28.177	2.41	509	8.99	269	201	279	2	60	3	3	2	10	10	4.22	81813.30004	80906.35458	2	48	2	1	1	0.3	0.29	0.3	0.29	0.01	0	0	1	3	2	2	0	3	2657.5	240	1.969	2.3035	45.775	2.8885	658.5	7.44	3	3	3
270	34209	1.372	1.897	28.177	2.41	346.5	4.755	270	312	147	2	58	3	3	2	10	10	4.92	110711.9763	112518.287	2	47	2	1	1	0.42	0.45	0.42	0.45	0.03	0	0	2	NA	1	2	0	1	1446.5	229.5	1.5375	1.8805	32.874	2.087	374	6.04	2	2	3
271	34212	1.061	1.438	28.177	2.41	259	8.99	271	83	0	2	50	4	2	2	10	10	3.62	27793.82772	28073.51169	1	52	2	1	1	0.5	0.48	0.5	0.48	0.02	0	0	1	1	3	2	0	2	1523	41.5	0.927	1.438	28.0795	2.6945	251.5	7.595	1	1	3
272	34228	1.372	1.897	28.177	2.41	346.5	2.855	272	150	2	2	53	3	4	1	2	2	0.48	90113.00487	90565.72217	2	44	2	1	1	0.39	0.43	0.39	0.43	0.04	0	0	2	NA	1	2	0	1	2119.5	76	1.4665	1.7185	27.245	2.4165	353.5	3.02	2	2	3
273	34248	1.061	1.438	20.365	1.25	259	2.855	273	2	2	2	83	3	3	1	4	4	1.53	30055.00626	37513.30972	2	54	2	1	1	0.56	0.52	0.56	0.52	0.04	0	0	2	NA	1	2	0	2	1713	2	1.169	1.519	22.701	1.23	282	3.66	1	1	2
274	34249	1.061	1.438	20.365	1.25	171.5	1.485	274	285	5	2	81	3	3	1	12	12	NA	28479.65428	30336.43673	2	44	1	1	1	0.41	0.39	0.41	0.39	0.02	0	0	1	3	2	1	0	1	1488	145	0.9925	1.4245	19.9915	1.1225	124	1.615	1	1	2
275	34254	1.061	0.963	20.365	1.25	171.5	2.855	275	0	0	2	51	4	2	1	3	3	0.91	26487.61155	26939.3187	2	51	2	1	1	0.4	0.42	0.4	0.42	0.02	0	0	2	NA	1	2	0	2	1374	0	0.9865	1.039	18.075	1.2215	175.5	2.28	1	0	2
276	34283	0.704	1.438	10.416	0.821	171.5	2.855	276	88	0	2	44	3	3	2	9	9	4.68	106827.4882	109564.7801	1	46	2	1	1	0.35	0.41	0.35	0.41	0.06	0	0	1	1	3	2	0	1	1158	44	0.8225	1.39	8.203	0.6335	178	2.83	0	1	0
277	34292	1.899	1.897	20.365	1.686	509	4.755	277	16	9	2	49	3	5	1	3	3	0.9	42479.50801	43826.69381	1	54	2	1	1	0.49	0.37	0.49	0.37	0.12	0	0	2	NA	1	2	0	2	2123	12.5	1.6135	1.7135	23.4615	1.762	492.5	5.12	3	2	2
278	34293	1.061	0.963	15.501	0.821	259	1.485	278	143	39	2	75	3	2	2	9	9	5	59154.584	58389.63726	1	50	2	1	1	0.53	0.61	0.6	0.6	0	0	0	2	NA	1	2	0	1	1109.5	91	0.907	1.199	15.665	1.0345	240.5	2.155	1	0	1
279	34306	1.061	1.897	20.365	1.25	259	2.855	279	304	155	2	67	1	3	2	7	7	2.8	9452.890987	7829.139207	2	57	1	1	1	0.49	0.46	0.49	0.46	0.03	0	0	2	NA	1	2	0	2	1697.5	229.5	1.196	1.6695	21.211	1.408	237.5	2.505	1	2	2
280	34312	1.899	2.653	28.177	1.686	509	4.755	280	4	86	2	42	3	5	1	6	6	1.07	95326.7937	98022.53678	2	48	2	1	1	0.35	0.21	0.35	0.21	0.14	0	0	2	NA	1	2	0	1	2898.5	45	2.422	2.857	27.745	1.455	640.5	4.94	3	3	3
281	34326	1.899	2.653	28.177	2.41	509	8.99	281	0	0	2	44	4	4	2	11	11	5	22048.73049	22309.46841	2	56	2	1	1	0.36	0.27	0.36	0.27	0.09	0	0	2	NA	1	2	0	1	1787	0	2.16	2.2335	25.62	2.931	558	6.76	3	3	3
282	34344	1.899	2.653	28.177	2.41	346.5	8.99	282	320	352	2	50	3	5	2	11	11	5	117523.3695	118113.7933	2	53	2	1	1	0.45	0.52	0.45	0.52	0.07	0	0	2	NA	1	2	0	2	2546	336	1.701	2.6695	36.657	3.644	380.5	8.26	3	3	3
283	34375	0.704	1.438	15.501	0.821	171.5	2.855	283	162	136	2	75	1	3	1	3	3	1.43	9041.895727	11935.33568	2	57	2	2	2	0.45	0.57	0.45	0.57	0.12	0	0	2	NA	1	2	0	2	1213	149	0.7945	1.4805	14.746	1.028	197	2.545	0	1	1
284	34396	1.372	1.897	28.177	1.686	346.5	4.755	284	32	162	2	69	4	2	1	5	5	2.09	12282.56806	13145.79591	1	44	2	1	1	0.26	0.29	0.26	0.29	0.03	0	0	1	3	2	1	1	1	1675.5	97	1.4465	1.682	24.209	1.7895	369.5	4.275	2	2	3
285	34411	1.061	1.438	20.365	2.41	346.5	4.755	285	211	38	2	49	1	4	2	11	11	5	19915.67058	20652.25567	1	58	2	1	1	0.2	0.28	0.2	0.28	0.08	0	0	1	3	2	2	0	1	1387.5	124.5	0.963	1.427	22.415	2.087	355.5	4.185	1	1	2
286	34427	0.704	0.963	10.416	0.821	171.5	2.855	286	2	43	2	74	1	1	1	2	2	1	5328.671462	7739.828161	1	58	2	1	1	0.58	0.49	0.58	0.49	0.09	0	0	1	3	2	2	1	2	614	22.5	0.707	0.773	9.7895	0.8345	172	3.115	0	0	0
287	34435	1.899	2.653	28.177	2.41	509	8.99	287	161	110	2	70	3	4	1	4	4	1.99	53574.87861	52882.08481	2	49	2	1	1	0.28	0.25	0.28	0.25	0.03	0	0	1	3	2	1	1	1	2228.5	135.5	1.633	2.233	25.001	3.2725	696	14.915	3	3	3
288	34457	1.899	2.653	28.177	2.41	259	8.99	288	289	142	2	44	3	4	2	10	9	5	85351.40164	88058.21728	1	48	2	1	1	0.27	0.22	0.27	0.22	0.05	0	0	1	3	2	2	0	1	2430	215.5	1.665	2.9215	28.7675	2.692	274	11.48	3	3	3
289	34468	1.372	1.438	20.365	1.25	509	2.855	289	12	68	2	47	4	5	1	5	5	2.24	26397.98077	25933.75394	2	56	1	2	1	0.43	0.32	0.43	0.32	0.11	0	0	1	3	2	2	0	2	2048	40	1.503	1.5295	19.3465	1.2495	404	2.515	2	1	2
290	34477	1.899	2.653	20.365	1.686	346.5	8.99	290	95	50	2	70	1	5	1	5	5	1.68	7995.107649	10571.69425	1	48	2	2	1	0.38	0.43	0.38	0.43	0.05	0	0	2	NA	1	2	0	1	1343	72.5	1.8085	2.2745	21.4585	1.7285	357.5	6.51	3	3	2
291	34501	1.899	2.653	20.365	2.41	509	8.99	291	71	105	2	44	1	5	2	11	11	3.32	18093.42862	18615.75845	1	53	2	1	1	0.42	0.43	0.42	0.43	0.01	0	0	2	NA	1	2	0	2	2187	88	2.111	3.055	23.218	2.142	659	7.465	3	3	2
292	34502	1.372	1.897	20.365	1.25	259	2.855	292	397	420	2	56	3	5	2	9	9	4.17	95070.18431	93147.43328	2	49	2	1	1	0.53	0.62	0.5	0.6	0.1	0	0	1	3	2	2	0	1	1315.5	408.5	1.575	2.0265	19.975	1.397	238	2.82	2	2	2
293	34504	0.704	0.963	15.501	1.25	171.5	2.855	293	47	34	2	58	5	3	2	11	11	5	76023.35435	77722.50927	1	51	2	1	1	0.46	0.43	0.46	0.43	0.03	0	0	2	NA	1	2	0	2	2083.5	40.5	0.808	0.832	16.091	1.2925	163.5	2.295	0	0	1
294	34551	0.704	0.963	10.416	0.821	259	1.485	294	2	2	2	73	4	4	1	2	2	0.94	18325.34342	19198.30939	1	52	2	1	1	0.37	0.21	0.37	0.21	0.16	0	0	2	NA	1	2	0	1	820	2	0.5775	0.666	6.834	0.928	257.5	0.48	0	0	0
295	34561	1.372	1.897	15.501	1.25	346.5	1.485	295	101	333	2	71	3	3	1	5	5	2.45	42824.02906	45073.9594	2	49	2	1	1	0.29	0.24	0.29	0.24	0.05	0	0	1	3	2	2	0	1	1994	217	1.3015	1.758	17.4865	1.3705	300.5	1.445	2	2	1
296	34584	1.899	2.653	28.177	2.41	509	8.99	296	0	2	2	68	3	3	1	4	4	1.63	70166.29739	74815.09845	2	46	2	1	1	0.5	0.48	0.5	0.48	0.02	0	0	2	NA	1	2	0	2	2189.5	1	2.1405	2.876	30.503	5.9365	784	15.87	3	3	3
297	34590	0.704	0.963	10.416	0.821	171.5	2.855	297	8	2	2	62	3	3	1	2	2	0.82	48064.53966	55695.77032	2	55	2	1	1	0.32	0.38	0.32	0.38	0.06	0	0	2	NA	1	2	0	2	1223.5	5	0.753	1.166	10.919	0.848	201	3.42	0	0	0
298	34607	0.704	0.963	10.416	0.821	171.5	2.855	298	0	0	2	63	1	3	2	7	7	1.32	6781.421795	5394.326532	2	57	1	1	1	0.37	0.65	0.3	0.6	0.3	1	0	2	NA	1	2	0	2	881	0	0.698	0.8575	6.6955	0.603	166	2.435	0	0	0
299	34620	1.372	1.438	15.501	1.686	259	1.485	299	26	4	2	67	4	3	1	3	3	1.01	18973.99279	18844.17692	1	49	2	1	1	0.38	0.3	0.38	0.3	0.08	0	0	2	NA	1	2	0	1	2011	15	1.302	1.297	15.7085	1.6135	272.5	1.77	2	1	1
300	34647	0.704	1.438	10.416	0.821	171.5	2.855	300	284	142	2	70	3	2	2	9	9	3.31	52883.77676	52199.91982	2	50	2	1	1	0.3	0.31	0.3	0.31	0.01	0	0	1	1	3	1	0	1	1111	213	0.669	1.641	9.0035	0.797	162	2.705	0	1	0
301	34662	1.899	1.438	20.365	1.686	346.5	1.485	301	102	138	2	44	1	2	1	6	6	1.57	14957.63717	15021.93552	1	58	2	1	1	0.42	0.46	0.42	0.46	0.04	0	0	1	1	3	2	0	1	2524	120	1.664	1.4435	21.1655	1.577	386	1.68	3	1	2
302	34663	0.704	0.963	10.416	0.821	171.5	1.485	302	186	186	2	69	4	2	1	3	3	0.44	13659.25539	13565.80179	2	51	2	1	1	0.33	0.49	0.33	0.49	0.16	0	0	2	NA	1	1	0	1	1557	186	0.872	1.041	7.124	0.195	168	1	0	0	0
303	34673	0.704	0.963	10.416	0.821	259	2.855	303	0	95	2	58	4	2	1	2	2	0.94	27793.82772	28267.81046	1	52	1	1	1	0.55	0.42	0.55	0.42	0.13	0	0	1	1	3	2	0	1	936	47.5	0.4885	0.913	7.728	0.533	255	2.715	0	0	0
304	34674	0.704	0.963	15.501	0.821	171.5	1.485	304	201	157	2	80	3	2	1	4	4	1.48	28479.65428	30336.43673	2	50	2	1	1	0.38	0.32	0.38	0.32	0.06	0	0	2	NA	1	1	0	2	1092	179	0.7995	1.217	13.6895	0.821	173.5	1.805	0	0	1
305	34697	0.704	0.963	10.416	0.821	171.5	1.485	305	89	29	2	46	4	2	2	8	8	2.71	25327.10449	25854.46747	2	49	2	1	1	0.43	0.44	0.43	0.44	0.01	0	0	1	3	2	2	0	2	911.5	59	0.627	0.683	6.652	0.3575	141.5	1.49	0	0	0
306	34707	0.704	0.963	10.416	0.821	171.5	1.485	306	77	73	2	69	4	4	2	7	7	3.12	14332.85106	15175.03436	1	52	2	1	1	0.34	0.3	0.34	0.3	0.04	0	0	2	NA	1	2	0	1	1162	75	0.538	0.593	10.7705	0.97	142.5	1.315	0	0	0
307	34710	1.899	2.653	28.177	2.41	509	8.99	307	379	422	2	50	3	5	2	11	11	5	121847.9867	124571.342	1	57	2	1	1	0.28	0.46	0.28	0.46	0.18	0	0	1	1	3	2	0	1	2013	400.5	6.9065	3.3775	37.798	2.159	826.5	8.43	3	3	3
308	34718	0.704	0.963	10.416	0.821	259	2.855	308	52	57	2	55	4	5	2	9	9	2.65	20233.12335	20472.39075	1	51	2	1	1	0.25	0.28	0.25	0.28	0.03	0	0	2	NA	1	2	0	2	1288.5	54.5	0.8725	0.948	11.4325	0.72	252	2.385	0	0	0
309	34731	1.899	2.653	28.177	2.41	509	4.755	309	654	1086	2	49	3	5	2	11	11	3.76	100493.4172	101923.2922	2	46	2	1	1	0.57	0.43	0.57	0.43	0.14	0	0	2	NA	1	2	0	1	1793	870	1.7645	3.756	33.7765	2.7955	444.5	4.095	3	3	3
310	34740	0.704	1.897	15.501	1.25	259	1.485	310	62	57	2	42	1	3	2	11	10	3.5	15620.29459	15726.23967	2	54	2	1	1	0.43	0.35	0.43	0.35	0.08	0	0	2	NA	1	2	0	2	1399.5	59.5	0.8335	2.1205	15.038	1.278	257	2.01	0	2	1
311	34745	1.061	1.438	20.365	1.25	259	4.755	311	310	166	2	61	4	3	2	11	11	3.63	12111.7023	12823.37323	2	52	2	1	1	0.45	0.57	0.45	0.57	0.12	0	0	1	3	2	2	0	1	1641	238	1.2035	1.4495	20.0145	1.3065	222	3.895	1	1	2
312	34761	0.704	0.963	10.416	0.821	171.5	2.855	312	0	47	2	52	1	1	1	5	5	1.71	19663.75923	20844.12733	1	53	2	1	1	0.33	0.34	0.33	0.34	0.01	0	0	1	3	2	2	0	1	444.5	23.5	0.6	0.828	8.3015	0.9705	168.5	2.335	0	0	0
313	34769	1.899	2.653	28.177	2.41	509	4.755	313	13	7	2	70	3	5	1	77	77	NA	55138.79602	58035.73152	1	54	1	1	1	0.2	0.21	0.2	0.21	0.01	0	0	2	NA	1	2	0	2	2221.5	10	1.815	2.415	24.3145	2.0055	523	6.175	3	3	3
314	34771	0.704	0.963	10.416	0.821	259	1.485	314	86	2	2	60	1	3	2	11	11	3.85	9041.895727	7475.904158	2	57	2	1	1	0.44	0.46	0.44	0.46	0.02	0	0	1	3	2	2	0	1	1183.5	44	0.847	0.9795	11.2055	0.871	234.5	1.17	0	0	0
315	34774	0.704	0.963	10.416	0.821	171.5	8.99	315	11	3	2	62	1	2	1	3	3	0.78	7943.666812	6579.15905	1	55	2	1	1	0.35	0.34	0.1	0.2	0.1	0	0	1	2	3	2	0	2	1291	7	0.5715	0.9795	11.378	0.8595	134	10.155	0	0	0
316	34777	1.061	1.438	15.501	1.686	259	4.755	316	102	56	2	74	1	1	1	6	6	0.84	10668.71278	13548.75564	2	55	2	1	1	0.6	0.35	0.6	0.4	0.2	0	0	1	3	2	2	0	2	1453	79	1.0645	1.3215	16.3915	1.6115	242.5	4.015	1	1	1
317	34781	1.372	1.897	28.177	2.41	509	8.99	317	238	315	2	48	4	4	1	12	12	NA	31308.72924	31960.64208	2	53	2	1	1	0.38	0.32	0.38	0.32	0.06	0	0	1	1	3	2	0	2	2585	276.5	1.457	2.0155	37.406	2.1115	445	17.235	2	2	3
318	34807	1.372	2.653	20.365	0.821	346.5	4.755	318	356	422	2	59	3	4	2	8	8	3.98	95610.64649	97747.58588	2	48	2	1	1	0.48	0.46	0.48	0.46	0.02	0	0	1	3	2	2	0	2	2462.5	389	1.4025	2.5975	18.6075	1.0415	300.5	4.37	2	3	2
319	34813	1.061	1.438	20.365	1.25	259	2.855	319	284	117	2	62	3	4	1	5	5	1.79	63114.70296	66554.90636	1	45	2	1	1	0.3	0.19	0.3	0.19	0.11	0	0	1	1	3	2	0	1	2128	200.5	0.935	1.42	23.08	1.241	243	2.73	1	1	2
320	34874	1.899	2.653	28.177	2.41	509	8.99	320	54	0	2	57	2	4	2	9	9	3.1	97750.60625	112790.0941	1	54	2	1	1	0.35	0.36	0.35	0.36	0.01	0	0	2	NA	1	2	0	2	2023.5	27	2.1805	2.7365	32.2	2.4905	510.5	8.14	3	3	3
321	34875	0.704	0.963	15.501	0.821	259	1.485	321	103	548	2	51	3	3	2	10	10	5	119048.5771	116640.874	1	49	2	1	1	0.4	0.45	0.4	0.45	0.05	0	0	2	NA	1	2	0	2	1326.5	325.5	0.831	1.1585	16.616	0.8985	242	1.18	0	0	1
322	34885	1.372	1.897	20.365	1.686	346.5	1.485	322	684	459	2	40	3	5	2	11	7	4.39	89845.4737	92147.62735	2	44	2	1	1	0.39	0.45	0.39	0.45	0.06	0	0	2	NA	1	2	0	1	1138.5	571.5	1.433	1.9615	21.9875	1.704	395.5	0.565	2	2	2
323	34886	1.061	1.438	15.501	1.686	346.5	4.755	323	40	86	2	43	1	1	2	7	7	3.12	21707.38486	23010.42688	1	56	2	1	1	0.37	0.4	0.37	0.4	0.03	0	0	2	NA	1	2	0	2	1505	63	1.144	1.5855	16.5485	1.534	330.5	5.025	1	1	1
324	34887	0.704	0.963	10.416	0.821	171.5	1.485	324	0	43	2	52	3	4	2	11	11	5	100792.6546	102437.1276	2	46	2	1	1	0.4	0.45	0.4	0.45	0.05	0	0	1	3	2	2	0	1	1301.5	21.5	0.8555	1.098	11.8725	0.607	139.5	1.75	0	0	0
325	34905	1.372	1.897	20.365	1.25	259	1.485	325	346	346	2	57	3	4	1	3	3	1.04	90663.16298	92689.52397	1	45	2	1	1	0.29	0.32	0.29	0.32	0.03	0	0	2	NA	1	2	0	1	1789	346	1.211	1.88	19.018	1.072	255	0.84	2	2	2
326	34913	1.061	2.653	20.365	2.41	509	4.755	326	126	126	2	81	3	4	1	6	6	2.05	27055.10151	30730.51468	2	46	2	1	1	0.44	0.37	0.2	0.3	0.1	0	0	2	NA	1	2	0	2	1871	126	1.15	2.51	20.313	2.112	437.5	3.955	1	3	2
327	34922	1.899	2.653	28.177	2.41	509	8.99	327	121	52	2	40	3	5	2	11	11	5	96420.09128	99477.93692	1	47	2	1	1	0.45	0.44	0.45	0.44	0.01	0	0	2	NA	1	2	0	1	2412.5	86.5	4.292	5.371	63.138	6.843	1215	29.075	3	3	3
328	34934	1.372	1.897	28.177	2.41	346.5	4.755	328	16	2	2	66	3	3	1	5	5	1.79	63114.70296	66554.90636	1	45	1	1	1	0.52	0.41	0.52	0.41	0.11	0	0	2	NA	1	1	0	2	2163.5	9	1.54	1.8285	30.2185	2.328	330	5.975	2	2	3
329	34965	0.704	0.963	10.416	0.821	259	1.485	329	47	58	2	59	1	1	1	99	99	NA	14957.63717	16146.67151	1	58	1	1	1	0.56	0.55	0.56	0.55	0.01	0	0	2	NA	1	2	0	2	918.5	52.5	0.709	0.704	11.203	0.8805	277	0.4	0	0	0
330	34994	1.372	1.897	10.416	1.686	509	1.485	330	14	42	2	65	2	1	1	2	2	0.43	37011.88563	39641.13809	2	49	1	1	1	0.48	0.44	0.48	0.44	0.04	0	0	2	NA	1	1	0	2	1832.5	28	1.4985	1.7255	12.7905	1.5715	403.5	2.135	2	2	0
331	34995	1.372	1.438	15.501	1.25	346.5	1.485	331	1	0	2	60	1	1	2	8	8	0.99	6781.421795	5394.326532	2	57	1	1	1	0.38	0.39	0.38	0.39	0.01	0	0	2	NA	1	2	0	1	1655.5	0.5	1.353	1.364	17.4845	1.297	346.5	1.645	2	1	1
332	35007	1.899	1.897	20.365	1.686	509	2.855	332	3	3	2	46	1	1	1	3	3	0.51	17515.36253	18021.00447	2	57	2	2	2	0.41	0.44	0.41	0.44	0.03	0	0	1	1	3	2	0	1	1682	3	1.586	1.716	19.183	1.774	410	2.95	3	2	2
333	35013	1.061	1.438	15.501	1.25	171.5	2.855	333	16	8	2	55	2	2	1	5	5	1.24	59707.37665	68893.69685	1	57	2	1	1	0.47	0.59	0.3	0.5	0.2	0	0	2	NA	1	2	0	1	1194	12	0.937	1.314	14.6165	1.252	219	2.54	1	1	1
334	35029	1.899	1.897	15.501	2.41	509	4.755	334	71	0	2	45	3	5	1	4	4	1.14	26714.27711	27561.48784	2	45	2	1	1	0.5	0.49	0.5	0.49	0.01	0	0	1	3	2	2	0	2	2726.5	35.5	2.3365	2.0675	17.506	2.0975	572	5.875	3	2	1
335	35041	1.372	2.653	20.365	1.686	509	8.99	335	392	307	2	76	3	4	1	4	4	1.67	54497.38543	63032.0954	1	47	2	1	1	0.46	0.47	0.46	0.47	0.01	0	0	1	3	2	2	0	1	1779.5	349.5	1.404	2.672	18.798	1.466	420.5	7.52	2	3	2
336	35053	0.704	0.963	10.416	1.25	171.5	2.855	336	0	2	2	80	3	5	2	8	8	5	38509.29775	44116.96338	1	57	2	1	1	0.39	0.44	0.39	0.44	0.05	0	0	2	NA	1	2	0	2	1350	1	0.7445	1.04	9.898	1.2055	191.5	2.485	0	0	0
337	35055	1.061	2.653	20.365	1.686	259	8.99	337	0	12	2	46	4	4	2	7	7	2.73	30909.29799	31274.81682	1	53	2	1	1	0.54	0.57	0.54	0.57	0.03	0	0	2	NA	1	2	0	2	1749.5	6	1.1165	2.3945	22.331	1.7935	293.5	6.335	1	3	2
338	35077	1.061	1.438	28.177	2.41	259	4.755	338	156	106	2	50	3	3	1	3	3	1.18	46029.49343	46780.48325	2	44	2	1	1	0.41	0.38	0.41	0.38	0.03	0	0	2	NA	1	2	0	1	2226.5	131	0.9915	1.615	42.5195	4.822	234.5	3.8	1	1	3
339	35078	1.899	2.653	28.177	2.41	346.5	2.855	339	0	327	2	47	4	2	2	7	7	1.16	25741.3931	25288.71282	2	57	2	1	1	0.25	0.26	0.25	0.26	0.01	0	0	1	1	3	2	0	1	4573	163.5	1.9865	2.749	29.8265	2.3085	345	3.545	3	3	3
340	35092	1.061	1.438	20.365	1.686	259	4.755	340	33	23	2	72	3	5	1	5	5	1.64	55138.79602	55782.89011	1	54	2	1	1	0.5	0.54	0.5	0.54	0.04	0	0	2	NA	1	2	0	2	2165.5	28	1.1865	1.537	18.614	1.946	276	5.515	1	1	2
341	35122	1.899	2.653	28.177	2.41	509	8.99	341	322	339	2	70	3	3	1	6	6	2.2	53879.44513	54508.82834	2	53	2	1	1	0.42	0.35	0.42	0.35	0.07	0	0	1	3	2	2	0	1	1677	330.5	1.945	2.7055	29.7055	2.9425	426.5	9.815	3	3	3
342	35133	1.061	1.897	10.416	1.25	171.5	2.855	342	499	101	2	51	3	4	2	8	8	3.48	95097.60542	97223.07812	2	54	2	1	1	0.35	0.38	0.35	0.38	0.03	0	0	2	NA	1	2	0	1	1495	300	1.051	1.997	13.2845	1.1795	170	3.525	1	2	0
343	35146	1.372	1.897	20.365	1.686	259	2.855	343	127	1	2	85	3	4	1	6	6	2.57	28429.88335	31038.54056	1	55	2	1	1	0.62	0.55	0.6	0.4	0.2	0	0	2	NA	1	1	0	2	1658.5	64	1.2235	1.8405	18.095	1.507	252.5	3.54	2	2	2
344	35155	0.704	0.963	20.365	1.686	259	4.755	344	0	2	2	41	4	5	2	9	9	5	23486.64378	23916.78788	2	52	2	1	1	0.35	0.36	0.35	0.36	0.01	0	0	2	NA	1	2	0	1	1052.5	1	0.755	0.969	18.9185	1.7515	273	4.135	0	0	2
345	35161	1.372	1.897	15.501	1.686	346.5	8.99	345	0	2	2	62	1	1	1	5	5	0.86	8881.615556	7731.760113	2	54	1	2	2	0.85	0.6	0.9	0.9	0	1	1	2	NA	1	2	0	2	1378.5	1	1.31	2.023	16.071	1.7565	359.5	7.955	2	2	1
346	35166	1.061	0.963	15.501	0.821	259	1.485	346	29	15	2	42	3	4	1	6	6	1.95	33457.51769	34518.58207	1	44	2	1	1	0.28	0.23	0.28	0.23	0.05	0	0	2	NA	1	2	0	2	1567.5	22	0.992	1.217	13.7195	0.759	254.5	2.185	1	0	1
347	35175	0.704	1.438	15.501	0.821	171.5	1.485	347	5	2	2	85	3	5	2	7	7	2.41	29658.7501	34063.13917	2	44	2	1	1	0.37	0.4	0.37	0.4	0.03	0	0	2	NA	1	2	0	1	1226	3.5	0.8545	1.3345	14.8555	0.9995	166.5	1.87	0	1	1
348	35181	1.899	2.653	28.177	2.41	509	8.99	348	197	163	2	66	3	4	1	6	6	2.55	65328.89009	69657.19335	2	44	1	1	1	0.19	0.19	0.19	0.19	0	0	0	1	1	3	2	0	3	1985.5	180	6.601	3.444	48.2065	3.013	881.5	12.355	3	3	3
349	35198	1.372	1.897	15.501	1.686	346.5	2.855	349	151	112	2	61	5	3	2	11	11	5	83716.00209	84852.28904	1	57	1	1	2	0.66	0.68	0.7	0.8	0.1	1	1	2	NA	1	2	0	1	1744.5	131.5	1.351	1.754	15.444	1.573	400	2.625	2	2	1
350	35202	0.704	0.963	10.416	0.821	171.5	2.855	350	86	86	2	48	4	4	1	6	6	1.84	23486.64378	23685.91829	2	52	2	1	1	0.48	0.41	0.48	0.41	0.07	0	0	2	NA	1	2	0	2	1195	86	0.646	0.57	6.664	0.412	204	3.3	0	0	0
351	35232	1.061	1.897	15.501	1.686	259	2.855	351	191	230	2	67	1	3	1	6	6	1.95	10668.71278	8820.96815	1	57	1	1	1	0.33	0.35	0.33	0.35	0.02	0	0	2	NA	1	2	0	2	1317	210.5	0.9605	1.6975	15.061	1.459	279	3.26	1	2	1
352	35235	1.061	0.963	10.416	0.821	171.5	1.485	352	62	189	2	82	5	3	1	12	12	NA	31570.39006	33628.6786	2	57	2	2	2	0.73	0.73	0.8	0.7	0.1	1	1	2	NA	1	2	1	2	813.5	125.5	0.962	0.972	10.8725	0.6725	191	0.255	1	0	0
353	35238	1.899	1.897	20.365	1.686	509	2.855	353	80	163	2	51	3	4	2	11	11	5	75992.48831	77432.30206	2	52	2	1	1	0.48	0.45	0.48	0.45	0.03	0	0	2	NA	1	2	0	2	2090.5	121.5	1.6245	1.715	20.228	1.47	485	3.62	3	2	2
354	35255	1.372	1.438	28.177	1.25	259	4.755	354	95	105	2	45	4	4	1	6	6	1.81	26487.61155	26754.15132	2	51	2	1	1	0.35	0.33	0.35	0.33	0.02	0	0	2	NA	1	2	0	1	1894	100	1.501	1.4935	29.9415	1.38	275	6.195	2	1	3
355	35260	1.372	1.897	20.365	1.25	259	2.855	355	150	119	2	74	3	1	1	4	4	1.19	45085.26615	44502.25423	2	47	2	1	2	0.56	0.59	0.56	0.59	0.03	0	0	2	NA	1	2	0	2	1575.5	134.5	1.392	1.8435	18.284	1.064	227	2.63	2	2	2
356	35298	1.061	1.438	15.501	0.821	259	4.755	356	11	2	2	52	3	4	1	6	6	3.35	107145.5864	108893.71	1	46	2	1	1	0.4	0.28	0.4	0.28	0.12	0	0	2	NA	1	2	0	1	1793	6.5	1.169	1.3925	16.5855	0.965	239.5	3.89	1	1	1
357	35313	1.899	2.653	20.365	2.41	509	4.755	357	1421	379	2	76	5	1	1	5	5	2.29	61574.64395	65825.69638	2	47	2	1	1	0.51	0.43	0.51	0.43	0.08	0	0	1	1	3	2	0	1	1389	900	1.601	2.9775	19.583	2.005	467	5.48	3	3	2
358	35349	1.372	2.653	20.365	2.41	509	8.99	358	325	259	2	63	3	3	2	11	11	4.82	77071.58309	82177.88726	2	47	2	1	1	0.4	0.37	0.4	0.37	0.03	0	0	1	1	3	2	0	1	1908.5	292	1.5305	2.76	17.877	2.2315	467	11.165	2	3	2
359	35352	0.704	1.438	10.416	1.686	171.5	4.755	359	0	3	2	85	4	4	1	2	2	0.78	19373.06753	19353.64823	2	49	2	1	2	0.25	0.34	0.25	0.34	0.09	0	0	1	3	2	1	0	2	1419.5	1.5	0.8375	1.4995	11.643	1.493	198.5	4.365	0	1	0
360	35375	1.372	2.653	20.365	1.25	346.5	8.99	360	142	47	2	65	3	4	1	5	5	1.56	74588.85874	75417.25293	1	46	2	1	1	0.23	0.2	0.23	0.2	0.03	0	0	1	3	2	2	0	1	1851	94.5	1.5455	3.582	19.0765	1.239	315.5	8.735	2	3	2
361	35396	1.899	2.653	20.365	2.41	509	8.99	361	1	119	2	83	3	5	2	11	11	5	30046.33999	32005.26533	2	49	2	1	1	0.44	0.49	0.44	0.49	0.05	0	0	1	3	2	2	0	1	1621	60	1.8005	2.6915	21.42	2.679	674	10.72	3	3	2
362	35397	1.061	1.897	20.365	1.25	259	2.855	362	502	103	2	49	3	3	2	7	7	2.73	85351.40164	88058.21728	1	46	2	1	1	0.38	0.32	0.38	0.32	0.06	0	0	2	NA	1	2	0	1	1852.5	302.5	1.0055	1.72	20.502	1.3135	243.5	3.36	1	2	2
363	35414	1.061	1.438	28.177	1.25	259	2.855	363	6	106	2	42	5	5	1	6	6	1.4	31715.05108	32375.42439	1	49	2	1	1	0.25	0.2	0.25	0.2	0.05	0	0	2	NA	1	2	0	1	1935.5	56	1.04	1.524	24.6895	1.141	265.5	2.66	1	1	3
364	35424	0.704	1.438	10.416	0.821	171.5	1.485	364	295	299	2	50	4	4	2	10	10	5	23486.64378	23916.78788	2	52	2	1	1	0.6	0.4	0.6	0.4	0.2	0	0	1	1	3	2	0	1	1646	297	0.8735	1.3775	10.249	0.8255	140	1.125	0	1	0
365	35430	1.372	2.653	20.365	1.686	346.5	8.99	365	337	364	2	66	3	3	1	6	6	2.27	62731.71317	64773.62135	2	44	2	1	1	0.21	0.29	0.21	0.29	0.08	0	0	2	NA	1	2	0	1	2264.5	350.5	1.327	3.0105	20.1395	1.648	317.5	7.385	2	3	2
366	35437	1.899	2.653	20.365	1.686	509	4.755	366	109	191	2	66	3	2	1	6	6	1.89	70166.29739	69388.46536	2	46	2	1	1	0.21	0.26	0.21	0.26	0.05	0	0	2	NA	1	2	0	1	1907.5	150	1.792	2.216	22.7825	1.6865	457	5.03	3	3	2
367	35455	0.704	0.963	10.416	0.821	171.5	1.485	367	193	207	2	53	4	5	1	5	5	1.07	25713.05915	26017.12971	1	47	2	1	1	0.45	0.45	0.45	0.45	0	0	0	1	1	3	2	0	2	621	200	0.4025	0.713	7.416	0.3835	89.5	0.425	0	0	0
368	35485	1.372	1.438	15.501	1.25	346.5	2.855	368	193	12	2	85	3	1	1	5	5	2.04	31854.8911	33931.7282	2	46	2	1	1	0.38	0.48	0.38	0.48	0.1	0	0	2	NA	1	1	0	1	1714	102.5	1.2295	1.6455	15.662	1.214	327	3.445	2	1	1
369	35501	1.899	2.653	28.177	2.41	509	8.99	369	0	0	2	54	3	5	2	11	11	5	104971.5342	107317.6935	1	50	2	1	1	0.21	0.22	0.21	0.22	0.01	0	0	2	NA	1	2	0	2	2637.5	0	2.4665	4.1215	32.585	2.83	634.5	10.5	3	3	3
370	35537	1.899	2.653	28.177	2.41	509	8.99	370	0	13	2	53	3	5	2	11	11	5	121847.9867	124571.342	2	55	2	1	1	0.32	0.28	0.32	0.28	0.04	0	0	1	3	2	2	0	2	2468.5	6.5	1.9	2.4655	26.853	2.455	446.5	6.555	3	3	3
371	35543	1.061	1.438	15.501	0.821	171.5	2.855	371	0	45	2	54	4	4	2	9	9	3.73	25327.10449	25854.46747	2	52	2	1	1	0.4	0.44	0.4	0.44	0.04	0	0	2	NA	1	2	0	2	1550.5	22.5	1.0505	1.34	14.9845	0.9885	218.5	3.63	1	1	1
372	35549	0.704	0.963	10.416	0.821	171.5	1.485	372	76	76	2	70	1	3	1	4	4	1.94	9128.327099	12049.42541	2	54	2	1	1	0.29	0.32	0.29	0.32	0.03	0	0	2	NA	1	2	0	1	972	76	0.541	0.7	9.321	0.51	136	1.32	0	0	0
373	35551	1.899	2.653	20.365	2.41	346.5	8.99	373	83	109	2	80	3	2	1	6	6	0.91	28421.38953	30274.3733	1	52	2	1	1	0.3	0.3	0.3	0.3	0	0	0	2	NA	1	1	0	2	1081	96	1.679	2.2885	21.346	2.4485	355.5	10.93	3	3	2
374	35559	1.899	2.653	28.177	2.41	346.5	8.99	374	150	68	2	62	3	3	1	2	2	0.67	42264.98463	45065.21084	1	46	1	1	1	0.38	0.28	0.38	0.28	0.1	0	0	2	NA	1	2	0	2	1711	109	2.0855	2.7695	29.056	2.707	379	6.34	3	3	3
375	35580	1.899	2.653	28.177	2.41	509	8.99	375	335	250	2	44	3	5	1	6	6	3.13	97554.91394	100648.7491	1	54	2	1	1	0.58	0.57	0.58	0.57	0.01	0	0	2	NA	1	2	0	1	3387	292.5	2.735	4.1945	45.5015	3.818	819	15.675	3	3	3
376	35588	1.061	1.438	15.501	1.686	259	4.755	376	166	118	2	67	1	3	1	3	3	0.75	10668.71278	8836.115599	1	57	1	1	1	0.28	0.33	0.28	0.33	0.05	0	0	1	3	2	2	0	2	1386	142	1.009	1.467	16.9275	1.491	279.5	4.42	1	1	1
377	35594	1.061	1.897	15.501	1.25	346.5	2.855	377	185	195	2	49	1	5	2	11	11	5	19915.67058	20652.25567	2	58	2	1	1	0.54	0.43	0.54	0.43	0.11	0	0	1	3	2	2	0	1	1605	190	1.189	1.9605	15.7905	1.1835	302.5	2.62	1	2	1
378	35609	0.704	1.438	10.416	1.686	346.5	8.99	378	102	139	2	64	3	4	2	7	7	3.03	66182.6286	65448.95774	2	49	2	1	1	0.34	0.33	0.34	0.33	0.01	0	0	1	3	2	2	0	2	857.5	120.5	0.777	1.349	12.1515	1.468	345.5	8.035	0	1	0
379	35624	0.704	1.438	10.416	0.821	171.5	1.485	379	0	0	2	62	3	4	1	3	3	1.04	35787.69964	41469.73036	1	55	2	2	2	0.23	0.28	0.23	0.28	0.05	0	0	1	1	3	2	0	1	1274.5	0	0.538	1.2645	8.989	0.993	151	1.945	0	1	0
380	35625	1.899	1.897	20.365	2.41	509	8.99	380	103	142	2	63	3	3	2	11	11	5	53648.09851	54376.27033	1	44	2	1	1	0.3	0.26	0.3	0.26	0.04	0	0	2	NA	1	2	0	1	1740	122.5	1.599	1.994	19.0785	1.9615	580	7.975	3	2	2
381	35633	1.372	1.897	15.501	1.686	346.5	8.99	381	0	0	2	58	3	5	1	1	1	0.33	52553.89122	53411.32923	1	46	2	1	1	0.21	0.38	0.21	0.38	0.17	0	0	1	3	2	2	0	2	1805	0	1.244	2.0605	15.544	1.539	348.5	9.49	2	2	1
382	35654	1.372	1.897	28.177	2.41	346.5	1.485	382	179	56	2	56	1	1	2	9	9	2.35	22044.50662	23796.90074	2	55	1	1	1	0.47	0.46	0.47	0.46	0.01	0	0	2	NA	1	2	0	2	1227	117.5	1.5445	1.8335	30.857	2.268	373.5	1.45	2	2	3
383	35659	1.899	2.653	28.177	2.41	509	2.855	383	15	161	2	53	4	3	2	8	8	5	19017.55422	19365.84957	2	45	2	1	1	0.36	0.31	0.36	0.31	0.05	0	0	1	3	2	2	0	1	3340	88	2.7745	2.5795	35.7155	2.4855	623	2.97	3	3	3
384	35667	0.704	0.963	15.501	1.25	171.5	1.485	384	30	15	2	73	3	4	1	4	4	1.43	60379.72708	69998.37604	1	46	1	1	1	0.59	0.61	0.7	0.7	0	0	0	2	NA	1	1	0	2	1103	22.5	0.678	1.0435	15.2295	1.1215	144.5	2.155	0	0	1
385	35675	1.061	0.963	15.501	0.821	259	1.485	385	4	4	2	70	3	3	1	4	4	1.21	38216.03605	39386.3121	2	50	1	1	1	0.28	0.37	0.28	0.37	0.09	0	0	2	NA	1	2	0	2	1051	4	1.0115	1.0955	16.864	0.8615	264	1.4	1	0	1
386	35686	0.704	2.653	15.501	1.25	171.5	4.755	386	562	602	2	54	3	3	1	1	1	0.46	46631.02135	45687.93025	2	49	1	1	1	0.43	0.43	0.43	0.43	0	0	0	1	1	3	2	0	1	1372.5	582	0.8915	3.092	13.6545	1.3035	184	5.75	0	3	1
387	35689	1.899	2.653	28.177	2.41	346.5	8.99	387	6	8	2	71	3	1	2	7	7	3.18	56799.66094	56065.16645	2	46	2	1	1	0.38	0.38	0.38	0.38	0	0	0	2	NA	1	1	1	2	1635	7	2.032	2.621	28.33	3.117	400	10.765	3	3	3
388	35696	1.899	1.897	20.365	1.686	346.5	4.755	388	284	95	2	51	1	5	2	11	11	5	17838.36543	18498.12096	1	55	2	1	1	0.47	0.43	0.47	0.43	0.04	0	0	2	NA	1	2	0	1	1516	189.5	1.58	2.0645	19.9655	1.6475	313	6.01	3	2	2
389	35708	1.899	2.653	28.177	2.41	509	8.99	389	2	69	2	66	1	3	1	5	5	2.04	8476.777244	7008.660148	2	57	2	1	1	0.58	0.42	0.58	0.42	0.16	0	0	2	NA	1	1	0	1	2505	35.5	3.7135	4.488	57.309	5.067	741	27.095	3	3	3
390	35709	0.704	1.897	20.365	1.25	171.5	1.485	390	299	575	2	45	3	3	2	9	9	3.1	90393.99848	92950.24721	1	45	2	1	1	0.24	0.2	0.24	0.2	0.04	0	0	1	1	3	2	0	2	1730	437	0.731	1.999	19.603	1.076	191	1.58	0	2	2
391	35718	1.061	1.438	15.501	0.821	346.5	2.855	391	197	176	2	77	3	3	1	5	5	1.87	67087.41664	77774.61815	1	52	2	1	1	0.48	0.5	0.48	0.5	0.02	0	0	2	NA	1	1	0	2	2031	186.5	1.1165	1.6625	14.373	1.02	341	2.67	1	1	1
392	35722	0.704	0.963	10.416	0.821	171.5	1.485	392	153	307	2	40	3	3	2	11	1	0	110383.2901	113211.694	2	47	2	1	1	0.28	0.4	0.28	0.4	0.12	0	0	1	1	3	2	0	1	1724.5	230	0.464	0.5255	7.434	0.5615	114	1.105	0	0	0
393	35724	1.899	1.897	20.365	1.686	509	2.855	393	244	38	2	70	3	5	2	10	10	5	54497.38543	57853.97421	1	47	2	1	1	0.56	0.52	0.56	0.52	0.04	0	0	1	3	2	1	0	1	1942.5	141	1.663	2.122	17.922	1.75	401	3.255	3	2	2
394	35729	1.372	2.653	10.416	0.821	171.5	8.99	394	135	199	2	41	3	4	1	4	4	1.66	121486.2394	125339.0274	1	57	2	1	1	0.46	0.42	0.46	0.42	0.04	0	0	1	1	3	2	0	1	2763.5	167	1.304	3.6215	8.1435	0.7595	133.5	6.78	2	3	0
395	35737	1.899	2.653	28.177	2.41	509	8.99	395	90	196	2	77	3	5	1	6	6	3.45	54497.38543	57853.97421	1	47	2	1	1	0.58	0.6	0.6	0.7	0.1	0	0	1	2	3	2	0	1	2005.5	143	1.915	2.4115	27.1035	3.549	599	11.865	3	3	3
396	35751	1.372	1.438	20.365	1.25	346.5	8.99	396	72	109	2	58	3	3	2	9	9	4.68	90725.07885	92752.82368	1	55	2	1	1	0.28	0.26	0.28	0.26	0.02	0	0	2	NA	1	2	0	1	1536	90.5	1.22	1.502	18.2705	1.104	322.5	7.875	2	1	2
397	35756	0.704	0.963	15.501	0.821	259	1.485	397	10	144	2	80	3	3	2	7	7	1.16	28238.08201	30079.11472	2	44	2	2	1	0.69	0.58	0.8	0.6	0.2	1	1	1	3	2	2	1	2	945.5	77	0.605	0.8275	13.3445	0.833	264	0.685	0	0	1
398	35770	1.372	1.897	20.365	1.686	346.5	2.855	398	253	292	2	43	4	4	1	4	4	0.93	23817.98146	24099.64171	1	44	2	1	1	0.51	0.52	0.51	0.52	0.01	0	0	1	1	3	2	0	1	1897	272.5	1.5295	1.971	20.684	1.8855	348	2.51	2	2	2
399	35775	1.372	2.653	28.177	2.41	509	8.99	399	340	251	2	42	1	4	2	11	11	3.85	17515.36253	18021.00447	2	57	2	1	1	0.54	0.52	0.54	0.52	0.02	0	0	1	3	2	2	0	2	1730.5	295.5	1.531	3.2225	25.68	2.2645	416	8.6	2	3	3
400	35778	1.372	2.653	15.501	1.25	171.5	1.485	400	408	1018	2	47	3	3	2	11	11	5	106827.4882	109564.7801	1	46	2	1	1	0.38	0.31	0.38	0.31	0.07	0	0	1	3	2	2	0	1	1246	713	1.279	2.27	15.1595	1.0625	199.5	1.72	2	3	1
401	35808	1.899	2.653	28.177	2.41	509	8.99	401	430	236	2	50	3	5	2	11	11	5	76097.07914	77797.88184	1	51	2	1	1	0.15	0.19	0.15	0.19	0.04	0	0	2	NA	1	2	0	1	1768	333	1.8265	3.102	24.8935	4.023	883	17.395	3	3	3
402	35867	1.899	2.653	28.177	2.41	509	8.99	402	252	190	2	66	3	3	2	8	8	4.09	70166.29739	70945.574	2	56	2	1	1	0.26	0.27	0.26	0.27	0.01	0	0	1	3	2	2	0	1	2396.5	221	2.3975	3.2255	30.5975	4.769	914.5	23.215	3	3	3
403	35880	1.372	1.438	20.365	2.41	509	1.485	403	528	342	2	51	3	4	1	5	5	0.94	46644.47114	47528.23416	2	54	2	1	1	0.32	0.34	0.1	0.1	0	0	0	1	1	3	2	0	1	1513	435	1.524	1.5475	19.0105	1.967	500	1.915	2	1	2
404	35882	1.372	1.438	20.365	1.25	346.5	2.855	404	4	111	2	76	4	2	1	2	2	0.7	18325.34342	19728.58044	1	52	1	1	1	0.51	0.49	0.51	0.49	0.02	0	0	1	1	3	2	0	1	1834.5	57.5	1.5025	1.584	21.0315	1.3915	345.5	2.505	2	1	2
405	35902	1.372	2.653	28.177	1.686	346.5	4.755	405	43	8	2	50	1	1	2	10	10	3.41	29947.18965	32327.79538	1	57	2	1	1	0.37	0.32	0.37	0.32	0.05	0	0	2	NA	1	2	0	2	1913.5	25.5	1.5535	2.3865	23.926	1.5995	365.5	5.745	2	3	3
406	35904	0.704	1.438	10.416	1.25	346.5	2.855	406	420	5	2	64	4	2	2	8	8	2.5	15152.31039	15048.64163	2	52	1	1	1	0.55	0.62	0.5	0.7	0.2	0	0	1	3	2	1	0	1	584.5	212.5	0.6585	1.4055	10.53	1.095	357	2.43	0	1	0
407	35927	1.372	1.897	20.365	1.25	346.5	4.755	407	148	38	2	50	3	3	2	11	11	5	110711.9763	111268.1804	2	47	2	1	1	0.19	0.41	0.19	0.41	0.22	0	0	2	NA	1	2	0	1	2289.5	93	1.471	1.9725	22.589	1.2765	380	4.295	2	2	2
408	35928	1.372	2.653	28.177	2.41	346.5	8.99	408	2	0	2	62	3	4	2	11	11	5	53648.09851	54376.27033	1	44	2	1	1	0.39	0.36	0.39	0.36	0.03	0	0	1	3	2	2	0	1	1404	1	1.528	2.5305	32.584	2.596	397.5	10.905	2	3	3
409	35937	1.899	1.438	15.501	1.686	509	2.855	409	53	54	2	54	2	1	1	4	4	1.14	80601.15385	78971.03235	2	49	1	1	1	0.28	0.34	0.28	0.34	0.06	0	0	2	NA	1	2	0	2	1852.5	53.5	1.6075	1.4	14.0005	1.5525	485	2.365	3	1	1
410	35941	1.061	1.438	10.416	0.821	171.5	1.485	410	302	142	2	51	3	3	2	8	8	2.98	119048.5771	116640.874	1	49	2	1	1	0.52	0.55	0.52	0.55	0.03	0	0	1	3	2	2	0	1	1377	222	1.1105	1.4165	10.1455	0.607	174	1.33	1	1	0
411	35947	0.704	1.438	10.416	1.25	259	2.855	411	102	1	2	60	1	1	1	2	2	0.39	7005.231606	5572.357517	1	53	2	1	1	0.34	0.32	0.34	0.32	0.02	0	0	2	NA	1	2	0	2	1145.5	51.5	0.7895	1.4805	10.25	1.3125	245	2.78	0	1	0
412	35957	0.704	0.963	10.416	1.25	171.5	1.485	412	106	51	2	59	3	2	1	3	3	1.33	46644.47114	45701.10803	2	54	2	1	2	0.57	0.39	0.57	0.39	0.18	0	0	1	1	3	2	0	1	1231.5	78.5	0.771	1.0265	10.3285	1.277	214.5	0.465	0	0	0
413	35959	1.372	1.897	20.365	1.686	259	2.855	413	213	250	2	43	2	5	2	11	11	5	67830.7961	69748.98082	2	52	2	1	1	0.28	0.24	0.28	0.24	0.04	0	0	1	2	3	2	0	1	1776	231.5	1.329	1.737	21.6605	1.7495	285	3.645	2	2	2
414	35976	1.372	1.438	28.177	1.25	346.5	4.755	414	149	239	2	59	3	3	2	11	11	5	95097.60542	97223.07812	2	54	2	2	2	0.28	0.34	0.28	0.34	0.06	0	0	2	NA	1	2	0	1	2311.5	194	1.2345	1.452	24.6335	1.3945	301.5	3.845	2	1	3
415	35980	1.899	2.653	28.177	2.41	509	8.99	415	296	196	2	54	3	5	2	11	11	5	95070.18431	93147.43328	2	49	2	1	1	0.3	0.32	0.3	0.32	0.02	0	0	2	NA	1	1	0	1	1771	246	2.425	3.3585	38.8545	2.8625	554	10.925	3	3	3
416	35982	1.061	1.897	20.365	1.25	259	4.755	416	303	132	2	59	3	4	2	10	10	5	95070.18431	93147.43328	2	49	2	1	1	0.35	0.28	0.35	0.28	0.07	0	0	2	NA	1	2	0	2	1795.5	217.5	1.108	1.81	20.554	1.31	232	3.96	1	2	2
417	35983	1.899	2.653	28.177	2.41	509	8.99	417	1	8	2	67	3	5	2	11	11	5	53648.09851	54376.27033	1	44	2	1	1	0.43	0.46	0.43	0.46	0.03	0	0	2	NA	1	2	0	1	2357.5	4.5	2.0525	2.5375	29.4245	2.158	538	8.07	3	3	3
418	36007	1.061	0.963	15.501	0.821	171.5	1.485	418	57	110	2	45	3	4	2	11	10	5	89845.4737	91123.84396	2	44	2	1	1	0.35	0.36	0.35	0.36	0.01	0	0	1	3	2	2	0	1	1309.5	83.5	1.1805	1.2085	13.8065	0.639	209.5	1.09	1	0	1
419	36024	1.372	2.653	28.177	2.41	346.5	8.99	419	254	339	2	50	3	5	2	10	10	5	52553.89122	53411.32923	1	46	2	1	1	0.37	0.34	0.37	0.34	0.03	0	0	2	NA	1	2	0	1	2464.5	296.5	1.267	2.3795	36.536	2.564	345.5	9.42	2	3	3
420	36036	0.704	0.963	10.416	0.821	171.5	1.485	420	30	157	2	55	1	2	1	5	5	1.24	17838.36543	19256.39883	1	55	2	1	1	0.74	0.68	0.8	0.7	0.1	1	0	2	NA	1	2	0	1	937.5	93.5	0.566	0.578	8.998	0.721	193.5	1.355	0	0	0
421	36065	1.372	1.897	20.365	1.25	259	2.855	421	109	244	2	55	3	4	2	11	11	5	110711.9763	112518.287	2	47	2	1	1	0.26	0.35	0.26	0.35	0.09	0	0	2	NA	1	2	0	1	1494.5	176.5	1.3075	1.807	18.0005	1.1015	240.5	2.305	2	2	2
422	36069	1.061	0.963	15.501	1.25	346.5	1.485	422	0	2	2	40	4	5	2	10	10	3.62	27793.82772	28122.50447	1	52	2	1	1	0.64	0.63	0.6	0.5	0.1	0	0	2	NA	1	2	0	2	1545.5	1	1.094	1.2115	14.9495	1.279	381.5	1.785	1	0	1
423	36081	0.704	0.963	10.416	0.821	171.5	4.755	423	147	5	2	59	3	5	1	5	5	2.09	90725.07885	92752.82368	1	55	2	1	1	0.53	0.5	0.53	0.5	0.03	0	0	1	1	3	2	0	1	924.5	76	0.571	1.22	10.868	0.864	74.5	4.125	0	0	0
424	36100	1.061	1.897	10.416	0.821	259	4.755	424	403	284	2	80	3	3	1	2	2	0.75	28410.48121	31017.35813	2	47	2	2	2	0.27	0.24	0.27	0.24	0.03	0	0	2	NA	1	2	0	1	819	343.5	0.976	2.073	9.411	0.9305	263.5	5.15	1	2	0
425	36101	1.899	2.653	28.177	2.41	346.5	8.99	425	0	229	2	43	3	4	2	7	7	1.71	43759.0558	44381.68344	2	46	2	1	1	0.35	0.31	0.35	0.31	0.04	0	0	1	3	2	2	0	1	3726	114.5	2.163	4.696	32.757	2.9965	392	17.23	3	3	3
426	36102	0.704	0.963	10.416	0.821	171.5	4.755	426	61	96	2	50	3	4	1	12	12	NA	85702.30511	87617.78877	2	51	2	1	1	0.61	0.48	0.8	0.7	0.1	1	0	1	3	2	2	0	2	1426	78.5	0.483	1.143	9.6865	0.806	123	5.495	0	0	0
427	36112	0.704	0.963	10.416	1.25	171.5	2.855	427	151	136	2	74	3	3	1	6	6	1.55	43428.16878	50229.35423	1	44	1	1	1	0.25	0.3	0.25	0.3	0.05	0	0	1	1	3	2	0	1	742.5	143.5	0.6475	1.063	12.7435	1.105	213	3.48	0	0	0
428	36129	1.899	1.438	28.177	2.41	259	2.855	428	154	142	2	68	4	4	1	6	6	2.55	15430.20256	16336.86509	2	57	2	1	1	0.39	0.39	0.39	0.39	0	0	0	1	3	2	2	0	1	1581.5	148	1.8415	1.5325	35.085	2.0055	290	2.51	3	1	3
429	36133	1.061	1.438	15.501	1.25	259	2.855	429	0	4	2	43	4	5	2	11	11	5	18968.29236	19192.60247	2	56	2	1	1	0.48	0.54	0.48	0.54	0.06	0	0	2	NA	1	2	0	2	1615	2	1.138	1.318	16.0715	1.152	225.5	2.79	1	1	1
430	36134	1.372	1.438	15.501	2.41	509	1.485	430	0	0	2	44	4	4	1	6	6	1.81	31305.27532	31675.4768	2	58	2	1	1	0.56	0.49	0.56	0.49	0.07	0	0	2	NA	1	2	0	2	1696.5	0	1.4715	1.5325	15.702	2.06	418.5	1.835	2	1	1
431	36155	1.372	1.897	28.177	2.41	346.5	4.755	431	0	0	2	53	4	4	2	11	11	4.49	27793.82772	28122.50447	1	52	2	1	1	0.36	0.35	0.36	0.35	0.01	0	0	2	NA	1	2	0	2	2448.5	0	1.4055	1.8385	26.613	2.637	330	5.715	2	2	3
432	36160	1.372	2.653	20.365	1.25	259	2.855	432	568	568	2	47	3	4	2	8	8	2.83	89845.4737	91123.84396	2	50	2	1	1	0.46	0.37	0.46	0.37	0.09	0	0	2	NA	1	2	0	1	1573.5	568	1.3975	2.667	22.0505	1.334	290.5	2.67	2	3	2
433	36171	1.899	2.653	20.365	1.686	346.5	4.755	433	311	703	2	45	3	4	2	11	11	3.63	104659.8905	107619.5639	1	50	2	1	1	0.33	0.37	0.33	0.37	0.04	0	0	2	NA	1	2	0	1	2131.5	507	1.835	2.9845	22.948	1.5145	368.5	4.745	3	3	2
434	36174	1.899	2.653	28.177	1.686	509	8.99	434	0	2	2	78	4	4	1	99	99	NA	15703.94312	16724.44897	1	44	2	1	1	0.57	0.53	0.57	0.53	0.04	0	0	2	NA	1	2	1	1	1838	1	2.154	2.216	29.2845	1.912	536	7.69	3	3	3
435	36176	0.704	0.963	10.416	0.821	171.5	1.485	435	0	0	2	41	3	3	1	2	1	0.2	51022.68318	51748.66167	2	53	2	1	1	0.28	0.5	0.3	0.3	0	0	0	1	1	3	2	0	1	294	0	0.416	0.152	3.5015	0.2685	19	1.76	0	0	0
436	36184	1.899	2.653	20.365	1.686	509	2.855	436	295	373	2	59	3	5	2	10	10	4.92	85702.30511	87617.78877	2	51	1	1	1	0.48	0.44	0.48	0.44	0.04	0	0	2	NA	1	2	0	2	2900	334	2.41	2.5955	23.125	1.9565	587	3.61	3	3	2
437	36194	1.899	1.438	20.365	1.25	509	4.755	437	44	16	2	46	3	3	2	11	11	5	117174.4613	118841.6833	2	53	2	1	1	0.26	0.22	0.26	0.22	0.04	0	0	2	NA	1	2	0	2	1262	30	1.897	1.5885	19.0625	1.437	659.5	5.9	3	1	2
438	36197	0.704	0.963	10.416	0.821	171.5	2.855	438	186	167	2	60	4	2	1	3	3	1.22	13659.25539	14461.85893	2	51	2	1	1	0.32	0.3	0.32	0.3	0.02	0	0	1	1	3	2	0	2	1095.5	176.5	0.585	1.1445	9.3205	0.7045	183	2.97	0	0	0
439	36218	1.061	1.438	20.365	1.686	259	2.855	439	2	5	2	54	4	5	2	8	8	5	27793.82772	28302.85536	1	52	2	1	1	0.6	0.65	0.6	0.8	0.2	1	0	2	NA	1	2	0	1	1540	3.5	0.9155	1.5415	19.0295	1.598	281.5	3.165	1	1	2
440	36266	1.061	1.897	15.501	0.821	259	8.99	440	154	189	2	85	3	1	2	9	9	4.29	24355.77192	30399.78124	1	44	1	2	2	0.3	0.21	0.3	0.21	0.09	0	0	2	NA	1	1	0	2	1325	171.5	1.0795	1.7795	14.2735	0.7795	297	38.515	1	2	1
441	36268	1.372	2.653	28.177	2.41	509	1.485	441	455	607	2	49	3	5	2	11	11	5	71945.79963	74227.47295	2	56	2	1	1	0.4	0.33	0.4	0.33	0.07	0	0	1	1	3	2	0	1	2264	531	1.451	2.2645	23.9915	2.0615	473.5	2.17	2	3	3
442	36277	1.899	2.653	28.177	2.41	346.5	8.99	442	167	237	2	65	3	5	2	11	11	5	66558.86862	70790.47261	2	53	2	1	1	0.41	0.44	0.41	0.44	0.03	0	0	1	3	2	2	0	1	1478.5	202	1.6745	2.3465	29.317	2.309	351.5	7.555	3	3	3
443	36279	1.899	2.653	28.177	2.41	509	8.99	443	247	154	2	76	3	3	1	77	77	NA	43428.16878	45709.83999	1	44	2	1	1	0.49	0.54	0.49	0.54	0.05	0	0	2	NA	1	1	0	1	2214	200.5	2.2335	3.191	30.0805	2.6465	623.5	9.97	3	3	3
444	36280	1.372	1.897	20.365	2.41	346.5	2.855	444	7	0	2	52	1	2	2	7	7	1.2	14902.08351	15481.62555	1	55	2	1	1	0.44	0.54	0.44	0.54	0.1	0	0	2	NA	1	2	0	2	2175	3.5	1.37	1.7685	21.702	2.418	347	3.51	2	2	2
445	36281	1.061	0.963	15.501	1.25	259	1.485	445	102	102	2	66	4	4	1	6	6	2.76	14956.84957	14854.51811	2	50	2	1	1	0.18	0.24	0.18	0.24	0.06	0	0	2	NA	1	2	0	1	1882	102	1.099	1.211	14.5055	1.206	233	1.765	1	0	1
446	36307	1.061	1.897	20.365	1.25	346.5	8.99	446	5	97	2	40	4	4	1	5	5	1.2	25000.3915	25520.95164	2	44	2	2	2	0.48	0.42	0.48	0.42	0.06	0	0	2	NA	1	2	0	2	1698	51	1.1305	2.1385	20.5615	1.08	368	6.915	1	2	2
447	36309	1.899	1.897	15.501	1.686	346.5	8.99	447	0	43	2	47	4	5	2	11	11	5	23518.96918	23949.7053	1	51	2	1	1	0.63	0.59	0.7	0.6	0.1	0	0	1	3	2	2	0	1	2500	21.5	1.6025	2.0205	16.535	1.843	371	11.67	3	2	1
448	36323	1.899	2.653	20.365	1.25	509	4.755	448	32	65	2	50	3	3	2	7	7	1.95	110711.9763	111268.1804	1	45	2	1	1	0.6	0.55	0.7	0.6	0.1	0	0	2	NA	1	2	0	1	2689	48.5	1.769	2.2695	17.7395	1.443	509	3.975	3	3	2
449	36329	1.061	0.963	20.365	1.25	259	1.485	449	127	3	2	41	1	4	2	10	10	3.5	19035.52273	19585.04938	2	57	2	1	1	0.59	0.54	0.59	0.54	0.05	0	0	1	3	2	2	0	1	1762	65	1.021	1.117	20.1585	1.4365	262.5	2.165	1	0	2
450	36331	1.061	1.897	20.365	1.686	346.5	4.755	450	3	4	2	85	3	2	1	3	3	1.1	30304.45868	34960.89692	1	47	1	1	1	0.42	0.22	0.42	0.22	0.2	0	0	1	3	2	2	0	2	1475	3.5	1.196	1.75	19.8915	1.8945	349.5	4.1	1	2	2
451	36333	1.061	1.897	15.501	1.686	259	8.99	451	74	24	2	79	3	3	1	5	5	1.13	50781.36044	50124.69051	2	44	2	1	1	0.31	0.38	0.31	0.38	0.07	0	0	2	NA	1	1	0	2	1042	49	1.1685	1.931	15.1495	1.4785	297	7.155	1	2	1
452	36336	1.899	2.653	20.365	1.686	509	4.755	452	2	4	2	45	3	5	2	11	11	5	75766.87871	77909.48763	2	52	2	1	1	0.39	0.36	0.39	0.36	0.03	0	0	2	NA	1	2	0	1	2236	3	1.72	2.646	22.1965	1.822	422.5	5.62	3	3	2
453	36342	1.899	2.653	20.365	2.41	509	8.99	453	0	1	2	41	3	4	2	11	11	2.2	99712.03434	98590.1618	1	53	2	1	1	0.14	0.14	0.14	0.14	0	0	0	2	NA	1	2	0	3	2886.5	0.5	2.338	4.766	21.231	2.3685	455.5	10.55	3	3	2
454	36347	1.899	2.653	28.177	2.41	509	8.99	454	124	142	2	47	3	2	2	9	9	3.1	106827.4882	105625.5588	1	46	2	1	1	0.59	0.63	0.6	0.7	0.1	0	0	1	3	2	2	0	1	2185	133	2.238	3.915	25.11	2.11	550	10.47	3	3	3
455	36358	0.704	2.653	15.501	1.686	346.5	8.99	455	130	95	2	47	1	1	2	7	7	2.68	14957.63717	16146.67151	1	58	2	1	1	0.3	0.36	0.3	0.36	0.06	0	0	2	NA	1	2	0	2	1019.5	112.5	0.7575	2.447	17.0955	1.5295	322	43.045	0	3	1
456	36379	1.061	1.438	10.416	1.686	346.5	4.755	456	237	123	2	58	1	3	2	9	9	3.73	19238.36328	19793.74563	1	54	2	1	1	0.39	0.45	0.39	0.45	0.06	0	0	2	NA	1	2	0	1	1251	180	1.118	1.54	11.6285	1.4545	354	3.76	1	1	0
457	36389	1.899	2.653	28.177	2.41	509	2.855	457	355	201	2	49	3	4	2	11	11	5	75766.87871	78169.73289	2	52	2	1	1	0.65	0.49	0.6	0.7	0.1	0	0	1	3	2	2	0	1	1718.5	278	4.04	5.256	29.956	3.554	598.5	3.12	3	3	3
458	36394	0.704	2.653	10.416	1.25	259	4.755	458	432	355	2	54	3	5	2	11	11	5	121847.9867	124571.342	1	57	2	1	1	0.39	0.28	0.39	0.28	0.11	0	0	2	NA	1	2	0	1	1185	393.5	0.813	2.334	12.845	1.1145	237	3.74	0	3	0
459	36427	1.899	2.653	28.177	2.41	346.5	8.99	459	38	109	2	53	3	5	2	8	8	3.74	107145.5864	108893.71	1	46	2	1	1	0.4	0.46	0.4	0.46	0.06	0	0	2	NA	1	2	0	1	1855.5	73.5	3.324	2.72	50.1185	3.2995	398.5	8.505	3	3	3
460	36436	1.061	0.963	20.365	1.686	259	2.855	460	0	0	2	49	4	5	2	11	11	5	20233.12335	20472.39075	1	51	2	1	1	0.23	0.2	0.23	0.2	0.03	0	0	2	NA	1	2	0	2	1653.5	0	0.9975	0.963	18.755	1.5335	260	2.4	1	0	2
461	36437	1.372	1.897	10.416	0.821	346.5	4.755	461	0	0	2	50	4	1	1	3	3	1.25	34121.65595	34703.55047	1	56	2	1	1	0.29	0.42	0.29	0.42	0.13	0	0	2	NA	1	2	0	2	2081.5	0	1.238	1.802	11.927	1.018	357	5.325	2	2	0
462	36440	1.899	2.653	20.365	1.686	509	8.99	462	101	155	2	65	3	3	1	3	3	1.02	39758.9872	40200.55602	2	46	2	1	1	0.6	0.58	0.6	0.6	0	0	0	2	NA	1	2	0	2	1828	128	1.9915	3.2015	20.347	1.9185	500	9.14	3	3	2
463	36451	0.704	1.897	15.501	1.25	259	8.99	463	5	4	2	65	4	2	2	11	11	5	13643.83468	14602.73334	1	48	2	1	2	0.42	0.4	0.42	0.4	0.02	0	0	1	3	2	2	0	1	1360	4.5	0.877	2.1005	15.5325	1.258	262.5	28.265	0	2	1
464	36462	1.372	1.897	15.501	0.821	346.5	2.855	464	164	142	2	60	3	5	2	11	11	5	66558.86862	67462.27982	2	48	2	1	1	0.37	0.36	0.37	0.36	0.01	0	0	2	NA	1	2	0	2	2313	153	1.53	2.0365	15.5525	1.031	345	3.395	2	2	1
465	36472	1.061	2.653	28.177	2.41	346.5	8.99	465	21	7	2	82	3	2	1	3	3	1.33	31584.68914	36437.84147	2	46	2	1	1	0.35	0.4	0.35	0.4	0.05	0	0	2	NA	1	1	0	2	1730.5	14	1.049	2.3435	23.637	2.5255	348	13.52	1	3	3
466	36483	1.372	1.438	20.365	1.686	259	1.485	466	212	142	2	50	3	4	2	7	7	3.12	85605.55089	87518.87206	1	48	2	1	1	0.56	0.5	0.56	0.5	0.06	0	0	2	NA	1	2	0	1	1439	177	1.284	1.64	20.0085	1.4585	285	2.165	2	1	2
467	36493	1.061	0.963	10.416	0.821	346.5	1.485	467	0	231	2	47	2	3	1	6	6	1.62	99615.43079	102432.4521	1	53	2	1	1	0.5	0.47	0.5	0.47	0.03	0	0	2	NA	1	2	0	2	1010	115.5	1.055	0.8695	7.7095	0.6595	339.5	1.03	1	0	0
468	36503	1.372	1.438	15.501	1.686	346.5	1.485	468	348	0	2	52	3	4	2	8	8	2.74	97845.40136	99699.25768	1	54	2	1	1	0.34	0.34	0.34	0.34	0	0	0	2	NA	1	2	0	2	1486	174	1.2705	1.3625	15.9235	1.6945	311.5	1.75	2	1	1
469	36515	0.704	1.438	10.416	0.821	259	1.485	469	246	190	2	44	3	5	2	7	7	2.65	95326.7937	98022.53678	2	48	2	1	1	0.29	0.32	0.29	0.32	0.03	0	0	1	3	2	2	0	2	845	218	0.794	1.3835	9.456	0.65	229.5	1.24	0	1	0
470	36538	0.704	1.897	10.416	1.25	509	1.485	470	10	181	2	43	1	5	2	10	10	5	19663.75923	20391.02732	1	53	2	1	1	0.27	0.26	0.27	0.26	0.01	0	0	2	NA	1	2	0	1	1200.5	95.5	0.74	1.806	9.1075	1.153	655	1.895	0	2	0
471	36569	1.061	0.963	15.501	1.25	259	2.855	471	0	2	2	82	3	4	1	12	12	NA	30563.70847	38148.24898	1	47	1	1	1	0.42	0.3	0.42	0.3	0.12	0	0	1	3	2	1	0	2	1579.5	1	1.0955	1.0845	15.078	1.2745	233.5	2.525	1	0	1
472	36582	0.704	0.963	10.416	0.821	259	1.485	472	107	101	2	61	4	2	1	2	2	0.34	13659.25539	13565.80179	2	51	2	2	2	0.45	0.29	0.45	0.29	0.16	0	0	1	3	2	2	0	2	780.5	104	0.7855	1.051	9.003	0.833	231.5	2.235	0	0	0
473	36601	1.372	2.653	28.177	1.686	509	4.755	473	527	390	2	46	3	5	2	9	9	5	90455.73053	93324.42374	1	55	2	1	1	0.46	0.31	0.46	0.31	0.15	0	0	1	1	3	2	0	1	1797.5	458.5	1.403	2.5085	27.3805	1.8405	423.5	5.87	2	3	3
474	36628	1.899	1.897	28.177	1.686	346.5	8.99	474	34	1	2	42	4	5	2	11	11	5	23518.96918	23797.09346	1	51	2	1	1	0.45	0.53	0.45	0.53	0.08	0	0	2	NA	1	2	0	2	2234	17.5	1.7565	1.9285	24.634	1.9445	373.5	7.93	3	2	3
475	36645	1.372	1.438	10.416	0.821	171.5	1.485	475	342	213	2	58	3	2	1	6	6	1.89	46029.49343	47786.96977	2	50	2	1	1	0.41	0.43	0.41	0.43	0.02	0	0	2	NA	1	2	0	1	1203.5	277.5	1.296	1.4355	12.755	0.84	196	1.375	2	1	0
476	36646	1.372	1.438	15.501	2.41	509	8.99	476	142	213	2	66	3	2	1	5	5	1.45	37501.6836	37085.95679	2	49	2	1	1	0.4	0.36	0.4	0.36	0.04	0	0	1	3	2	2	0	1	1342	177.5	1.4335	1.3815	14.3825	2.212	464.5	7.35	2	1	1
477	36649	1.372	1.438	10.416	0.821	171.5	2.855	477	0	0	2	69	1	3	2	8	8	3.01	8881.615556	7343.383365	2	54	1	1	1	0.48	0.42	0.48	0.42	0.06	0	0	2	NA	1	2	0	2	1195.5	0	1.325	1.3695	10.145	1.0435	153	2.685	2	1	0
478	36653	0.704	1.438	10.416	0.821	171.5	8.99	478	414	278	2	49	3	5	2	11	11	5	90393.99848	92950.24721	1	45	2	1	1	0.35	0.47	0.35	0.47	0.12	0	0	2	NA	1	2	0	1	1158.5	346	0.6815	1.554	6.9705	0.93	208	10.6	0	1	0
479	36655	1.899	2.653	28.177	2.41	346.5	8.99	479	0	1	2	48	4	3	1	3	3	0.67	23518.96918	23797.09346	1	51	1	1	1	0.23	0.39	0.23	0.39	0.16	0	0	1	3	2	2	0	2	2262.5	0.5	1.727	2.53	31.5985	2.119	381	6.915	3	3	3
480	36675	0.704	1.438	10.416	0.821	171.5	1.485	480	176	176	2	43	3	3	1	5	5	2.04	89845.4737	92147.62735	2	44	2	1	1	0.6	0.56	0.6	0.5	0.1	0	0	2	NA	1	2	0	2	1980	176	0.734	1.271	9.13	0.43	170	1.76	0	1	0
481	36713	1.061	1.897	15.501	1.25	346.5	4.755	481	462	289	2	70	3	4	2	11	11	5	53879.44513	54508.82834	2	48	2	1	1	0.56	0.49	0.4	0.5	0.1	0	0	2	NA	1	2	0	1	1089.5	375.5	1.017	1.81	14.863	1.207	332.5	4.25	1	2	1
482	36725	0.704	1.438	10.416	0.821	171.5	8.99	482	0	56	2	69	3	3	1	5	5	2.51	68114.58193	69039.10901	1	54	2	2	1	0.33	0.31	0.33	0.31	0.02	0	0	2	NA	1	2	0	2	1155.5	28	0.8635	1.4725	7.8985	0.629	209.5	9.65	0	1	0
483	36729	1.061	1.438	10.416	1.25	259	2.855	483	8	8	2	85	3	4	1	6	6	2.81	30217.1497	37715.68988	2	46	2	1	1	0.33	0.32	0.33	0.32	0.01	0	0	2	NA	1	1	0	1	1096.5	8	0.9255	1.426	12.154	1.3485	246.5	3.235	1	1	0
484	36731	1.061	0.963	15.501	1.686	259	4.755	484	57	50	2	85	3	4	1	6	6	3.13	28410.48121	32547.57246	1	45	2	1	1	0.44	0.52	0.44	0.52	0.08	0	0	2	NA	1	1	0	2	1308.5	53.5	0.9645	1.0185	14.846	1.7495	238.5	4.16	1	0	1
485	36736	1.899	2.653	28.177	2.41	509	8.99	485	219	255	2	76	3	2	1	5	5	2.35	56799.66094	56065.16645	2	46	2	1	1	0.41	0.38	0.41	0.38	0.03	0	0	1	3	2	2	0	1	1929	237	2.1585	3.455	36.225	2.7055	627.5	10.025	3	3	3
486	36739	1.372	1.897	20.365	1.686	346.5	8.99	486	2	284	2	62	1	4	1	6	6	2.76	8868.719058	7332.720448	2	58	2	1	1	0.44	0.35	0.44	0.35	0.09	0	0	2	NA	1	2	0	2	1368	143	1.341	2.0365	22.602	1.93	366.5	10.265	2	2	2
487	36746	0.704	0.963	10.416	0.821	171.5	1.485	487	213	192	2	59	4	4	2	7	7	4.18	32632.51954	32058.65402	2	53	2	1	2	0.3	0.38	0.3	0.38	0.08	0	0	2	NA	1	2	0	1	538	202.5	0.702	0.7385	6.7595	0.3735	163.5	1.76	0	0	0
488	36749	0.704	0.963	10.416	0.821	171.5	1.485	488	52	108	2	50	3	3	2	11	11	2.94	107145.5864	107683.8734	1	46	2	1	1	0.24	0.23	0.24	0.23	0.01	0	0	1	3	2	2	0	1	691.5	80	0.5025	0.602	4.6265	0.4385	149.5	0.25	0	0	0
489	36753	1.372	1.897	20.365	2.41	509	8.99	489	0	0	2	59	1	3	2	11	11	2.57	14061.17344	14156.54374	1	48	2	1	1	0.38	0.31	0.38	0.31	0.07	0	0	2	NA	1	2	0	2	1289	0	1.5185	2.115	21.6865	3.669	859.5	18.21	2	2	2
490	36760	1.899	1.438	28.177	1.686	509	1.485	490	130	142	2	54	3	3	2	9	9	3.73	119048.5771	116640.874	1	49	2	1	1	0.41	0.37	0.41	0.37	0.04	0	0	2	NA	1	2	0	2	1727.5	136	2.221	1.5785	27.236	1.767	479.5	1.87	3	1	3
491	36779	0.704	0.963	10.416	0.821	171.5	1.485	491	116	248	2	53	1	1	1	3	3	0.72	20581.04022	20669.51187	2	53	2	1	1	0.5	0.48	0.5	0.48	0.02	0	0	2	NA	1	2	0	2	1371.5	182	0.8625	1.0135	11.4655	0.7135	210.5	0.485	0	0	0
492	36798	1.899	2.653	28.177	2.41	509	2.855	492	0	0	2	51	4	3	2	11	11	5	23518.96918	23797.09346	1	51	2	1	1	0.42	0.47	0.42	0.47	0.05	0	0	2	NA	1	2	0	2	2026	0	1.596	2.552	32.676	2.476	408	2.64	3	3	3
493	36827	1.372	0.963	20.365	2.41	346.5	1.485	493	11	43	2	83	3	2	1	6	6	1.89	28479.65428	35629.85165	2	50	2	1	1	0.27	0.51	0.27	0.51	0.24	0	0	2	NA	1	1	0	2	1184	27	1.4755	1.194	19.221	2.023	348	1.385	2	0	2
494	36832	1.899	1.897	20.365	2.41	509	8.99	494	2	3	2	77	3	5	1	6	6	2.2	56799.66094	60449.83018	2	46	2	1	1	0.35	0.34	0	0.2	0.2	0	0	1	3	2	2	0	1	1832.5	2.5	2.152	1.82	21.237	2.0925	489	7.965	3	2	2
495	36845	0.704	0.963	10.416	0.821	171.5	1.485	495	116	145	2	51	1	2	1	NA	NA	NA	18698.09162	19820.49302	2	54	2	1	1	0.54	0.55	0.5	0.6	0.1	0	0	1	1	3	2	0	2	671.5	130.5	0.594	0.536	7.126	0.455	99	1.49	0	0	0
496	36889	0.704	0.963	10.416	0.821	171.5	1.485	496	241	124	2	43	1	1	1	1	1	0.04	16637.45411	16708.97348	2	58	2	1	1	0.36	0.4	0.2	0.2	0	0	0	1	3	2	2	0	1	676	182.5	0.4485	0.6795	7.7255	0.5155	140.5	0.9	0	0	0
497	36896	1.061	1.438	20.365	1.686	171.5	4.755	497	5	45	2	60	4	3	2	8	8	3.41	11491.15194	11412.53202	2	56	1	2	1	0.45	0.49	0.45	0.49	0.04	0	0	2	NA	1	1	0	2	1472	25	0.9235	1.4225	17.716	1.52	212.5	4.775	1	1	2
498	36909	1.372	1.897	15.501	1.686	346.5	4.755	498	114	238	2	40	1	4	2	10	10	3.1	18093.42862	18615.75845	1	53	2	1	1	0.43	0.36	0.43	0.36	0.07	0	0	2	NA	1	2	0	1	1842.5	176	1.492	2.118	16.9525	1.806	343	5.41	2	2	1
499	36917	0.704	0.963	10.416	0.821	171.5	1.485	499	34	73	2	40	2	1	1	4	4	0.95	34992.93081	34599.22098	2	49	2	1	1	0.48	0.47	0.48	0.47	0.01	0	0	2	NA	1	2	0	2	536	53.5	0.3775	0.4535	3.9605	0.2395	93.5	0.62	0	0	0
500	36941	1.061	1.438	15.501	0.821	259	1.485	500	127	245	2	66	3	3	1	6	6	2	66182.6286	65448.95774	2	49	2	1	1	0.25	0.25	0.25	0.25	0	0	0	2	NA	1	2	0	2	1119.5	186	0.9555	1.312	14.2295	1.031	222.5	2.22	1	1	1
501	36971	1.061	1.897	15.501	0.821	259	1.485	501	629	410	2	60	3	5	1	6	6	2.26	63114.70296	73135.45547	1	45	2	1	1	0.38	0.4	0.38	0.4	0.02	0	0	1	3	2	2	0	1	1098.5	519.5	1.1065	1.723	13.2945	0.4325	276.5	0.905	1	2	1
502	36980	1.372	1.897	28.177	2.41	509	4.755	502	14	24	2	59	4	2	1	1	1	0.1	26057.45376	25599.21534	2	50	2	2	1	0.38	0.3	0.38	0.3	0.08	0	0	2	NA	1	2	0	2	2448	19	1.5175	1.851	28.038	2.403	537.5	3.715	2	2	3
503	36986	1.372	1.897	20.365	1.686	346.5	8.99	503	46	36	2	50	4	2	1	6	6	1.56	31715.05108	32375.42439	1	49	2	1	1	0.3	0.35	0.3	0.35	0.05	0	0	1	1	3	2	0	2	980	41	1.29	1.8885	18.012	1.5535	322	7.785	2	2	2
504	36998	1.372	1.897	28.177	1.686	259	8.99	504	57	335	2	55	3	5	2	11	11	5	90663.16298	92380.93894	1	45	2	1	1	0.56	0.57	0.56	0.57	0.01	0	0	1	3	2	2	0	1	1931.5	196	1.52	2.002	27.6845	1.653	264	6.63	2	2	3
505	37012	1.899	2.653	28.177	2.41	509	8.99	505	778	377	2	60	1	5	2	11	11	5	9041.895727	7192.435376	2	57	2	1	1	0.58	0.56	0.58	0.56	0.02	0	0	2	NA	1	2	0	1	2624	577.5	1.6445	3.0415	28.2725	2.7475	644.5	6.76	3	3	3
506	37020	0.704	0.963	10.416	0.821	259	1.485	506	182	152	2	43	3	5	2	11	11	4.55	104659.8905	107619.5639	1	50	2	1	1	0.2	0.29	0.2	0.29	0.09	0	0	2	NA	1	2	0	1	1567.5	167	0.692	1.087	8.727	0.922	228	2.225	0	0	0
507	37027	1.899	1.897	15.501	1.25	259	1.485	507	144	104	2	59	1	4	2	7	7	2.49	16831.76382	17317.6713	1	48	2	1	1	0.52	0.45	0.52	0.45	0.07	0	0	2	NA	1	2	0	1	1807	124	1.6465	1.6755	17.531	1.275	258.5	1.505	3	2	1
508	37036	1.372	1.897	15.501	1.25	171.5	2.855	508	4	9	2	57	4	4	1	77	77	NA	27793.82772	28302.85536	1	52	2	1	1	0.48	0.39	0.48	0.39	0.09	0	0	1	3	2	2	0	1	2089	6.5	1.415	2.051	16.4465	1.1605	216.5	3.55	2	2	1
509	37040	1.899	2.653	28.177	2.41	509	8.99	509	0	3	2	51	4	4	1	3	3	0.91	26057.45376	25599.21534	2	50	1	1	1	0.43	0.33	0.43	0.33	0.1	0	0	2	NA	1	2	0	1	1994	1.5	1.6325	2.23	30.256	2.777	402.5	7.96	3	3	3
510	37046	1.372	2.653	28.177	1.686	509	8.99	510	32	0	2	45	4	4	2	8	8	3.11	34121.65595	34525.16262	1	56	2	1	1	0.4	0.39	0.4	0.39	0.01	0	0	2	NA	1	2	0	2	1820	16	1.338	3.1485	24.0925	1.771	828	20.51	2	3	3
511	37048	1.061	1.438	15.501	1.686	346.5	4.755	511	10	0	2	52	4	2	1	6	6	1.69	19017.55422	19208.92423	2	45	2	1	2	0.67	0.7	0.7	0.8	0.1	1	1	2	NA	1	2	0	2	1868	5	1.033	1.443	17.594	1.6695	325	3.825	1	1	1
512	37049	1.372	1.438	15.501	1.25	171.5	4.755	512	5	95	2	70	1	1	2	10	10	5	15509.87336	19696.79834	2	47	2	1	1	0.54	0.55	0.54	0.55	0.01	0	0	2	NA	1	2	0	2	1063.5	50	1.4395	1.488	15.742	1.433	194	5.505	2	1	1
513	37075	1.061	0.963	20.365	1.686	259	2.855	513	0	12	2	61	4	5	2	9	9	4.68	18973.99279	18844.17692	1	51	2	1	1	0.3	0.19	0.3	0.19	0.11	0	0	2	NA	1	2	1	2	1869.5	6	1.077	1.21	21.0085	1.8485	279.5	2.35	1	0	2
514	37078	1.061	2.653	10.416	0.821	171.5	4.755	514	1001	435	2	45	3	4	1	6	6	2.05	90393.99848	92950.24721	1	45	2	1	1	0.48	0.45	0.48	0.45	0.03	0	0	1	1	3	2	0	2	1277.5	718	1.1725	3.389	10.956	1.0465	219.5	4.075	1	3	0
515	37105	0.704	0.963	10.416	1.686	259	1.485	515	3	0	2	56	3	5	2	11	11	5	97845.40136	100032.2885	1	54	2	1	1	0.38	0.33	0.38	0.33	0.05	0	0	2	NA	1	2	0	2	1319.5	1.5	0.8955	1.045	13.262	1.5275	257	2.025	0	0	0
516	37117	1.899	2.653	28.177	2.41	509	8.99	516	133	80	2	45	3	4	1	4	4	1.12	43418.80886	44646.64784	1	53	1	1	1	0.4	0.37	0.4	0.37	0.03	0	0	2	NA	1	2	0	1	1939.5	106.5	2.5425	3.1995	30.446	2.297	542	11.065	3	3	3
517	37122	1.372	1.438	15.501	0.821	259	8.99	517	91	113	2	40	3	3	2	11	11	4.25	40742.21747	41321.91989	2	50	2	1	1	0.74	0.73	0.8	0.8	0	1	0	2	NA	1	2	0	1	1916	102	1.3445	1.2545	14.1985	0.9635	223.5	22.89	2	1	1
518	37128	0.704	0.963	10.416	0.821	259	1.485	518	89	4	2	64	4	2	2	7	7	3.12	16730.39008	17906.21411	1	50	2	2	2	0.43	0.44	0.43	0.44	0.01	0	0	1	3	2	2	0	1	1148	46.5	0.7965	0.817	9.304	0.9915	245	1.8	0	0	0
519	37131	0.704	0.963	10.416	0.821	171.5	2.855	519	265	265	2	44	3	3	1	4	4	1.44	40742.21747	41786.17484	2	50	2	1	2	0.2	0.32	0.1	0.1	0	0	0	1	1	3	1	0	1	725.5	265	0.6005	1.044	11.623	0.6475	115	2.255	0	0	0
520	37132	1.061	1.438	20.365	1.686	171.5	2.855	520	334	309	2	48	3	4	1	2	2	0.6	39122.49384	40124.94826	2	44	2	1	1	0.42	0.42	0.42	0.42	0	0	0	1	1	3	2	0	1	1600.5	321.5	1.159	1.628	18.8765	1.718	189.5	2.515	1	1	2
521	37134	1.061	1.897	20.365	1.686	346.5	4.755	521	10	12	2	75	3	4	2	7	7	3.03	62389.49397	66398.88783	2	47	2	1	1	0.43	0.29	0.43	0.29	0.14	0	0	2	NA	1	1	0	2	1606	11	1.1415	1.6845	18.4085	1.9135	306	5.995	1	2	2
522	37136	1.061	1.438	15.501	0.821	259	2.855	522	186	103	2	40	3	3	2	11	11	5	118695.1408	117359.687	1	49	2	1	1	0.18	0.17	0.18	0.17	0.01	0	0	2	NA	1	2	0	1	1244.5	144.5	1.2005	1.3575	13.2995	1	227.5	2.425	1	1	1
523	37140	1.899	1.897	20.365	1.686	346.5	1.485	523	8	146	2	45	1	4	1	5	5	0.79	16413.80917	16887.65093	1	55	2	1	1	0.48	0.48	0.48	0.48	0	0	0	2	NA	1	2	0	2	1725	77	1.762	1.807	21.139	1.463	394.5	2.235	3	2	2
524	37151	1.899	2.653	28.177	1.686	509	4.755	524	895	429	2	55	3	3	2	9	9	4.24	100792.6546	102437.1276	2	46	2	1	1	0.49	0.66	0.4	0.6	0.2	0	0	1	1	3	2	0	1	2643	662	2.6205	3.445	32.878	1.8735	575.5	4.625	3	3	3
525	37174	1.372	1.897	28.177	1.686	346.5	1.485	525	262	154	2	63	4	3	2	11	11	4.97	12128.37201	12841.02244	1	49	2	1	1	0.18	0.22	0.18	0.22	0.04	0	0	2	NA	1	2	0	2	1551	208	1.435	1.9455	24.0325	1.456	327.5	1.99	2	2	3
526	37196	1.899	1.897	28.177	2.41	509	4.755	526	15	11	2	50	1	2	2	11	11	5	21707.38486	22334.04413	1	56	2	1	1	0.54	0.55	0.54	0.55	0.01	0	0	2	NA	1	2	0	1	1788.5	13	1.813	1.8525	42.642	2.3015	503.5	5.94	3	2	3
527	37218	0.704	1.438	10.416	1.25	346.5	1.485	527	50	2	2	80	3	2	1	3	3	1.22	34693.0376	36954.91278	2	47	2	1	1	0.29	0.33	0.29	0.33	0.04	0	0	2	NA	1	2	0	2	963.5	26	0.8745	1.341	7.691	1.084	313.5	1.94	0	1	0
528	37225	1.899	2.653	20.365	1.686	509	8.99	528	503	368	2	82	3	4	2	7	7	3.03	30217.1497	37715.68988	2	46	2	1	1	0.44	0.51	0.44	0.51	0.07	0	0	1	3	2	2	0	2	1413	435.5	1.8095	2.559	22.897	1.795	531.5	7.655	3	3	2
529	37241	1.061	1.897	20.365	1.686	346.5	2.855	529	128	364	2	57	3	5	2	11	11	5	85605.55089	87518.87206	2	46	2	1	1	0.62	0.59	0.7	0.7	0	0	0	2	NA	1	2	1	2	1768	246	1.191	1.73	21.533	1.7565	351	2.885	1	2	2
530	37276	0.704	0.963	15.501	1.25	171.5	2.855	530	51	2	2	40	3	3	1	12	1	0	93565.19661	95962.66251	2	50	2	1	2	0.53	0.46	0.53	0.46	0.07	0	0	1	1	3	2	0	1	1769	26.5	0.6855	0.8875	16.2995	1.2135	167	2.745	0	0	1
531	37293	1.899	1.897	20.365	2.41	346.5	4.755	531	29	2	2	72	4	3	1	6	6	2.34	15506.79494	16245.49348	1	51	2	1	2	0.38	0.52	0.38	0.52	0.14	0	0	2	NA	1	2	1	2	1661	15.5	1.7645	1.718	19.232	2.029	391	5.58	3	2	2
532	37296	1.899	2.653	20.365	2.41	509	2.855	532	0	0	2	46	4	2	1	3	3	0.53	20233.12335	20436.7254	1	51	2	1	1	0.33	0.4	0.33	0.4	0.07	0	0	2	NA	1	2	0	2	1967	0	1.6065	2.2675	21.9815	2.16	480.5	3.57	3	3	2
533	37301	0.704	1.897	15.501	1.25	259	4.755	533	183	170	2	53	3	4	1	6	6	2.27	100792.6546	102437.1276	2	46	2	1	1	0.25	0.29	0.25	0.29	0.04	0	0	1	3	2	2	0	1	1397.5	176.5	0.7975	1.886	13.638	1.0755	229.5	5.28	0	2	1
534	37326	1.061	1.897	28.177	1.686	259	2.855	534	199	178	2	41	3	5	2	11	11	4.87	151857.7993	156152.1807	1	57	2	1	1	0.4	0.38	0.4	0.38	0.02	0	0	1	1	3	2	0	1	1771.5	188.5	0.9695	1.6895	26.719	1.78	263	3.21	1	2	3
535	37329	1.899	1.897	28.177	2.41	509	1.485	535	259	303	2	69	3	2	1	5	3	1.42	37501.6836	38115.25852	2	49	2	1	1	0.42	0.41	0.42	0.41	0.01	0	0	1	1	3	2	0	2	1976	281	2.3355	1.8585	28.5805	2.047	477	2.135	3	2	3
536	37330	1.372	2.653	20.365	2.41	509	8.99	536	160	203	2	68	3	4	1	6	6	2.34	73075.40334	77058.53626	1	50	2	1	1	0.56	0.38	0.6	0.3	0.3	1	0	1	3	2	2	0	1	1808.5	181.5	1.567	2.4595	22.4105	2.235	553.5	9.47	2	3	2
537	37332	1.899	2.653	28.177	2.41	346.5	2.855	537	243	379	2	46	3	2	2	8	8	3.9	96420.09128	100625.4443	1	47	2	2	1	0.58	0.49	0.58	0.49	0.09	0	0	1	1	3	2	0	1	2555	311	1.769	2.394	36.6955	2.85	369	2.515	3	3	3
538	37350	1.372	2.653	15.501	1.25	171.5	2.855	538	646	438	2	60	3	4	1	5	5	1.56	46960.27575	46439.69524	1	49	2	1	1	0.52	0.41	0.52	0.41	0.11	0	0	1	3	2	1	0	1	1016.5	542	1.467	2.1855	17.0485	1.2555	190	2.375	2	3	1
539	37352	1.899	2.653	20.365	1.25	509	8.99	539	25	19	2	51	3	3	2	11	11	4.75	71340.03092	72691.69554	2	46	2	1	1	0.26	0.37	0.26	0.37	0.11	0	0	1	1	3	2	0	1	2021	22	1.913	3.075	21.07	1.2775	457.5	7.4	3	3	2
540	37361	1.372	0.963	20.365	1.25	346.5	4.755	540	0	0	2	66	5	5	2	11	11	5	52282.71233	55132.49465	1	51	2	1	2	0.65	0.35	0.6	2	1.4	1	1	2	NA	1	2	1	2	1417	0	1.2245	1.158	19.086	1.334	334	4.12	2	0	2
541	37373	1.372	1.897	10.416	1.25	259	2.855	541	201	154	2	77	3	3	1	6	6	2.27	47859.07152	55483.1472	2	53	1	2	2	0.26	0.22	0.26	0.22	0.04	0	0	2	NA	1	1	0	2	1832	177.5	1.2785	2.01	12.195	1.242	250	2.675	2	2	0
542	37377	0.704	0.963	10.416	1.686	171.5	2.855	542	18	11	2	43	4	5	2	11	11	5	20233.12335	20472.39075	1	51	2	1	1	0.25	0.27	0.25	0.27	0.02	0	0	2	NA	1	2	0	2	1971.5	14.5	0.614	0.935	12.886	1.576	129	3.66	0	0	0
543	37387	1.061	1.897	20.365	2.41	259	2.855	543	426	426	2	46	3	5	2	11	11	5	90393.99848	93260.73394	1	45	2	1	1	0.41	0.4	0.41	0.4	0.01	0	0	1	1	3	2	0	1	1323	426	1.196	1.758	23.1	1.98	282	3.04	1	2	2
544	37394	0.704	1.438	10.416	0.821	259	1.485	544	305	246	2	68	3	2	1	6	6	2.55	66182.6286	70884.11398	2	49	2	1	1	0.29	0.32	0.29	0.32	0.03	0	0	2	NA	1	2	0	2	891	275.5	0.838	1.539	10.9545	0.908	273	1.95	0	1	0
545	37402	1.899	2.653	28.177	2.41	509	8.99	545	143	71	2	62	1	1	1	12	12	NA	5328.671462	4638.79676	1	58	2	1	1	0.42	0.53	0.42	0.53	0.11	0	0	1	3	2	2	0	2	1372	107	3.4895	3.953	28.809	2.4645	481	7.83	3	3	3
546	37413	1.372	1.897	10.416	1.25	346.5	4.755	546	190	67	2	62	1	4	1	5	5	1.23	11379.9603	9409.032694	2	55	2	1	1	0.61	0.5	0.5	0.6	0.1	0	0	2	NA	1	2	0	1	1743.5	128.5	1.3745	1.9275	11.3345	1.197	309.5	3.85	2	2	0
547	37424	0.704	1.438	15.501	1.686	346.5	4.755	547	258	397	2	40	3	4	2	11	11	3.88	110383.2901	111953.8835	2	47	2	1	1	0.51	0.54	0.51	0.54	0.03	0	0	2	NA	1	2	0	1	1521.5	327.5	0.8625	1.538	15.646	1.582	335	3.935	0	1	1
548	37426	0.704	1.438	20.365	1.686	171.5	8.99	548	816	44	2	43	5	4	1	3	3	1.26	39437.58096	40448.109	1	46	2	1	1	0.34	0.38	0.34	0.38	0.04	0	0	1	1	3	2	0	1	1784	430	0.4205	1.5255	23.018	1.6485	111	8.555	0	1	2
549	37432	0.704	0.963	10.416	0.821	171.5	2.855	549	1	0	2	71	3	3	1	99	99	NA	55138.79602	63773.95583	1	54	2	1	1	0.37	0.46	0.37	0.46	0.09	0	0	2	NA	1	1	0	2	1379.5	0.5	0.676	1.204	8.5905	0.7275	181.5	3.41	0	0	0
550	37442	1.061	0.963	15.501	2.41	259	2.855	550	0	0	2	55	4	5	2	11	11	5	19017.55422	19365.84957	2	45	2	1	1	0.53	0.46	0.53	0.46	0.07	0	0	1	3	2	2	0	2	1231.5	0	1.0995	1.141	17.08	2.212	261.5	2.72	1	0	1
551	37444	1.899	2.653	28.177	2.41	509	8.99	551	189	99	2	71	3	5	1	12	12	NA	50781.36044	51249.51131	2	44	2	1	1	0.51	0.45	0.5	0.6	0.1	0	0	1	3	2	2	0	1	2263.5	144	1.7205	2.3945	23.567	2.8205	746	7.34	3	3	3
552	37457	1.899	2.653	28.177	2.41	509	8.99	552	8	75	2	72	3	5	1	6	6	2.55	50781.36044	52336.41995	2	50	2	1	1	0.38	0.42	0.38	0.42	0.04	0	0	1	1	3	2	0	1	1672	41.5	1.8325	2.388	26.7595	2.127	436.5	14.18	3	3	3
553	37458	0.704	1.438	10.416	1.25	259	2.855	553	247	87	2	63	3	3	2	11	11	5	62731.71317	62036.2976	2	44	2	1	1	0.49	0.48	0.49	0.48	0.01	0	0	1	3	2	2	0	2	1720.5	167	0.851	1.278	11.984	1.1245	227	2.355	0	1	0
554	37460	1.061	1.438	15.501	1.25	259	2.855	554	7	72	2	79	1	3	1	4	4	1.53	6781.421795	8951.501757	2	57	2	1	1	0.57	0.56	0.57	0.56	0.01	0	0	1	1	3	1	0	1	2090	39.5	1.131	1.247	17.313	1.3035	221	3.06	1	1	1
555	37467	1.899	1.438	20.365	1.686	509	1.485	555	51	43	2	46	1	1	1	4	4	0.56	16648.972	17868.55204	2	49	1	1	1	0.44	0.5	0.44	0.5	0.06	0	0	2	NA	1	2	0	1	1935	47	1.8895	1.4345	22.157	1.723	417.5	1.78	3	1	2
556	37480	1.061	1.438	15.501	0.821	259	2.855	556	101	3	2	50	4	5	2	9	9	5	19017.55422	19365.84957	2	45	2	1	1	0.32	0.3	0.32	0.3	0.02	0	0	2	NA	1	2	0	2	1380.5	52	1.0025	1.2985	15.2845	0.856	227.5	2.32	1	1	1
557	37497	0.704	1.438	10.416	0.821	171.5	8.99	557	210	411	2	62	3	4	1	2	2	0.83	42264.98463	45065.21084	1	46	2	1	1	0.38	0.43	0.38	0.43	0.05	0	0	1	2	3	2	0	1	468	310.5	0.582	1.5735	10.69	0.8	193	14.835	0	1	0
558	37518	0.704	1.438	10.416	1.25	259	4.755	558	1	0	2	63	3	5	2	7	7	3.03	70166.29739	70945.574	2	46	2	1	1	0.54	0.58	0.54	0.58	0.04	0	0	2	NA	1	2	0	2	827.5	0.5	0.6815	1.3305	11.1805	1.284	223	4.58	0	1	0
559	37522	1.899	2.653	20.365	1.686	509	8.99	559	201	239	2	66	3	3	2	7	7	2.23	66182.6286	65448.95774	2	49	2	1	1	0.29	0.37	0.29	0.37	0.08	0	0	2	NA	1	2	0	1	1474	220	1.663	2.2765	22.769	1.824	577	7.31	3	3	2
560	37532	1.061	1.897	15.501	1.25	509	8.99	560	129	130	2	44	3	5	2	8	8	4.7	99712.03434	102874.2799	1	53	2	1	1	0.24	0.26	0.24	0.26	0.02	0	0	2	NA	1	2	0	2	2024.5	129.5	1.1035	1.8825	16.3595	1.414	475	7.315	1	2	1
561	37540	0.704	1.897	15.501	1.25	259	2.855	561	0	0	2	70	4	2	1	6	6	1.7	22497.47928	22474.92811	1	56	2	1	1	0.45	0.38	0.45	0.38	0.07	0	0	1	3	2	2	0	1	1711	0	0.871	1.836	17.408	1.331	271	2.79	0	2	1
562	37542	1.372	1.897	28.177	2.41	346.5	4.755	562	146	73	2	65	3	4	2	7	7	3.57	65328.89009	69657.19335	2	44	2	1	1	0.22	0.34	0.22	0.34	0.12	0	0	1	3	2	2	0	1	2012.5	109.5	1.554	2.069	23.4805	2.2655	330.5	4.6	2	2	3
563	37580	1.061	1.438	15.501	0.821	259	2.855	563	3	91	2	70	3	3	1	4	4	1.88	62215.22325	66047.16709	1	56	2	1	1	0.31	0.27	0.31	0.27	0.04	0	0	2	NA	1	2	0	2	1373	47	0.9285	1.2725	16.439	0.9565	258	3.205	1	1	1
564	37608	1.372	1.897	15.501	1.686	346.5	4.755	564	7	7	2	41	5	5	2	11	11	4	85365.08453	87779.12078	2	51	2	1	1	0.33	0.34	0.33	0.34	0.01	0	0	2	NA	1	2	0	2	1269.5	7	1.535	1.7835	16.6685	1.5935	359	3.925	2	2	1
565	37617	1.061	1.438	28.177	1.686	259	1.485	565	144	157	2	60	4	4	1	6	6	2.29	13659.25539	14226.29732	2	51	2	1	1	0.27	0.36	0.27	0.36	0.09	0	0	2	NA	1	2	1	1	1116	150.5	1.0075	1.478	25.383	1.649	246	1.555	1	1	3
566	37618	0.704	0.963	20.365	0.821	171.5	2.855	566	162	64	2	64	4	4	1	5	5	1.67	14956.84957	14854.51811	2	50	1	1	1	0.34	0.41	0.34	0.41	0.07	0	0	1	1	3	2	0	2	1140	113	0.751	1.0315	18.084	1.0285	188.5	3.15	0	0	2
567	37650	1.372	1.897	20.365	1.686	509	4.755	567	395	297	2	60	3	2	1	6	6	1.89	66182.6286	65448.95774	2	49	2	1	1	0.48	0.42	0.48	0.42	0.06	0	0	1	3	2	1	0	2	2042.5	346	1.4685	1.9715	18.013	1.7455	461.5	5.27	2	2	2
568	37653	1.372	1.897	15.501	1.25	171.5	2.855	568	52	61	2	82	3	4	2	11	11	5	34989.83098	40185.89718	2	47	1	2	1	0.79	0.49	0.9	0.4	0.5	1	1	2	NA	1	1	1	2	2106	56.5	1.3895	1.7225	17.701	1.395	200	3.045	2	2	1
569	37665	1.372	1.897	20.365	1.686	509	4.755	569	98	94	2	76	3	5	1	5	5	1.52	53574.87861	52882.08481	2	49	2	1	1	0.33	0.51	0.33	0.51	0.18	0	0	1	3	2	2	0	1	1254	96	1.401	1.801	18.494	1.778	628.5	6.1	2	2	2
570	37683	0.704	0.963	15.501	1.686	171.5	1.485	570	7	0	2	48	4	3	1	2	2	0.84	27793.82772	28302.85536	1	52	1	1	1	0.43	0.33	0.43	0.33	0.1	0	0	2	NA	1	2	1	2	829.5	3.5	0.805	0.965	15.698	1.4915	186	1.955	0	0	1
571	37710	1.061	1.438	20.365	1.686	346.5	4.755	571	68	95	2	43	3	5	2	8	8	3.51	76835.75946	79272.51189	1	44	2	1	1	0.22	0.36	0.22	0.36	0.14	0	0	2	NA	1	2	0	1	1693.5	81.5	1.0155	1.5865	23.052	1.519	329.5	5.395	1	1	2
572	37714	1.372	1.897	20.365	2.41	509	4.755	572	37	2	2	52	3	5	2	11	11	5	77064.55185	78524.67776	1	44	2	1	1	0.35	0.29	0.35	0.29	0.06	0	0	1	3	2	2	0	1	2147	19.5	1.296	2.123	17.7905	2.2405	553	4.775	2	2	2
573	37722	1.372	1.897	20.365	2.41	509	8.99	573	202	142	2	84	3	4	1	77	77	NA	38509.29775	48065.57687	2	55	2	1	1	0.45	0.5	0.45	0.5	0.05	0	0	2	NA	1	1	0	3	1334	172	1.3265	1.9205	22.032	3.29	746	14.1	2	2	2
574	37725	1.061	1.897	20.365	2.41	259	4.755	574	220	210	2	71	3	4	2	9	9	4.37	60379.72708	60936.36482	1	46	2	1	1	0.38	0.44	0.38	0.44	0.06	0	0	2	NA	1	2	0	2	1933	215	1.0685	1.8915	21.584	2.0595	269	3.985	1	2	2
575	37741	1.061	1.438	15.501	1.25	346.5	2.855	575	0	0	2	54	4	4	2	7	7	3.66	23817.98146	24254.19381	1	44	1	1	1	0.39	0.39	0.39	0.39	0	0	0	2	NA	1	2	0	1	1199.5	0	1.0265	1.3865	16.153	1.121	334.5	2.495	1	1	1
576	37755	1.372	1.438	10.416	1.25	171.5	1.485	576	71	91	2	57	1	4	1	3	3	1.25	23957.75172	24843.83398	1	57	2	1	1	0.48	0.37	0.48	0.37	0.11	0	0	2	NA	1	2	0	1	1398.5	81	1.339	1.6165	12.735	1.1105	207	0.505	2	1	0
577	37778	1.061	1.438	20.365	1.25	171.5	2.855	577	543	0	2	44	3	2	2	11	5	2.04	121486.2394	126784.8501	2	55	2	1	1	0.47	0.42	0.47	0.42	0.05	0	0	1	1	3	2	0	2	1306	271.5	0.9355	1.4245	19.1645	1.101	165	2.42	1	1	2
578	37780	1.061	1.438	20.365	1.686	259	2.855	578	62	282	2	61	4	5	2	11	11	5	12128.37201	12045.39237	1	51	2	1	1	0.46	0.51	0.46	0.51	0.05	0	0	2	NA	1	2	0	2	1463.5	172	0.9995	1.61	19.069	1.5635	290	2.28	1	1	2
579	37784	1.061	1.438	10.416	1.686	346.5	1.485	579	5	36	2	42	1	2	2	7	7	1.71	17515.36253	18021.00447	2	57	2	1	1	0.6	0.52	0.6	0.4	0.2	0	0	2	NA	1	2	0	2	1676	20.5	0.9445	1.392	12.115	1.9045	356.5	1.675	1	1	0
580	37803	1.899	1.897	15.501	1.686	346.5	4.755	580	35	91	2	68	4	4	1	6	6	3.34	14449.9182	15298.98025	1	45	2	1	1	0.27	0.28	0.27	0.28	0.01	0	0	2	NA	1	1	0	2	1998	63	1.7915	2.0295	16.845	1.6445	334	4.01	3	2	1
581	37804	1.372	1.897	15.501	0.821	346.5	1.485	581	405	542	2	40	3	3	2	10	10	4.35	118695.1408	117359.687	1	49	2	1	1	0.36	0.36	0.36	0.36	0	0	0	1	1	3	2	0	2	1987.5	473.5	1.251	1.813	13.6655	0.9005	365.5	2.1	2	2	1
582	37810	1.899	2.653	20.365	1.686	509	4.755	582	151	101	2	75	3	1	1	6	6	2.12	60379.72708	62228.71395	1	46	2	1	1	0.37	0.53	0.37	0.53	0.16	0	0	2	NA	1	1	0	1	1283.5	126	1.924	2.231	19.8535	1.5025	691.5	4.825	3	3	2
583	37848	1.899	1.438	28.177	1.686	259	8.99	583	5	1	2	57	3	5	2	11	11	5	71340.03092	72934.51153	2	56	2	1	1	0.5	0.44	0.5	0.44	0.06	0	0	2	NA	1	2	0	1	1269	3	1.6585	1.5555	30.093	1.6115	236	6.965	3	1	3
584	37874	1.899	2.653	28.177	2.41	509	8.99	584	218	284	2	81	3	3	2	11	11	5	34989.83098	40185.89718	2	47	2	1	1	0.2	0.23	0.2	0.23	0.03	0	0	1	1	3	1	0	2	1414.5	251	1.7595	2.374	25.6085	2.214	511.5	11.99	3	3	3
585	37875	1.899	1.897	20.365	2.41	509	1.485	585	8	5	2	41	1	2	1	4	4	0.95	20581.04022	20669.51187	2	48	2	1	1	0.4	0.44	0.4	0.44	0.04	0	0	2	NA	1	2	0	1	2429.5	6.5	2.064	1.9145	22.6875	3.2265	425.5	2.065	3	2	2
586	37885	1.061	2.653	20.365	1.686	346.5	4.755	586	252	189	2	47	3	4	2	11	11	5	96526.33931	99256.0043	2	57	2	1	1	0.39	0.43	0.39	0.43	0.04	0	0	2	NA	1	2	0	1	1884.5	220.5	1.145	2.5485	19.303	1.9065	326.5	5.8	1	3	2
587	37887	1.372	1.897	20.365	0.821	509	1.485	587	311	464	2	67	3	3	2	9	6	2.12	81813.30004	87233.76215	2	53	2	1	1	0.34	0.32	0.34	0.32	0.02	0	0	1	1	3	2	0	1	1676	387.5	1.554	1.8755	22.2665	1.024	407	1.525	2	2	2
588	37914	1.899	2.653	28.177	2.41	509	8.99	588	11	202	2	78	3	3	1	3	3	1.03	56799.66094	60449.83018	2	46	2	1	1	0.54	0.43	0.54	0.43	0.11	0	0	2	NA	1	1	0	1	1343	106.5	2.361	2.9645	34.091	3.1215	665	14.68	3	3	3
589	37922	1.372	1.897	28.177	2.41	509	8.99	589	3	8	2	85	3	1	1	4	4	1.14	28479.65428	30336.43673	2	44	2	1	1	0.42	0.45	0.42	0.45	0.03	0	0	1	3	2	1	0	2	1634	5.5	1.37	1.8405	24.323	2.737	525	14.155	2	2	3
590	37945	1.372	0.963	15.501	0.821	171.5	2.855	590	214	189	2	53	4	4	1	5	5	1.69	29549.93639	30091.12613	2	48	2	1	1	0.25	0.39	0.25	0.39	0.14	0	0	1	2	3	2	0	3	791	201.5	1.2525	0.939	16.0205	0.903	83.5	2.67	2	0	1
591	37954	1.899	2.653	28.177	2.41	509	8.99	591	302	189	2	51	3	3	1	6	6	1.99	90725.07885	92444.02791	1	55	2	1	1	0.53	0.26	0.53	0.26	0.27	0	0	1	1	3	2	0	1	2410	245.5	2.4535	3.294	33.8255	2.962	622.5	10.045	3	3	3
592	37957	0.704	0.963	10.416	1.25	171.5	4.755	592	106	34	2	49	4	5	2	9	9	4.17	26487.61155	26972.71661	2	51	2	1	1	0.6	0.5	0.5	0.5	0	0	0	1	1	3	2	1	2	1706.5	70	0.5795	1.149	12.9065	1.1275	148.5	4.515	0	0	0
593	37967	0.704	0.963	15.501	1.686	171.5	1.485	593	0	0	2	68	4	5	1	3	3	1.42	18973.99279	18844.17692	1	49	2	1	1	0.44	0.38	0.44	0.38	0.06	0	0	2	NA	1	2	0	2	852.5	0	0.648	0.773	15.111	1.684	145.5	1.38	0	0	1
594	37996	1.372	1.897	10.416	0.821	259	1.485	594	343	343	2	45	3	3	2	11	11	5	89845.4737	91123.84396	2	50	2	1	1	0.29	0.32	0.29	0.32	0.03	0	0	1	1	3	2	0	1	1375	343	1.41	2.006	12.236	0.891	282	1.82	2	2	0
595	38010	0.704	0.963	10.416	0.821	171.5	1.485	595	68	68	2	81	4	3	1	2	2	0.75	19373.06753	19353.64823	1	44	2	1	1	0.46	0.44	0.46	0.44	0.02	0	0	2	NA	1	1	1	2	591	68	0.401	0.443	7.379	0.484	123	0.51	0	0	0
596	38023	0.704	0.963	15.501	1.25	346.5	1.485	596	168	153	2	51	1	3	2	8	8	2.8	21707.38486	22334.04413	1	56	1	1	1	0.39	0.53	0.39	0.53	0.14	0	0	2	NA	1	2	0	2	910	160.5	0.8545	1.0355	14.905	1.3605	346	1.635	0	0	1
597	38037	1.372	1.897	20.365	1.686	346.5	8.99	597	328	141	2	50	1	2	2	7	7	3.03	23957.75172	25395.87783	2	55	2	1	1	0.25	0.28	0.25	0.28	0.03	0	0	2	NA	1	2	0	1	1836.5	234.5	1.5345	1.879	19.214	1.815	379.5	6.41	2	2	2
598	38060	0.704	0.963	10.416	1.25	171.5	2.855	598	0	116	2	69	4	2	1	3	3	0.64	15939.45133	15830.39713	1	53	1	1	1	0.41	0.45	0.41	0.45	0.04	0	0	2	NA	1	1	0	2	1054	58	0.6545	1.0205	7.163	1.2635	174	2.425	0	0	0
599	38079	0.704	1.897	10.416	0.821	171.5	1.485	599	471	481	2	40	3	4	2	11	11	5	118695.1408	117359.687	1	49	2	1	1	0.24	0.3	0.24	0.3	0.06	0	0	2	NA	1	2	0	1	1471.5	476	0.6435	1.8555	11.513	0.771	199.5	0.265	0	2	0
600	38098	1.061	1.897	20.365	1.25	259	2.855	600	405	112	2	67	2	4	1	4	4	1.67	75852.50478	79987.00962	1	56	1	1	1	0.58	0.62	0.5	0.7	0.2	0	0	1	3	2	2	0	1	2307	258.5	1.187	1.7205	17.7935	1.3955	280	3.415	1	2	2
601	38100	1.372	2.653	28.177	1.25	346.5	2.855	601	431	375	2	65	2	4	1	3	3	1.09	12861.7864	13395.72268	1	44	1	1	1	0.3	0.39	0.3	0.39	0.09	0	0	1	1	3	2	1	2	1654	403	1.2455	2.2155	26.5345	1.3215	336	3.165	2	3	3
602	38119	0.704	0.963	15.501	1.25	259	2.855	602	73	39	2	81	4	2	1	6	6	1.95	24259.30001	26116.9213	1	49	2	1	1	0.38	0.29	0.38	0.29	0.09	0	0	2	NA	1	2	0	2	1687.5	56	0.6755	0.8265	14.3375	1.2515	227	2.38	0	0	1
603	38131	0.704	0.963	15.501	0.821	171.5	1.485	603	1	2	2	64	1	1	1	4	4	0.93	9666.593804	8415.111409	1	56	1	1	1	0.17	0.47	0.17	0.47	0.3	1	0	2	NA	1	2	0	2	837.5	1.5	0.6505	1.0405	17.558	1.029	183	2.07	0	0	1
604	38143	1.372	2.653	20.365	1.25	346.5	4.755	604	1330	1232	2	60	5	1	1	4	1	0.22	35082.00025	37574.1574	2	50	2	1	1	0.28	0.31	0.28	0.31	0.03	0	0	1	1	3	2	0	1	1023.5	1281	1.534	4.0405	21.3615	1.2425	376	5.13	2	3	2
605	38150	1.372	1.438	15.501	1.25	346.5	2.855	605	0	30	2	40	4	4	2	11	11	3.88	23817.98146	24099.64171	1	44	2	1	1	0.55	0.52	0.55	0.52	0.03	0	0	2	NA	1	2	0	1	2254	15	1.3275	1.601	14.393	1.3405	337.5	2.91	2	1	1
606	38156	1.061	1.438	20.365	1.686	346.5	1.485	606	75	64	2	55	3	5	2	11	11	5	90113.00487	90565.72217	2	44	2	1	1	0.26	0.21	0.26	0.21	0.05	0	0	2	NA	1	2	0	1	1964	69.5	1.107	1.358	19.799	1.7265	351.5	2.23	1	1	2
607	38175	0.704	0.963	15.501	1.686	171.5	4.755	607	0	47	2	74	4	5	2	11	11	5	15506.79494	15491.25114	1	51	2	1	2	0.43	0.32	0.43	0.32	0.11	0	0	2	NA	1	2	0	2	1170	23.5	0.7485	1.0505	15.6705	1.52	212.5	5.37	0	0	1
608	38179	1.899	1.897	28.177	2.41	509	4.755	608	1	1	2	62	1	1	2	8	8	2.35	6662.783207	5800.188165	2	56	2	1	1	0.56	0.74	0.4	0.7	0.3	1	0	1	3	2	2	0	1	2532	1	1.858	1.874	33.552	2.129	478	5.81	3	2	3
609	38216	1.899	2.653	28.177	1.686	509	4.755	609	79	1	2	40	1	4	1	3	3	0.44	18093.42862	18615.75845	1	53	2	1	1	0.39	0.31	0.39	0.31	0.08	0	0	1	2	3	2	0	2	3632	40	2.7135	2.9365	23.744	1.73	717.5	4.345	3	3	3
610	38219	1.899	2.653	28.177	2.41	509	8.99	610	5	10	2	40	4	2	2	8	8	2.71	25327.10449	25854.46747	2	49	2	1	1	0.53	0.56	0.53	0.56	0.03	0	0	1	3	2	2	0	1	3450.5	7.5	2.338	2.614	32.447	2.6325	574	7.02	3	3	3
611	38220	1.372	1.897	20.365	2.41	509	2.855	611	125	113	2	67	3	4	2	8	8	3.41	65328.89009	66054.44179	2	50	1	1	1	0.27	0.24	0.27	0.24	0.03	0	0	1	3	2	2	1	1	1626	119	1.272	1.821	19.8665	2.1455	512	3.085	2	2	2
612	38225	1.372	1.897	15.501	1.25	259	4.755	612	112	147	2	85	3	1	2	7	7	2.23	30046.33999	32005.26533	2	49	2	1	1	0.36	0.27	0.36	0.27	0.09	0	0	1	3	2	1	0	2	1392	129.5	1.2305	1.8245	15.0705	1.3635	242	4.74	2	2	1
613	38230	1.061	1.438	15.501	2.41	346.5	8.99	613	30	14	2	74	3	2	1	2	2	0.61	38715.45524	41388.33192	2	49	1	1	1	0.45	0.48	0.45	0.48	0.03	0	0	2	NA	1	1	0	2	917.5	22	1.206	1.3235	16.052	1.9755	300.5	9.745	1	1	1
614	38232	0.704	1.438	15.501	1.25	171.5	2.855	614	8	171	2	41	3	3	1	99	99	NA	52900.21252	55207.45023	2	55	2	1	1	0.29	0.35	0.29	0.35	0.06	0	0	1	2	3	2	0	2	1113	89.5	0.6215	1.377	13.3195	1.2505	175	3.395	0	1	1
615	38246	1.061	0.963	10.416	0.821	259	1.485	615	29	29	2	44	5	1	2	10	10	2.61	67830.7961	78983.77011	2	52	2	1	1	0.48	0.49	0.48	0.49	0.01	0	0	2	NA	1	2	0	2	904	29	0.969	0.612	10.919	0.721	231	0.33	1	0	0
616	38247	1.061	1.438	15.501	1.25	346.5	4.755	616	77	90	2	48	1	1	2	10	10	2.43	22044.50662	23796.90074	2	55	2	1	1	0.34	0.36	0.34	0.36	0.02	0	0	1	2	3	2	0	2	1356	83.5	1.1745	1.3505	15.7585	1.384	364	4.425	1	1	1
617	38250	0.704	0.963	10.416	0.821	346.5	1.485	617	100	73	2	85	3	2	1	2	2	0.73	37305.41988	43037.59234	1	49	2	1	1	0.31	0.24	0.31	0.24	0.07	0	0	2	NA	1	1	0	2	773.5	86.5	0.537	0.7285	8.914	0.944	309.5	1.66	0	0	0
618	38270	1.899	2.653	20.365	1.686	346.5	4.755	618	534	535	2	54	3	5	1	4	4	1.59	107145.5864	108893.71	1	46	2	1	1	0.2	0.25	0.2	0.25	0.05	0	0	2	NA	1	2	0	1	1536	534.5	2.129	3.0845	21.6375	1.7865	392.5	5.465	3	3	2
619	38284	1.899	2.653	28.177	2.41	509	8.99	619	398	315	2	40	3	5	2	11	11	4.42	121486.2394	124921.7446	1	57	2	1	1	0.38	0.44	0.38	0.44	0.06	0	0	1	3	2	2	0	1	1604.5	356.5	2.101	2.84	37.1855	4.799	992.5	23.34	3	3	3
620	38285	1.061	1.897	15.501	1.686	346.5	2.855	620	142	154	2	81	3	4	1	77	77	NA	33175.6	36219.71267	1	50	2	1	1	0.51	0.41	0.51	0.41	0.1	0	0	2	NA	1	1	0	2	1022.5	148	1.1005	1.973	14.8495	1.7815	346.5	3.605	1	2	1
621	38306	1.899	2.653	28.177	2.41	509	8.99	621	106	142	2	60	4	3	1	5	5	1.56	14449.9182	15049.78321	1	45	1	1	1	0.37	0.22	0.37	0.22	0.15	0	0	2	NA	1	2	0	2	2036.5	124	1.891	2.39	27.0995	2.0865	442.5	7.795	3	3	3
622	38315	1.372	2.653	20.365	1.686	346.5	4.755	622	214	87	2	68	1	3	1	77	77	NA	5328.671462	4413.349389	1	58	2	1	1	0.24	0.27	0.24	0.27	0.03	0	0	2	NA	1	2	0	2	2272	150.5	1.251	2.716	22.766	1.9165	313.5	5.4	2	3	2
623	38318	1.372	1.897	28.177	2.41	509	4.755	623	43	31	2	70	1	4	1	6	6	1.68	13547.91476	17883.2974	1	47	1	1	1	0.37	0.36	0.37	0.36	0.01	0	0	2	NA	1	2	0	2	2006	37	1.267	1.6765	27.779	2.3255	403.5	5.72	2	2	3
624	38323	1.899	2.653	28.177	2.41	509	4.755	624	562	148	2	40	3	3	2	9	9	3.61	110383.2901	111953.8835	2	47	2	1	1	0.47	0.43	0.47	0.43	0.04	0	0	1	1	3	2	0	1	2306.5	355	1.9425	2.364	30.3715	2.031	456.5	5.545	3	3	3
625	38342	1.372	2.653	20.365	1.686	346.5	2.855	625	294	237	2	42	3	5	2	11	11	5	110383.2901	111953.8835	2	47	2	1	1	0.27	0.26	0.3	0.2	0.1	0	0	2	NA	1	2	0	1	1527.5	265.5	1.371	2.2565	20.535	1.761	335	2.555	2	3	2
626	38368	0.704	0.963	15.501	0.821	259	1.485	626	101	223	2	60	3	4	2	7	7	3.31	62603.37427	63453.09709	1	52	2	1	1	0.49	0.53	0.49	0.53	0.04	0	0	1	3	2	2	0	2	1166	162	0.78	1.111	15.023	0.8605	224.5	1.125	0	0	1
627	38377	1.899	1.897	28.177	2.41	259	4.755	627	180	75	2	43	3	4	2	11	11	5	95326.7937	98022.53678	2	48	2	1	1	0.32	0.29	0.32	0.29	0.03	0	0	1	3	2	2	0	1	1963.5	127.5	2.303	1.939	34.6395	2.645	262.5	5.92	3	2	3
628	38378	1.899	2.653	20.365	2.41	509	8.99	628	2	0	2	78	3	3	1	4	4	1.53	50781.36044	54044.77006	2	44	2	1	1	0.37	0.31	0.37	0.31	0.06	0	0	1	3	2	1	0	1	1855.5	1	1.89	2.464	22.7025	2.5695	495.5	13.685	3	3	2
629	38388	1.372	2.653	15.501	0.821	346.5	4.755	629	916	495	2	64	3	4	1	4	4	1.36	37017.92174	38222.84973	2	44	2	1	1	0.26	0.24	0.26	0.24	0.02	0	0	1	1	3	2	0	2	1230.5	705.5	1.4415	2.5415	15.8075	0.983	338.5	5.03	2	3	1
630	38393	1.899	2.653	28.177	2.41	509	8.99	630	136	173	2	51	3	4	2	10	10	5	110711.9763	112518.287	2	47	1	1	1	0.34	0.23	0.34	0.23	0.11	0	0	2	NA	1	2	0	1	3147	154.5	1.8875	2.7235	28.708	3.2665	470.5	9.76	3	3	3
631	38402	0.704	0.963	10.416	0.821	171.5	1.485	631	166	144	2	45	4	3	1	3	3	1.09	23817.98146	24254.19381	1	44	1	1	1	0.45	0.63	0.5	0.7	0.2	0	0	1	2	3	2	0	1	1337	155	0.5885	0.8495	11.494	0.8795	130.5	1.38	0	0	0
632	38409	1.061	2.653	15.501	1.25	259	4.755	632	433	372	2	63	1	2	1	4	4	0.78	5328.671462	4638.79676	2	58	2	1	1	0.41	0.23	0.41	0.23	0.18	0	0	1	3	2	2	0	2	1562	402.5	1.0695	2.315	13.707	1.131	273	6.16	1	3	1
633	38410	1.899	2.653	28.177	2.41	509	4.755	633	278	603	2	63	1	4	2	11	11	5	8620.213372	7139.493153	2	45	2	1	2	0.57	0.57	0.57	0.57	0	0	0	1	3	2	2	0	2	2468.5	440.5	1.8855	3.2175	24.6805	2.4315	523.5	5.97	3	3	3
634	38414	1.061	1.438	28.177	1.25	346.5	2.855	634	294	452	2	61	4	4	2	8	8	1.87	9807.061297	10383.31394	2	45	2	1	1	0.5	0.59	0.5	0.59	0.09	0	0	2	NA	1	2	0	2	1952.5	373	1.0605	1.5155	23.541	1.055	301	2.37	1	1	3
635	38433	1.061	1.438	15.501	1.25	259	4.755	635	81	3	2	72	4	3	2	8	8	3.11	15506.79494	16514.4893	1	51	1	1	1	0.37	0.41	0.37	0.41	0.04	0	0	2	NA	1	2	0	2	1086	42	1.0745	1.4445	14.1895	1.082	247	4.66	1	1	1
636	38446	1.061	1.438	28.177	2.41	171.5	4.755	636	3	96	2	55	1	1	1	6	6	1.24	17496.0831	18886.90729	1	47	1	1	1	0.44	0.44	0.44	0.44	0	0	0	1	3	2	2	0	2	1560	49.5	0.992	1.5205	33.285	2.5215	179.5	6.035	1	1	3
637	38449	1.899	2.653	28.177	2.41	509	8.99	637	53	9	2	46	3	5	2	11	11	5	89845.4737	91123.84396	2	44	2	1	1	0.19	0.15	0.19	0.15	0.04	0	0	2	NA	1	2	0	2	1466	31	2.903	3.508	37.0935	3.491	737.5	16.99	3	3	3
638	38450	0.704	0.963	10.416	1.25	171.5	1.485	638	79	5	2	85	1	1	1	4	4	0.4	12598.29327	15999.2307	1	52	2	1	1	0.47	0.47	0.47	0.47	0	0	0	2	NA	1	2	0	3	1174.5	42	0.602	0.5855	7.3315	1.0875	168	0.91	0	0	0
639	38452	1.061	1.438	28.177	1.686	346.5	8.99	639	64	55	2	47	4	2	2	8	8	1.94	25327.10449	25854.46747	2	49	2	2	1	0.28	0.32	0.28	0.32	0.04	0	0	1	3	2	2	0	2	1895	59.5	1.0755	1.23	25.774	1.8195	306	19.885	1	1	3
640	38482	1.061	1.438	28.177	1.686	259	4.755	640	60	4	2	73	3	3	1	6	6	2.27	56799.66094	57323.29422	2	46	2	1	1	0.55	0.48	0.55	0.48	0.07	0	0	2	NA	1	1	0	2	1398	32	1.1125	1.581	26.2915	1.6005	294.5	5.59	1	1	3
641	38496	1.372	0.963	28.177	2.41	259	2.855	641	107	10	2	47	1	1	1	77	77	NA	19663.75923	21226.8995	1	53	2	1	1	0.49	0.3	0.49	0.3	0.19	0	0	2	NA	1	2	0	2	1504	58.5	1.4655	1.1495	27.5715	2.096	227.5	3.455	2	0	3
642	38514	1.899	2.653	28.177	2.41	509	8.99	642	301	456	2	46	3	5	2	10	10	5	94815.27577	97822.22664	2	54	2	1	1	0.31	0.37	0.31	0.37	0.06	0	0	2	NA	1	2	0	1	2891.5	378.5	1.891	2.9275	35.2185	1.9735	454	7.835	3	3	3
643	38539	1.372	2.653	15.501	2.41	509	8.99	643	5	144	2	70	3	4	2	9	9	4.55	50781.36044	51249.51131	2	44	2	1	1	0.41	0.33	0.41	0.33	0.08	0	0	2	NA	1	2	0	1	2353.5	74.5	1.527	2.7245	14.6415	1.9765	522.5	7.33	2	3	1
644	38559	0.704	0.963	10.416	0.821	171.5	1.485	644	142	160	2	67	3	4	2	10	10	5	66201.71767	76712.59702	2	54	2	1	1	0.27	0.32	0.27	0.32	0.05	0	0	2	NA	1	2	0	2	1339	151	0.882	0.964	6.611	0.52	93	0.41	0	0	0
645	38568	1.899	2.653	28.177	2.41	509	4.755	645	209	475	2	67	3	2	1	4	4	1.14	39758.9872	40409.49446	2	46	1	1	1	0.46	0.51	0.46	0.51	0.05	0	0	2	NA	1	2	0	2	1623	342	1.8655	2.462	24.4905	1.9715	407	5.515	3	3	3
646	38571	0.704	0.963	15.501	0.821	171.5	1.485	646	46	6	2	73	3	5	2	8	8	3.79	52883.77676	54503.21781	2	50	2	1	1	0.4	0.35	0.4	0.35	0.05	0	0	2	NA	1	2	0	1	1638	26	0.7115	1.1145	14.679	0.9795	168	1.8	0	0	1
647	38578	1.899	2.653	28.177	2.41	509	8.99	647	1	0	2	46	3	5	2	7	7	1.82	110383.2901	111953.8835	2	47	2	1	1	0.48	0.39	0.48	0.39	0.09	0	0	2	NA	1	2	0	2	2058.5	0.5	2.2705	3.039	28.302	2.999	724	8.525	3	3	3
648	38588	1.372	1.438	28.177	1.25	509	1.485	648	108	132	2	61	3	4	2	11	11	5	63114.70296	63971.3661	1	45	2	1	1	0.22	0.22	0.22	0.22	0	0	0	1	3	2	2	0	1	1469	120	1.511	1.5275	28.233	1.3005	428.5	1.545	2	1	3
649	38598	0.704	0.963	10.416	0.821	171.5	2.855	649	0	22	2	63	1	1	1	5	5	0.85	6246.359256	4968.707519	2	56	1	1	1	0.52	0.45	0.52	0.45	0.07	0	0	2	NA	1	2	0	2	800	11	0.288	0.741	4.8185	0.653	88.5	2.35	0	0	0
650	38602	1.372	1.897	15.501	1.686	171.5	4.755	650	0	49	2	69	4	5	2	10	10	5	12128.37201	12841.02244	1	51	2	1	2	0.54	0.43	0.54	0.43	0.11	0	0	2	NA	1	2	0	1	2257.5	24.5	1.465	1.7435	14.9165	1.583	211.5	5.01	2	2	1
651	38607	1.372	1.897	28.177	1.686	346.5	8.99	651	124	2	2	82	3	5	2	7	7	3.11	34989.83098	38107.43555	2	47	2	1	1	0.44	0.48	0.44	0.48	0.04	0	0	2	NA	1	2	0	1	1560.5	63	1.2575	2.1295	23.69	1.923	355	8.325	2	2	3
652	38612	1.899	2.653	28.177	2.41	509	8.99	652	8	0	2	49	3	5	2	8	8	3.99	106827.4882	109564.7801	1	46	2	1	1	0.4	0.5	0.4	0.5	0.1	0	0	2	NA	1	2	0	1	2285	4	1.8555	3.339	30.0975	2.11	404	9.63	3	3	3
653	38640	1.899	2.653	28.177	2.41	509	8.99	653	444	376	2	61	3	2	1	6	6	1.65	74588.85874	73762.00019	1	46	2	1	1	0.33	0.38	0.33	0.38	0.05	0	0	1	2	3	2	0	1	1772.5	410	1.8145	3.22	29.169	2.192	524.5	8.74	3	3	3
654	38649	1.372	1.897	15.501	1.686	509	4.755	654	16	48	2	65	3	5	2	9	9	5	63114.70296	63971.3661	1	45	2	1	1	0.23	0.47	0.23	0.47	0.24	0	0	1	3	2	2	0	1	2473	32	1.253	1.8725	17.709	1.6915	459.5	4.46	2	2	1
655	38675	1.372	1.897	20.365	1.686	346.5	8.99	655	11	8	2	73	3	5	2	8	8	3.79	62389.49397	62964.65964	2	47	2	1	1	0.29	0.26	0.29	0.26	0.03	0	0	1	3	2	2	0	1	1903.5	9.5	1.248	1.8635	22.4115	1.94	384	8.62	2	2	2
656	38676	1.899	2.653	28.177	2.41	509	8.99	656	194	194	2	45	3	5	2	11	11	5	121486.2394	124921.7446	2	55	2	1	1	0.35	0.32	0.35	0.32	0.03	0	0	2	NA	1	2	0	1	1571	194	1.956	3.0745	27.3465	2.5035	535.5	10.73	3	3	3
657	38678	1.372	1.438	15.501	1.25	509	2.855	657	8	36	2	68	3	3	1	6	6	2.12	62731.71317	63428.42026	2	44	2	1	1	0.44	0.38	0.44	0.38	0.06	0	0	2	NA	1	2	0	1	1546	22	1.432	1.6425	16.5965	1.1805	417	3.595	2	1	1
658	38702	1.061	0.963	20.365	1.686	259	4.755	658	20	68	2	54	1	1	1	6	6	1.63	23957.75172	24649.37565	2	55	2	1	1	0.35	0.35	0.35	0.35	0	0	0	2	NA	1	2	0	1	1452.5	44	1.044	1.1495	20.9995	1.585	299.5	4.47	1	0	2
659	38739	0.704	1.897	10.416	1.25	259	8.99	659	129	287	2	55	3	5	2	11	11	5	90113.00487	91583.23502	2	44	2	1	1	0.16	0.33	0.16	0.33	0.17	0	0	1	3	2	2	0	2	1191	208	0.645	1.7095	11.8905	1.117	264	6.35	0	2	0
660	38741	1.372	1.897	20.365	1.686	509	4.755	660	58	29	2	42	4	4	1	4	4	1.4	33056.02142	32474.70832	1	49	2	1	1	0.42	0.41	0.42	0.41	0.01	0	0	2	NA	1	2	0	2	2890	43.5	1.496	1.805	20.1435	1.6735	448.5	6.12	2	2	2
661	38752	0.704	0.963	15.501	0.821	259	1.485	661	170	129	2	47	4	2	1	5	5	0.88	27910.42737	28191.28466	1	50	2	1	1	0.39	0.42	0.39	0.42	0.03	0	0	1	1	3	2	0	2	1659.5	149.5	0.8905	1.042	17.646	0.8205	263	1.335	0	0	1
662	38764	0.704	0.963	20.365	1.25	171.5	4.755	662	4	4	2	59	3	3	2	8	8	3.9	90663.16298	92689.52397	1	45	2	1	1	0.39	0.38	0.39	0.38	0.01	0	0	1	3	2	2	0	1	1005.5	4	0.53	0.905	22.2135	1.3715	171	4.555	0	0	2
663	38771	1.061	1.897	15.501	2.41	346.5	8.99	663	108	140	2	42	3	5	2	11	11	5	117174.4613	120176.8787	2	53	2	1	1	0.52	0.38	0.52	0.38	0.14	0	0	2	NA	1	2	0	1	1092.5	124	1.0265	1.8015	15.84	2.191	393.5	9.185	1	2	1
664	38783	1.372	1.438	20.365	1.25	346.5	1.485	664	9	4	2	66	3	2	1	6	6	2.49	82875.06561	81956.3499	1	49	2	1	1	0.27	0.42	0.27	0.42	0.15	0	0	1	3	2	2	1	2	2001.5	6.5	1.263	1.401	20.5705	1.062	324.5	1.3	2	1	2
665	38796	1.061	1.897	20.365	1.686	259	2.855	665	38	96	2	85	3	3	1	5	5	2.04	37142.5294	41309.85191	2	53	2	1	1	0.3	0.37	0.3	0.37	0.07	0	0	2	NA	1	1	0	2	1129.5	67	0.98	1.9715	17.849	1.519	260	2.855	1	2	2
666	38798	1.061	1.897	15.501	0.821	346.5	4.755	666	784	148	2	59	3	5	2	11	11	5	95610.64649	97747.58588	2	48	2	1	1	0.29	0.44	0.29	0.44	0.15	0	0	1	3	2	1	0	1	1955	466	1.064	1.903	13.5085	1.003	344.5	4.875	1	2	1
667	38819	0.704	1.897	15.501	1.25	259	1.485	667	432	331	2	52	3	3	2	11	11	5	96707.19957	98539.49062	1	47	2	1	1	0.49	0.49	0.49	0.49	0	0	0	1	1	3	2	0	1	1781.5	381.5	0.859	1.9425	16.524	1.1325	297.5	1.535	0	2	1
668	38824	1.372	2.653	28.177	1.686	346.5	1.485	668	1137	692	2	59	3	4	1	3	3	0.83	49437.8386	50244.43695	2	46	2	1	1	0.28	0.4	0.28	0.4	0.12	0	0	1	1	3	2	0	1	1774	914.5	1.4555	3.24	23.8945	1.815	358.5	1.65	2	3	3
669	38838	1.372	0.963	20.365	1.686	171.5	8.99	669	58	0	2	63	3	3	1	5	5	1.2	65328.89009	64604.68339	2	50	2	1	1	0.55	0.5	0.55	0.5	0.05	0	0	1	2	3	2	0	1	2429	29	1.2495	1.1905	22.3225	1.4645	175.5	17.475	2	0	2
670	38843	1.061	0.963	15.501	0.821	346.5	1.485	670	0	1	2	42	4	5	2	11	11	5	23518.96918	23797.09346	1	51	2	1	2	0.39	0.35	0.39	0.35	0.04	0	0	2	NA	1	2	0	2	1372	0.5	1.122	0.9095	14.739	0.705	309	1.295	1	0	1
671	38849	1.061	1.438	28.177	1.25	346.5	1.485	671	161	19	2	65	3	4	1	6	6	2.03	82875.06561	81956.3499	1	49	2	1	1	0.36	0.42	0.36	0.42	0.06	0	0	2	NA	1	2	0	2	1947.5	90	1.165	1.4265	28.8775	1.358	348	1.455	1	1	3
672	38850	1.372	0.963	15.501	1.686	346.5	1.485	672	0	1	2	61	5	4	1	12	7	4.44	14459.78636	14360.8557	1	55	2	1	1	0.38	0.36	0.38	0.36	0.02	0	0	1	3	2	2	0	1	1307	0.5	1.238	1.0735	14.242	1.4555	377	1.145	2	0	1
673	38860	1.372	1.897	28.177	2.41	346.5	2.855	673	51	321	2	54	3	2	2	9	9	4.55	93843.80393	97426.90365	2	50	2	1	1	0.55	0.51	0.55	0.51	0.04	0	0	2	NA	1	2	0	1	1937.5	186	1.5155	1.9915	34.413	2.108	375	3.155	2	2	3
674	38875	1.899	2.653	28.177	1.686	509	8.99	674	343	101	2	41	4	4	1	6	6	2.76	19017.55422	19365.84957	2	45	2	1	1	0.33	0.35	0.33	0.35	0.02	0	0	2	NA	1	2	0	2	2207	222	2.257	3.599	28.3875	1.714	662	12.605	3	3	3
675	38877	1.061	1.897	10.416	0.821	259	2.855	675	96	1	2	42	1	1	2	8	8	2.25	20581.04022	20669.51187	2	53	2	1	1	0.28	0.33	0.28	0.33	0.05	0	0	2	NA	1	2	0	2	1338	48.5	1.0645	1.6875	9.5315	0.662	274.5	3.285	1	2	0
676	38880	1.372	1.897	28.177	2.41	509	8.99	676	6	2	2	67	4	4	1	6	6	1.95	14332.85106	15175.03436	1	52	2	1	1	0.26	0.2	0.26	0.2	0.06	0	0	1	3	2	2	0	1	1019	4	1.563	1.7045	25.074	2.933	513.5	11.655	2	2	3
677	38886	0.704	1.438	20.365	0.821	259	4.755	677	115	145	2	77	3	3	2	7	7	3.66	51091.39091	51688.20596	1	45	2	1	1	0.44	0.5	0.44	0.5	0.06	0	0	1	3	2	2	0	1	1061	130	0.8185	1.441	21.9505	0.9895	233.5	5.065	0	1	2
678	38888	1.372	1.438	28.177	1.25	259	1.485	678	218	352	2	57	4	5	2	10	10	5	29549.93639	30091.12613	2	48	2	1	1	0.48	0.43	0.48	0.43	0.05	0	0	2	NA	1	2	0	1	2047	285	1.222	1.6045	24.694	1.435	265.5	1.53	2	1	3
679	38914	1.372	1.897	20.365	1.25	259	4.755	679	98	95	2	41	3	4	2	11	11	3.63	95326.7937	98022.53678	2	48	2	1	1	0.38	0.41	0.38	0.41	0.03	0	0	2	NA	1	2	0	1	1691.5	96.5	1.2245	1.991	17.7675	1.1575	269.5	3.92	2	2	2
680	38918	1.372	2.653	28.177	2.41	346.5	8.99	680	448	214	2	45	3	4	1	5	5	2.09	106827.4882	109564.7801	1	46	2	1	1	0.39	0.47	0.39	0.47	0.08	0	0	1	3	2	2	0	1	2405	331	1.508	2.2955	29.088	2.3275	349.5	6.835	2	3	3
681	38920	1.899	1.897	20.365	1.686	171.5	4.755	681	428	231	2	40	5	3	2	7	7	1.16	33168.31841	32795.13752	2	44	2	1	1	0.36	0.41	0.36	0.41	0.05	0	0	1	1	3	2	0	1	2143	329.5	1.5925	1.8985	19.6105	1.8275	163.5	4.17	3	2	2
682	38942	1.061	1.438	15.501	1.25	259	4.755	682	225	293	2	44	3	4	2	8	8	2.58	85351.40164	87765.05095	1	48	2	1	1	0.34	0.43	0.34	0.43	0.09	0	0	1	1	3	2	0	3	1081	259	1.1865	1.6275	16.283	1.2435	274.5	5.19	1	1	1
683	38944	1.372	1.438	15.501	1.25	259	2.855	683	4	4	2	60	1	5	2	11	11	5	7943.666812	6567.880625	1	55	2	1	1	0.49	0.41	0.49	0.41	0.08	0	0	2	NA	1	2	0	1	1815.5	4	1.3985	1.3655	14.9525	1.44	262.5	2.635	2	1	1
684	38969	1.061	2.653	15.501	1.25	259	2.855	684	474	426	2	77	3	1	1	3	3	1.22	45085.26615	44502.25423	2	47	2	1	1	0.2	0.26	0.2	0.26	0.06	0	0	1	1	3	2	0	1	1568.5	450	1.133	2.2465	15.4205	1.2825	243.5	3.17	1	3	1
685	38978	0.704	0.963	10.416	0.821	171.5	1.485	685	35	141	2	76	1	1	2	7	7	1.81	7943.666812	11040.23539	1	55	2	1	1	0.49	0.46	0.49	0.46	0.03	0	0	2	NA	1	1	0	2	798	88	0.7215	0.755	10.4715	0.87	171.5	1.21	0	0	0
686	38991	1.061	0.963	20.365	1.686	171.5	4.755	686	69	58	2	59	3	3	2	8	8	3.9	85605.55089	87518.87206	1	48	2	1	1	0.41	0.42	0.2	0.3	0.1	0	0	2	NA	1	2	0	1	1774	63.5	0.953	1.141	19.7125	1.859	170.5	4.71	1	0	2
687	38995	1.899	2.653	28.177	2.41	509	2.855	687	206	226	2	49	3	5	2	8	8	3.11	104659.8905	107619.5639	1	50	2	1	1	0.34	0.29	0.34	0.29	0.05	0	0	1	1	3	2	0	1	1986.5	216	2.502	2.4995	28.246	2.027	416.5	2.685	3	3	3
688	39039	1.899	2.653	28.177	2.41	509	8.99	688	189	355	2	73	3	2	2	7	7	3.18	60379.72708	62228.71395	1	46	2	1	1	0.46	0.44	0.46	0.44	0.02	0	0	1	3	2	2	0	1	2184.5	272	2.2915	3.029	29.195	2.762	537.5	9.105	3	3	3
689	39040	1.061	0.963	20.365	1.686	259	1.485	689	322	90	2	70	3	2	1	5	5	1.67	45085.26615	47982.62239	2	47	2	1	1	0.43	0.29	0.43	0.29	0.14	0	0	2	NA	1	2	0	1	1479.5	206	0.9385	1.136	22.8225	1.7655	265	1.74	1	0	2
690	39044	1.899	1.897	28.177	2.41	509	2.855	690	483	83	2	43	1	2	2	11	11	4.27	22044.50662	22680.89808	2	55	2	1	1	0.4	0.35	0.4	0.35	0.05	0	0	2	NA	1	2	0	1	2102	283	1.7355	2.0155	26.2405	2.2015	477	2.82	3	2	3
691	39054	1.899	2.653	15.501	1.686	259	8.99	691	324	507	2	50	3	3	1	2	2	0.71	46029.49343	46780.48325	2	50	2	1	1	0.31	0.36	0.31	0.36	0.05	0	0	1	1	3	2	0	1	1223	415.5	1.5925	3.2	16.1565	1.696	297.5	9.23	3	3	1
692	39060	1.899	2.653	28.177	2.41	509	8.99	692	403	379	2	75	3	2	1	5	5	1.56	48480.1822	47853.26954	1	49	2	1	1	0.46	0.47	0.46	0.47	0.01	0	0	1	1	3	2	0	2	1653.5	391	1.8075	2.909	26.0575	3.0085	485	10.05	3	3	3
693	39065	0.704	0.963	20.365	1.25	171.5	1.485	693	293	124	2	55	3	4	2	11	11	5	77064.55185	78786.97798	1	44	2	1	1	0.38	0.48	0.5	0.3	0.2	0	0	1	3	2	2	0	1	1279.5	208.5	0.6545	0.98	21.2645	1.4125	188.5	1.115	0	0	2
694	39068	1.899	2.653	20.365	1.686	259	4.755	694	185	31	2	58	1	2	1	6	6	0.97	19973.8521	21561.64272	1	56	2	1	1	0.5	0.34	0.5	0.34	0.16	0	0	2	NA	1	2	0	2	2198	108	2.1745	2.3355	22.4105	1.761	244	4.5	3	3	2
695	39080	1.061	1.438	28.177	1.25	259	1.485	695	444	84	2	70	3	5	2	11	1	0.34	53879.44513	54508.82834	2	48	2	1	1	0.48	0.37	0.48	0.37	0.11	0	0	1	3	2	2	1	2	1255	264	0.972	1.6585	25.58	1.2485	226.5	1.98	1	1	3
696	39099	1.899	1.438	15.501	1.25	346.5	1.485	696	273	273	2	53	4	3	1	5	5	1.56	34121.65595	34746.57405	1	56	2	1	2	0.44	0.64	0.3	0.7	0.4	1	1	2	NA	1	2	0	2	1867	273	1.77	1.608	17.462	1.107	308	1.79	3	1	1
697	39110	1.899	2.653	28.177	2.41	509	8.99	697	79	88	2	52	5	3	2	11	11	5	76398.42315	77644.89434	2	44	1	1	1	0.37	0.24	0.37	0.24	0.13	0	0	2	NA	1	2	0	2	2327.5	83.5	2.3755	2.8915	28.432	2.8325	575.5	8.6	3	3	3
698	39117	1.372	1.897	15.501	2.41	346.5	2.855	698	2	2	2	43	1	1	1	12	12	NA	12495.53717	12981.48862	1	58	2	1	1	0.53	0.45	0.53	0.45	0.08	0	0	2	NA	1	2	0	1	1849	2	1.238	1.882	14.358	2.065	368	2.74	2	2	1
699	39152	0.704	0.963	10.416	0.821	171.5	2.855	699	73	0	2	49	4	5	2	11	11	5	34121.65595	34746.57405	1	56	2	1	1	0.5	0.51	0.5	0.51	0.01	0	0	2	NA	1	2	0	2	1479	36.5	0.8335	1.0815	11.663	1.04	207.5	2.57	0	0	0
700	39158	0.704	0.963	10.416	0.821	259	1.485	700	0	0	2	49	4	2	2	10	10	4.35	23518.96918	23755.63607	1	51	2	1	1	0.38	0.38	0.38	0.38	0	0	0	1	1	3	2	0	1	1032	0	0.573	0.572	4.287	0.931	270	0.56	0	0	0
701	39161	1.899	1.897	20.365	1.686	509	4.755	701	1	0	2	56	3	4	2	11	11	5	90113.00487	91583.23502	2	44	2	1	1	0.56	0.55	0.56	0.55	0.01	0	0	1	3	2	2	0	1	1832	0.5	1.8175	2.0625	22.1915	1.865	582	5.1	3	2	2
702	39177	1.061	0.963	20.365	1.25	259	1.485	702	202	111	2	61	3	5	1	6	4	1.57	46960.27575	46439.69524	1	49	2	1	1	0.26	0.21	0.26	0.21	0.05	0	0	1	3	2	2	0	1	1971.5	156.5	0.9985	1.1505	21.691	1.2215	228	1.18	1	0	2
703	39181	0.704	1.438	15.501	0.821	171.5	1.485	703	201	189	2	81	3	3	1	4	4	1.53	36827.47624	42296.43676	2	53	2	1	1	0.46	0.35	0.46	0.35	0.11	0	0	1	3	2	1	0	1	1257	195	0.789	1.382	14.1545	0.836	171.5	1.795	0	1	1
704	39204	1.372	1.438	15.501	0.821	171.5	2.855	704	332	336	2	42	3	4	2	11	11	5	118695.1408	117359.687	1	49	2	1	1	0.23	0.25	0.23	0.25	0.02	0	0	1	2	3	2	0	1	1879.5	334	1.242	1.66	16.834	0.8645	171.5	2.635	2	1	1
705	39215	1.061	1.897	20.365	1.25	259	2.855	705	426	4	2	64	4	2	1	6	6	3.13	16730.39008	17713.45027	1	50	1	1	1	0.35	0.23	0.35	0.23	0.12	0	0	1	1	3	2	0	1	1583	215	1.131	1.836	19.7095	1.2225	221.5	2.51	1	2	2
706	39220	1.372	1.438	20.365	1.686	346.5	8.99	706	0	4	2	61	4	4	2	9	9	4.68	14332.85106	15175.03436	1	49	2	1	1	0.51	0.43	0.51	0.43	0.08	0	0	2	NA	1	2	0	2	1407.5	2	1.323	1.227	21.7825	1.7035	372.5	7.665	2	1	2
707	39230	1.899	1.897	28.177	2.41	509	2.855	707	0	1	2	47	3	3	1	5	5	1.49	106827.4882	108347.4878	1	46	2	1	1	0.26	0.19	0.26	0.19	0.07	0	0	2	NA	1	2	0	2	2101	0.5	2.0505	1.7165	35.3755	2.0905	460.5	3.32	3	2	3
708	39246	1.061	0.963	10.416	0.821	259	2.855	708	246	116	2	85	3	2	2	11	11	5	38509.29775	41019.9809	2	55	2	1	1	0.26	0.24	0.26	0.24	0.02	0	0	2	NA	1	2	1	2	1105.5	181	1.0645	1.1885	10.8145	0.965	240	2.77	1	0	0
709	39251	1.372	1.897	20.365	2.41	509	8.99	709	5	5	2	67	3	5	2	10	10	5	70166.29739	70945.574	2	48	2	1	1	0.39	0.36	0.39	0.36	0.03	0	0	1	3	2	2	0	1	2054.5	5	1.5455	1.964	20.279	2.4565	406	12.35	2	2	2
710	39281	1.899	2.653	28.177	2.41	509	4.755	710	110	18	2	50	3	4	2	10	10	5	77064.55185	78786.97798	1	44	2	1	1	0.53	0.42	0.53	0.42	0.11	0	0	2	NA	1	2	0	1	3333	64	1.821	2.255	29.2215	3.672	505	4.795	3	3	3
711	39285	1.899	2.653	28.177	2.41	346.5	8.99	711	218	528	2	44	3	5	2	11	11	5	96420.09128	99477.93692	1	47	1	1	1	0.64	0.44	0.7	0.3	0.4	1	0	1	3	2	2	0	1	1852	373	3.5175	2.578	31.8175	2.69	371.5	13.03	3	3	3
712	39286	1.061	1.438	28.177	1.686	346.5	4.755	712	71	68	2	44	4	5	1	12	8	5	19017.55422	19242.44688	2	45	2	1	1	0.56	0.55	0.56	0.55	0.01	0	0	2	NA	1	2	0	2	1252.5	69.5	1.1735	1.311	25.6765	1.4945	348.5	3.82	1	1	3
713	39288	1.899	1.897	28.177	2.41	509	8.99	713	0	0	2	85	5	3	2	7	7	2.81	31194.39257	34056.71444	1	53	2	1	1	0.17	0.33	0.17	0.33	0.16	0	0	2	NA	1	2	0	2	1894	0	1.813	2.153	33.455	2.454	422	6.55	3	2	3
714	39298	1.372	1.897	20.365	1.25	346.5	4.755	714	431	235	2	48	3	4	1	6	6	2.12	89845.4737	92147.62735	2	44	2	1	1	0.46	0.5	0.46	0.5	0.04	0	0	1	1	3	2	0	1	2041.5	333	1.414	2.1205	19.1915	1.1805	378.5	4.145	2	2	2
715	39302	0.704	0.963	10.416	0.821	171.5	1.485	715	0	1	2	40	4	4	1	5	5	1.07	25713.05915	26017.12971	1	47	2	1	1	0.72	0.67	0.9	0.6	0.3	1	1	2	NA	1	2	0	2	431.5	0.5	0.2335	0.288	3.4145	0.271	56.5	0.36	0	0	0
716	39320	1.899	2.653	28.177	1.686	509	4.755	716	15	0	2	66	3	3	1	3	3	1.02	37501.6836	38722.35796	2	49	2	1	1	0.41	0.39	0.41	0.39	0.02	0	0	2	NA	1	2	0	2	3189.5	7.5	2.015	2.445	26.951	1.6295	464	5.86	3	3	3
717	39337	1.372	2.653	20.365	1.686	509	4.755	717	710	617	2	42	3	5	2	11	11	3.75	100493.4172	101923.2922	2	56	2	1	1	0.37	0.42	0.37	0.42	0.05	0	0	2	NA	1	2	0	1	2327.5	663.5	1.497	3.129	23.1515	1.5575	443	3.665	2	3	2
718	39339	1.899	2.653	28.177	2.41	509	8.99	718	74	75	2	45	1	1	1	5	5	1.52	14026.87721	14868.87686	2	56	2	1	1	0.38	0.36	0.38	0.36	0.02	0	0	1	3	2	2	0	2	2983.5	74.5	2.8625	4.1565	39.311	3.8515	667	13.475	3	3	3
719	39343	0.704	1.897	15.501	1.25	171.5	1.485	719	294	313	2	60	3	4	2	7	3	1.43	35546.25902	35152.20917	2	44	2	1	1	0.2	0.15	0.2	0.15	0.05	0	0	1	1	3	1	0	1	1223.5	303.5	0.7465	1.737	14.9525	1.139	139.5	2.2	0	2	1
720	39349	1.899	2.653	28.177	2.41	509	8.99	720	0	2	2	49	4	4	1	1	1	0	20828.74986	21210.21619	2	45	2	1	1	0.36	0.35	0.36	0.35	0.01	0	0	2	NA	1	2	0	1	1066.5	1	1.8235	2.588	25.73	2.495	538	12.46	3	3	3
721	39350	1.372	1.438	20.365	2.41	346.5	1.485	721	0	1	2	55	1	5	2	9	7	3.66	14957.63717	15510.84839	2	58	2	1	1	0.44	0.36	0.44	0.36	0.08	0	0	2	NA	1	2	0	1	1771	0.5	1.262	1.429	22.6645	2.063	343	1.98	2	1	2
722	39363	1.061	1.438	15.501	1.25	171.5	1.485	722	183	43	2	50	4	3	1	5	5	1.2	25327.10449	25854.46747	2	49	1	1	1	0.35	0.3	0.35	0.3	0.05	0	0	1	1	3	2	0	2	1282	113	0.9025	1.2345	15.3745	1.2515	208.5	1.25	1	1	1
723	39367	1.899	2.653	28.177	2.41	509	4.755	723	537	453	2	64	3	5	2	7	7	4.08	62731.71317	63428.42026	2	44	2	1	1	0.3	0.26	0.3	0.26	0.04	0	0	1	3	2	2	0	1	2258	495	1.6795	2.5535	24.091	2.027	561	5.89	3	3	3
724	39368	1.061	1.438	20.365	1.686	346.5	2.855	724	95	166	2	41	3	5	2	11	11	5	61349.79257	63295.42644	2	45	2	1	1	0.45	0.59	0.45	0.59	0.14	0	0	2	NA	1	2	0	1	1655	130.5	1.0295	1.3705	22.455	1.92	360.5	2.455	1	1	2
725	39374	1.899	1.897	28.177	2.41	346.5	4.755	725	232	232	2	40	4	2	2	7	7	1.32	22787.01535	22386.28985	2	51	2	1	1	0.52	0.43	0.52	0.43	0.09	0	0	1	1	3	2	0	2	3660	232	2.482	1.8	27.869	2.211	332	4.42	3	2	3
726	39379	0.704	0.963	10.416	0.821	171.5	1.485	726	3	21	2	67	1	1	1	6	6	2.18	5328.671462	4847.975382	1	58	2	1	1	0.5	0.45	0.5	0.45	0.05	0	0	1	3	2	2	0	2	793.5	12	0.4835	0.568	6.83	0.735	98	1.785	0	0	0
727	39382	1.899	2.653	20.365	2.41	509	8.99	727	302	284	2	76	3	4	1	6	6	1.89	56799.66094	58539.01672	2	46	2	1	1	0.3	0.34	0	0.2	0.2	0	0	1	3	2	2	0	1	2168	293	1.789	3.2935	21.783	2.215	509	6.7	3	3	2
728	39392	1.899	2.653	28.177	0.821	509	1.485	728	474	487	2	46	3	3	2	11	11	4.97	104659.8905	107619.5639	1	50	2	1	1	0.3	0.34	0.3	0.34	0.04	0	0	1	3	2	2	0	2	2496.5	480.5	2.103	2.751	23.68	0.7985	583	1.99	3	3	3
729	39399	1.899	2.653	28.177	1.25	509	8.99	729	845	142	2	51	1	5	2	11	11	5	17297.6968	17797.05506	2	48	2	1	1	0.56	0.42	0.56	0.42	0.14	0	0	2	NA	1	2	0	1	1989	493.5	1.6585	3.0235	31.073	1.3635	427.5	20.48	3	3	3
730	39400	1.899	2.653	20.365	2.41	509	4.755	730	236	359	2	67	3	4	2	10	10	5	77071.58309	77927.55076	2	47	2	1	1	0.37	0.38	0.37	0.38	0.01	0	0	2	NA	1	2	0	2	2168	297.5	1.6945	2.454	21.7345	2.6865	413.5	6.045	3	3	2
731	39405	0.704	0.963	10.416	0.821	171.5	1.485	731	2	105	2	69	3	4	2	11	11	5	84823.86048	85975.18451	1	57	2	1	1	0.53	0.55	0.53	0.55	0.02	0	0	2	NA	1	2	0	2	1221.5	53.5	0.5885	1.0885	9.7015	0.7305	173	0.875	0	0	0
732	39420	1.899	2.653	28.177	2.41	509	8.99	732	5	2	2	74	3	5	1	77	77	NA	50781.36044	54044.77006	2	50	1	1	1	0.43	0.46	0.43	0.46	0.03	0	0	1	3	2	2	0	1	1812.5	3.5	2.945	3.172	33.5965	3.1345	881	14.895	3	3	3
733	39424	1.372	1.438	20.365	1.25	509	4.755	733	86	95	2	66	3	5	2	7	7	3.03	62731.71317	63428.42026	2	44	2	1	1	0.28	0.35	0.28	0.35	0.07	0	0	2	NA	1	2	0	1	1358.5	90.5	1.442	1.6375	22.641	1.4165	506	5.545	2	1	2
734	39426	1.372	1.897	20.365	2.41	346.5	8.99	734	0	0	2	40	1	2	1	NA	NA	NA	19973.8521	21561.64272	1	56	2	1	1	0.47	0.45	0.47	0.45	0.02	0	0	1	2	3	2	0	1	1182	0	1.452	1.9635	20.647	2.1475	356.5	9.59	2	2	2
735	39434	1.899	2.653	28.177	2.41	509	8.99	735	4	3	2	70	3	3	2	8	8	3.79	50781.36044	51249.51131	2	50	2	1	1	0.37	0.24	0.37	0.24	0.13	0	0	2	NA	1	2	0	1	2250	3.5	2.3625	3.113	26.738	3.9025	596.5	11.945	3	3	3
736	39438	1.372	1.438	20.365	1.686	346.5	2.855	736	260	199	2	47	3	4	2	8	8	3.9	90455.73053	93324.42374	1	55	2	1	1	0.4	0.44	0.4	0.44	0.04	0	0	2	NA	1	2	0	1	1501	229.5	1.523	1.569	22.1515	1.717	326.5	3.47	2	1	2
737	39446	1.372	1.897	28.177	1.686	346.5	4.755	737	299	142	2	43	3	4	2	9	9	3	89845.4737	91123.84396	2	44	2	1	1	0.43	0.41	0.43	0.41	0.02	0	0	2	NA	1	2	0	2	1814.5	220.5	1.559	1.9865	24.32	1.641	391.5	4.11	2	2	3
738	39455	1.899	2.653	28.177	2.41	509	2.855	738	8	2	2	46	3	4	2	11	11	5	97554.91394	100313.6659	1	54	2	1	1	0.27	0.3	0.27	0.3	0.03	0	0	2	NA	1	2	0	2	2293	5	1.768	2.2355	26.2315	2.2475	486	2.27	3	3	3
739	39463	1.061	1.897	20.365	1.686	346.5	4.755	739	369	448	2	50	3	4	1	4	4	0.9	44199.57197	44421.6255	2	44	1	1	1	0.35	0.34	0.35	0.34	0.01	0	0	1	3	2	2	0	1	1314.5	408.5	1.187	1.9865	20.174	1.765	393.5	6.05	1	2	2
740	39464	1.899	2.653	28.177	2.41	509	4.755	740	71	36	2	44	1	1	1	5	5	0.77	19973.8521	21561.64272	1	56	2	1	1	0.63	0.69	0.7	0.7	0	0	0	1	1	3	2	0	2	2881	53.5	2.3065	2.301	31.3505	2.1335	582.5	5.68	3	3	3
741	39475	0.704	1.438	15.501	1.686	346.5	4.755	741	5	6	2	75	3	3	2	7	7	2.65	53574.87861	52882.08481	2	49	2	1	1	0.57	0.31	0.57	0.31	0.26	0	0	1	3	2	1	0	1	1411.5	5.5	0.872	1.4285	14.3935	1.4925	348.5	4.765	0	1	1
742	39482	1.061	1.438	10.416	0.821	171.5	2.855	742	6	0	2	75	3	3	1	12	12	NA	54557.43764	63101.55225	2	57	2	1	1	0.35	0.48	0.35	0.48	0.13	0	0	2	NA	1	1	0	1	1606	3	0.9975	1.422	11.782	0.854	205	3.43	1	1	0
743	39505	1.899	2.653	28.177	2.41	509	8.99	743	7	6	2	74	3	4	2	11	11	5	53574.87861	52882.08481	2	49	2	1	1	0.54	0.46	0.5	0.4	0.1	0	0	2	NA	1	2	0	1	1561.5	6.5	2.8725	3.1415	40.953	4.388	880	20.695	3	3	3
744	39533	1.899	2.653	28.177	2.41	509	8.99	744	214	101	2	65	1	4	2	8	8	3.64	7094.975247	5866.176359	1	58	2	1	1	0.23	0.21	0.23	0.21	0.02	0	0	2	NA	1	2	0	2	1754	157.5	1.9955	2.872	26.0075	2.144	443	11.99	3	3	3
745	39538	1.061	1.438	15.501	2.41	509	8.99	745	130	124	2	60	3	5	1	3	3	1.02	35546.25902	35941.04069	2	44	2	1	1	0.35	0.26	0.35	0.26	0.09	0	0	2	NA	1	2	0	2	766.5	127	1.054	1.4725	13.555	2.8255	543.5	14.495	1	1	1
746	39543	1.372	1.438	20.365	1.686	346.5	4.755	746	62	103	2	76	3	4	2	7	7	3.03	52883.77676	53371.30969	2	50	2	1	1	0.44	0.54	0.44	0.54	0.1	0	0	1	3	2	1	1	1	1546	82.5	1.279	1.6355	19.997	1.6455	308.5	4.97	2	1	2
747	39553	1.372	1.438	20.365	1.686	171.5	2.855	747	6	10	2	70	3	4	2	11	11	5	50781.36044	51249.51131	2	44	2	1	1	0.25	0.33	0.25	0.33	0.08	0	0	2	NA	1	2	0	1	1703	8	1.3975	1.4025	19.472	1.5205	203.5	2.425	2	1	2
748	39564	1.372	1.897	20.365	1.686	346.5	2.855	748	172	189	2	43	4	4	2	11	11	5	26057.45376	25599.21534	2	50	2	1	1	0.47	0.42	0.47	0.42	0.05	0	0	1	3	2	2	0	1	2150.5	180.5	1.2605	1.7605	19.8405	1.4785	391	2.835	2	2	2
749	39570	1.061	1.438	15.501	1.25	259	4.755	749	98	50	2	51	1	1	1	4	4	1.4	21707.38486	23010.42688	1	56	1	1	1	0.57	0.42	0.57	0.42	0.15	0	0	2	NA	1	2	0	2	1172	74	0.9935	1.353	14.3145	1.3325	258	4.485	1	1	1
750	39577	1.899	1.897	20.365	2.41	509	4.755	750	56	118	2	67	1	4	1	5	5	1.23	11379.9603	9409.032694	2	55	2	1	1	0.2	0.29	0.2	0.29	0.09	0	0	2	NA	1	2	0	1	2369.5	87	1.8035	2.0755	21.3285	2.2795	402.5	4.185	3	2	2
751	39591	1.061	1.897	15.501	1.686	346.5	4.755	751	101	170	2	61	3	5	2	11	11	5	49663.00218	50337.08384	2	56	2	1	1	0.16	0.35	0.16	0.35	0.19	0	0	1	3	2	2	0	1	1889	135.5	1.1135	1.9645	17.495	1.509	354	4.19	1	2	1
752	39625	1.372	1.897	28.177	1.686	346.5	2.855	752	145	85	2	45	1	2	1	6	6	1.08	17515.36253	18021.00447	2	57	2	1	1	0.31	0.33	0.31	0.33	0.02	0	0	2	NA	1	2	0	1	1978.5	115	1.336	1.706	24.636	1.941	343	2.655	2	2	3
753	39638	1.372	2.653	20.365	1.686	346.5	4.755	753	414	191	2	70	3	2	1	3	3	1.02	41045.81826	40515.04173	2	48	2	1	1	0.27	0.21	0.27	0.21	0.06	0	0	1	1	3	2	0	1	1402	302.5	1.4355	2.646	19.6665	1.7655	325.5	5.425	2	3	2
754	39659	1.061	1.897	15.501	2.41	509	8.99	754	201	201	2	84	4	3	1	3	3	1.12	18487.63723	19368.33442	1	55	2	1	2	0.45	0.51	0.45	0.51	0.06	0	0	1	1	3	1	0	1	1268.5	201	1.1975	1.7085	17.263	2.314	499	12.365	1	2	1
755	39695	1.899	1.897	28.177	2.41	509	8.99	755	179	59	2	59	3	4	2	9	9	5	96707.19957	98868.64739	1	47	2	1	1	0.47	0.48	0.47	0.48	0.01	0	0	1	1	3	2	0	2	2220.5	119	2.036	2.099	24.096	2.216	601	8.815	3	2	3
756	39707	1.372	2.653	20.365	1.686	509	8.99	756	2	0	2	41	3	3	2	11	11	5	96526.33931	99256.0043	2	57	2	1	1	0.38	0.35	0.38	0.35	0.03	0	0	2	NA	1	2	0	1	1464	1	1.553	2.675	18.3355	1.697	515	10.295	2	3	2
757	39728	1.372	1.438	15.501	1.25	346.5	1.485	757	142	161	2	64	3	3	2	11	11	5	84823.86048	86211.68599	2	55	1	1	1	0.29	0.23	0.29	0.23	0.06	0	0	2	NA	1	2	0	1	1115	151.5	1.2165	1.2875	16.0085	1.405	386.5	1.53	2	1	1
758	39751	1.061	1.438	15.501	0.821	259	1.485	758	78	159	2	75	3	3	1	6	6	2.61	51126.28235	59133.05163	1	55	2	1	1	0.3	0.18	0.3	0.18	0.12	0	0	2	NA	1	2	0	1	1106	118.5	1.0215	1.2885	13.8225	1.045	273.5	2.19	1	1	1
759	39764	1.061	1.897	15.501	1.686	346.5	4.755	759	20	23	2	49	3	4	2	8	8	3.41	93565.19661	95962.66251	2	50	2	1	1	0.43	0.46	0.43	0.46	0.03	0	0	2	NA	1	2	0	2	1573	21.5	0.9465	1.959	17.375	1.6525	339	4.715	1	2	1
760	39785	0.704	0.963	10.416	0.821	171.5	1.485	760	316	326	2	71	3	3	1	6	6	2.18	48241.27596	55796.23105	1	48	2	1	1	0.37	0.39	0.37	0.39	0.02	0	0	1	1	3	1	0	2	950.5	321	0.265	0.827	6.4725	0.281	119.5	1.005	0	0	0
761	39792	1.372	2.653	15.501	1.686	259	8.99	761	568	144	2	77	1	1	1	5	5	1.34	8881.615556	12343.81158	2	54	2	1	1	0.39	0.46	0.39	0.46	0.07	0	0	1	1	3	1	0	2	1270.5	356	1.2125	2.6605	15.771	1.4945	219.5	7.07	2	3	1
762	39796	1.061	2.653	15.501	1.25	346.5	4.755	762	488	426	2	61	3	2	2	9	9	5	66182.6286	68336.86357	2	49	2	1	1	0.34	0.38	0.34	0.38	0.04	0	0	1	1	3	2	0	1	1072	457	1.1965	2.224	15.1365	1.1735	324.5	5.59	1	3	1
763	39802	0.704	0.963	20.365	1.25	171.5	1.485	763	10	305	2	45	4	2	1	5	1	0.2	32632.51954	32058.65402	2	53	2	1	1	0.37	0.36	0.37	0.36	0.01	0	0	1	1	3	2	0	1	1400.5	157.5	0.671	0.7715	20.4015	1.1275	165	1.24	0	0	2
764	39804	1.372	1.897	15.501	1.25	346.5	4.755	764	145	231	2	42	3	5	2	11	11	5	76835.75946	79008.59522	1	44	2	1	1	0.14	0.14	0.14	0.14	0	0	0	2	NA	1	2	0	1	1854	188	1.226	2.1445	16.8055	1.3175	319	3.92	2	2	1
765	39814	1.061	0.963	10.416	0.821	346.5	2.855	765	87	88	2	44	1	4	1	3	3	0.91	19217.48306	19928.24554	2	54	2	1	1	0.58	0.71	0.5	0.6	0.1	0	0	1	3	2	2	0	1	2016	87.5	1.0005	1.1095	11.2565	0.8265	304.5	2.455	1	0	0
766	39823	1.061	1.438	20.365	1.686	346.5	1.485	766	149	167	2	53	5	5	1	13	13	NA	101192.0217	103453.7072	1	58	2	1	1	0.44	0.4	0.44	0.4	0.04	0	0	2	NA	1	2	0	1	1384.5	158	1.181	1.415	20.7295	1.5375	363	2.235	1	1	2
767	39853	1.061	0.963	10.416	1.25	346.5	1.485	767	16	5	2	63	3	4	2	11	11	5	65328.89009	66054.44179	2	50	2	1	1	0.52	0.54	0.52	0.54	0.02	0	0	2	NA	1	2	0	1	1403	10.5	0.9175	1.087	10.5085	1.1205	320	1.265	1	0	0
768	39860	0.704	0.963	10.416	1.25	259	1.485	768	98	98	2	58	4	5	2	11	11	5	23817.98146	24254.19381	1	44	2	1	2	0.4	0.22	0.4	0.22	0.18	0	0	2	NA	1	2	1	2	898	98	0.403	0.801	13.125	1.217	255	1.47	0	0	0
769	39864	1.899	1.897	15.501	1.25	509	2.855	769	152	124	2	42	3	5	2	9	9	2.06	110074.9597	108836.4926	1	56	2	1	1	0.35	0.41	0.35	0.41	0.06	0	0	2	NA	1	2	0	2	1984	138	1.5945	1.8345	15.648	1.128	420.5	2.77	3	2	1
770	39869	1.061	1.897	28.177	1.686	346.5	4.755	770	170	213	2	48	3	5	2	11	11	5	110383.2901	113211.694	2	47	2	1	1	0.46	0.39	0.46	0.39	0.07	0	0	2	NA	1	2	0	1	1530.5	191.5	1.0565	2.103	26.703	1.6945	318.5	4.665	1	2	3
771	39878	1.061	1.438	10.416	0.821	259	4.755	771	119	162	2	43	1	4	1	NA	NA	NA	14026.87721	14431.81187	2	56	2	1	1	0.56	0.59	0.56	0.59	0.03	0	0	2	NA	1	2	0	1	1796.5	140.5	1.1725	1.2945	11.755	0.852	271	5.03	1	1	0
772	39884	1.061	2.653	15.501	1.25	259	4.755	772	592	628	2	47	3	4	1	6	6	3.01	100493.4172	101923.2922	2	46	2	1	1	0.38	0.4	0.38	0.4	0.02	0	0	1	1	3	2	0	1	1261	610	1.056	2.8375	16.6925	1.2085	225.5	5.09	1	3	1
773	39886	0.704	1.438	10.416	0.821	171.5	1.485	773	59	38	2	48	3	4	1	2	2	0.75	41246.55498	42554.63919	2	54	2	1	2	0.4	0.45	0.4	0.45	0.05	0	0	1	3	2	2	0	2	1024	48.5	0.698	1.2975	5.1705	0.6715	199.5	2.125	0	1	0
774	39936	1.061	1.438	15.501	1.25	346.5	2.855	774	102	89	2	42	3	4	2	11	11	5	97554.91394	100313.6659	1	54	2	1	1	0.5	0.48	0.5	0.48	0.02	0	0	2	NA	1	2	0	1	1291	95.5	1.0635	1.384	15.047	1.3775	363.5	3.14	1	1	1
775	39946	1.899	1.897	20.365	1.686	509	4.755	775	90	138	2	55	2	2	1	NA	NA	NA	61472.85846	70930.8081	2	45	1	1	1	0.35	0.31	0.35	0.31	0.04	0	0	1	2	3	2	0	3	2282	114	1.6415	2.083	22.8505	1.841	410	5.065	3	2	2
776	39958	1.372	1.438	15.501	1.686	346.5	2.855	776	107	77	2	78	1	3	1	6	6	2.03	5328.671462	6767.158236	1	58	1	1	1	0.18	0.19	0.18	0.19	0.01	0	0	2	NA	1	1	0	2	1620.5	92	1.576	1.572	15.444	1.786	343.5	2.955	2	1	1
777	39961	1.372	1.897	28.177	1.686	259	4.755	777	687	167	2	43	2	4	2	11	11	5	100630.5539	99498.34697	1	49	1	1	1	0.25	0.24	0.25	0.24	0.01	0	0	2	NA	1	2	0	1	2095.5	427	1.5265	2.1225	24.824	1.6695	273.5	5.445	2	2	3
778	39963	1.061	0.963	10.416	0.821	171.5	1.485	778	402	139	2	41	3	2	1	2	2	0.78	41985.35855	43816.54594	1	47	2	1	1	0.38	0.43	0.38	0.43	0.05	0	0	1	1	3	2	0	1	760	270.5	0.947	1.0165	7.878	0.625	78	1.47	1	0	0
779	39965	1.899	2.653	28.177	2.41	509	8.99	779	201	189	2	78	3	5	1	6	6	3.13	59154.584	59845.58782	1	50	2	1	1	0.39	0.41	0.39	0.41	0.02	0	0	1	3	2	2	0	1	1594.5	195	2.511	2.7955	25.7595	2.3295	524	8.485	3	3	3
780	39966	0.704	1.438	20.365	1.686	171.5	2.855	780	321	290	2	52	3	5	1	3	3	1.33	46029.49343	46780.48325	2	50	2	1	1	0.16	0.35	0.16	0.35	0.19	0	0	1	3	2	2	0	1	1659.5	305.5	0.888	1.412	19.529	1.5775	200.5	3.595	0	1	2
781	39974	1.372	1.438	28.177	1.686	259	4.755	781	276	124	2	49	1	3	2	10	10	4.92	20581.04022	20669.51187	2	53	2	1	1	0.34	0.27	0.34	0.27	0.07	0	0	2	NA	1	2	0	2	2167.5	200	1.245	1.622	27.904	1.867	248	4.08	2	1	3
782	39986	1.061	1.897	15.501	0.821	346.5	4.755	782	91	33	2	52	3	4	2	11	11	5	90113.00487	91583.23502	2	44	2	1	1	0.36	0.45	0.36	0.45	0.09	0	0	1	3	2	2	0	1	1662	62	0.9365	1.9445	14.9985	0.7785	313	4.34	1	2	1
783	39989	1.899	2.653	20.365	1.686	509	1.485	783	372	47	2	44	5	5	1	2	2	0.76	30909.29799	31475.38364	1	53	2	1	1	0.34	0.32	0.34	0.32	0.02	0	0	2	NA	1	2	0	1	2478	209.5	1.88	2.4245	21.206	1.515	458	1.455	3	3	2
784	40004	0.704	0.963	10.416	0.821	171.5	1.485	784	201	118	2	51	3	3	2	7	7	2.18	96707.19957	98539.49062	1	47	2	1	1	0.56	0.51	0.56	0.51	0.05	0	0	1	3	2	2	0	1	994	159.5	0.575	1.0135	13.2185	0.913	178	1.195	0	0	0
785	40010	0.704	1.438	10.416	0.821	259	2.855	785	30	0	2	63	3	4	2	7	7	3.35	68114.58193	69039.10901	1	54	1	1	1	0.45	0.32	0.45	0.32	0.13	0	0	2	NA	1	2	0	2	1792.5	15	0.8425	1.3815	8.7595	0.542	239.5	2.66	0	1	0
786	40058	1.061	1.438	10.416	0.821	171.5	2.855	786	289	284	2	40	3	5	2	7	4	1.99	51022.68318	51748.66167	2	53	2	1	1	0.4	0.38	0.4	0.38	0.02	0	0	1	1	3	2	1	1	1227	286.5	0.9745	1.4315	9.8715	0.7655	143	3.3	1	1	0
787	40065	1.061	1.897	10.416	0.821	259	8.99	787	71	105	2	63	4	4	2	7	7	4.49	18973.99279	18844.17692	1	49	2	1	1	0.61	0.64	0.6	0.7	0.1	0	0	2	NA	1	1	0	2	1498.5	88	0.9325	2.0525	12.9825	0.706	250.5	18.69	1	2	0
788	40085	1.061	1.897	15.501	1.686	259	4.755	788	58	56	2	62	1	4	2	7	7	2.65	9041.895727	7475.904158	2	57	2	1	1	0.48	0.46	0.48	0.46	0.02	0	0	2	NA	1	2	0	1	1826	57	1.168	1.841	14.931	1.488	252	4.97	1	2	1
789	40092	1.372	1.897	28.177	2.41	346.5	8.99	789	196	84	2	43	4	4	2	8	8	2.83	25000.3915	25520.95164	2	50	2	1	1	0.34	0.35	0.34	0.35	0.01	0	0	2	NA	1	2	0	1	2601.5	140	1.407	1.695	35.273	2.0195	349.5	10.205	2	2	3
790	40097	0.704	0.963	10.416	0.821	259	2.855	790	7	0	2	46	2	4	2	11	11	5	93583.70986	94915.26978	2	47	2	1	1	0.23	0.33	0.23	0.33	0.1	0	0	2	NA	1	2	0	3	1275	3.5	0.8055	0.9965	10.5385	0.721	241.5	2.985	0	0	0
791	40110	1.899	2.653	28.177	2.41	509	8.99	791	449	214	2	65	5	1	1	3	3	0.75	40866.59185	43769.67515	1	50	2	1	1	0.37	0.34	0.37	0.34	0.03	0	0	1	1	3	2	0	2	1973	331.5	2.1505	4.284	27.1605	2.4955	767	20.065	3	3	3
792	40122	1.899	1.897	15.501	1.25	346.5	2.855	792	292	328	2	58	1	2	1	6	6	0.97	13763.13335	14160.45413	1	58	1	1	1	0.24	0.21	0.24	0.21	0.03	0	0	1	1	3	2	0	2	1827.5	310	1.599	2.0135	15.5625	1.3815	343	2.635	3	2	1
793	40132	1.899	2.653	20.365	2.41	346.5	4.755	793	307	204	2	49	1	1	1	NA	NA	NA	12495.53717	12549.25169	2	58	2	2	1	0.53	0.56	0.53	0.56	0.03	0	0	1	3	2	2	0	3	1626	255.5	1.6055	2.272	20.731	2.0315	398	3.865	3	3	2
794	40149	1.061	0.963	20.365	0.821	259	1.485	794	3	4	2	59	4	3	2	11	11	5	19017.55422	19242.44688	2	45	2	1	1	0.46	0.45	0.46	0.45	0.01	0	0	2	NA	1	2	0	2	1064	3.5	0.922	0.774	17.8085	0.9895	266	1.45	1	0	2
795	40161	0.704	0.963	10.416	0.821	171.5	1.485	795	73	73	2	83	3	2	1	3	3	1.15	30217.1497	34860.17245	2	48	2	1	1	0.47	0.49	0.47	0.49	0.02	0	0	2	NA	1	2	0	2	1016	73	0.821	0.807	9.237	0.974	133	1.01	0	0	0
796	40165	0.704	1.897	10.416	0.821	171.5	4.755	796	94	1	2	85	3	5	2	7	7	3.67	30217.1497	37715.68988	2	46	1	1	1	0.37	0.46	0.37	0.46	0.09	0	0	2	NA	1	1	0	1	1035	47.5	0.8625	1.946	10.395	0.9735	183.5	4.92	0	2	0
797	40176	1.372	0.963	20.365	1.686	346.5	1.485	797	73	47	2	54	2	1	2	9	9	3.73	75918.86485	77357.28368	2	52	2	1	1	0.53	0.47	0.53	0.47	0.06	0	0	2	NA	1	2	0	1	1379	60	1.338	1.0835	22.5705	1.751	391.5	0.77	2	0	2
798	40178	1.899	2.653	20.365	1.25	346.5	8.99	798	758	758	2	53	3	5	1	6	6	3.13	90663.16298	92689.52397	1	45	2	1	1	0.46	0.46	0.46	0.46	0	0	0	2	NA	1	2	0	1	2187	758	1.634	3.838	22.438	1.2415	362	8.01	3	3	2
799	40200	1.899	2.653	20.365	1.25	346.5	4.755	799	223	218	2	44	3	3	2	7	7	2.49	90393.99848	92950.24721	1	45	2	1	1	0.3	0.39	0.3	0.39	0.09	0	0	1	1	3	2	0	2	2766	220.5	1.9155	2.2725	23.19	1.265	399.5	4.675	3	3	2
800	40203	1.372	1.438	10.416	0.821	346.5	2.855	800	136	95	2	51	2	4	2	7	7	1.5	55087.35056	56131.07905	2	45	2	1	2	0.43	0.42	0.43	0.42	0.01	0	0	2	NA	1	2	0	2	1377	115.5	1.3095	1.2725	11.483	0.7985	355	2.695	2	1	0
801	40210	1.061	1.438	15.501	0.821	171.5	2.855	801	23	3	2	59	4	4	1	6	6	2.93	23817.98146	24254.19381	1	44	2	1	1	0.51	0.5	0.51	0.5	0.01	0	0	1	3	2	2	0	1	1486	13	0.932	1.48	14.4045	0.763	171.5	2.805	1	1	1
802	40211	1.061	1.897	15.501	0.821	259	1.485	802	862	471	2	62	3	2	1	3	3	1.02	39955.23244	42793.57453	2	58	2	1	1	0.41	0.47	0.41	0.47	0.06	0	0	1	1	3	2	0	1	1642	666.5	1.071	2.0125	13.8785	0.763	271	0.475	1	2	1
803	40220	1.899	2.653	20.365	1.25	346.5	2.855	803	499	472	2	45	3	5	2	11	11	5	90393.99848	92950.24721	2	47	2	1	1	0.33	0.19	0.33	0.19	0.14	0	0	1	3	2	2	0	1	2626.5	485.5	1.89	2.9475	22.512	1.3395	369	2.845	3	3	2
804	40225	1.899	2.653	28.177	2.41	509	8.99	804	1	0	2	66	3	4	1	6	6	3.03	106029.8256	107468.9806	1	57	2	1	1	0.63	0.6	0.6	0.6	0	0	0	2	NA	1	2	0	2	2047.5	0.5	2.2895	3.496	28.059	3.5295	704.5	9.035	3	3	3
805	40248	1.899	1.897	28.177	2.41	346.5	2.855	805	8	7	2	74	3	2	1	2	2	0.48	50781.36044	50124.69051	2	44	2	2	2	0.54	0.58	0.54	0.58	0.04	0	0	2	NA	1	2	1	3	2156.5	7.5	1.8005	2.096	26.2675	2.109	377.5	2.56	3	2	3
806	40258	0.704	0.963	15.501	1.25	346.5	1.485	806	102	102	2	68	4	4	2	9	9	4.17	13659.25539	14461.85893	2	51	2	1	1	0.49	0.51	0.49	0.51	0.02	0	0	1	3	2	2	0	2	1222	102	0.773	0.865	14.437	1.1405	323	0.665	0	0	1
807	40282	0.704	0.963	15.501	0.821	171.5	1.485	807	5	71	2	67	1	3	1	4	4	1.4	7943.666812	6579.15905	1	55	2	1	1	0.55	0.42	0.55	0.42	0.13	0	0	2	NA	1	2	0	2	669.5	38	0.3895	0.578	13.719	0.756	124.5	0.945	0	0	1
808	40286	1.899	2.653	20.365	0.821	346.5	2.855	808	418	418	2	72	3	2	2	7	7	1.9	38216.03605	37721.85233	2	44	1	2	1	0.47	0.49	0.47	0.49	0.02	0	0	1	1	3	1	0	1	2411	418	2.026	2.803	20.282	0.96	357	3.61	3	3	2
809	40326	1.899	2.653	28.177	2.41	509	8.99	809	29	124	2	41	1	1	1	5	5	0.86	17204.87838	18572.5537	2	54	2	1	1	0.4	0.41	0.4	0.41	0.01	0	0	2	NA	1	2	0	2	2914.5	76.5	3.2285	4.3465	49.9135	5.211	1147.5	23.925	3	3	3
810	40335	0.704	0.963	15.501	1.686	259	1.485	810	0	35	2	61	5	3	2	9	9	4.55	13659.25539	14461.85893	2	51	1	1	1	0.31	0.31	0.31	0.31	0	0	0	2	NA	1	2	0	2	1205.5	17.5	0.875	0.869	16.621	1.547	257	1.7	0	0	1
811	40358	1.372	1.897	20.365	1.686	346.5	4.755	811	203	78	2	63	3	4	2	9	3	1.22	62731.71317	63428.42026	2	44	2	1	1	0.35	0.33	0.35	0.33	0.02	0	0	1	3	2	2	1	1	1373	140.5	1.432	1.853	23.0105	1.8995	377.5	5.255	2	2	2
812	40363	1.899	2.653	28.177	2.41	509	8.99	812	103	65	2	62	3	5	2	11	11	5	53648.09851	54376.27033	1	44	2	1	1	0.41	0.42	0.41	0.42	0.01	0	0	2	NA	1	2	0	1	1972	84	2.1585	3.1415	37.89	3.011	616	16.44	3	3	3
813	40380	1.061	0.963	10.416	0.821	171.5	4.755	813	38	30	2	70	4	2	1	2	2	0.84	18325.34342	19728.58044	1	52	2	1	1	0.28	0.46	0.28	0.46	0.18	0	0	1	3	2	2	0	1	1230	34	1.0185	0.765	12.881	0.681	145.5	4.87	1	0	0
814	40383	1.061	1.897	10.416	0.821	171.5	1.485	814	498	554	2	63	3	3	1	6	6	1.03	33768.23456	33393.8951	1	48	2	1	1	0.48	0.44	0.48	0.44	0.04	0	0	1	1	3	2	0	1	1198	526	1.1285	1.677	13.021	0.6275	161	0.75	1	2	0
815	40386	1.061	1.438	10.416	0.821	259	8.99	815	238	284	2	56	3	5	2	9	9	3.73	95070.18431	93147.43328	2	49	2	1	1	0.33	0.32	0.33	0.32	0.01	0	0	1	3	2	2	1	1	1377	261	1.027	1.4435	12.5155	1.021	283.5	7.68	1	1	0
816	40396	0.704	0.963	10.416	1.25	171.5	1.485	816	136	56	2	62	1	1	1	NA	2	0.51	7094.975247	6176.426605	2	58	2	1	1	0.49	0.45	0.49	0.45	0.04	0	0	1	1	3	2	0	1	1170.5	96	0.7045	0.941	7.062	1.227	185	1.77	0	0	0
817	40404	1.372	2.653	28.177	1.686	259	2.855	817	659	696	2	40	5	4	2	9	9	3.42	96326.67704	99050.69579	1	47	2	1	1	0.32	0.3	0.32	0.3	0.02	0	0	1	1	3	2	0	1	1584	677.5	1.313	2.2425	24.598	1.802	223	2.6	2	3	3
818	40409	1.899	2.653	28.177	1.686	346.5	8.99	818	211	226	2	40	1	3	2	11	11	5	19035.52273	19585.04938	2	57	2	1	1	0.48	0.48	0.48	0.48	0	0	0	1	3	2	2	0	1	2225	218.5	2.2255	2.4365	25.4335	1.8205	399.5	6.39	3	3	3
819	40421	1.899	2.653	28.177	2.41	509	8.99	819	124	65	2	40	4	3	1	5	5	1.87	33056.02142	32474.70832	1	49	2	1	1	0.51	0.43	0.51	0.43	0.08	0	0	2	NA	1	2	0	1	2511	94.5	2.815	3.3175	34.0125	3.515	791.5	12.96	3	3	3
820	40423	1.372	1.897	20.365	1.25	346.5	2.855	820	558	148	2	61	3	4	2	8	5	2.04	62731.71317	64773.62135	2	44	2	1	1	0.41	0.4	0.41	0.4	0.01	0	0	1	3	2	2	0	1	1207.5	353	1.345	1.983	21.791	1.335	360	3.36	2	2	2
821	40454	0.704	0.963	15.501	0.821	259	2.855	821	0	1	2	51	3	2	2	8	8	0.95	90113.00487	88290.51053	2	44	2	2	2	0.56	0.47	0.56	0.47	0.09	0	0	2	NA	1	2	0	1	1256.5	0.5	0.8785	1.2055	14.766	1.0055	272.5	2.345	0	0	1
822	40460	1.061	2.653	28.177	1.25	509	2.855	822	1148	1105	2	45	3	4	2	9	9	2.89	106827.4882	108347.4878	1	46	2	1	1	0.26	0.26	0.26	0.26	0	0	0	1	1	3	2	0	1	1634.5	1126.5	1.176	2.3795	36.8105	1.183	407	2.735	1	3	3
823	40461	1.372	2.653	20.365	1.686	346.5	4.755	823	40	0	2	82	3	3	2	11	11	5	24355.77192	30399.78124	1	44	2	1	2	0.63	0.79	0.5	0.8	0.3	1	1	1	3	2	1	1	1	1582	20	1.5305	2.279	19.818	1.669	397.5	5.955	2	3	2
824	40475	1.372	1.897	28.177	2.41	346.5	8.99	824	0	0	2	51	4	3	1	3	3	0.83	20480.44301	20855.5303	2	45	2	1	1	0.4	0.45	0.4	0.45	0.05	0	0	2	NA	1	2	0	2	1578.5	0	1.4735	1.786	28.9575	2.1445	312.5	6.22	2	2	3
825	40485	1.372	2.653	15.501	1.25	259	2.855	825	720	384	2	69	1	3	1	5	5	1.64	10668.71278	8820.96815	2	55	2	1	1	0.45	0.34	0.45	0.34	0.11	0	0	1	1	3	2	0	1	1804.5	552	1.384	2.5275	15.153	1.2795	272.5	2.6	2	3	1
826	40518	0.704	0.963	10.416	1.25	171.5	2.855	826	92	58	2	62	3	3	2	8	8	3.74	53648.09851	56572.30415	1	44	2	2	2	0.38	0.37	0.38	0.37	0.01	0	0	2	NA	1	2	0	2	1875	75	0.7855	0.885	12.1885	1.353	176.5	3.14	0	0	0
827	40531	0.704	0.963	15.501	1.686	171.5	2.855	827	40	40	2	69	1	1	1	3	3	1.25	10668.71278	9706.294951	1	57	1	1	1	0.51	0.44	0.51	0.44	0.07	0	0	2	NA	1	2	0	1	1665	40	0.769	0.985	15.065	1.457	152	2.84	0	0	1
828	40532	1.899	2.653	20.365	1.686	509	8.99	828	1044	773	2	41	3	4	2	10	10	3.36	90393.99848	92950.24721	2	47	2	1	1	0.24	0.43	0.24	0.43	0.19	0	0	1	3	2	2	0	1	1338.5	908.5	3.923	3.362	21.2935	1.451	475.5	6.84	3	3	2
829	40545	1.372	1.438	20.365	1.686	346.5	2.855	829	103	172	2	78	3	4	1	6	6	3.03	56358.01725	59319.00937	1	53	2	1	1	0.29	0.46	0.29	0.46	0.17	0	0	1	3	2	1	0	1	1488.5	137.5	1.499	1.5415	19.1235	1.8285	390	2.455	2	1	2
830	40548	1.899	2.653	28.177	2.41	509	8.99	830	13	48	2	64	3	5	1	6	6	1.89	62731.71317	63428.42026	2	44	2	1	1	0.34	0.35	0.34	0.35	0.01	0	0	1	3	2	2	0	1	1967	30.5	3.039	3.803	45.7535	3.725	976	18.715	3	3	3
831	40557	1.899	2.653	28.177	2.41	346.5	8.99	831	11	0	2	58	3	5	2	11	11	5	75992.48831	77690.95336	2	52	1	1	1	0.49	0.41	0.49	0.41	0.08	0	0	2	NA	1	2	0	1	2789	5.5	1.595	2.3305	32.546	2.769	399	11.125	3	3	3
832	40569	0.704	2.653	10.416	0.821	171.5	1.485	832	1110	1416	2	45	3	3	1	6	4	1.72	41985.35855	43816.54594	1	47	2	1	1	0.5	0.37	0.5	0.37	0.13	0	0	1	1	3	2	0	1	211.5	1263	0.568	2.517	10.125	0.208	121.5	0.48	0	3	0
833	40570	1.372	1.897	20.365	2.41	509	8.99	833	178	219	2	75	3	3	2	8	8	3.41	53879.44513	54508.82834	2	48	2	2	2	0.54	0.47	0.54	0.47	0.07	0	0	1	3	2	2	0	1	1516	198.5	1.458	1.807	21.433	3.2885	570	8.775	2	2	2
834	40574	1.061	1.438	15.501	1.25	259	4.755	834	4	77	2	47	4	4	2	11	11	4	19017.55422	19242.44688	2	45	1	1	1	0.53	0.5	0.53	0.5	0.03	0	0	2	NA	1	2	1	1	1332	40.5	1.1065	1.3145	16.2905	1.195	267	3.72	1	1	1
835	40592	1.372	1.438	20.365	0.821	346.5	1.485	835	55	109	2	40	5	5	2	11	11	5	121368.5405	124800.7172	2	55	2	1	1	0.5	0.56	0.5	0.5	0	0	0	2	NA	1	2	0	2	1544.5	82	1.339	1.402	18.644	0.908	362	1.6	2	1	2
836	40599	1.372	2.653	20.365	1.686	259	2.855	836	402	488	2	71	3	3	2	8	8	3.41	62389.49397	72328.30407	2	47	2	1	1	0.35	0.32	0.35	0.32	0.03	0	0	2	NA	1	2	0	1	1826	445	1.358	2.5055	19.9865	1.6645	287.5	3.33	2	3	2
837	40607	1.899	2.653	28.177	2.41	509	8.99	837	0	0	2	40	4	5	2	11	11	5	23486.64378	23916.78788	2	52	2	1	1	0.49	0.51	0.49	0.51	0.02	0	0	2	NA	1	2	0	1	2206	0	2.0665	2.9045	38.4295	3.37	488.5	13.565	3	3	3
838	40658	1.372	2.653	15.501	1.686	509	8.99	838	201	272	2	69	3	4	1	12	12	NA	63157.80538	64015.05356	1	55	2	1	1	0.48	0.44	0.48	0.44	0.04	0	0	2	NA	1	2	0	1	1719.5	236.5	1.2995	2.356	16.7705	1.816	429.5	8.84	2	3	1
839	40661	1.372	2.653	20.365	1.686	509	8.99	839	234	0	2	49	3	3	2	7	7	3.66	85351.40164	88058.21728	1	48	2	1	1	0.67	0.54	0.6	0.6	0	0	0	2	NA	1	2	0	2	1587	117	1.4635	2.5995	20.088	1.7585	429	8.03	2	3	2
840	40683	1.061	1.438	15.501	1.25	171.5	4.755	840	357	257	2	57	3	4	1	3	3	0.91	46631.02135	45687.93025	2	49	1	2	2	0.47	0.42	0.47	0.42	0.05	0	0	1	1	3	2	0	2	1267	307	0.911	1.4	15.9345	1.15	211	3.73	1	1	1
841	40700	1.372	1.897	28.177	1.25	346.5	1.485	841	669	254	2	51	4	1	1	4	4	1.48	33056.02142	32474.70832	1	49	2	1	1	0.36	0.41	0.36	0.41	0.05	0	0	2	NA	1	2	0	1	2078	461.5	1.262	2.1685	23.6295	1.353	347.5	2.215	2	2	3
842	40714	1.372	1.897	15.501	0.821	171.5	2.855	842	191	189	2	42	3	5	2	11	11	4.87	151857.7993	156152.1807	1	57	2	1	1	0.57	0.46	0.57	0.46	0.11	0	0	2	NA	1	2	0	1	1514	190	1.5065	1.7255	17.6535	0.968	173	2.635	2	2	1
843	40717	0.704	1.438	10.416	1.25	259	1.485	843	293	154	2	74	1	1	1	3	3	0.69	8881.615556	12343.81158	2	54	2	1	1	0.35	0.28	0.35	0.28	0.07	0	0	2	NA	1	2	0	2	982.5	223.5	0.874	1.2395	11.5885	1.3595	227.5	1.98	0	1	0
844	40737	1.372	1.897	20.365	1.25	346.5	8.99	844	82	82	2	63	3	4	2	11	11	5	52901.78689	53619.82895	2	52	2	1	1	0.52	0.42	0.52	0.42	0.1	0	0	2	NA	1	1	0	1	1374	82	1.51	1.7775	19.123	1.408	327	29.335	2	2	2
845	40746	1.899	2.653	28.177	2.41	509	8.99	845	562	562	2	41	1	5	2	11	11	5	18798.96576	19494.24929	2	48	2	1	1	0.42	0.53	0.4	0.5	0.1	0	0	1	2	3	2	0	1	2276	562	1.615	3.053	31.597	2.374	486	6.36	3	3	3
846	40752	1.899	1.897	28.177	2.41	509	8.99	846	49	43	2	49	1	2	2	7	7	2.3	14957.63717	15389.44146	2	58	2	1	1	0.3	0.2	0.3	0.2	0.1	0	0	2	NA	1	2	0	1	2114	46	1.815	2.17	28.345	2.293	404.5	7.92	3	2	3
847	40755	1.061	1.438	15.501	2.41	259	8.99	847	77	94	2	70	3	2	1	5	5	1.82	50781.36044	54044.77006	2	44	2	1	1	0.35	0.32	0.35	0.32	0.03	0	0	2	NA	1	1	0	1	1361	85.5	0.9885	1.493	15.189	2.3095	247.5	9	1	1	1
848	40765	0.704	1.897	15.501	0.821	171.5	4.755	848	533	569	2	59	3	5	2	9	9	4.83	107145.5864	108893.71	1	48	2	1	1	0.48	0.46	0.48	0.46	0.02	0	0	1	3	2	2	0	1	1073	551	0.8125	1.7845	17.1095	0.9465	189	4.02	0	2	1
849	40767	1.372	1.897	20.365	1.25	346.5	8.99	849	484	104	2	61	3	4	2	7	5	2.09	76856.30133	77899.48077	1	56	2	1	1	0.33	0.31	0.33	0.31	0.02	0	0	1	3	2	2	0	1	1686.5	294	1.2255	1.766	18.05	1.214	398	8.105	2	2	2
850	40790	1.899	1.438	20.365	2.41	259	8.99	850	221	169	2	51	5	4	1	6	6	2.63	29549.93639	30091.12613	2	48	2	1	1	0.52	0.51	0.52	0.51	0.01	0	0	1	1	3	2	0	1	2003.5	195	1.78	1.4605	21.583	2.667	235	8.42	3	1	2
851	40801	1.372	2.653	15.501	1.25	346.5	4.755	851	282	285	2	60	3	5	2	10	10	5	66201.71767	76712.59702	2	54	2	1	1	0.51	0.52	0.51	0.52	0.01	0	0	1	3	2	2	0	1	2020.5	283.5	1.246	2.6615	15.9925	1.3585	383	4.385	2	3	1
852	40804	1.372	1.897	20.365	1.25	346.5	2.855	852	207	157	2	54	3	4	1	6	6	3.13	90663.16298	92689.52397	1	45	2	1	1	0.38	0.3	0.38	0.3	0.08	0	0	1	3	2	2	0	1	2288.5	182	1.495	1.9995	19.8405	1.152	369.5	3.375	2	2	2
853	40829	1.372	1.438	20.365	1.686	346.5	2.855	853	0	18	2	56	1	1	2	9	8	1.87	20014.18898	20792.5408	2	55	1	1	1	0.34	0.31	0.34	0.31	0.03	0	0	2	NA	1	2	0	2	1946	9	1.3515	1.5625	20.183	1.784	394	2.495	2	1	2
854	40831	1.372	1.438	20.365	1.686	509	4.755	854	115	62	2	63	5	4	2	7	7	2.81	12128.37201	12980.76285	1	49	2	1	1	0.37	0.33	0.37	0.33	0.04	0	0	2	NA	1	2	0	2	1719	88.5	1.209	1.4695	23.3275	1.462	413	5.585	2	1	2
855	40861	0.704	1.438	20.365	1.25	171.5	1.485	855	249	249	2	46	4	5	2	11	11	5	22048.73049	22309.46841	2	56	2	1	1	0.39	0.31	0.39	0.31	0.08	0	0	2	NA	1	2	0	2	1553	249	0.826	1.439	18.826	1.081	207	2.01	0	1	2
856	40871	1.372	1.438	20.365	2.41	509	1.485	856	9	0	2	79	3	3	1	3	3	1.43	53590.33122	61982.98952	2	54	2	1	1	0.3	0.23	0.3	0.23	0.07	0	0	2	NA	1	2	0	2	1622.5	4.5	1.3425	1.2785	21.312	2.134	471.5	0.675	2	1	2
857	40875	1.061	0.963	28.177	1.686	171.5	2.855	857	146	145	2	51	3	4	1	2	2	0.52	44109.14682	45095.00537	1	52	2	1	1	0.24	0.25	0.24	0.25	0.01	0	0	1	2	3	2	0	1	1009	145.5	1.1405	1.0805	26.075	1.518	135	3.24	1	0	3
858	40886	1.899	1.897	28.177	2.41	509	8.99	858	64	2	2	64	1	2	1	6	6	1.95	14010.46321	11583.95135	1	53	2	1	1	0.51	0.58	0.51	0.58	0.07	0	0	1	3	2	2	0	1	2008.5	33	1.9875	1.926	29.8695	2.872	574	9.41	3	2	3
859	40890	1.061	2.653	28.177	1.686	171.5	8.99	859	478	408	2	40	3	2	1	2	2	0.61	31301.71292	30949.53344	2	56	2	1	1	0.31	0.31	0.31	0.31	0	0	0	1	1	3	2	0	1	2057	443	1.0385	3.128	26.459	1.938	211	6.435	1	3	3
860	40899	1.899	2.653	28.177	2.41	509	8.99	860	432	285	2	50	3	2	2	10	10	5	90113.00487	91583.23502	2	50	2	1	1	0.39	0.38	0.39	0.38	0.01	0	0	2	NA	1	2	0	1	2407.5	358.5	2.4185	3.3295	28.8655	2.557	581.5	8.96	3	3	3
861	40921	1.061	2.653	28.177	2.41	259	8.99	861	1525	1232	2	52	3	4	2	9	9	4.36	119048.5771	116640.874	1	49	2	1	1	0.25	0.25	0.25	0.25	0	0	0	1	1	3	2	0	1	1606.5	1378.5	1.195	4.2035	33.6865	2.4395	278.5	7.655	1	3	3
862	40930	0.704	1.438	10.416	0.821	259	2.855	862	244	125	2	67	3	5	2	9	9	5	81813.30004	84476.31111	2	53	2	1	1	0.53	0.3	0.53	0.3	0.23	0	0	1	1	3	2	0	1	1160	184.5	0.83	1.261	12.164	0.634	226	2.315	0	1	0
863	40936	1.899	1.438	20.365	1.25	346.5	4.755	863	71	71	2	58	4	4	1	4	4	1.25	27793.82772	28302.85536	1	52	2	1	1	0.22	0.21	0.22	0.21	0.01	0	0	2	NA	1	2	0	2	2075	71	3.047	1.612	18.297	1.28	383	4.38	3	1	2
864	40951	1.061	1.897	20.365	1.25	259	2.855	864	607	364	2	53	4	5	1	6	6	2.47	33056.02142	32474.70832	1	49	2	2	2	0.23	0.21	0.23	0.21	0.02	0	0	2	NA	1	2	0	2	2652	485.5	1.1035	1.941	22.298	1.3195	284.5	3.23	1	2	2
865	40961	1.372	2.653	15.501	2.41	509	8.99	865	100	144	2	53	3	3	2	10	10	3.5	90113.00487	90565.72217	2	44	2	1	1	0.34	0.29	0.34	0.29	0.05	0	0	1	3	2	2	0	1	1771.5	122	1.271	2.4765	17.514	3.2805	753	18.61	2	3	1
866	40980	1.899	2.653	28.177	1.25	509	2.855	866	66	276	2	40	3	3	2	8	8	2.25	121486.2394	124921.7446	2	55	1	1	1	0.32	0.29	0.32	0.29	0.03	0	0	1	1	3	2	0	1	2644.5	171	2.2415	2.5015	34.385	1.394	481	3.475	3	3	3
867	40985	1.899	1.897	28.177	2.41	346.5	2.855	867	4	1	2	44	3	5	2	11	11	3.88	90455.73053	93013.72498	1	55	2	1	1	0.34	0.36	0.34	0.36	0.02	0	0	1	3	2	2	0	1	2027	2.5	1.682	1.7555	34.948	2.229	358.5	3.475	3	2	3
868	41013	0.704	0.963	10.416	0.821	259	1.485	868	164	1	2	64	4	3	1	2	2	0.71	14956.84957	14854.51811	2	50	2	1	1	0.53	0.51	0.53	0.51	0.02	0	0	1	3	2	2	0	1	773.5	82.5	0.6815	0.8025	10.0415	1.0445	240	1	0	0	0
869	41019	1.372	2.653	10.416	2.41	509	2.855	869	14	2	2	58	3	5	2	11	11	4.52	37273.59287	37979.80783	2	52	2	1	1	0.52	0.55	0.52	0.55	0.03	0	0	2	NA	1	2	0	3	2757.5	8	1.3545	2.493	11.759	1.964	535	3.44	2	3	0
870	41027	1.372	1.438	10.416	1.25	259	1.485	870	95	138	2	43	4	5	2	11	11	3.98	27910.42737	28240.48296	1	50	2	1	1	0.51	0.32	0.51	0.32	0.19	0	0	2	NA	1	2	0	2	1474	116.5	1.472	1.226	12.198	1.267	277	1.495	2	1	0
871	41028	1.899	2.653	20.365	2.41	346.5	8.99	871	0	1	2	51	3	5	2	11	11	5	97845.40136	99699.25768	1	54	2	1	1	0.42	0.41	0.42	0.41	0.01	0	0	2	NA	1	2	0	1	1723.5	0.5	2.3385	3.1685	19.2445	3.408	321	14.92	3	3	2
872	41030	1.061	1.897	15.501	1.25	346.5	4.755	872	231	66	2	74	3	4	1	2	2	0.89	43632.92427	46436.94732	1	46	2	1	1	0.31	0.24	0.31	0.24	0.07	0	0	2	NA	1	2	0	2	1431.5	148.5	1.073	1.7285	15.9845	1.4385	346	5.555	1	2	1
873	41043	1.372	2.653	20.365	2.41	509	4.755	873	802	224	2	71	3	4	1	5	5	2.51	54497.38543	57360.62187	1	47	2	1	1	0.2	0.48	0.2	0.48	0.28	0	0	1	3	2	2	0	2	2022.5	513	1.361	2.9315	21.6655	2.1925	487.5	5.535	2	3	2
874	41044	0.704	0.963	10.416	0.821	171.5	1.485	874	142	77	2	43	5	2	2	9	9	3.1	39437.58096	39998.72031	1	46	2	1	1	0.46	0.46	0.46	0.46	0	0	0	1	1	3	2	0	1	805.5	109.5	0.7795	0.6405	9.9055	0.633	181.5	1.16	0	0	0
875	41046	1.061	1.438	28.177	1.686	259	2.855	875	51	202	2	46	2	5	1	6	6	1.5	26688.39564	27443.11585	2	45	2	1	1	0.42	0.43	0.42	0.43	0.01	0	0	2	NA	1	2	0	1	2076.5	126.5	1.0975	1.3735	24.303	1.761	282.5	2.61	1	1	3
876	41049	0.704	1.438	28.177	1.686	259	2.855	876	30	53	2	52	3	5	2	11	11	5	75992.48831	77432.30206	2	52	2	1	1	0.49	0.39	0.49	0.39	0.1	0	0	2	NA	1	2	0	1	1654.5	41.5	0.899	1.3595	24.381	1.768	254	2.985	0	1	3
877	41092	0.704	1.897	15.501	2.41	509	8.99	877	20	22	2	63	3	4	2	11	8	4.9	62731.71317	62036.2976	2	50	2	1	1	0.47	0.48	0.47	0.48	0.01	0	0	1	3	2	2	0	2	1197.5	21	0.878	1.817	17.066	3.0545	567	15.46	0	2	1
878	41101	1.899	2.653	20.365	1.686	259	4.755	878	3	68	2	85	3	3	1	3	3	1.04	30304.45868	37824.66503	1	47	2	1	1	0.49	0.36	0.49	0.36	0.13	0	0	2	NA	1	1	0	1	2061.5	35.5	1.6735	2.868	17.91	1.735	297.5	5.89	3	3	2
879	41103	1.899	2.653	28.177	2.41	346.5	4.755	879	10	290	2	84	3	2	1	4	4	1.59	34989.83098	40366.20113	2	47	2	1	1	0.33	0.36	0.33	0.36	0.03	0	0	2	NA	1	2	0	1	1668.5	150	2.344	2.2595	25.1655	2.461	357	6.155	3	3	3
880	41124	0.704	0.963	10.416	0.821	171.5	1.485	880	77	0	2	68	4	3	2	10	10	5	12128.37201	12045.39237	1	51	1	1	1	0.52	0.31	0.52	0.31	0.21	0	0	2	NA	1	2	0	2	695	38.5	0.4485	0.703	8.2	0.64	217.5	1.085	0	0	0
881	41127	0.704	0.963	10.416	0.821	171.5	1.485	881	101	95	2	70	4	2	1	12	12	NA	23948.49857	23924.49292	2	53	1	2	1	0.53	0.34	0.53	0.34	0.19	0	0	1	1	3	2	0	2	583	98	0.43	1.08	6.517	0.6335	95	2.12	0	0	0
882	41157	0.704	1.438	15.501	0.821	171.5	1.485	882	312	328	2	54	3	3	1	3	3	0.84	42036.16568	48503.66935	2	51	2	1	1	0.34	0.36	0.34	0.36	0.02	0	0	2	NA	1	2	0	1	1545	320	0.755	1.612	15.606	0.886	132	1.57	0	1	1
883	41158	0.704	0.963	15.501	0.821	171.5	1.485	883	70	70	2	71	3	5	1	6	6	2.46	53574.87861	52882.08481	2	49	2	1	1	0.6	0.56	0.7	0.5	0.2	0	0	2	NA	1	2	0	1	1129	70	0.645	1.015	13.955	0.964	177	1.62	0	0	1
884	41167	0.704	0.963	20.365	1.25	171.5	4.755	884	0	0	2	52	4	3	2	8	8	1.99	20233.12335	20472.39075	1	51	2	1	2	0.52	0.52	0.52	0.52	0	0	0	2	NA	1	2	0	2	694	0	0.461	0.6435	20.16	1.0635	160.5	5.785	0	0	2
885	41181	1.899	1.897	20.365	2.41	509	8.99	885	0	0	2	66	4	1	1	4	4	1.33	13643.83468	14602.73334	1	48	2	1	1	0.47	0.61	0.7	0.7	0	0	0	1	3	2	2	0	1	1668	0	2.2015	2.0865	22.82	2.6685	582.5	9.495	3	2	2
886	41197	1.899	1.897	28.177	2.41	259	8.99	886	165	97	2	47	3	5	2	11	11	5	76835.75946	79008.59522	1	44	2	1	1	0.31	0.26	0.31	0.26	0.05	0	0	1	3	2	2	0	1	2076	131	1.6015	1.9135	23.514	2.254	271.5	6.49	3	2	3
887	41208	0.704	1.438	10.416	0.821	171.5	4.755	887	178	0	2	46	3	3	2	11	11	4.91	121486.2394	124921.7446	1	57	2	1	1	0.25	0.42	0.25	0.42	0.17	0	0	1	3	2	2	0	1	1086	89	0.739	1.383	12.603	0.941	215	4.055	0	1	0
888	41223	1.899	2.653	28.177	1.686	509	8.99	888	0	0	2	42	4	2	1	99	99	NA	16360.60311	16525.23673	2	45	2	1	1	0.4	0.36	0.4	0.36	0.04	0	0	1	1	3	2	0	2	3544	0	2.46	3.771	27.591	1.596	593	7.2	3	3	3
889	41230	1.372	2.653	15.501	1.686	509	8.99	889	110	77	2	73	1	3	1	6	6	2.2	14189.95049	18730.78694	2	58	2	2	2	0.48	0.68	0.7	0.68	0.02	1	1	2	NA	1	2	1	2	1344.5	93.5	1.5285	2.572	17.2345	1.702	488	9.2	2	3	1
890	41244	1.899	2.653	28.177	2.41	509	8.99	890	371	424	2	51	3	4	2	11	11	5	90113.00487	91583.23502	2	44	2	1	1	0.22	0.36	0.22	0.36	0.14	0	0	1	3	2	2	0	1	2273.5	397.5	2.697	3.144	25.7905	2.0305	562.5	8.21	3	3	3
891	41265	1.372	1.438	20.365	1.686	346.5	4.755	891	0	0	2	44	4	4	1	6	6	1.28	16360.60311	16554.07591	2	45	2	1	1	0.41	0.36	0.3	0.2	0.1	0	0	2	NA	1	2	0	1	1353.5	0	1.376	1.438	21.9475	1.499	375	4.735	2	1	2
892	41269	1.899	2.653	28.177	2.41	509	8.99	892	4	146	2	64	4	3	1	3	3	1.02	9807.061297	10214.1856	2	45	2	1	1	0.35	0.28	0.35	0.28	0.07	0	0	2	NA	1	2	0	1	2801.5	75	2.694	3.8515	27.892	2.877	990	17.225	3	3	3
893	41272	1.899	2.653	28.177	2.41	509	8.99	893	38	0	2	50	4	5	2	9	9	4.29	27793.82772	28302.85536	1	52	2	1	1	0.53	0.49	0.53	0.49	0.04	0	0	2	NA	1	2	0	2	1681.5	19	1.752	2.527	27.0145	3.032	422.5	10.38	3	3	3
894	41279	1.061	1.438	15.501	0.821	346.5	2.855	894	6	6	2	54	3	4	2	11	11	3.43	97845.40136	99699.25768	1	54	2	1	1	0.29	0.28	0.29	0.28	0.01	0	0	2	NA	1	2	0	2	1699.5	6	1.191	1.421	14.141	1.031	339.5	2.97	1	1	1
895	41286	0.704	0.963	10.416	0.821	259	1.485	895	84	3	2	53	1	1	1	3	3	0.75	16831.76382	18169.77897	1	48	2	1	1	0.39	0.37	0.39	0.37	0.02	0	0	2	NA	1	2	0	1	1631.5	43.5	0.769	1.0015	11.3685	0.8685	270.5	1.8	0	0	0
896	41287	1.061	0.963	20.365	1.25	171.5	2.855	896	120	280	2	48	3	2	2	8	4	1.84	94815.27577	97822.22664	2	54	2	1	1	0.59	0.47	0.59	0.47	0.12	0	0	1	3	2	2	0	1	1727	200	1.194	1.206	17.9135	1.438	160.5	2.885	1	0	2
897	41312	1.899	2.653	20.365	1.25	509	2.855	897	203	224	2	71	3	5	1	5	5	2.35	50781.36044	54044.77006	2	44	2	1	1	0.48	0.35	0.48	0.35	0.13	0	0	1	3	2	2	0	1	2570	213.5	1.7895	2.477	20.965	1.433	414	3.43	3	3	2
898	41314	1.899	2.653	28.177	1.686	509	4.755	898	359	261	2	69	3	2	1	5	5	1.74	84823.86048	83883.54129	2	55	2	1	1	0.41	0.4	0.41	0.4	0.01	0	0	2	NA	1	2	0	2	1708	310	1.8375	2.4505	27.142	1.8445	541.5	5.18	3	3	3
899	41320	1.061	1.897	15.501	1.25	346.5	4.755	899	6	6	2	65	3	5	2	11	11	5	66182.6286	65448.95774	2	49	2	1	1	0.33	0.36	0.33	0.36	0.03	0	0	2	NA	1	2	0	2	1703	6	1.1545	1.9105	16.962	1.2665	350.5	5.315	1	2	1
900	41362	0.704	1.438	10.416	0.821	171.5	1.485	900	96	101	2	84	3	3	1	4	4	1.57	30563.70847	38237.13546	1	47	2	1	1	0.28	0.34	0.28	0.34	0.06	0	0	2	NA	1	2	0	2	1091.5	98.5	0.8855	1.2645	9.2725	1.0275	178.5	1.34	0	1	0
901	41368	1.372	1.897	28.177	2.41	509	8.99	901	228	54	2	59	3	1	1	77	77	NA	90663.16298	92689.52397	1	45	2	1	1	0.19	0.3	0.19	0.3	0.11	0	0	2	NA	1	2	0	1	1925.5	141	1.5145	2.085	25.769	2.066	410	7.27	2	2	3
902	41375	0.704	0.963	10.416	1.25	259	1.485	902	2	210	2	66	4	2	1	99	99	NA	15152.31039	15048.64163	2	49	1	1	1	0.57	0.45	0.57	0.45	0.12	0	0	2	NA	1	1	1	1	701	106	0.7195	0.9825	8.205	1.0975	240.5	1.455	0	0	0
903	41382	1.899	1.897	15.501	1.25	509	1.485	903	142	142	2	59	5	3	2	7	7	2.65	75918.86485	77615.68438	2	52	2	1	1	0.55	0.6	0.6	0.7	0.1	0	0	2	NA	1	2	0	2	1919	142	2.009	1.914	17.315	1.236	571	1.21	3	2	1
904	41451	1.061	1.897	15.501	1.25	171.5	2.855	904	102	121	2	74	4	4	2	11	11	5	15506.79494	15491.25114	1	51	2	1	1	0.33	0.34	0.33	0.34	0.01	0	0	2	NA	1	2	0	2	1438.5	111.5	1.074	1.677	15.244	1.444	215.5	3.195	1	2	1
905	41452	1.899	2.653	28.177	2.41	509	8.99	905	102	0	2	60	1	1	1	4	4	1.17	6781.421795	5394.326532	2	57	2	1	1	0.28	0.25	0	0.1	0.1	0	0	2	NA	1	2	0	1	1752.5	51	1.786	2.9385	28.268	2.737	404.5	11.455	3	3	3
906	41464	1.061	0.963	10.416	1.25	171.5	1.485	906	69	72	2	60	3	3	2	9	9	3.73	53648.09851	62165.83356	1	44	2	1	1	0.23	0.24	0.23	0.24	0.01	0	0	2	NA	1	2	0	1	1387.5	70.5	1.0455	1.1675	12.7205	1.1145	177.5	1.95	1	0	0
907	41466	1.899	1.897	28.177	1.686	509	2.855	907	682	323	2	58	5	2	1	3	3	1.34	90838.76247	94307.12512	1	46	2	1	1	0.49	0.65	0.6	0.7	0.1	0	0	2	NA	1	2	0	1	1685.5	502.5	1.705	2.1385	23.808	1.8665	416	3.35	3	2	3
908	41468	1.899	2.653	28.177	1.686	509	2.855	908	783	302	2	66	1	1	2	8	8	1.78	9340.308808	7722.634231	1	53	1	1	1	0.45	0.37	0.45	0.37	0.08	0	0	1	1	3	2	0	1	2279.5	542.5	1.916	3.175	24.936	1.9	554	3.42	3	3	3
909	41486	1.061	1.438	10.416	1.25	346.5	1.485	909	212	7	2	61	1	1	1	6	6	1.75	5155.13885	5436.2409	1	73	2	1	1	0.43	0.46	0.43	0.46	0.03	0	0	2	NA	1	2	0	2	1585.5	109.5	1.0965	1.3615	11.7445	1.2095	340.5	2.21	1	1	0
910	41489	1.061	1.438	20.365	1.686	346.5	2.855	910	223	84	2	40	1	3	2	7	7	2.15	25274.17312	25651.32401	1	66	2	2	1	0.36	0.36	0.36	0.36	0	0	0	2	NA	1	2	0	1	1824.5	153.5	1.174	1.645	22.122	1.4625	317.5	3.615	1	1	2
911	41490	1.372	1.897	15.501	1.25	346.5	2.855	911	158	207	2	66	4	4	2	9	9	4.09	10371.46553	10026.33594	1	63	2	2	1	0.72	0.75	0.8	0.8	0	1	1	1	3	2	2	0	1	1523.5	182.5	1.293	1.751	14.0325	1.336	365.5	2.535	2	2	1
912	41493	1.899	2.653	28.177	2.41	509	8.99	912	537	252	2	77	3	2	1	5	5	1.57	50854.7487	58059.11875	2	60	2	1	1	0.42	0.33	0.42	0.33	0.09	0	0	1	1	3	1	0	2	2029.5	394.5	2.801	3.2175	32.014	2.2715	742	10.795	3	3	3
913	41496	0.704	0.963	10.416	0.821	171.5	1.485	913	151	68	2	64	1	1	1	2	2	0.59	7480.950035	7390.023578	1	71	1	2	2	0.3	0.39	0.3	0.39	0.09	0	0	2	NA	1	2	0	2	679.5	109.5	0.425	0.511	8.9095	0.9375	68	0.8	0	0	0
914	41542	1.061	1.438	20.365	2.41	259	4.755	914	272	101	2	60	4	3	1	5	5	1.16	10882.70737	10520.56526	1	59	1	1	1	0.36	0.36	0.36	0.36	0	0	0	2	NA	1	2	0	2	1147.5	186.5	1.1155	1.5895	19.8125	2.0645	239.5	4.23	1	1	2
915	41558	0.704	0.963	15.501	1.25	346.5	2.855	915	154	196	2	50	4	2	1	3	3	1.22	22428.7243	22837.22915	2	67	2	1	1	0.33	0.21	0.33	0.21	0.12	0	0	1	1	3	2	0	3	1646	175	0.8535	1.011	14.5275	1.3105	315.5	3.18	0	0	1
916	41579	1.899	2.653	28.177	2.41	509	8.99	916	98	96	2	71	3	3	2	7	7	3	55839.5211	55349.09009	2	60	2	1	1	0.47	0.52	0.47	0.52	0.05	0	0	1	3	2	2	0	1	1653	97	2.1655	2.5795	32.3325	3.418	643.5	12.605	3	3	3
917	41583	0.704	0.963	10.416	0.821	171.5	1.485	917	96	68	2	66	2	1	1	99	99	NA	4501.74604	4866.538172	2	69	2	1	1	0.48	0.41	0.48	0.41	0.07	0	0	2	NA	1	2	0	2	839	82	0.4905	0.866	7.1185	0.738	183.5	1.91	0	0	0
918	41587	1.899	1.897	28.177	1.686	509	4.755	918	0	89	2	44	4	4	1	3	3	0.86	25458.24827	27598.59012	2	68	2	1	1	0.55	0.58	0.55	0.58	0.03	0	0	2	NA	1	2	0	1	2787.5	44.5	1.8285	1.7715	27.4065	1.9405	544.5	4.775	3	2	3
919	41595	1.899	2.653	28.177	2.41	259	8.99	919	1142	569	2	76	3	2	1	3	3	1.03	35990.28753	34984.67872	1	60	2	1	1	0.46	0.32	0.46	0.32	0.14	0	0	1	1	3	2	0	2	1411.5	855.5	1.758	3.1465	24.0795	2.5025	290.5	7.265	3	3	3
920	41607	0.704	0.963	10.416	0.821	171.5	2.855	920	102	71	2	46	3	3	1	14	14	5	82333.4503	85620.50838	2	64	2	1	1	0.29	0.29	0.29	0.29	0	0	0	1	3	2	2	0	1	1114.5	86.5	0.565	1.047	13.0415	1.0095	184	2.605	0	0	0
921	41610	1.372	1.438	15.501	1.686	509	1.485	921	75	69	2	67	2	3	1	4	4	0.63	5529.495353	5855.017144	1	69	2	2	1	0.47	0.5	0.47	0.5	0.03	0	0	1	3	2	2	0	3	1412.5	72	1.265	1.4635	16.0055	1.7785	420	1.485	2	1	1
922	41616	1.372	1.897	15.501	1.686	259	2.855	922	77	49	2	67	4	2	1	3	3	1.11	12310.32993	13812.58776	2	67	2	1	1	0.48	0.5	0.48	0.5	0.02	0	0	1	3	2	2	0	1	1329	63	1.344	1.7105	15.715	1.6565	237.5	2.375	2	2	1
923	41666	1.899	1.438	15.501	0.821	346.5	2.855	923	3	99	2	43	3	4	2	10	10	2.9	78434.78194	77873.85796	1	59	2	1	1	0.39	0.32	0.39	0.32	0.07	0	0	1	3	2	2	0	1	1549.5	51	1.6365	1.495	16.198	0.8055	378	3.555	3	1	1
924	41676	1.061	1.897	20.365	1.686	509	4.755	924	131	143	2	61	3	4	2	8	5	1.96	52544.8609	53155.16237	2	63	2	1	1	0.44	0.33	0.44	0.33	0.11	0	0	1	3	2	2	0	1	1366.5	137	1.1795	1.787	19.089	1.678	442.5	5.83	1	2	2
925	41682	1.899	2.653	28.177	2.41	509	8.99	925	249	344	2	44	3	5	1	12	12	NA	82023.23072	85297.90368	1	63	2	1	1	0.2	0.34	0.2	0.34	0.14	0	0	1	3	2	2	0	1	1942.5	296.5	1.995	2.8295	41.4065	3.012	456.5	11.005	3	3	3
926	41718	1.372	1.897	20.365	1.686	509	8.99	926	0	0	2	50	1	1	1	3	3	0.64	16965.19077	17218.35185	1	66	2	1	1	0.6	0.56	0.5	0.6	0.1	0	0	2	NA	1	2	0	2	1557	0	1.3675	2.0485	19.237	1.881	491.5	6.42	2	2	2
927	41751	1.061	1.438	15.501	1.686	346.5	2.855	927	95	39	2	73	3	3	2	7	7	2.56	20747.60595	20783.50754	2	59	1	1	1	0.34	0.37	0.34	0.37	0.03	0	0	2	NA	1	2	0	2	816	67	1.169	1.45	13.398	1.533	390.5	2.98	1	1	1
928	41768	1.899	1.897	20.365	2.41	509	8.99	928	112	185	2	57	1	5	1	15	15	5	11163.52508	11330.11148	1	65	2	1	1	0.41	0.56	0.41	0.56	0.15	0	0	2	NA	1	2	0	2	1982.5	148.5	1.939	2.061	23.4535	2.174	658.5	11.115	3	2	2
929	41771	1.899	1.897	20.365	2.41	346.5	8.99	929	97	95	2	80	2	2	1	6	6	2.45	6340.396598	7395.03803	1	62	2	2	1	0.75	0.55	0.9	0.8	0.1	1	1	2	NA	1	2	0	1	1420	96	1.669	2.059	22.158	2.23	361	8.12	3	2	2
930	41776	0.704	0.963	15.501	1.686	171.5	2.855	930	0	0	2	48	1	4	1	5	5	1.64	20002.447	21694.30254	2	71	2	1	1	0.4	0.56	0.4	0.56	0.16	0	0	2	NA	1	2	0	1	1562.5	0	0.822	0.847	13.7145	1.454	170	2.605	0	0	1
931	41780	1.899	2.653	20.365	1.686	346.5	8.99	931	248	163	2	64	3	2	1	3	3	0.98	22473.38602	22734.41136	1	67	1	1	1	0.52	0.58	0.52	0.58	0.06	0	0	2	NA	1	2	0	1	2447	205.5	1.867	4.065	18.346	1.8555	330.5	12.52	3	3	2
932	41783	1.899	1.897	15.501	2.41	509	8.99	932	131	122	2	80	3	5	1	4	4	1.57	29122.70324	32335.49686	1	67	2	1	1	0.3	0.36	0.3	0.36	0.06	0	0	2	NA	1	1	0	2	1536	126.5	1.841	1.7985	15.062	2.4145	528	10.515	3	2	1
933	41808	1.899	2.653	28.177	2.41	509	8.99	933	334	473	2	68	3	3	2	8	8	3.65	59356.35643	60045.7725	1	60	2	1	1	0.47	0.44	0.47	0.44	0.03	0	0	2	NA	1	2	0	2	1853.5	403.5	2.722	4.3875	40.6335	3.7765	681	17.98	3	3	3
934	41825	1.061	0.963	10.416	0.821	346.5	2.855	934	0	0	2	63	4	5	1	5	5	2.06	10371.46553	10331.39815	1	63	2	1	1	0.35	0.31	0.35	0.31	0.04	0	0	1	1	3	2	0	1	1010	0	1.018	0.938	8.291	0.908	370	2.32	1	0	0
935	41839	1.899	2.653	28.177	2.41	509	8.99	935	110	0	2	43	1	2	1	5	5	0.63	17893.04953	21137.58264	2	70	2	1	1	0.44	0.5	0.44	0.5	0.06	0	0	2	NA	1	2	0	2	1681	55	2.283	2.509	38.0975	3.617	446	12.85	3	3	3
936	41863	1.372	1.897	20.365	1.686	346.5	2.855	936	107	33	2	48	4	3	1	15	15	3.22	38150.76001	37991.39528	2	65	2	1	1	0.56	0.54	0.56	0.54	0.02	0	0	1	3	2	2	0	1	1851.5	70	1.292	1.7615	21.488	1.6985	358.5	3.375	2	2	2
937	41875	0.704	1.438	20.365	1.686	171.5	4.755	937	2	1	2	51	2	2	1	6	6	2.34	16048.48264	15859.56065	1	72	1	1	2	0.37	0.41	0.37	0.41	0.04	0	0	2	NA	1	2	0	1	1075	1.5	0.52	1.321	22.1155	1.4665	134	5.05	0	1	2
938	41882	0.704	0.963	15.501	0.821	171.5	2.855	938	37	3	2	59	1	1	2	8	8	1.58	12438.64734	12292.22016	2	71	2	1	1	0.38	0.36	0.38	0.36	0.02	0	0	1	3	2	2	0	1	883	20	0.6705	0.7075	15.299	0.7715	185	2.525	0	0	1
939	41895	1.372	1.897	20.365	1.686	346.5	4.755	939	1	0	2	47	1	5	1	4	4	0.92	27958.96049	28376.17481	2	65	2	1	1	0.5	0.39	0.5	0.39	0.11	0	0	1	3	2	1	0	2	1656	0.5	1.441	1.994	19.4745	1.7145	353.5	3.865	2	2	2
940	41898	1.061	2.653	28.177	1.25	346.5	4.755	940	327	327	2	54	4	5	1	15	15	5	36633.78261	39713.681	2	65	1	1	1	0.36	0.28	0.36	0.28	0.08	0	0	2	NA	1	2	0	1	2263	327	1.173	2.191	24.273	1.435	306	3.96	1	3	3
941	41918	1.372	1.897	15.501	1.25	259	2.855	941	426	426	2	53	3	2	1	4	4	0.9	26740.03459	26884.01201	1	67	2	2	1	0.53	0.38	0.53	0.38	0.15	0	0	1	1	3	2	0	1	1805	426	1.217	1.846	14.524	1.283	257	3.49	2	2	1
942	41919	1.061	1.438	28.177	1.686	346.5	2.855	942	7	13	2	53	1	4	2	9	9	4.09	16965.19077	16765.47734	1	66	2	1	1	0.55	0.51	0.55	0.51	0.04	0	0	2	NA	1	2	0	1	1744	10	1.09	1.4435	23.546	1.9345	377	2.27	1	1	3
943	41929	1.061	2.653	28.177	2.41	509	8.99	943	295	244	2	44	4	4	2	9	9	5	25458.24827	27598.59012	2	68	2	1	1	0.33	0.38	0.33	0.38	0.05	0	0	1	1	3	2	0	1	1696	269.5	1.15	3.0465	25.361	2.06	769.5	13.715	1	3	3
944	41942	0.704	1.438	10.416	0.821	171.5	2.855	944	171	285	2	44	3	4	1	14	14	3.77	74400.22008	75823.55028	2	63	2	1	1	0.36	0.3	0.36	0.3	0.06	0	0	1	1	3	2	0	2	1010.5	228	0.8775	1.3295	12.4205	0.702	168	2.48	0	1	0
945	41946	1.372	0.963	15.501	1.25	509	1.485	945	50	50	2	65	4	3	1	4	4	1.83	10410.69139	10981.48653	2	64	2	1	1	0.4	0.39	0.4	0.39	0.01	0	0	1	3	2	2	0	1	1533	50	1.268	1.1485	16.449	1.279	475.5	2.155	2	0	1
946	41960	1.061	1.438	15.501	0.821	346.5	1.485	946	56	68	2	80	3	3	1	15	15	5	27095.94855	33018.735	2	62	2	1	1	0.31	0.31	0.31	0.31	0	0	0	2	NA	1	2	0	1	1384.5	62	1.1415	1.2585	15.7895	1.0185	304	1.79	1	1	1
947	41981	1.899	2.653	28.177	2.41	509	8.99	947	85	85	2	55	1	5	1	15	15	5	11163.52508	11032.10859	1	65	2	1	1	0.47	0.48	0.47	0.48	0.01	0	0	2	NA	1	2	0	2	3177	85	2.47	3.107	35.253	2.44	525	7.51	3	3	3
948	41988	1.061	1.897	28.177	1.25	259	4.755	948	711	144	2	52	3	2	1	4	4	0.97	27318.06564	28522.4519	2	64	2	1	1	0.34	0.39	0.34	0.39	0.05	0	0	1	1	3	2	0	1	1490.5	427.5	1.0305	1.8715	23.5975	1.3575	245.5	3.72	1	2	3
949	42025	0.704	0.963	10.416	0.821	171.5	1.485	949	201	201	2	43	4	3	2	9	9	1.93	26467.48009	27067.65119	1	64	2	1	1	0.38	0.39	0.38	0.39	0.01	0	0	1	1	3	2	0	2	1025	201	0.482	0.664	12.614	0.66	117	0.57	0	0	0
950	42056	1.899	2.653	20.365	1.686	171.5	4.755	950	293	355	2	57	3	4	1	4	4	1.29	27318.06564	28522.4519	2	64	2	1	1	0.31	0.23	0.31	0.23	0.08	0	0	1	3	2	2	0	1	1755	324	2.0535	2.3625	20.5975	1.9265	199.5	3.705	3	3	2
951	42094	1.061	0.963	20.365	1.25	259	2.855	951	56	29	2	55	4	2	1	4	4	0.77	20683.13277	20596.73444	1	65	2	1	1	0.5	0.51	0.5	0.51	0.01	0	0	2	NA	1	2	0	1	2201	42.5	1.1	1.026	21.421	1.379	228.5	3.13	1	0	2
952	42104	0.704	0.963	15.501	1.25	259	8.99	952	142	142	2	71	3	4	1	6	6	2.14	27783.76969	27829.19161	2	69	2	1	1	0.39	0.37	0.39	0.37	0.02	0	0	2	NA	1	2	0	1	1259	142	0.874	1.2125	16.1785	1.338	262	30.915	0	0	1
953	42108	1.899	2.653	20.365	2.41	509	8.99	953	710	403	2	44	3	3	1	3	3	0.79	25934.64452	25749.17369	2	62	1	1	1	0.38	0.32	0.38	0.32	0.06	0	0	1	1	3	2	0	2	1816	556.5	1.948	3.712	21.1105	2.2905	574.5	11.045	3	3	2
954	42127	1.899	1.897	20.365	1.686	509	4.755	954	15	16	2	60	2	2	1	6	6	1.26	5673.261858	6466.100039	1	60	2	1	1	0.49	0.61	0.4	0.6	0.2	0	0	2	NA	1	2	0	2	2290	15.5	1.6575	1.908	19.6055	1.9515	506	5.545	3	2	2
955	42133	1.372	1.897	15.501	1.686	259	4.755	955	0	0	2	63	1	4	1	15	15	5	5298.862801	5142.163856	1	73	2	1	1	0.56	0.53	0.5	0.5	0	0	0	2	NA	1	2	0	1	1448	0	1.245	2.154	15.859	1.593	298	4.56	2	2	1
956	42143	1.061	1.897	28.177	1.25	346.5	1.485	956	1157	198	2	53	3	2	2	10	10	4.64	96663.55644	96356.53903	2	63	2	1	1	0.46	0.47	0.46	0.47	0.01	0	0	1	1	3	2	0	2	2556	677.5	0.964	1.824	24.196	1.0645	301	2.245	1	2	3
957	42147	0.704	1.438	10.416	1.25	171.5	8.99	957	20	0	2	72	1	1	1	2	2	0.61	10626.05894	12749.52363	1	66	2	1	1	0.61	0.71	0.6	0.7	0.1	0	0	2	NA	1	2	1	2	891	10	0.746	1.343	10.001	1.204	135	12.36	0	1	0
958	42152	1.899	2.653	15.501	1.25	346.5	2.855	958	9	9	2	49	4	2	1	6	6	1.51	25458.24827	25351.90316	2	68	2	1	1	0.36	0.51	0.36	0.51	0.15	0	0	2	NA	1	2	0	2	2415	9	1.596	2.356	16.711	1.138	383	2.52	3	3	1
959	42157	1.372	2.653	20.365	2.41	509	8.99	959	10	142	2	67	3	5	2	10	10	5	59522.80391	61219.80021	1	61	2	1	1	0.35	0.45	0.35	0.45	0.1	0	0	2	NA	1	2	0	2	1937.5	76	1.5285	2.3025	21.7355	2.647	559.5	11.06	2	3	2
960	42183	0.704	1.897	10.416	2.41	509	8.99	960	288	142	2	41	3	3	2	9	9	4.38	82023.23072	81436.64406	1	63	2	1	1	0.2	0.18	0.2	0.18	0.02	0	0	1	1	3	2	0	1	1025.5	215	0.78	1.7925	11.6825	2.0365	518	7.555	0	2	0
961	42187	1.061	1.438	15.501	1.686	259	2.855	961	162	162	2	52	4	3	1	5	5	1.96	20877.42148	22224.40517	1	64	2	1	1	0.47	0.45	0.47	0.45	0.02	0	0	1	1	3	2	0	1	1933	162	1.058	1.442	14.686	1.503	239	2.58	1	1	1
962	42211	1.899	2.653	20.365	2.41	346.5	8.99	962	163	95	2	61	3	5	2	8	8	3.65	55604.39463	56250.23217	1	67	2	1	1	0.43	0.3	0.43	0.3	0.13	0	0	1	3	2	2	0	1	1636.5	129	2.126	2.8305	22.6305	2.733	388.5	8.015	3	3	2
963	42232	0.704	0.963	10.416	0.821	171.5	2.855	963	1	1	2	61	2	4	1	6	6	1.36	4661.459759	5069.118834	1	62	2	1	1	0.4	0.34	0.4	0.34	0.06	0	0	2	NA	1	2	0	2	705	1	0.3295	0.7695	7.5635	0.897	91	2.585	0	0	0
964	42275	1.372	1.438	28.177	1.686	346.5	2.855	964	0	0	2	63	2	5	1	5	5	1.02	10637.89216	10477.87078	1	72	2	1	1	0.47	0.3	0.47	0.3	0.17	0	0	2	NA	1	2	0	1	2169.5	0	1.5775	1.615	25.083	1.588	380.5	3.025	2	1	3
965	42283	1.372	2.653	28.177	2.41	509	8.99	965	90	0	2	41	1	3	1	12	12	NA	15609.97942	15642.99012	1	62	2	1	1	0.35	0.35	0.35	0.35	0	0	0	1	3	2	2	0	1	3147	45	1.262	2.959	41.7815	3.444	426.5	6.795	2	3	3
966	42284	1.899	2.653	28.177	2.41	509	8.99	966	664	473	2	51	1	1	2	10	10	3.4	18454.55483	18729.94077	2	65	2	1	1	0.25	0.27	0.25	0.27	0.02	0	0	1	2	3	2	0	1	2787.5	568.5	2.9605	4.7065	37.341	3.547	900	16.905	3	3	3
967	42285	1.061	1.438	15.501	1.25	346.5	1.485	967	1	3	2	61	2	5	2	7	7	1.66	6626.953858	6806.335901	1	72	2	1	1	0.4	0.35	0.4	0.35	0.05	0	0	2	NA	1	2	0	1	1309	2	1.1585	1.285	13.478	1.4245	313	1.73	1	1	1
968	42287	0.704	0.963	10.416	0.821	171.5	2.855	968	0	15	2	66	4	4	1	6	6	2.6	9544.755375	10339.84961	1	74	2	1	1	0.47	0.46	0.47	0.46	0.01	0	0	1	1	3	2	0	1	1181.5	7.5	0.6665	1.2065	5.4685	0.5845	130.5	2.4	0	0	0
969	42288	1.061	1.897	15.501	1.686	346.5	2.855	969	374	252	2	51	2	2	1	15	15	5	10478.1382	10354.79005	1	62	2	1	1	0.29	0.35	0.29	0.35	0.06	0	0	1	1	3	2	0	1	1268.5	313	1.066	1.869	16.5015	1.4825	311.5	2.89	1	2	1
970	42297	1.372	1.438	10.416	1.686	259	2.855	970	47	71	2	65	3	3	2	9	9	4.67	52544.8609	54896.95941	1	61	2	2	2	0.32	0.19	0.32	0.19	0.13	0	0	2	NA	1	2	0	2	1174.5	59	1.443	1.238	11.0715	1.59	247	3.485	2	1	0
971	42298	0.704	0.963	10.416	0.821	171.5	1.485	971	0	0	2	57	1	3	1	5	5	1.71	15037.99404	16309.94409	2	59	2	1	1	0.48	0.42	0.48	0.42	0.06	0	0	2	NA	1	2	0	1	840.5	0	0.454	0.5805	9.5845	0.919	138.5	1.725	0	0	0
972	42309	1.372	1.897	15.501	1.25	259	1.485	972	330	469	2	58	1	3	2	9	9	3.13	10914.49454	11074.33629	2	74	1	1	1	0.57	0.48	0.5	0.4	0.1	0	0	2	NA	1	2	0	1	1616.5	399.5	1.301	2.032	13.8025	1.353	245.5	2.21	2	2	1
973	42332	1.372	1.438	28.177	1.686	346.5	2.855	973	101	216	2	61	4	4	1	14	14	5	11630.61	11761.23851	1	68	2	1	1	0.26	0.32	0.26	0.32	0.06	0	0	2	NA	1	2	0	2	2210.5	158.5	1.4735	1.4275	25.444	1.8505	345	3.18	2	1	3
974	42340	0.704	0.963	10.416	0.821	171.5	2.855	974	92	92	2	60	1	1	1	4	4	0.87	7812.278838	8799.220618	1	66	2	1	1	0.4	0.33	0.4	0.33	0.07	0	0	2	NA	1	2	0	1	702	92	0.283	0.625	9.919	0.744	44	2.52	0	0	0
975	42350	1.061	0.963	15.501	1.686	259	4.755	975	225	225	2	47	3	4	1	6	6	1.75	26184.10393	26179.19139	1	73	2	1	1	0.6	0.52	0.6	0.4	0.2	0	0	1	1	3	2	0	1	1925	225	0.939	1.099	16.288	1.535	227	3.97	1	0	1
976	42351	1.372	1.897	28.177	2.41	509	4.755	976	131	57	2	42	3	5	1	14	14	3.77	90241.03639	90365.10652	2	59	2	1	1	0.41	0.44	0.3	0.2	0.1	0	0	2	NA	1	2	0	1	2193.5	94	1.472	1.971	24.277	2.0185	459	5.16	2	2	3
977	42358	0.704	0.963	10.416	0.821	171.5	1.485	977	199	211	2	64	1	1	1	12	12	NA	3530.526705	3723.041072	2	70	2	1	1	0.4	0.4	0.4	0.4	0	0	0	1	3	2	2	0	2	999.5	205	0.64	1.079	9.1275	0.791	153.5	2.095	0	0	0
978	42379	1.061	1.438	20.365	1.686	171.5	1.485	978	0	102	2	62	2	4	1	6	6	1.23	5432.036679	5514.096611	2	68	2	1	1	0.44	0.48	0.44	0.48	0.04	0	0	2	NA	1	2	0	2	1456	51	1.0695	1.627	18.583	1.5775	209	1.965	1	1	2
979	42392	1.899	2.653	28.177	2.41	509	8.99	979	0	0	2	65	4	2	1	2	2	0.81	10010.58377	9851.159732	1	64	2	1	2	0.59	0.43	0.59	0.43	0.16	0	0	2	NA	1	1	0	1	1155	0	1.6855	2.42	24.05	2.905	410	11.68	3	3	3
980	42402	1.061	1.438	20.365	1.686	259	1.485	980	101	24	2	61	1	4	2	7	7	2.5	6681.804407	6782.744156	2	72	2	1	1	0.68	0.42	0.5	0.5	0	0	0	2	NA	1	2	0	2	1468.5	62.5	0.979	1.304	22.2635	1.6795	244.5	1.445	1	1	2
981	42438	1.899	2.653	28.177	2.41	509	4.755	981	10	3	2	67	1	3	1	4	4	1.14	6681.804407	6589.074196	2	72	2	1	1	0.23	0.23	0.23	0.23	0	0	0	1	3	2	2	0	2	2094	6.5	2.101	2.4865	26.134	2.17	530.5	5.705	3	3	3
982	42444	0.704	0.963	15.501	1.25	171.5	1.485	982	110	116	2	68	3	3	1	12	12	NA	59356.35643	60045.7725	1	60	2	1	1	0.25	0.24	0.25	0.24	0.01	0	0	2	NA	1	2	0	1	1432	113	0.665	0.8535	16.6085	1.0525	195	1.73	0	0	1
983	42474	1.061	1.897	20.365	1.25	259	2.855	983	144	398	2	47	1	3	1	14	6	2.5	14562.01497	14390.59161	2	70	2	1	1	0.24	0.38	0.24	0.38	0.14	0	0	1	3	2	2	0	1	1709.5	271	1.071	1.925	18.04	1.3	230	2.97	1	2	2
984	42479	1.899	2.653	28.177	2.41	509	8.99	984	166	142	2	55	4	3	2	10	10	3.09	22001.87776	21909.97072	1	72	1	1	1	0.39	0.53	0.5	0.4	0.1	0	0	2	NA	1	2	0	1	1901	154	1.8155	2.623	39.6005	3.5065	518.5	12.025	3	3	3
985	42484	1.061	1.897	15.501	0.821	259	4.755	985	255	198	2	72	3	4	1	15	15	5	44295.82745	43058.15259	2	61	1	1	1	0.45	0.45	0.45	0.45	0	0	0	2	NA	1	1	1	1	1624.5	226.5	1.041	1.796	14.936	0.827	240	4.87	1	2	1
986	42521	1.899	1.897	20.365	1.686	509	2.855	986	62	0	2	43	1	5	2	9	9	4.29	27492.97782	27169.33176	2	65	2	1	1	0.19	0.22	0.19	0.22	0.03	0	0	2	NA	1	2	0	2	2004.5	31	1.953	2.1615	22.8505	1.912	519	3.635	3	2	2
987	42531	1.372	1.897	15.501	1.686	346.5	8.99	987	3	56	2	63	4	5	1	3	3	0.98	10426.65276	10079.68672	1	67	1	1	1	0.34	0.39	0.34	0.39	0.05	0	0	1	3	2	2	0	2	645.5	29.5	1.4765	1.7365	14.3715	1.5595	327	8.47	2	2	1
988	42537	1.372	1.438	20.365	1.686	259	4.755	988	75	76	2	62	4	4	1	6	6	2.19	11494.14765	11111.65875	1	59	2	1	1	0.46	0.5	0.46	0.5	0.04	0	0	2	NA	1	2	0	2	1682	75.5	1.311	1.23	19.5775	1.9485	240	3.945	2	1	2
989	42541	1.372	1.438	15.501	1.25	346.5	2.855	989	74	132	2	72	1	1	1	14	14	3.82	10944.02877	13131.03514	2	65	1	1	1	0.18	0.23	0.18	0.23	0.05	0	0	2	NA	1	2	0	1	1718	103	1.5205	1.292	17.0985	1.3195	315.5	2.745	2	1	1
990	42545	1.372	1.897	15.501	0.821	509	8.99	990	77	64	2	74	3	3	2	8	8	3.65	37167.13286	36128.64169	1	59	2	1	1	0.29	0.25	0.29	0.25	0.04	0	0	2	NA	1	2	0	2	1352	70.5	1.454	1.8085	16.985	1.0445	420	8.1	2	2	1
991	42575	1.061	0.963	10.416	1.25	259	1.485	991	71	189	2	41	3	3	1	14	14	3.77	79814.77417	80330.17058	2	62	2	1	1	0.6	0.57	0.5	0.5	0	0	0	1	2	3	2	0	1	1680.5	130	0.99	1.1795	9.973	1.2875	288	0.84	1	0	0
992	42578	0.704	0.963	10.416	0.821	171.5	1.485	992	6	1	2	69	4	1	1	5	5	1.28	8658.692514	8750.827258	1	62	1	2	1	0.42	0.46	0.42	0.46	0.04	0	0	2	NA	1	2	0	2	388	3.5	0.3685	0.465	8.2015	0.724	104	0.775	0	0	0
993	42591	1.899	2.653	20.365	1.686	509	4.755	993	0	0	2	68	4	5	2	9	9	4.38	12648.5819	12599.7175	1	72	2	1	2	0.54	0.67	0.6	0.7	0.1	1	1	2	NA	1	1	0	1	2296	0	1.7555	2.6275	18.2455	1.5995	408.5	4.315	3	3	2
994	42592	1.899	2.653	20.365	0.821	509	4.755	994	437	682	2	53	1	3	2	7	7	2.04	16965.19077	17218.35185	1	66	2	1	1	0.18	0.17	0.18	0.17	0.01	0	0	1	1	3	2	0	1	2246.5	559.5	1.715	2.447	18.253	0.785	429.5	4.43	3	3	2
995	42596	0.704	0.963	15.501	0.821	171.5	1.485	995	73	47	2	59	2	1	2	8	8	1.47	12409.39563	12817.52779	2	72	2	1	2	0.34	0.29	0.34	0.29	0.05	0	0	2	NA	1	2	0	2	975	60	0.6515	0.839	15.4755	1.0315	178.5	1.615	0	0	1
996	42600	1.372	1.438	10.416	0.821	259	2.855	996	86	56	2	44	2	1	1	5	5	0.91	19072.5712	18848.04978	2	66	2	1	1	0.51	0.56	0.51	0.56	0.05	0	0	2	NA	1	2	0	1	1432.5	71	1.2175	1.4715	10.7335	1.047	250	2.635	2	1	0
997	42604	0.704	1.897	15.501	1.686	171.5	4.755	997	342	178	2	43	3	5	2	8	8	3.57	104003.4691	109478.8268	2	70	2	1	1	0.29	0.49	0.29	0.49	0.2	0	0	1	3	2	2	0	1	1658	260	0.8885	1.941	15.7795	1.479	194.5	5.985	0	2	1
998	42629	1.061	1.897	10.416	0.821	346.5	4.755	998	3	88	2	60	1	1	1	3	3	1.02	8251.2084	8150.919915	1	66	1	1	1	0.69	0.61	0.7	0.6	0.1	0	0	2	NA	1	2	0	1	1250.5	45.5	1.035	1.9775	13.0065	1.026	303	6.1	1	2	0
999	42632	1.061	2.653	15.501	1.686	346.5	8.99	999	105	142	2	65	3	4	1	14	14	5	59356.35643	60045.7725	1	60	2	1	1	0.52	0.45	0.52	0.45	0.07	0	0	2	NA	1	2	0	1	1377.5	123.5	0.9815	2.57	14.7355	1.6635	371	7.36	1	3	1
1000	42640	1.372	2.653	15.501	1.25	259	4.755	1000	512	331	2	79	3	4	1	4	4	1.57	35990.28753	34984.67872	1	60	2	1	1	0.48	0.44	0.48	0.44	0.04	0	0	2	NA	1	2	0	1	1351	421.5	1.2765	2.446	17.0435	1.1055	267.5	5.955	2	3	1
1001	42642	0.704	2.653	15.501	1.25	259	4.755	1001	128	148	2	58	3	4	1	5	5	1.64	31615.47869	32881.12464	2	67	2	1	1	0.4	0.44	0.4	0.44	0.04	0	0	2	NA	1	2	0	3	1673	138	0.854	2.6595	17.05	1.3	235.5	5.475	0	3	1
1002	42649	1.372	1.897	28.177	1.686	509	4.755	1002	155	78	2	49	4	4	1	4	4	1.24	24764.43774	26846.44911	1	65	1	1	1	0.4	0.36	0.4	0.36	0.04	0	0	1	3	2	2	0	1	2039	116.5	1.3275	1.962	27.2525	1.643	447	4.595	2	2	3
1003	42657	1.372	1.438	28.177	1.25	346.5	4.755	1003	99	366	2	44	2	4	2	10	10	4.08	20857.91336	21169.16313	1	72	2	1	1	0.42	0.46	0.42	0.46	0.04	0	0	2	NA	1	2	0	1	1890	232.5	1.3135	1.604	32.45	1.416	369.5	4.895	2	1	3
1004	42658	1.372	2.653	28.177	2.41	509	8.99	1004	140	172	2	60	2	5	1	5	5	1.61	7187.743246	7187.413631	1	72	2	1	1	0.32	0.36	0.32	0.36	0.04	0	0	1	3	2	2	0	2	2641	156	1.561	2.652	29.6755	2.2385	615.5	8.04	2	3	3
1005	42672	1.899	2.653	28.177	2.41	509	8.99	1005	136	0	2	64	4	2	2	7	7	1.45	9742.308807	9845.974011	2	60	2	1	1	0.29	0.3	0.29	0.3	0.01	0	0	1	3	2	2	0	1	2104.5	68	2.288	2.7525	26.582	2.6575	478.5	11.53	3	3	3
1006	42686	1.372	2.653	20.365	1.25	259	1.485	1006	564	462	2	49	3	5	1	15	15	5	104634.4269	107616.6816	2	66	2	1	1	0.54	0.53	0.54	0.53	0.01	0	0	1	3	2	2	0	1	1858	513	1.2275	2.2325	19.56	1.2905	262	2.185	2	3	2
1007	42692	0.704	0.963	15.501	0.821	171.5	1.485	1007	284	189	2	63	1	1	1	6	6	1.83	13745.42621	13578.35881	1	65	2	1	1	0.45	0.41	0.45	0.41	0.04	0	0	2	NA	1	2	0	1	731.5	236.5	0.5305	1.081	13.7095	0.868	129	1.84	0	0	1
1008	42702	1.372	1.897	15.501	1.25	259	8.99	1008	453	427	2	70	3	3	1	4	4	1.1	20747.60595	20783.50754	1	67	2	1	1	0.29	0.25	0.29	0.25	0.04	0	0	1	1	3	1	0	1	1631	440	1.4405	2.106	16.003	1.0985	243	7.19	2	2	1
1009	42745	1.061	1.438	20.365	1.686	171.5	4.755	1009	36	103	2	51	1	5	2	8	8	2.68	16708.14243	16957.46773	1	66	1	1	1	0.29	0.32	0.29	0.32	0.03	0	0	2	NA	1	2	0	2	1135	69.5	1.0355	1.447	21.5655	1.691	216.5	4.8	1	1	2
1010	42753	1.061	1.897	20.365	1.25	259	2.855	1010	516	284	2	43	4	4	2	9	9	4.38	24764.43774	26846.44911	1	65	2	1	1	0.47	0.37	0.47	0.37	0.1	0	0	1	1	3	2	0	2	1846	400	1.036	1.9945	21.3845	1.298	286	2.645	1	2	2
1011	42769	1.899	2.653	28.177	2.41	509	8.99	1011	79	15	2	73	3	4	1	6	6	3.27	33131.39282	36089.39185	2	62	2	1	1	0.5	0.64	0.7	0.8	0.1	1	0	1	3	2	1	0	2	1593.5	47	2.198	2.2815	27.7485	2.586	427	10.45	3	3	3
1012	42788	1.372	1.897	20.365	1.686	259	4.755	1012	97	49	2	71	3	5	1	15	15	5	27789.5029	28256.72288	1	70	2	1	1	0.62	0.48	0.6	0.5	0.1	0	0	1	3	2	2	0	1	1360	73	1.427	1.74	21.09	1.6	281	6.04	2	2	2
1013	42801	0.704	0.963	10.416	0.821	171.5	4.755	1013	74	177	2	50	3	3	1	6	6	2.14	96663.55644	96356.53903	2	63	2	1	1	0.28	0.41	0.28	0.41	0.13	0	0	1	1	3	2	0	2	1432	125.5	0.52	1.1725	11.8505	0.956	147	4.2	0	0	0
1014	42826	1.061	0.963	10.416	0.821	259	1.485	1014	53	53	2	47	4	2	1	1	1	0.17	28558.83099	28439.53401	1	68	1	1	1	0.51	0.43	0.51	0.43	0.08	0	0	1	2	3	2	0	1	1665	53	0.972	1.013	11.998	0.622	299	2.08	1	0	0
1015	42838	1.061	0.963	15.501	1.25	259	1.485	1015	0	163	2	54	5	3	1	4	4	1.29	31250.8543	31151.59708	2	59	2	1	1	0.63	0.49	0.6	0.5	0.1	0	0	1	1	3	2	0	1	1693	81.5	1.025	1.2225	14.0165	1.18	265.5	1.415	1	0	1
1016	42866	0.704	0.963	10.416	0.821	171.5	2.855	1016	2	0	2	80	3	2	1	6	6	2.14	31174.96316	34045.5597	2	63	2	1	1	0.45	0.31	0.45	0.31	0.14	0	0	2	NA	1	2	0	2	1207	1	0.6	0.657	7.855	0.8645	145.5	2.31	0	0	0
1017	42869	0.704	0.963	10.416	0.821	171.5	1.485	1017	105	56	2	64	3	3	1	3	3	1.18	22473.38602	23114.10269	1	67	2	1	1	0.28	0.26	0.28	0.26	0.02	0	0	1	1	3	2	0	2	1004.5	80.5	0.5335	0.611	5.809	0.38	103	1.925	0	0	0
1018	42876	1.372	1.897	15.501	0.821	259	4.755	1018	2	6	2	80	3	3	1	12	12	NA	27520.27787	31039.17615	1	61	2	1	2	0.7	0.68	0.9	0.8	0.1	1	1	2	NA	1	2	1	1	1024	4	1.269	1.854	13.718	0.859	264.5	3.715	2	2	1
1019	42904	1.899	1.897	28.177	2.41	509	2.855	1019	0	177	2	47	1	2	1	6	6	2.14	22291.90488	22029.48561	2	66	1	1	1	0.35	0.41	0.35	0.41	0.06	0	0	2	NA	1	2	0	1	2286.5	88.5	1.6455	1.9845	25.462	2.666	509	2.76	3	2	3
1020	42935	1.372	1.897	20.365	1.686	346.5	2.855	1020	212	260	2	59	3	5	1	15	15	5	90611.41206	90957.14833	2	73	2	1	1	0.34	0.36	0.34	0.36	0.02	0	0	1	3	2	2	0	1	2118	236	1.4515	1.7225	18.097	1.4775	349	3.36	2	2	2
1021	42940	1.372	1.897	15.501	1.686	346.5	4.755	1021	71	189	2	71	3	2	1	2	2	0.69	19606.00553	20988.11386	1	61	2	1	1	0.24	0.33	0.24	0.33	0.09	0	0	1	1	3	2	0	1	1259.5	130	1.3535	1.935	16.924	1.5765	393	5.035	2	2	1
1022	42950	1.899	1.897	28.177	1.686	509	2.855	1022	427	317	2	40	3	4	1	15	15	5	104634.4269	107616.6816	2	66	2	1	1	0.35	0.4	0.35	0.4	0.05	0	0	1	3	2	2	0	3	2633.5	372	1.7645	2.1355	28.9455	1.921	539.5	2.62	3	2	3
1023	42961	1.372	2.653	28.177	2.41	509	8.99	1023	306	136	2	80	3	1	2	9	9	2.59	36136.80661	39464.29064	2	60	2	1	1	0.58	0.33	0.58	0.33	0.25	0	0	2	NA	1	1	0	2	1434	221	1.3205	2.302	34.136	4.4805	673	18.875	2	3	3
1024	43017	0.704	1.897	10.416	0.821	171.5	2.855	1024	474	669	2	55	3	3	1	3	3	1.15	31250.8543	31151.59708	2	59	2	1	1	0.29	0.27	0.29	0.27	0.02	0	0	1	1	3	2	0	1	967	571.5	0.624	2.1605	12.653	0.933	153	3.25	0	2	0
1025	43022	1.372	0.963	20.365	1.25	171.5	2.855	1025	102	86	2	46	4	2	1	3	3	0.8	21944.86028	21853.19142	1	67	2	1	1	0.46	0.52	0.46	0.52	0.06	0	0	1	3	2	2	0	2	1970.5	94	1.514	1.065	19.0085	1.2945	200	2.515	2	0	2
1026	43023	0.704	0.963	10.416	0.821	171.5	1.485	1026	62	57	2	61	1	3	2	10	10	4.75	5992.011661	5814.814791	1	60	2	1	1	0.29	0.25	0.29	0.25	0.04	0	0	2	NA	1	2	0	2	1101	59.5	0.4565	1.1405	6.4815	0.7835	126	2.17	0	0	0
1027	43024	1.372	1.897	15.501	1.25	346.5	4.755	1027	3	2	2	50	2	4	1	14	14	5	14963.35478	14787.20686	2	66	2	1	1	0.45	0.35	0.45	0.35	0.1	0	0	1	1	3	2	0	1	1984	2.5	1.5295	1.866	14.6935	1.0615	307.5	3.825	2	2	1
1028	43047	1.372	1.438	20.365	1.686	259	4.755	1028	43	51	2	71	5	3	1	99	99	NA	37167.13286	46070.20923	1	59	1	1	1	0.24	0.43	0.24	0.43	0.19	0	0	1	3	2	1	0	2	1578	47	1.4305	1.2865	22.8325	1.6855	266.5	3.9	2	1	2
1029	43050	1.061	1.438	20.365	1.25	171.5	1.485	1029	303	260	2	44	4	3	2	8	8	3.57	30227.87557	32769.21252	1	59	2	1	1	0.41	0.49	0.41	0.49	0.08	0	0	2	NA	1	2	0	3	1676.5	281.5	1.148	1.661	22.461	1.1835	181	2.05	1	1	2
1030	43051	0.704	0.963	10.416	1.25	171.5	2.855	1030	50	0	2	46	4	2	1	12	12	NA	25996.1587	26456.32434	2	64	2	1	1	0.5	0.51	0.5	0.51	0.01	0	0	2	NA	1	2	0	1	954.5	25	0.8855	1.028	12.38	1.068	203.5	3.2	0	0	0
1031	43086	1.899	2.653	28.177	1.686	346.5	4.755	1031	5	28	2	42	3	5	1	15	15	5	105878.3535	105858.4891	1	69	2	1	1	0.29	0.39	0.29	0.39	0.1	0	0	2	NA	1	2	0	1	2283	16.5	1.599	2.6365	25.435	1.7635	393	5.74	3	3	3
1032	43091	1.061	1.438	10.416	0.821	259	4.755	1032	5	23	2	47	1	4	1	6	6	1.45	16631.04585	16879.22068	1	65	2	1	1	0.2	0.3	0.2	0.3	0.1	0	0	2	NA	1	2	0	2	963	14	0.987	1.287	10.399	0.937	242	3.875	1	1	0
1033	43124	1.899	1.897	28.177	1.686	509	8.99	1033	1	5	2	46	3	2	1	3	3	1.15	26076.1839	27011.9235	2	68	2	2	2	0.29	0.32	0.29	0.32	0.03	0	0	2	NA	1	2	0	2	1562	3	1.718	2.006	27.45	1.775	702.5	11.465	3	2	3
1034	43127	1.899	1.438	28.177	2.41	259	4.755	1034	101	0	2	53	4	4	1	5	5	0.97	21630.05297	22368.06842	1	63	2	1	1	0.42	0.43	0.42	0.43	0.01	0	0	2	NA	1	2	0	2	3661	50.5	2.3725	1.5145	24.7785	2.6055	285.5	4.775	3	1	3
1035	43204	1.899	2.653	28.177	2.41	509	1.485	1035	0	0	2	80	1	2	1	13	13	NA	9634.105961	11094.4513	1	71	2	1	1	0.51	0.65	0.6	0.8	0.2	1	0	1	3	2	1	0	1	2224	0	1.8	2.43	30.151	3.175	491	1.91	3	3	3
1036	43224	1.899	2.653	20.365	1.25	509	4.755	1036	29	111	2	42	3	5	2	8	8	3.57	85964.78414	85350.00958	2	61	2	1	1	0.23	0.29	0.23	0.29	0.06	0	0	2	NA	1	2	0	2	2475.5	70	1.6315	2.4015	23.403	1.404	455.5	6.135	3	3	2
1037	43241	1.372	2.653	20.365	2.41	346.5	8.99	1037	8	0	2	47	1	4	1	12	12	NA	14562.01497	14390.59161	2	70	2	1	1	0.38	0.42	0.38	0.42	0.04	0	0	2	NA	1	2	0	2	2055.5	4	1.462	2.618	18.6135	2.0065	343.5	7.31	2	3	2
1038	43259	1.372	1.897	15.501	0.821	346.5	2.855	1038	201	317	2	53	1	1	1	4	4	0.58	15324.08062	15828.07375	1	66	1	1	1	0.48	0.55	0.48	0.55	0.07	0	0	2	NA	1	2	0	2	1771.5	259	1.2535	1.709	15.1215	1.0065	373	3.525	2	2	1
1039	43264	1.899	1.897	20.365	1.686	509	8.99	1039	5	0	2	46	2	5	1	14	14	5	19179.24535	19465.4454	1	68	2	1	1	0.56	0.27	0.56	0.27	0.29	0	0	1	3	2	2	0	1	1475	2.5	1.584	2.0465	19.0745	1.756	489.5	9.11	3	2	2
1040	43269	1.061	2.653	20.365	1.25	259	4.755	1040	246	189	2	65	3	3	1	5	5	1.16	22713.64367	26986.61194	2	69	2	1	1	0.39	0.44	0.39	0.44	0.05	0	0	2	NA	1	2	0	1	1987.5	217.5	1.113	2.3395	18.184	1.3335	252	3.68	1	3	2
1041	43288	1.061	1.438	10.416	1.25	171.5	1.485	1041	297	284	2	61	3	3	1	5	5	1.07	24080.99578	26827.57151	1	61	1	1	1	0.39	0.35	0.39	0.35	0.04	0	0	1	1	3	2	1	3	1085.5	290.5	0.982	1.368	12.685	1.216	166	2.015	1	1	0
1042	43294	1.061	1.897	15.501	1.25	259	1.485	1042	289	289	2	63	1	4	1	12	12	NA	7480.950035	9079.193484	1	71	2	2	1	0.3	0.42	0.3	0.4	0.1	0	0	2	NA	1	2	1	1	1548	289	0.924	1.803	15.777	1.115	265	1.08	1	2	1
1043	43301	1.061	1.438	10.416	1.25	171.5	2.855	1043	113	0	2	66	1	1	2	7	7	1.45	5283.998046	5785.373064	1	65	1	1	2	0.36	0.37	0.36	0.37	0.01	0	0	2	NA	1	2	0	2	1149.5	56.5	1.0145	1.3645	9.232	1.1285	207.5	3.39	1	1	0
1044	43318	0.704	0.963	10.416	0.821	171.5	1.485	1044	351	246	2	63	3	4	1	14	14	5	59356.35643	60606.69974	1	60	2	1	1	0.29	0.24	0.29	0.24	0.05	0	0	1	1	3	2	0	2	948.5	298.5	0.37	0.59	10.77	0.793	193	1.01	0	0	0
1045	43330	1.372	1.897	20.365	1.25	259	4.755	1045	149	68	2	72	3	1	1	5	5	1.14	26343.20003	26961.13002	2	59	1	1	1	0.29	0.29	0.29	0.29	0	0	0	1	3	2	1	0	2	1330.5	108.5	1.2135	1.6835	21.5365	1.3945	227	5.615	2	2	2
1046	43344	0.704	0.963	10.416	1.25	171.5	1.485	1046	104	79	2	59	2	1	1	13	13	NA	9898.767066	10736.02882	2	69	1	1	1	0.35	0.46	0.35	0.46	0.11	0	0	2	NA	1	2	0	2	697	91.5	0.612	0.8505	7.868	1.1195	209.5	1.19	0	0	0
1047	43353	1.061	1.438	10.416	0.821	171.5	2.855	1047	173	110	2	71	3	3	2	7	7	2.92	35990.28753	35674.18967	1	60	2	1	1	0.5	0.43	0.5	0.43	0.07	0	0	1	3	2	1	0	1	1675	141.5	1.16	1.3165	12.4375	0.7885	201	2.715	1	1	0
1048	43382	1.899	2.653	28.177	2.41	509	8.99	1048	386	238	2	46	3	5	1	12	12	NA	107369.6939	108063.0236	2	61	2	1	1	0.42	0.46	0.42	0.46	0.04	0	0	2	NA	1	2	0	1	1801.5	312	1.7165	2.4605	30.7275	2.571	450.5	8.095	3	3	3
1049	43404	1.899	2.653	28.177	2.41	346.5	8.99	1049	185	185	2	40	3	4	2	8	8	1.76	46122.02636	47594.73459	2	66	2	1	1	0.33	0.25	0.33	0.25	0.08	0	0	1	1	3	2	0	1	3354	185	3.356	5.6	33.845	3.063	309	13.53	3	3	3
1050	43407	1.899	2.653	20.365	1.686	346.5	8.99	1050	142	162	2	55	1	2	1	5	5	2.15	16965.19077	16765.47734	1	66	2	1	1	0.37	0.35	0.37	0.35	0.02	0	0	1	3	2	2	1	1	2441	152	1.797	2.3145	21.159	1.644	333.5	7.005	3	3	2
1051	43413	1.899	2.653	28.177	1.686	509	4.755	1051	625	514	2	61	3	4	1	2	2	0.58	25164.265	25456.54454	2	59	2	1	1	0.33	0.31	0.33	0.31	0.02	0	0	1	1	3	2	0	1	1625	569.5	2.241	2.889	23.88	1.487	417	5.86	3	3	3
1052	43418	0.704	2.653	10.416	1.25	171.5	4.755	1052	34	0	2	63	4	4	1	4	4	1.31	9145.177468	9906.986187	1	62	2	1	1	0.29	0.41	0.4	0.4	0	0	0	1	3	2	2	0	1	2035.5	17	0.8615	2.9265	11.306	1.263	205	4.585	0	3	0
1053	43452	1.372	0.963	15.501	1.25	259	2.855	1053	62	102	2	80	4	2	2	8	8	2.36	22897.55103	25356.79358	2	70	2	1	1	0.6	0.48	0.5	0.4	0.1	0	0	1	3	2	1	0	1	1151.5	82	1.2395	0.908	13.7135	1.06	248	2.48	2	0	1
1054	43458	1.061	1.438	15.501	0.821	171.5	1.485	1054	73	62	2	62	1	1	1	15	15	4.01	9154.993238	9043.719791	2	65	2	2	2	0.42	0.31	0.42	0.31	0.11	0	0	2	NA	1	2	0	2	966	67.5	0.9505	1.2855	13.871	0.9865	194	2.23	1	1	1
1055	43466	1.899	2.653	28.177	2.41	509	8.99	1055	101	102	2	47	3	5	1	14	14	5	120190.3668	119330.829	2	60	2	1	1	0.54	0.55	0.54	0.55	0.01	0	0	2	NA	1	2	0	2	1584.5	101.5	3.63	2.423	30.893	2.2055	532.5	7.045	3	3	3
1056	43484	1.372	1.438	15.501	0.821	259	8.99	1056	1	155	2	61	4	2	1	3	3	0.79	12310.32993	12093.14385	2	67	2	1	1	0.53	0.28	0.53	0.28	0.25	0	0	1	1	3	2	0	2	2281	78	1.456	1.2675	15.2185	1.0405	245.5	7.485	2	1	1
1057	43489	1.372	1.438	10.416	1.25	171.5	2.855	1057	142	73	2	64	4	2	1	13	13	NA	9145.177468	9646.587282	1	62	2	1	1	0.19	0.21	0.19	0.21	0.02	0	0	2	NA	1	2	0	2	1437.5	107.5	1.4725	1.611	11.1745	1.1215	173.5	3.515	2	1	0
1058	43492	1.372	1.897	20.365	1.25	509	4.755	1058	280	280	2	51	3	4	2	8	8	3.71	58828.3675	61183.41283	2	66	2	1	1	0.28	0.38	0.28	0.38	0.1	0	0	1	3	2	2	0	1	1550	280	1.492	1.903	20.656	1.272	522	4.44	2	2	2
1059	43503	1.061	1.897	10.416	0.821	171.5	2.855	1059	462	136	2	58	4	4	1	12	12	NA	21711.85987	22452.66656	2	64	2	1	1	0.51	0.5	0.51	0.5	0.01	0	0	1	3	2	2	0	3	1052	299	0.904	1.821	11.4535	0.7485	167	3.08	1	2	0
1060	43521	0.704	0.963	10.416	0.821	171.5	1.485	1060	37	145	2	45	3	1	1	3	3	0.82	29253.34768	30886.47423	1	61	2	1	1	0.19	0.18	0.19	0.18	0.01	0	0	1	1	3	2	0	2	1333.5	91	0.756	0.7635	8.46	0.703	159.5	0.59	0	0	0
1061	43523	1.899	1.897	15.501	1.25	509	4.755	1061	21	21	2	68	4	4	1	5	5	1.46	10010.58377	10844.4823	1	64	1	1	1	0.42	0.37	0.42	0.37	0.05	0	0	1	1	3	2	0	3	1342	21	1.5855	1.734	14.1415	1.395	598.5	5.06	3	2	1
1062	43534	1.899	1.897	28.177	2.41	509	8.99	1062	50	223	2	45	3	3	1	15	15	5	120190.3668	119330.829	2	60	2	1	1	0.25	0.23	0.25	0.23	0.02	0	0	2	NA	1	2	0	1	2136.5	136.5	1.9275	2.087	39.94	3.413	476.5	15.12	3	2	3
1063	43552	0.704	0.963	15.501	0.821	171.5	2.855	1063	44	88	2	45	3	4	2	9	9	2.59	80250.36656	82537.63509	2	68	2	1	1	0.38	0.38	0.38	0.38	0	0	0	1	1	3	2	0	1	1726.5	66	0.734	1.083	14.463	1.005	191.5	2.255	0	0	1
1064	43560	1.061	0.963	15.501	0.821	259	4.755	1064	0	6	2	47	4	4	1	6	6	1.46	25443.30768	25745.87369	1	73	2	1	1	0.5	0.51	0.5	0.51	0.01	0	0	1	1	3	2	1	1	1605	3	0.975	1.2225	15.9995	1.016	224	5.105	1	0	1
1065	43572	1.372	1.438	20.365	0.821	346.5	1.485	1065	145	101	2	45	3	1	1	99	99	NA	96541.07509	95850.6645	2	59	2	1	1	0.59	0.59	0.59	0.59	0	0	0	1	1	3	2	0	1	1584.5	123	1.414	1.575	18.522	0.9705	308.5	1.26	2	1	2
1066	43575	1.899	2.653	28.177	2.41	346.5	4.755	1066	112	86	2	47	4	3	1	6	6	1.51	24765.18392	25268.75556	1	59	1	1	1	0.46	0.44	0.46	0.44	0.02	0	0	1	3	2	2	0	1	2290	99	2.7615	3.2495	38.956	2.096	320.5	5.945	3	3	3
1067	43585	1.899	2.653	28.177	2.41	509	2.855	1067	866	1047	2	45	1	3	1	14	14	2.04	11630.48219	13739.42872	2	70	2	1	1	0.42	0.41	0.42	0.41	0.01	0	0	1	1	3	2	0	1	3076.5	956.5	2.192	2.653	37.4265	2.5145	740	2.65	3	3	3
1068	43586	1.061	0.963	20.365	1.25	259	4.755	1068	100	49	2	42	3	4	1	4	4	1.17	27331.88202	27136.41889	1	67	2	1	1	0.34	0.32	0.34	0.32	0.02	0	0	1	1	3	2	0	2	1370	74.5	1.0615	1.1515	18.897	1.3835	235	4.465	1	0	2
1069	43588	1.061	0.963	10.416	0.821	171.5	1.485	1069	0	117	2	44	3	3	1	15	15	5	80591.33243	80702.13542	1	67	2	1	1	0.29	0.46	0.29	0.46	0.17	0	0	2	NA	1	2	0	2	1454.5	58.5	0.932	1.107	9.57	0.623	193	1.77	1	0	0
1070	43602	1.372	2.653	20.365	1.686	509	8.99	1070	142	1	2	54	3	4	2	9	9	3.93	115775.1073	115407.3888	2	62	2	1	1	0.41	0.3	0.41	0.3	0.11	0	0	2	NA	1	2	0	2	2326	71.5	1.4525	3.1645	22.814	1.7785	936.5	16.915	2	3	2
1071	43618	0.704	1.438	10.416	1.25	259	8.99	1071	40	7	2	58	2	1	1	NA	NA	NA	14000.79352	13835.97683	1	72	1	1	1	0.45	0.5	0.45	0.5	0.05	0	0	2	NA	1	2	1	2	772	23.5	0.7965	1.2675	8.9675	1.272	271.5	7.3	0	1	0
1072	43635	0.704	0.963	10.416	0.821	171.5	1.485	1072	192	241	2	64	1	1	1	15	15	1.97	5782.233038	6330.883352	1	71	2	1	1	0.52	0.59	0.52	0.59	0.07	0	0	2	NA	1	2	0	2	996	216.5	0.6885	1.0115	12.305	0.6455	187	0.995	0	0	0
1073	43674	1.899	1.897	20.365	1.25	346.5	4.755	1073	48	54	2	57	4	2	2	9	9	4.02	22428.7243	22837.22915	1	59	2	1	1	0.31	0.29	0.31	0.29	0.02	0	0	2	NA	1	2	0	2	2519	51	1.8255	1.7105	19.571	1.293	400	4.6	3	2	2
1074	43688	1.372	2.653	28.177	2.41	509	4.755	1074	105	142	2	47	1	5	1	15	15	5	25274.17312	25651.32401	1	66	2	1	1	0.53	0.44	0.53	0.44	0.09	0	0	2	NA	1	2	0	1	2491	123.5	1.5075	2.2695	24.222	1.9855	434	5.425	2	3	3
1075	43727	1.372	1.897	15.501	1.25	346.5	2.855	1075	159	150	2	46	2	1	2	8	6	0.66	19909.18684	20563.97936	2	72	2	1	1	0.45	0.33	0.45	0.33	0.12	0	0	2	NA	1	2	0	2	1714	154.5	1.3855	2.075	14.0465	1.3905	372.5	3.395	2	2	1
1076	43736	0.704	0.963	10.416	0.821	171.5	1.485	1076	227	79	2	49	1	4	1	14	14	5	22291.90488	22029.48561	2	66	2	1	1	0.66	0.61	0.6	0.6	0	0	0	2	NA	1	2	0	1	1120	153	0.645	0.7985	8.271	0.493	150	1.355	0	0	0
1077	43767	1.899	2.653	28.177	2.41	509	8.99	1077	0	5	2	67	3	4	1	5	5	1.96	24774.24183	25061.99131	1	59	2	1	1	0.51	0.54	0.51	0.54	0.03	0	0	2	NA	1	2	0	2	1615.5	2.5	1.784	2.4	25.629	3.0505	597.5	8.965	3	3	3
1078	43768	1.372	1.897	28.177	1.686	346.5	2.855	1078	273	229	2	58	3	3	1	5	5	1.19	30297.63486	30201.40519	2	60	1	1	1	0.32	0.32	0.32	0.32	0	0	0	1	1	3	2	0	1	1980.5	251	1.2815	1.7145	24.9865	1.5265	338	2.44	2	2	3
1079	43771	1.372	1.897	28.177	2.41	346.5	4.755	1079	20	16	2	68	1	3	1	5	5	1.28	7812.278838	9667.396322	1	66	2	1	1	0.29	0.36	0.29	0.36	0.07	0	0	2	NA	1	2	0	1	2239	18	1.5465	2.0815	25.6475	1.982	313.5	4.405	2	2	3
1080	43794	0.704	0.963	15.501	0.821	171.5	1.485	1080	43	147	2	70	2	5	1	3	3	1.18	8769.324154	9341.174266	1	72	2	1	1	0.28	0.31	0.28	0.31	0.03	0	0	1	3	2	2	0	1	1133	95	0.602	1.103	14.2605	0.997	157.5	1.67	0	0	1
1081	43822	0.704	1.438	15.501	1.25	171.5	4.755	1081	407	311	2	49	3	5	2	10	10	4.64	79814.77417	79243.98122	2	62	1	1	1	0.25	0.37	0.25	0.37	0.12	0	0	1	1	3	2	0	1	1442.5	359	0.703	1.491	17.5215	1.056	169	3.885	0	1	1
1082	43852	1.061	0.963	10.416	1.686	259	1.485	1082	100	0	2	52	4	2	1	2	2	0.52	20683.75597	21104.33645	1	59	1	1	1	0.4	0.37	0.4	0.37	0.03	0	0	2	NA	1	2	0	1	1217.5	50	1.0945	0.9075	10.6005	1.481	255.5	1.13	1	0	0
1083	43861	1.061	1.897	10.416	1.25	259	4.755	1083	112	76	2	80	3	4	1	5	5	1.92	46088.49823	50332.33592	2	60	2	1	1	0.44	0.47	0.44	0.47	0.03	0	0	2	NA	1	1	0	1	1349	94	1.163	2.1025	12.561	1.239	231.5	4.37	1	2	0
1084	43865	1.899	2.653	28.177	2.41	509	8.99	1084	90	189	2	52	4	4	1	99	99	NA	20231.14223	20146.63197	1	68	2	1	1	0.51	0.51	0.51	0.51	0	0	0	2	NA	1	2	0	2	2055.5	139.5	1.621	2.5105	26.219	2.5625	555	7.38	3	3	3
1085	43882	1.372	1.897	20.365	1.686	346.5	4.755	1085	37	156	2	50	4	3	2	8	8	2.84	21262.5998	21173.78091	2	68	1	1	1	0.5	0.44	0.3	0.3	0	0	0	1	3	2	2	0	1	2343	96.5	1.5455	1.979	20.0085	1.525	361	4	2	2	2
1086	43893	0.704	0.963	10.416	0.821	171.5	2.855	1086	0	0	2	45	4	4	2	7	7	1.69	24223.25804	24122.07178	1	68	1	1	1	0.35	0.46	0.35	0.46	0.11	0	0	2	NA	1	2	0	2	1075.5	0	0.8175	0.792	13.1385	0.9865	211.5	2.83	0	0	0
1087	43896	1.899	2.653	28.177	1.686	346.5	1.485	1087	711	1071	2	48	3	4	1	99	99	NA	34403.62375	36214.83397	1	69	2	1	1	0.29	0.33	0.29	0.33	0.04	0	0	1	1	3	2	0	1	1779	891	1.6765	2.8585	36.2975	1.7745	311	2.075	3	3	3
1088	43902	1.899	2.653	20.365	2.41	509	8.99	1088	150	157	2	41	3	5	1	3	3	0.58	65721.67813	65251.67153	1	60	2	1	1	0.43	0.58	0.43	0.58	0.15	0	0	1	3	2	2	0	1	2219.5	153.5	2.037	2.3995	17.7935	2.5735	758.5	9.17	3	3	2
1089	43914	1.372	0.963	20.365	1.686	346.5	2.855	1089	94	71	2	54	2	4	1	4	2	0.69	11540.51984	11404.66537	2	62	2	1	1	0.38	0.43	0.38	0.43	0.05	0	0	2	NA	1	1	0	2	1193	82.5	1.371	1.157	19.178	1.7185	347	3.58	2	0	2
1090	43916	1.372	2.653	20.365	1.25	259	2.855	1090	747	525	2	55	3	2	1	6	6	2.14	31250.8543	31151.59708	2	59	2	1	1	0.37	0.25	0.37	0.25	0.12	0	0	1	1	3	2	0	2	1241	636	1.2195	2.408	18.855	1.106	242.5	2.295	2	3	2
1091	43920	0.704	0.963	20.365	1.686	171.5	1.485	1091	10	0	2	43	4	5	2	10	10	3.69	25458.24827	25351.90316	2	68	2	1	1	0.29	0.27	0.29	0.27	0.02	0	0	2	NA	1	2	0	1	1528	5	0.888	1.1585	20.4295	1.6195	201	2.025	0	0	2
1092	43976	1.372	0.963	10.416	1.686	171.5	2.855	1092	34	1	2	60	1	2	2	7	7	2.86	8975.577102	8866.48435	2	65	2	1	1	0.13	0.28	0.13	0.28	0.15	0	0	2	NA	1	2	0	2	1858.5	17.5	1.2545	1.1125	12.2495	1.5375	188	3.375	2	0	0
1093	43991	1.061	1.438	15.501	1.25	259	2.855	1093	101	189	2	61	2	1	1	6	6	1.05	8735.03942	9563.868368	2	65	2	1	1	0.44	0.42	0.44	0.42	0.02	0	0	2	NA	1	2	0	1	1121.5	145	1.143	1.272	15.5095	1.333	235	3.035	1	1	1
1094	43995	1.061	1.897	15.501	0.821	171.5	1.485	1094	303	306	2	80	3	2	1	6	6	1.83	37116.2262	41191.91531	1	69	1	2	1	0.24	0.27	0.24	0.27	0.03	0	0	2	NA	1	1	0	1	1205.5	304.5	1.1555	1.7355	14.1225	0.765	217.5	1.345	1	2	1
1095	44001	0.704	1.438	15.501	1.25	259	1.485	1095	140	329	2	49	4	5	1	15	15	5	23833.86139	24255.75157	2	74	2	1	1	0.39	0.58	0.39	0.58	0.19	0	0	2	NA	1	2	0	1	1438.5	234.5	0.5695	1.2705	13.482	1.0595	254.5	1.635	0	1	1
1096	44012	1.372	1.897	20.365	0.821	259	1.485	1096	583	583	2	48	3	3	2	7	7	1.41	24175.26429	24637.75464	2	63	2	1	1	0.41	0.42	0.41	0.42	0.01	0	0	1	3	2	2	0	1	2286	583	1.238	1.896	21.156	0.944	274	1.02	2	2	2
1097	44021	1.899	2.653	20.365	2.41	509	4.755	1097	713	480	2	71	3	3	2	8	8	3.65	32611.65412	31835.08046	1	65	2	1	1	0.19	0.2	0.19	0.2	0.01	0	0	1	3	2	2	0	2	2060	596.5	1.661	2.785	20.9875	2.059	444.5	4.93	3	3	2
1098	44032	1.899	2.653	28.177	2.41	509	8.99	1098	224	244	2	47	4	4	2	9	9	3.58	23833.86139	24647.07059	1	74	2	1	1	0.31	0.3	0.31	0.3	0.01	0	0	1	3	2	2	0	1	1382	234	1.884	2.1845	25.2155	2.868	632.5	13.47	3	3	3
1099	44033	1.372	1.897	20.365	1.686	346.5	4.755	1099	208	208	2	47	3	5	1	15	15	5	52317.21344	53808.34078	2	66	2	1	1	0.34	0.33	0.34	0.33	0.01	0	0	2	NA	1	2	0	1	1991	208	1.564	2.136	19.05	1.777	355	4.39	2	2	2
1100	44063	1.372	2.653	20.365	1.686	509	8.99	1100	161	494	2	40	3	3	2	10	10	4.19	26186.97577	26222.97959	1	67	2	1	1	0.44	0.47	0.44	0.47	0.03	0	0	1	3	2	2	1	1	1892	327.5	1.545	2.6505	19.6355	1.47	531	24.51	2	3	2
1101	44090	1.899	2.653	28.177	2.41	509	8.99	1101	764	764	2	66	3	1	1	2	2	0.9	59522.80391	66311.72118	2	62	2	1	1	0.33	0.29	0.33	0.29	0.04	0	0	1	3	2	2	0	1	1877	764	2.32	4.816	28.298	3.175	533	12.23	3	3	3
1102	44117	1.899	2.653	20.365	1.25	259	4.755	1102	194	46	2	67	4	2	1	6	6	1.46	10882.70737	10520.56526	1	59	2	1	1	0.42	0.31	0.42	0.31	0.11	0	0	2	NA	1	2	0	2	2082	120	1.6715	2.345	18.158	1.3865	265.5	5.315	3	3	2
1103	44149	1.372	2.653	15.501	1.25	346.5	2.855	1103	309	408	2	80	3	3	1	15	15	5	27418.1115	30428.86205	2	68	2	1	1	0.39	0.37	0.39	0.37	0.02	0	0	1	3	2	1	0	1	2094	358.5	1.524	2.318	15.225	1.182	312	2.965	2	3	1
1104	44155	1.899	2.653	20.365	2.41	509	8.99	1104	49	49	2	71	4	3	1	6	6	1.91	14035.48737	14011.91331	2	67	2	2	2	0.31	0.42	0.31	0.42	0.11	0	0	1	3	2	2	0	1	1898	49	2.277	3.364	22.784	2.933	477	9.49	3	3	2
1105	44163	1.899	2.653	28.177	2.41	346.5	8.99	1105	29	107	2	45	3	1	1	5	5	1.25	31640.24104	32245.54182	2	63	2	1	1	0.44	0.4	0.44	0.4	0.04	0	0	1	1	3	2	0	1	2468	68	1.677	2.266	26.357	2.8255	315	7.385	3	3	3
1106	44164	1.372	2.653	10.416	1.25	509	2.855	1106	0	15	2	80	3	1	1	4	4	1.31	23044.91476	25166.89489	2	70	2	2	2	0.22	0.24	0.22	0.24	0.02	0	0	2	NA	1	1	0	2	2068	7.5	1.513	2.2275	10.4055	1.053	501	2.335	2	3	0
1107	44165	0.704	0.963	28.177	1.25	346.5	1.485	1107	224	95	2	49	1	5	1	14	14	5	22291.90488	22624.55323	2	66	2	1	1	0.45	0.43	0.45	0.43	0.02	0	0	2	NA	1	2	0	1	1470.5	159.5	0.8905	1.22	23.794	1.337	368	0.95	0	0	3
1108	44217	1.061	1.897	20.365	2.41	509	4.755	1108	75	57	2	53	4	4	1	15	15	5	21630.05297	22368.06842	1	63	1	1	1	0.54	0.5	0.54	0.5	0.04	0	0	1	3	2	2	0	1	1502.5	66	1.2015	1.667	18.815	2.182	445.5	5.205	1	2	2
1109	44260	1.061	1.438	20.365	1.25	259	4.755	1109	101	166	2	77	2	4	2	7	7	3.37	5957.076377	7701.564415	2	69	1	1	2	0.46	0.54	0.46	0.54	0.08	0	0	1	3	2	2	0	1	1068	133.5	1.095	1.5565	19.8935	1.427	282	4.265	1	1	2
1110	44269	1.061	1.438	15.501	0.821	259	2.855	1110	86	146	2	40	3	2	1	5	5	0.58	30055.17538	29840.2367	1	61	2	1	1	0.59	0.46	0.59	0.46	0.13	0	0	1	1	3	2	0	2	1112	116	1.048	1.3515	15.9375	0.9635	230	2.52	1	1	1
1111	44287	1.899	1.438	20.365	2.41	509	2.855	1111	118	73	2	51	1	4	1	14	14	4.36	9900.809686	9784.257815	1	70	2	1	1	0.33	0.47	0.2	0.3	0.1	0	0	1	3	2	2	0	1	2415.5	95.5	2.151	1.6545	22.833	2.2345	404.5	2.25	3	1	2
1112	44296	1.899	2.653	28.177	2.41	509	8.99	1112	630	276	2	73	3	3	1	6	6	2.14	53082.49251	51818.45159	2	63	1	1	1	0.35	0.31	0.35	0.31	0.04	0	0	2	NA	1	2	0	1	1793	453	2.36	4.0785	33.49	3.8065	566	15.45	3	3	3
1113	44307	1.899	1.897	28.177	2.41	509	8.99	1113	142	41	2	57	2	3	1	5	5	1.71	11904.69842	11764.55687	1	61	2	1	1	0.31	0.34	0.31	0.34	0.03	0	0	2	NA	1	2	0	2	1254	91.5	1.641	1.8015	34.7075	2.404	584	13.5	3	2	3
1114	44326	0.704	0.963	10.416	1.25	259	2.855	1114	176	452	2	40	3	2	2	9	9	2.91	26186.97577	26222.97959	1	67	2	1	1	0.42	0.37	0.42	0.37	0.05	0	0	2	NA	1	2	0	2	1421.5	314	0.822	0.897	10.803	1.143	259	2.89	0	0	0
1115	44386	1.899	2.653	28.177	2.41	346.5	4.755	1115	33	136	2	51	3	3	2	10	10	4.64	96663.55644	96356.53903	2	63	2	1	1	0.41	0.43	0.41	0.43	0.02	0	0	2	NA	1	2	0	2	2426.5	84.5	1.7265	2.2945	79.945	9.417	379.5	5.535	3	3	3
1116	44392	1.061	2.653	28.177	2.41	259	8.99	1116	237	237	2	55	4	4	1	6	6	2.45	21630.05297	23025.59545	1	63	2	1	1	0.51	0.59	0.51	0.59	0.08	0	0	1	3	2	2	0	1	2499	237	1.054	2.859	56.914	4.841	226	15.88	1	3	3
1117	44431	1.372	2.653	20.365	1.686	346.5	8.99	1117	0	213	2	47	2	1	1	6	6	1.75	17053.61437	17303.36296	1	64	2	1	1	0.58	0.49	0.58	0.49	0.09	0	0	1	2	3	2	0	1	1422.5	106.5	1.4135	2.4415	18.4735	1.5145	309.5	8.45	2	3	2
1118	44434	1.899	2.653	28.177	2.41	509	8.99	1118	122	122	2	47	5	3	1	6	6	1.43	72467.29318	72935.24392	1	62	2	1	1	0.42	0.38	0.42	0.38	0.04	0	0	2	NA	1	2	0	2	2644	122	2.205	3.23	32.434	3.621	614	14.43	3	3	3
1119	44450	0.704	1.897	10.416	0.821	171.5	2.855	1119	373	373	2	62	2	1	1	5	5	1.52	5992.011661	5814.814791	1	60	2	1	1	0.39	0.34	0.39	0.34	0.05	0	0	1	1	3	2	0	1	936	373	0.77	2.029	7.658	0.482	189	2.48	0	2	0
1120	44460	1.061	1.438	10.416	0.821	171.5	2.855	1120	51	43	2	75	1	4	1	5	5	0.7	7024.353292	7595.795962	2	64	2	1	1	0.38	0.3	0.38	0.3	0.08	0	0	2	NA	1	2	1	2	980	47	1.059	1.302	11.0675	0.832	187	3.51	1	1	0
1121	44465	1.899	2.653	20.365	2.41	509	4.755	1121	141	81	2	63	2	5	1	5	5	2.31	8975.577102	8840.561234	2	65	2	1	1	0.54	0.57	0.54	0.57	0.03	0	0	1	3	2	2	0	2	1878.5	111	1.727	2.4815	18.9865	1.995	505	6.14	3	3	2
1122	44474	0.704	1.438	20.365	1.25	171.5	4.755	1122	63	49	2	73	2	4	1	2	2	0.88	11483.63877	12049.0344	1	72	1	2	1	0.36	0.38	0.36	0.38	0.02	0	0	2	NA	1	1	1	1	1304.5	56	0.8165	1.446	18.476	1.2105	159	4.575	0	1	2
1123	44479	1.061	0.963	15.501	0.821	259	1.485	1123	162	205	2	65	1	2	2	7	7	1.41	6106.112569	6600.9121	2	71	1	1	1	0.45	0.48	0.45	0.48	0.03	0	0	1	3	2	2	0	1	1150.5	183.5	1.138	1.222	16.298	0.991	251.5	1.185	1	0	1
1124	44481	1.899	2.653	28.177	2.41	509	8.99	1124	53	166	2	51	2	1	2	7	5	1.96	10794.21398	10667.145	1	73	2	1	1	0.33	0.38	0.33	0.38	0.05	0	0	2	NA	1	2	0	1	2765	109.5	2.519	3.6345	29.8935	2.5925	650.5	7.93	3	3	3
1125	44533	1.372	1.438	28.177	2.41	346.5	1.485	1125	65	0	2	41	4	4	2	10	10	3.49	30227.87557	30101.6066	2	67	2	1	1	0.25	0.29	0.25	0.29	0.04	0	0	2	NA	1	2	0	1	2098	32.5	1.272	1.329	31.802	2.043	326	2.075	2	1	3
1126	44545	1.899	2.653	28.177	2.41	509	8.99	1126	323	363	2	54	3	5	1	77	77	NA	76980.58635	77274.31294	2	69	2	1	1	0.55	0.49	0.55	0.49	0.06	0	0	1	3	2	2	0	1	2072.5	343	2.8415	3.422	37.581	3.233	730.5	11.845	3	3	3
1127	44550	1.372	1.897	20.365	1.686	346.5	4.755	1127	142	101	2	66	2	4	1	5	5	1.14	8367.559715	8367.175996	2	63	2	1	1	0.33	0.34	0.33	0.34	0.01	0	0	2	NA	1	2	0	2	1088	121.5	1.2085	1.88	19.458	1.514	311	5.315	2	2	2
1128	44575	1.899	2.653	28.177	1.686	509	2.855	1128	89	0	2	40	1	3	1	12	12	NA	22829.30217	23580.13425	1	66	2	1	1	0.38	0.43	0.38	0.43	0.05	0	0	2	NA	1	2	0	1	2467	44.5	2.201	2.3275	24.2855	1.655	479.5	3.48	3	3	3
1129	44594	1.061	1.438	10.416	1.25	259	8.99	1129	107	107	2	80	3	3	1	6	6	2.14	32609.74653	35612.4582	2	70	2	1	1	0.44	0.29	0.44	0.29	0.15	0	0	1	3	2	1	0	2	814	107	1.171	1.415	11.807	1.306	229	6.32	1	1	0
1130	44599	1.372	1.897	20.365	1.25	259	2.855	1130	91	196	2	80	3	4	2	7	7	4.13	29078.12149	32721.84048	1	61	2	1	2	0.72	0.6	0.7	0.7	0	1	1	1	3	2	1	1	1	1533	143.5	1.313	1.7545	22.8275	1.237	280.5	2.8	2	2	2
1131	44601	1.061	1.438	15.501	1.25	509	4.755	1131	139	92	2	60	4	2	1	77	77	NA	9560.867353	9662.601889	1	62	2	1	1	0.45	0.47	0.45	0.47	0.02	0	0	1	1	3	2	0	2	1037.5	115.5	1.1845	1.602	17.485	1.449	478	4.51	1	1	1
1132	44621	1.372	1.438	10.416	1.25	509	4.755	1132	73	49	2	55	4	5	1	15	15	5	19110.09084	19726.63967	1	62	2	1	1	0.32	0.3	0.32	0.3	0.02	0	0	2	NA	1	2	0	2	1655.5	61	1.4645	1.4775	13.171	1.0605	408.5	3.69	2	1	0
1133	44663	1.061	0.963	20.365	0.821	171.5	1.485	1133	2	0	2	41	2	5	2	9	9	3.35	27313.93416	27721.52315	1	72	2	1	1	0.45	0.34	0.45	0.34	0.11	0	0	1	2	3	2	0	3	989.5	1	1.0255	0.9465	22.7595	0.987	204	1.37	1	0	2
1134	44669	1.061	1.897	10.416	0.821	259	4.755	1134	36	56	2	76	3	4	1	3	3	1.18	19606.00553	19376.486	1	61	2	1	2	0.38	0.35	0.38	0.35	0.03	0	0	2	NA	1	2	0	2	2522.5	46	1.142	2.1505	12.556	0.749	271	5.525	1	2	0
1135	44676	1.372	2.653	28.177	2.41	509	8.99	1135	0	0	2	59	4	3	1	NA	NA	NA	22105.5051	22859.74293	1	64	2	1	1	0.5	0.38	0.5	0.38	0.12	0	0	2	NA	1	2	0	2	2202	0	1.5275	2.206	24.8335	2.415	421.5	9.545	2	3	3
1136	44680	0.704	0.963	10.416	0.821	171.5	1.485	1136	203	178	2	65	4	1	1	2	2	0.59	9852.944589	9525.069735	1	61	1	1	2	0.64	0.72	0.7	0.7	0	1	1	1	3	2	1	0	1	1311	190.5	0.48	0.872	4.8155	0.5495	138	1.64	0	0	0
1137	44692	1.061	1.897	10.416	1.25	171.5	2.855	1137	259	73	2	49	3	3	1	6	4	1.67	27331.88202	27136.41889	1	67	2	1	1	0.47	0.44	0.47	0.44	0.03	0	0	1	1	3	2	0	1	1463.5	166	1.069	1.7295	12.558	1.1875	143.5	3.505	1	2	0
1138	44695	1.372	1.438	20.365	1.25	259	4.755	1138	0	54	2	41	4	5	1	15	15	4.84	25898.20924	26781.8538	1	63	2	1	1	0.43	0.37	0.43	0.37	0.06	0	0	2	NA	1	2	0	2	2080.5	27	1.447	1.4635	21.8545	1.4215	290.5	5.815	2	1	2
1139	44696	1.899	1.897	28.177	1.686	509	2.855	1139	83	141	2	56	5	5	1	12	12	NA	94456.55482	97862.89443	2	67	2	1	1	0.33	0.26	0.33	0.26	0.07	0	0	2	NA	1	2	0	2	2416.5	112	1.7535	1.973	31.8965	1.7525	443.5	2.495	3	2	3
1140	44719	1.061	1.897	15.501	1.25	259	8.99	1140	0	1	2	76	2	2	1	4	4	1.1	7716.623556	8134.334821	1	60	2	1	1	0.5	0.42	0.5	0.42	0.08	0	0	2	NA	1	2	0	1	1031	0.5	0.9805	1.829	14.2725	1.082	296	23.975	1	2	1
1141	44731	0.704	0.963	10.416	0.821	259	2.855	1141	144	77	2	60	2	4	1	4	4	1.31	5444.778132	5283.764153	2	73	2	1	1	0.5	0.53	0.5	0.53	0.03	0	0	2	NA	1	2	0	2	1116	110.5	0.844	0.9595	12.4695	0.9915	254	2.405	0	0	0
1142	44733	1.372	2.653	15.501	1.25	346.5	2.855	1142	923	613	2	44	3	3	1	5	5	1.28	21355.2989	21202.57713	1	60	2	1	1	0.35	0.32	0.35	0.32	0.03	0	0	1	1	3	2	0	1	1596	768	1.3465	2.2545	13.6835	1.0535	336.5	3.66	2	3	1
1143	44749	0.704	0.963	10.416	0.821	171.5	1.485	1143	143	171	2	59	4	3	1	5	5	0.97	21262.5998	21173.78091	2	68	2	2	2	0.61	0.52	0.6	0.6	0	0	0	1	1	3	2	0	1	828.5	157	0.728	0.815	10.507	0.824	118.5	0.845	0	0	0
1144	44780	1.372	2.653	20.365	1.686	509	4.755	1144	233	297	2	49	3	3	1	14	14	5	107369.6939	106601.8427	2	61	2	1	1	0.28	0.34	0.28	0.34	0.06	0	0	2	NA	1	2	0	2	2235	265	1.4425	2.3955	22.9715	1.776	422.5	4.37	2	3	2
1145	44792	0.704	0.963	10.416	0.821	171.5	1.485	1145	261	150	2	53	3	3	1	6	6	1.03	30689.92908	30592.45344	1	61	2	1	1	0.27	0.28	0.27	0.28	0.01	0	0	1	1	3	2	0	1	1123	205.5	0.3925	0.7135	7.4075	0.57	111	0.96	0	0	0
1146	44793	0.704	0.963	10.416	0.821	171.5	2.855	1146	7	7	2	51	5	3	1	15	15	5	89022.2035	89795.2765	2	60	2	1	1	0.49	0.51	0.49	0.51	0.02	0	0	2	NA	1	2	0	1	1045	7	0.69	1.178	9.036	0.898	219	2.73	0	0	0
1147	44799	1.899	2.653	28.177	2.41	509	2.855	1147	426	284	2	49	3	5	2	10	10	5	79814.77417	79243.98122	2	62	2	1	1	0.22	0.38	0.22	0.38	0.16	0	0	1	1	3	2	0	1	2304	355	2.049	2.392	30.0465	2.584	469.5	3.34	3	3	3
1148	44817	0.704	0.963	20.365	0.821	171.5	1.485	1148	229	217	2	70	2	5	2	10	10	4.64	9372.219386	9983.384466	2	66	2	1	1	0.39	0.41	0.39	0.41	0.02	0	0	2	NA	1	2	0	1	889.5	223	0.509	1.089	18.1665	0.84	112	2.205	0	0	2
1149	44818	1.061	0.963	15.501	1.25	171.5	2.855	1149	56	71	2	41	4	2	2	7	7	0.61	22636.42608	22541.86839	2	68	2	1	1	0.55	0.38	0.55	0.38	0.17	0	0	1	1	3	2	0	1	1716	63.5	0.987	1.1845	14.29	1.079	185	2.49	1	0	1
1150	44825	1.061	2.653	20.365	1.686	171.5	4.755	1150	142	385	2	50	3	3	2	8	8	2.95	109492.6497	112034.1147	2	63	2	1	1	0.4	0.39	0.4	0.39	0.01	0	0	1	1	3	2	0	2	1607	263.5	1.1355	2.341	19.7245	1.6075	200.5	6.045	1	3	2
1151	44852	0.704	1.438	15.501	1.25	259	1.485	1151	219	168	2	42	3	4	2	7	7	2.27	97373.94673	99236.781	2	63	2	1	1	0.56	0.55	0.56	0.55	0.01	0	0	2	NA	1	2	0	1	1438.5	193.5	0.79	1.355	17.454	1.1885	237.5	1.605	0	1	1
1152	44869	0.704	0.963	15.501	0.821	171.5	2.855	1152	236	148	2	45	3	3	1	1	1	0.25	77824.38446	77267.82572	2	59	2	1	1	0.32	0.42	0.32	0.42	0.1	0	0	1	1	3	2	0	2	1213.5	192	0.8325	1.0525	15.5405	0.9165	197.5	3.21	0	0	1
1153	44870	1.061	2.653	20.365	2.41	259	4.755	1153	382	426	2	62	3	3	1	5	5	1.75	23989.80008	28502.84325	1	60	2	1	1	0.23	0.26	0.23	0.26	0.03	0	0	2	NA	1	2	0	1	2317	404	1.016	2.503	22.547	1.964	256.5	4.66	1	3	2
1154	44871	1.061	1.897	10.416	0.821	259	4.755	1154	134	414	2	52	2	4	1	6	6	2.5	15524.72076	15341.96447	2	61	2	1	1	0.35	0.25	0.35	0.25	0.1	0	0	1	3	2	2	0	2	1805.5	274	1.1335	2.0745	11.653	0.7965	284.5	4.33	1	2	0
1155	44876	1.372	1.897	20.365	0.821	259	2.855	1155	654	654	2	55	1	2	1	6	6	0.8	10083.63305	10415.27329	1	65	2	1	1	0.23	0.31	0.23	0.31	0.08	0	0	1	1	3	2	0	2	1685	654	1.458	1.949	18.297	0.783	257	2.61	2	2	2
1156	44877	1.372	0.963	20.365	1.25	346.5	2.855	1156	0	0	2	57	4	5	1	15	15	5	21630.05297	22368.06842	1	63	2	1	1	0.36	0.38	0.36	0.38	0.02	0	0	2	NA	1	2	0	1	1495	0	1.5225	1.122	17.978	1.3725	323	3.1	2	0	2
1157	44898	1.899	1.438	20.365	2.41	509	1.485	1157	4	2	2	53	4	2	1	14	14	3.63	25939.85942	25831.5025	1	72	1	1	1	0.41	0.38	0.41	0.38	0.03	0	0	2	NA	1	2	0	2	1499.5	3	1.7045	1.315	23.0265	2.026	480	1.385	3	1	2
1158	44927	1.899	1.897	28.177	2.41	509	1.485	1158	86	50	2	41	1	1	1	12	12	NA	16260.04848	16501.9375	1	74	2	1	1	0.28	0.35	0.28	0.35	0.07	0	0	2	NA	1	2	0	2	1882	68	2.5135	1.674	26.4695	2.0655	497.5	1.5	3	2	3
1159	44934	1.061	1.438	10.416	0.821	171.5	1.485	1159	468	342	2	50	3	4	1	3	3	0.71	34320.13464	34211.12893	2	59	2	1	1	0.47	0.48	0.47	0.48	0.01	0	0	1	2	3	2	0	1	1289	405	0.956	1.5125	12.5635	0.702	188	2.125	1	1	0
1160	44937	0.704	0.963	15.501	0.821	171.5	1.485	1160	84	192	2	49	3	3	1	3	1	0.25	29253.34768	30886.47423	1	61	2	1	1	0.39	0.36	0.39	0.36	0.03	0	0	1	1	3	2	0	1	2004.5	138	0.6435	0.859	14.201	0.899	162	0.79	0	0	1
1161	44941	0.704	1.438	20.365	1.25	171.5	2.855	1161	366	260	2	64	3	5	2	8	8	3.86	69052.17791	70506.76398	1	64	2	1	1	0.18	0.21	0.18	0.21	0.03	0	0	2	NA	1	2	0	2	1870	313	0.654	1.5055	17.752	1.187	177	2.48	0	1	2
1162	45019	1.899	1.897	28.177	1.686	346.5	2.855	1162	11	29	2	40	4	2	1	14	14	3.23	23833.86139	24255.75157	1	74	2	1	1	0.38	0.26	0.38	0.26	0.12	0	0	1	1	3	2	0	1	2188.5	20	2.1855	1.732	25.933	1.4515	355.5	2.785	3	2	3
1163	45029	1.061	1.438	10.416	0.821	259	4.755	1163	0	0	2	68	1	1	2	7	7	1.65	6890.455959	7760.941897	2	66	2	1	1	0.47	0.46	0.47	0.46	0.01	0	0	2	NA	1	2	0	2	1160	0	1.1	1.5795	12.4005	0.8945	285.5	5.22	1	1	0
1164	45034	1.372	2.653	28.177	2.41	346.5	4.755	1164	705	306	2	47	3	2	1	15	15	5	92970.0041	92305.13192	2	60	2	1	1	0.45	0.37	0.45	0.37	0.08	0	0	2	NA	1	2	0	1	2932	505.5	1.379	2.346	25.344	2.814	369	6.135	2	3	3
1165	45035	0.704	0.963	15.501	0.821	171.5	2.855	1165	101	61	2	45	4	4	1	6	6	2.14	25458.24827	27598.59012	2	68	1	1	1	0.46	0.45	0.46	0.45	0.01	0	0	2	NA	1	2	0	2	1555.5	81	0.5485	1.019	13.29	0.934	120.5	3.42	0	0	1
1166	45072	1.899	2.653	15.501	2.41	509	8.99	1166	81	191	2	56	2	5	1	15	15	5	11476.28693	11341.18861	2	68	2	1	1	0.34	0.38	0.34	0.38	0.04	0	0	1	3	2	2	0	1	1501.5	136	1.674	3.06	17.0385	2.647	570	16.995	3	3	1
1167	45099	1.061	0.963	10.416	1.25	346.5	1.485	1167	24	24	2	70	4	3	1	4	4	1.76	11824.91243	12826.4586	1	59	2	2	2	0.48	0.52	0.48	0.52	0.04	0	0	2	NA	1	1	1	2	774.5	24	1.1395	0.7795	12.519	1.187	325.5	0.29	1	0	0
1168	45137	1.061	1.438	20.365	0.821	171.5	8.99	1168	257	52	2	51	4	2	2	10	10	3.39	21250.1215	21502.82309	2	73	2	1	1	0.53	0.52	0.53	0.52	0.01	0	0	2	NA	1	2	0	1	1432	154.5	0.9945	1.426	18.3435	0.849	215	21.565	1	1	2
1169	45144	1.061	1.897	15.501	1.686	259	4.755	1169	102	0	2	46	2	4	1	4	4	0.73	17358.05246	17153.71428	1	73	2	1	1	0.33	0.29	0.33	0.29	0.04	0	0	2	NA	1	2	0	1	919	51	1.054	1.696	15.5155	1.5715	233.5	5.26	1	2	1
1170	45153	1.899	2.653	28.177	2.41	346.5	8.99	1170	289	386	2	63	3	4	2	8	6	2.45	55604.39463	57189.67701	1	67	2	1	1	0.23	0.36	0.23	0.36	0.13	0	0	1	1	3	2	0	1	1743.5	337.5	2.0565	2.7165	29.026	2.7495	370	10.365	3	3	3
1171	45157	1.899	2.653	28.177	2.41	509	8.99	1171	129	165	2	49	1	1	1	4	4	0.73	25274.17312	25651.32401	1	66	2	1	1	0.49	0.37	0.49	0.37	0.12	0	0	2	NA	1	2	0	2	2099.5	147	1.9585	2.201	29.1935	2.515	534	6.305	3	3	3
1172	45186	1.061	0.963	15.501	0.821	171.5	2.855	1172	90	77	2	63	4	4	1	14	14	5	9544.755375	9227.136084	2	74	2	1	1	0.42	0.48	0.42	0.48	0.06	0	0	1	3	2	2	0	1	2142.5	83.5	0.98	0.93	16.4785	0.6695	197.5	2.25	1	0	1
1173	45212	1.899	2.653	28.177	2.41	509	8.99	1173	359	365	2	41	3	5	1	14	14	4.66	80591.33243	80702.13542	1	67	2	1	1	0.44	0.4	0.44	0.4	0.04	0	0	2	NA	1	2	0	1	3076.5	362	2.274	3.3995	26.471	2.9325	612	12.16	3	3	3
1174	45233	1.899	1.438	28.177	2.41	346.5	4.755	1174	231	174	2	51	3	3	1	6	6	1.36	21806.31457	21737.05457	1	60	2	1	1	0.4	0.44	0.4	0.44	0.04	0	0	1	3	2	2	0	1	2554.5	202.5	1.749	1.5795	28.829	2.198	398.5	4.26	3	1	3
1175	45257	1.899	2.653	28.177	2.41	509	8.99	1175	75	116	2	78	3	5	1	15	99	NA	34075.75569	33123.64105	1	60	2	1	1	0.6	0.62	0.5	0.6	0.1	0	0	2	NA	1	2	0	1	1631.5	95.5	6.534	2.493	32.2855	2.3445	690.5	8.96	3	3	3
1176	45268	1.372	1.897	20.365	1.686	171.5	8.99	1176	3	0	2	42	1	2	1	3	3	0.7	16895.41969	17107.4944	2	67	1	1	1	0.46	0.44	0.46	0.44	0.02	0	0	1	3	2	2	0	2	1251.5	1.5	1.3245	1.8235	18.553	1.694	209	7.16	2	2	2
1177	45286	0.704	0.963	10.416	0.821	171.5	1.485	1177	162	131	2	58	3	5	1	15	15	5	94583.35604	94282.94564	1	67	2	1	1	0.42	0.32	0.42	0.32	0.1	0	0	2	NA	1	2	0	1	1456.5	146.5	0.8745	1.0295	12.727	0.761	212	2.02	0	0	0
1178	45293	1.061	0.963	10.416	0.821	259	1.485	1178	0	0	2	76	1	3	1	4	4	0.73	10060.79733	10569.25917	1	66	2	1	1	0.36	0.41	0.36	0.41	0.05	0	0	2	NA	1	2	0	1	1603	0	1.012	1.1845	13.2875	1.034	231.5	1.955	1	0	0
1179	45303	0.704	0.963	15.501	0.821	171.5	1.485	1179	235	355	2	45	3	3	1	5	5	0.97	30055.17538	31733.06557	1	61	2	1	1	0.46	0.45	0.46	0.45	0.01	0	0	1	1	3	2	0	1	1734	295	0.5375	1.147	14.055	0.8135	121.5	1.375	0	0	1
1180	45310	0.704	0.963	15.501	1.25	171.5	2.855	1180	187	68	2	47	4	3	1	99	99	NA	30227.87557	30101.6066	2	67	1	2	2	0.4	0.4	0.4	0.4	0	0	0	1	3	2	2	0	1	1229.5	127.5	0.5615	0.9735	13.7015	1.123	194.5	3.14	0	0	1
1181	45317	1.372	1.897	20.365	2.41	346.5	4.755	1181	6	6	2	43	1	3	1	5	5	1.07	14749.89473	14576.25966	1	70	2	1	1	0.36	0.32	0.36	0.32	0.04	0	0	2	NA	1	2	0	2	1143	6	1.445	1.9255	22.376	2.3195	309.5	5.88	2	2	2
1182	45318	1.899	1.897	20.365	1.686	509	4.755	1182	171	170	2	47	3	4	1	2	2	0.5	31016.10459	30794.29385	2	64	1	1	1	0.32	0.38	0.32	0.38	0.06	0	0	1	3	2	2	0	1	1853	170.5	1.587	1.8565	19.599	1.5045	445	5.845	3	2	2
1183	45338	0.704	1.438	15.501	0.821	259	4.755	1183	335	131	2	43	5	2	1	14	14	4.26	52317.21344	53808.34078	2	66	2	1	1	0.52	0.5	0.52	0.5	0.02	0	0	2	NA	1	2	0	1	1233.5	233	0.8325	1.4395	15.633	0.996	228.5	4.455	0	1	1
1184	45348	1.061	2.653	15.501	2.41	259	8.99	1184	156	200	2	67	3	5	2	8	8	5	55310.0861	57654.92135	1	63	2	1	1	0.39	0.42	0.39	0.42	0.03	0	0	2	NA	1	2	0	1	1594.5	178	1.1105	2.324	15.421	2.03	289.5	11.345	1	3	1
1185	45365	1.372	2.653	28.177	2.41	509	4.755	1185	861	861	2	52	3	4	2	10	10	5	117656.735	122366.8257	2	66	1	1	1	0.19	0.25	0.19	0.25	0.06	0	0	2	NA	1	2	0	2	3368	861	1.534	2.887	29.199	2.058	569	5.48	2	3	3
1186	45375	1.372	0.963	15.501	1.686	171.5	1.485	1186	95	77	2	51	2	4	1	6	6	2.88	18281.44688	18320.10698	2	61	2	1	1	0.58	0.61	0.7	0.6	0.1	0	0	1	1	3	2	0	1	1345	86	1.4775	1.1185	15.325	1.679	125	1.725	2	0	1
1187	45393	0.704	0.963	20.365	0.821	171.5	1.485	1187	520	104	2	59	3	3	1	2	2	0.66	27909.12082	27820.47742	1	67	2	1	1	0.26	0.38	0.26	0.38	0.12	0	0	1	1	3	2	0	1	966.5	312	0.675	1.1965	19.4345	0.8685	173	0.62	0	0	2
1188	45447	1.372	1.438	15.501	1.25	259	2.855	1188	31	47	2	75	3	1	1	13	13	NA	20747.60595	20167.89468	1	67	2	1	1	0.47	0.49	0.47	0.49	0.02	0	0	2	NA	1	1	0	2	1224.5	39	1.3855	1.2815	14.244	1.318	232	2.915	2	1	1
1189	45465	0.704	0.963	10.416	1.25	171.5	1.485	1189	70	20	2	62	4	2	2	7	7	2.04	11823.05503	11620.5092	1	67	2	1	1	0.39	0.42	0.39	0.42	0.03	0	0	2	NA	1	2	0	1	992.5	45	0.654	0.5625	8.87	1.0875	160.5	1.495	0	0	0
1190	45471	1.372	1.438	20.365	1.25	346.5	1.485	1190	286	106	2	54	3	4	1	15	15	5	84879.68083	88621.81701	1	74	2	1	1	0.48	0.44	0.48	0.44	0.04	0	0	1	3	2	2	0	1	1549.5	196	1.317	1.528	21.062	1.3935	360.5	0.63	2	1	2
1191	45472	0.704	0.963	10.416	0.821	171.5	1.485	1191	53	36	2	77	2	1	2	10	10	3.98	10944.02877	12293.93236	2	65	2	1	1	0.49	0.48	0.49	0.48	0.01	0	0	2	NA	1	2	0	3	965.5	44.5	0.6975	0.7455	10.997	0.806	215	1.635	0	0	0
1192	45505	1.899	2.653	28.177	2.41	346.5	2.855	1192	462	388	2	51	3	5	1	15	15	5	161231.1247	167685.6061	2	65	2	1	1	0.54	0.51	0.54	0.51	0.03	0	0	1	3	2	2	0	1	2530	425	2.4205	2.581	23.6785	2.5375	312	3.295	3	3	3
1193	45519	0.704	1.897	10.416	1.25	259	8.99	1193	359	359	2	54	3	5	1	15	15	5	95352.03813	95049.18628	1	60	2	1	1	0.23	0.28	0.23	0.28	0.05	0	0	2	NA	1	2	0	1	1389	359	0.661	2.054	11.02	1.205	286	9.49	0	2	0
1194	45534	1.372	1.897	15.501	2.41	509	8.99	1194	100	217	2	55	4	4	2	7	7	2.45	20877.42148	21589.75721	1	64	1	1	1	0.28	0.29	0.1	0.2	0.1	0	0	1	3	2	2	0	1	1410.5	158.5	1.3945	1.8435	16.7045	2.5525	687.5	13.58	2	2	1
1195	45535	1.061	0.963	10.416	1.25	259	1.485	1195	0	7	2	76	3	1	1	3	3	0.74	26343.20003	25607.14162	2	59	2	1	1	0.23	0.35	0.23	0.35	0.12	0	0	2	NA	1	2	0	3	1442.5	3.5	0.9575	1.077	9.884	1.232	256.5	1.665	1	0	0
1196	45544	1.899	2.653	28.177	2.41	509	8.99	1196	142	0	2	41	4	2	1	6	6	2.48	30382.40061	31362.62796	2	62	2	1	1	0.36	0.38	0.36	0.38	0.02	0	0	1	1	3	2	0	3	4381.5	71	3.288	5.024	36.223	2.5475	783	10.305	3	3	3
1197	45556	0.704	0.963	10.416	0.821	171.5	2.855	1197	466	284	2	56	3	4	2	10	10	4.86	137274.9271	136838.9221	2	64	2	1	1	0.39	0.43	0.39	0.43	0.04	0	0	1	3	2	2	0	3	927	375	0.5685	1.116	10.0225	0.628	127	2.28	0	0	0
1198	45594	0.704	1.897	10.416	1.25	346.5	4.755	1198	65	102	2	78	3	5	1	6	6	1.97	35990.28753	35311.49373	1	60	2	1	1	0.37	0.39	0.37	0.39	0.02	0	0	1	3	2	2	0	1	1444	83.5	0.8815	2	10.7605	1.3905	301	5.515	0	2	0
1199	45610	1.899	2.653	28.177	2.41	509	4.755	1199	7	14	2	42	4	4	2	7	7	2.04	24764.43774	24660.99084	1	65	2	1	1	0.29	0.22	0.29	0.22	0.07	0	0	2	NA	1	2	0	1	3029	10.5	2.4935	3.803	30.528	2.371	559	4.595	3	3	3
1200	45631	0.704	0.963	10.416	0.821	259	2.855	1200	68	30	2	48	2	2	1	4	4	0.8	23128.20913	22855.94493	2	61	2	1	1	0.47	0.56	0.47	0.56	0.09	0	0	2	NA	1	2	0	2	1022	49	0.838	0.915	9.7745	0.898	254.5	3.615	0	0	0
1201	45653	0.704	0.963	10.416	0.821	171.5	1.485	1201	77	78	2	46	4	4	1	6	3	0.82	28558.83099	28439.53401	1	68	1	1	1	0.29	0.32	0.29	0.32	0.03	0	0	2	NA	1	2	0	2	694	77.5	0.3545	0.4725	5.5735	0.3065	87.5	0.15	0	0	0
1202	45663	0.704	0.963	10.416	0.821	171.5	1.485	1202	129	0	2	46	1	2	2	8	8	1.73	23522.51993	23245.61392	2	65	1	1	1	0.35	0.29	0.3	0.2	0.1	0	0	1	3	2	2	0	1	922	64.5	0.8155	1.0455	11.1355	0.8655	159	0.67	0	0	0
1203	45674	1.372	1.897	20.365	0.821	346.5	8.99	1203	15	128	2	46	1	4	1	6	6	1.88	20002.447	19766.97912	2	71	2	1	1	0.19	0.21	0.19	0.21	0.02	0	0	2	NA	1	2	0	1	1366.5	71.5	1.2705	1.695	18.633	1.0155	326.5	6.465	2	2	2
1204	45705	1.061	0.963	10.416	0.821	509	1.485	1204	123	123	2	56	3	3	1	NA	NA	NA	26268.16744	26890.82492	1	64	1	1	1	0.5	0.45	0.5	0.45	0.05	0	0	2	NA	1	2	0	3	843	123	0.949	0.963	9.86	1.042	440	0.78	1	0	0
1205	45717	0.704	1.438	10.416	1.25	171.5	1.485	1205	149	149	2	46	3	3	1	15	15	5	129047.3825	133678.2268	2	65	2	1	1	0.41	0.37	0.41	0.37	0.04	0	0	2	NA	1	2	0	1	1292	149	0.829	1.476	8.835	1.071	181	1.93	0	1	0
1206	45723	1.061	0.963	15.501	0.821	259	1.485	1206	69	69	2	45	4	5	1	15	15	5	28558.83099	30959.84697	1	68	2	1	1	0.23	0.24	0.23	0.24	0.01	0	0	2	NA	1	2	0	1	1383	69	0.934	0.92	16.614	0.81	254	1.19	1	0	1
1207	45727	1.061	1.897	28.177	2.41	346.5	4.755	1207	49	0	2	43	3	4	1	15	15	5	65721.67813	65251.67153	1	60	2	1	1	0.41	0.54	0.41	0.54	0.13	0	0	1	3	2	2	0	1	2015.5	24.5	1.126	1.8325	41.0535	5.441	315.5	4.27	1	2	3
1208	45728	1.372	1.897	28.177	2.41	346.5	4.755	1208	89	69	2	62	3	4	2	7	7	2.7	55604.39463	57189.67701	1	67	2	1	1	0.28	0.35	0.28	0.35	0.07	0	0	1	3	2	2	0	1	1821.5	79	1.442	1.8555	24.4095	2.2215	397.5	5.1	2	2	3
1209	45733	1.372	1.438	28.177	1.25	171.5	1.485	1209	0	0	2	59	4	4	1	2	2	0.58	19905.92012	21190.22383	2	74	2	1	1	0.33	0.35	0.33	0.35	0.02	0	0	1	2	3	2	0	1	1844.5	0	1.4415	1.2635	23.7635	1.395	191	1.165	2	1	3
1210	45734	1.061	0.963	10.416	1.25	171.5	2.855	1210	53	2	2	62	4	3	1	3	3	0.95	11494.14765	11330.65777	1	59	2	1	1	0.5	0.52	0.5	0.52	0.02	0	0	2	NA	1	2	0	2	1063.5	27.5	0.9535	0.9025	13.268	1.1345	214.5	2.855	1	0	0
1211	45744	1.372	1.438	28.177	1.686	346.5	2.855	1211	91	90	2	42	3	5	2	10	10	2.62	79769.99407	79199.52136	2	59	2	1	1	0.46	0.49	0.46	0.49	0.03	0	0	2	NA	1	2	0	2	1958	90.5	1.4555	1.3305	29.128	1.6505	315	3.44	2	1	3
1212	45750	1.899	2.653	28.177	2.41	509	8.99	1212	97	86	2	45	1	5	2	7	7	1.16	22829.30217	23580.13425	1	66	2	1	1	0.44	0.47	0.44	0.47	0.03	0	0	2	NA	1	2	0	2	2001.5	91.5	2.693	4.007	35.228	4.2275	669	16.91	3	3	3
1213	45753	0.704	0.963	10.416	0.821	259	1.485	1213	0	0	2	67	4	5	2	10	10	5	9544.755375	10339.84961	1	74	2	2	2	0.35	0.44	0.35	0.44	0.09	0	0	1	3	2	2	0	1	1663.5	0	0.8315	1.162	9.366	0.986	258	1.565	0	0	0
1214	45772	1.061	0.963	15.501	0.821	259	8.99	1214	68	381	2	52	3	2	1	4	4	1.1	23060.75834	22987.51404	1	67	2	1	1	0.61	0.59	0.4	0.5	0.1	0	0	2	NA	1	2	0	2	2275.5	224.5	1.098	1.12	16.74	1.004	239.5	13.82	1	0	1
1215	45788	0.704	0.963	10.416	1.25	171.5	1.485	1215	142	218	2	64	2	5	1	12	12	NA	5429.504046	5347.830278	1	65	1	1	1	0.44	0.48	0.44	0.48	0.04	0	0	2	NA	1	2	0	2	886	180	0.6375	0.9395	12.628	1.132	184.5	1.325	0	0	0
1216	45808	0.704	0.963	10.416	1.25	171.5	2.855	1216	126	94	2	80	3	5	1	6	6	2.55	46088.49823	59114.42094	2	60	2	1	1	0.46	0.39	0.46	0.39	0.07	0	0	1	3	2	2	0	2	1058	110	0.815	1.115	11.8455	1.1855	142	2.91	0	0	0
1217	45817	0.704	1.438	10.416	0.821	171.5	2.855	1217	270	270	2	67	1	1	1	6	6	1.29	8030.083171	9044.540635	1	66	2	1	1	0.45	0.54	0.45	0.54	0.09	0	0	2	NA	1	2	0	1	1291	270	0.544	1.613	5.989	0.627	132	3.4	0	1	0
1218	45833	1.061	0.963	10.416	0.821	171.5	2.855	1218	84	62	2	80	3	2	1	4	4	1.44	31174.96316	37493.17297	2	61	2	1	1	0.39	0.42	0.39	0.42	0.03	0	0	1	3	2	1	1	1	1316	73	0.904	0.921	12.898	0.917	210	2.79	1	0	0
1219	45836	1.061	0.963	20.365	1.25	171.5	1.485	1219	150	125	2	52	3	4	1	15	15	5	99668.26078	99351.69999	1	59	2	1	1	0.29	0.23	0.29	0.23	0.06	0	0	2	NA	1	2	0	1	1293	137.5	1.0625	1.0365	18.3745	1.4435	211	1.505	1	0	2
1220	45839	1.372	2.653	28.177	1.25	346.5	4.755	1220	828	568	2	44	3	3	1	6	6	1.23	20129.38299	19985.42831	1	60	2	1	1	0.49	0.34	0.49	0.34	0.15	0	0	1	1	3	2	0	2	2112.5	698	1.4165	2.8195	24.002	1.2185	346.5	5.58	2	3	3
1221	45885	1.061	1.897	10.416	0.821	346.5	2.855	1221	427	345	2	45	3	5	2	8	8	3.65	84798.42535	84191.99197	1	60	2	1	1	0.5	0.5	0.5	0.5	0	0	0	1	1	3	2	0	1	1653	386	1.0385	1.8425	10.7495	0.741	323	2.435	1	2	0
1222	45887	1.372	2.653	20.365	1.25	259	2.855	1222	1006	184	2	49	3	2	1	6	6	1.9	27331.88202	27136.41889	1	67	1	1	1	0.49	0.4	0.49	0.4	0.09	0	0	1	1	3	2	0	2	1567	595	1.427	2.8655	20.7345	1.386	241	2.795	2	3	2
1223	45907	1.899	2.653	28.177	2.41	259	8.99	1223	20	0	2	41	3	4	1	4	4	1.47	27331.88202	27136.41889	1	67	2	1	1	0.5	0.4	0.5	0.4	0.1	0	0	2	NA	1	2	0	2	1976	10	1.5975	2.225	23.4915	2.5485	280	9.675	3	3	3
1224	45910	1.061	0.963	20.365	1.25	171.5	2.855	1224	86	43	2	55	4	2	1	6	6	1.42	34191.53044	34048.70434	2	65	1	1	1	0.34	0.42	0.34	0.42	0.08	0	0	2	NA	1	2	0	2	1257.5	64.5	1.0405	1.1185	22.679	1.439	185.5	3.545	1	0	2
1225	45922	1.061	0.963	15.501	1.25	346.5	2.855	1225	0	0	2	63	1	1	1	3	3	0.91	8251.2084	8150.919915	1	66	1	2	2	0.55	0.64	0.5	0.6	0.1	0	0	2	NA	1	2	0	2	1045.5	0	1.0545	1.1675	13.8	1.304	373.5	2.98	1	0	1
1226	45936	0.704	0.963	10.416	0.821	171.5	2.855	1226	53	59	2	49	5	3	1	77	77	NA	72467.29318	72935.24392	1	62	1	1	1	0.32	0.33	0.32	0.33	0.01	0	0	1	3	2	2	0	1	798.5	56	0.6355	0.82	11.5955	0.4905	124	2.355	0	0	0
1227	45939	0.704	1.897	10.416	0.821	171.5	8.99	1227	92	71	2	80	3	4	1	6	6	2.07	36470.01806	39828.18426	2	60	2	1	1	0.19	0.25	0.19	0.25	0.06	0	0	2	NA	1	1	0	2	1465	81.5	0.7805	2.0245	10.236	1.0385	215	19.31	0	2	0
1228	45946	0.704	2.653	28.177	2.41	171.5	8.99	1228	414	346	2	43	5	3	1	3	3	0.74	31640.24104	32245.54182	2	63	2	1	1	0.51	0.49	0.51	0.49	0.02	0	0	1	1	3	2	0	1	937	380	0.676	3.872	46.658	4.4975	155.5	12.545	0	3	3
1229	45951	1.899	2.653	28.177	2.41	509	8.99	1229	309	132	2	58	2	3	1	6	6	2.39	15524.72076	15341.96447	2	61	2	2	1	0.26	0.22	0.26	0.22	0.04	0	0	2	NA	1	2	0	1	1934.5	220.5	2.149	2.4045	44.0165	2.9515	597.5	11.01	3	3	3
1230	45959	0.704	0.963	10.416	0.821	171.5	1.485	1230	0	1	2	60	4	3	2	8	8	1.76	9288.964209	9798.257531	2	74	1	1	1	0.27	0.23	0.27	0.23	0.04	0	0	2	NA	1	2	0	2	1080.5	0.5	0.578	0.9055	12.874	0.9455	181.5	2.08	0	0	0
1231	45968	0.704	0.963	10.416	1.25	259	1.485	1231	0	36	2	69	4	3	1	2	2	0.78	11494.14765	11111.65875	1	59	1	1	1	0.33	0.37	0.33	0.37	0.04	0	0	1	3	2	2	0	2	978.5	18	0.876	1.078	12.6155	1.347	233.5	1.095	0	0	0
1232	45997	1.061	1.897	15.501	1.25	346.5	4.755	1232	43	216	2	58	3	1	2	7	7	3	105908.4124	105572.032	2	59	1	1	1	0.35	0.47	0.35	0.47	0.12	0	0	1	3	2	2	0	1	1789.5	129.5	1.0925	1.894	13.936	1.2455	305.5	4.255	1	2	1
1233	46017	1.061	1.438	15.501	1.25	171.5	2.855	1233	14	114	2	51	5	3	1	15	15	5	107144.1159	111433.3604	2	67	2	1	1	0.28	0.35	0.28	0.35	0.07	0	0	2	NA	1	2	0	2	1224.5	64	1.1045	1.4915	17.397	1.0635	219.5	2.575	1	1	1
1234	46063	1.899	1.438	10.416	0.821	509	1.485	1234	0	0	2	53	1	2	1	4	4	1.14	13426.56504	14562.21652	2	71	2	1	1	0.26	0.24	0.26	0.24	0.02	0	0	1	2	3	2	0	1	1736	0	1.958	1.307	12.558	0.756	459	1.07	3	1	0
1235	46069	1.899	1.438	28.177	1.686	259	2.855	1235	4	49	2	74	3	3	1	6	6	1.43	22231.76387	22318.7227	1	61	2	1	1	0.23	0.32	0.23	0.32	0.09	0	0	2	NA	1	2	0	2	1343.5	26.5	1.6365	1.432	24.7005	1.71	229	2.39	3	1	3
1236	46074	1.372	1.438	15.501	1.686	346.5	4.755	1236	199	240	2	61	1	1	1	5	5	1.46	7480.950035	8087.157425	1	71	2	1	2	0.4	0.58	0.4	0.58	0.18	0	0	2	NA	1	2	0	2	2084.5	219.5	1.2845	1.551	17.31	1.5025	304	4.02	2	1	1
1237	46141	1.061	1.897	28.177	2.41	259	8.99	1237	124	77	2	62	2	3	1	77	77	NA	7294.599204	7724.032785	2	61	2	1	1	0.2	0.34	0.2	0.34	0.14	0	0	2	NA	1	2	0	1	1937.5	100.5	1.188	1.9755	37.6775	2.5775	293	7.91	1	2	3
1238	46180	1.899	2.653	28.177	2.41	509	8.99	1238	93	93	2	50	1	4	1	6	6	1.46	16008.82123	15820.36613	1	71	2	1	1	0.45	0.37	0.45	0.37	0.08	0	0	1	2	3	2	0	1	2310	93	1.612	2.551	24.846	2.471	578	7.64	3	3	3
1239	46184	1.372	1.897	15.501	1.686	346.5	8.99	1239	63	153	2	58	4	4	1	14	14	3.54	19905.92012	20585.10832	1	74	1	1	1	0.44	0.45	0.44	0.45	0.01	0	0	1	3	2	2	0	1	1941	108	1.5725	1.9965	17.617	1.6855	369	6.62	2	2	1
1240	46188	1.899	2.653	28.177	2.41	509	8.99	1240	316	149	2	59	3	3	1	6	6	1.79	105908.4124	105572.032	1	67	2	1	1	0.36	0.32	0.36	0.32	0.04	0	0	2	NA	1	2	0	2	2047.5	232.5	2.1255	2.8485	33.1295	2.1605	466	9.41	3	3	3
1241	46190	1.899	2.653	28.177	2.41	509	8.99	1241	36	0	2	56	2	4	1	4	4	1.05	14000.79352	14209.71873	1	72	2	1	1	0.43	0.49	0.43	0.49	0.06	0	0	1	3	2	2	0	1	1507	18	2.789	4.2095	35.9715	4.104	932.5	29.585	3	3	3
1242	46194	1.899	2.653	28.177	2.41	509	8.99	1242	7	58	2	75	3	3	1	99	99	NA	43814.1208	43696.7286	2	61	2	1	1	0.46	0.43	0.46	0.43	0.03	0	0	2	NA	1	2	1	2	1289	32.5	1.9345	2.832	30.3555	2.59	688	13.03	3	3	3
1243	46201	1.372	0.963	15.501	1.686	346.5	2.855	1243	110	139	2	50	1	5	1	15	15	5	19341.79304	19630.41869	2	65	2	1	1	0.52	0.36	0.52	0.36	0.16	0	0	1	3	2	2	0	1	1730	124.5	1.242	1.212	16.7855	1.7915	328	2.485	2	0	1
1244	46228	0.704	0.963	10.416	0.821	171.5	1.485	1244	46	130	2	70	3	4	1	5	5	0.97	32310.45526	31701.06483	2	64	1	1	2	0.29	0.29	0.29	0.29	0	0	0	1	1	3	1	0	2	1408.5	88	0.791	0.806	10.765	0.582	219.5	1.605	0	0	0
1245	46248	1.061	1.438	15.501	1.25	171.5	8.99	1245	3	3	2	65	4	1	1	6	6	1.7	11655.47219	13077.81622	2	67	2	1	1	0.34	0.4	0.34	0.4	0.06	0	0	2	NA	1	2	1	1	1951	3	1.003	1.318	15.943	1.175	182	6.59	1	1	1
1246	46258	1.061	1.897	10.416	1.25	259	1.485	1246	290	100	2	62	1	1	2	8	5	2.31	5561.824472	5494.223834	2	72	2	1	2	0.38	0.5	0.38	0.5	0.12	0	0	2	NA	1	2	0	2	979	195	0.99	1.7665	10.086	1.066	261	1.925	1	2	0
1247	46261	1.061	1.438	10.416	1.25	259	8.99	1247	56	56	2	57	1	1	1	2	2	0.18	11754.30657	11615.93542	2	72	2	1	1	0.63	0.58	0.6	0.6	0	0	0	2	NA	1	2	0	1	1266	56	0.983	1.467	9.8305	1.1035	227	6.405	1	1	0
1248	46273	1.061	1.438	15.501	0.821	346.5	2.855	1248	7	149	2	80	1	1	1	13	13	NA	9634.105961	11094.4513	1	71	2	1	1	0.34	0.42	0.34	0.42	0.08	0	0	2	NA	1	1	0	1	1353	78	1.1415	1.3025	14.824	0.9465	332	2.83	1	1	1
1249	46275	0.704	0.963	10.416	0.821	171.5	1.485	1249	154	189	2	73	4	3	1	3	3	1.06	15412.60203	15569.43169	2	66	1	1	1	0.44	0.51	0.44	0.51	0.07	0	0	2	NA	1	1	0	2	893	171.5	0.7545	0.858	11.6925	0.94	188.5	0.87	0	0	0
1250	46315	1.372	1.897	20.365	1.686	509	8.99	1250	151	189	2	76	3	4	1	12	12	NA	38696.06491	39501.10816	2	59	1	1	1	0.34	0.47	0.34	0.47	0.13	0	0	2	NA	1	2	0	2	1393.5	170	1.454	2.062	21.5935	1.729	406.5	8	2	2	2
1251	46316	1.899	2.653	28.177	2.41	509	2.855	1251	12	12	2	73	3	2	1	6	6	1.89	39806.31553	39319.85953	2	67	2	1	1	0.56	0.51	0.56	0.51	0.05	0	0	2	NA	1	2	0	2	2688	12	1.821	2.532	28.461	2.2205	443	3.655	3	3	3
1252	46320	1.061	0.963	15.501	1.25	171.5	2.855	1252	0	0	2	45	4	3	2	8	8	3.03	24765.18392	25268.75556	2	67	1	1	1	0.42	0.38	0.42	0.38	0.04	0	0	2	NA	1	2	0	2	1467	0	0.9435	0.9915	14.399	1.2565	206	2.965	1	0	1
1253	46334	1.899	1.897	28.177	2.41	509	4.755	1253	47	156	2	75	1	4	1	6	6	3.23	9634.105961	12455.38632	1	71	2	1	1	0.49	0.42	0.49	0.42	0.07	0	0	2	NA	1	2	0	1	1953.5	101.5	1.8265	2.0605	29.0785	2.235	467	4.49	3	2	3
1254	46343	1.061	2.653	20.365	1.25	509	8.99	1254	171	2	2	65	4	2	2	7	7	2.92	11494.14765	11226.48663	1	59	1	1	1	0.48	0.53	0.48	0.53	0.05	0	0	1	3	2	2	0	2	1348.5	86.5	1.0945	2.5815	19.546	1.1465	730	15.155	1	3	2
1255	46357	1.372	1.897	28.177	2.41	509	8.99	1255	141	157	2	45	2	5	2	7	7	1.69	20857.91336	21169.16313	1	72	2	1	1	0.45	0.51	0.45	0.51	0.06	0	0	2	NA	1	2	0	2	1388	149	1.3355	1.8615	25.2415	2.654	492	11.355	2	2	3
1256	46360	1.372	1.897	15.501	0.821	259	1.485	1256	214	197	2	48	3	3	1	14	14	3.77	92858.75091	92841.32917	2	71	2	1	1	0.29	0.34	0.29	0.34	0.05	0	0	1	3	2	2	0	1	2021	205.5	1.2105	1.7695	14.776	0.728	273.5	1.88	2	2	1
1257	46372	1.061	1.897	20.365	1.686	259	4.755	1257	459	314	2	62	3	4	2	10	10	5	50901.31574	53863.26206	2	74	2	1	1	0.44	0.45	0.44	0.45	0.01	0	0	2	NA	1	2	0	1	1242	386.5	1.2	1.873	21.168	1.54	283.5	4.745	1	2	2
1258	46376	1.372	1.897	10.416	1.686	509	1.485	1258	284	284	2	80	5	3	1	3	3	0.59	22722.48553	27689.29558	1	60	2	1	1	0.31	0.34	0.31	0.34	0.03	0	0	2	NA	1	2	0	2	1210	284	1.486	2.109	12.147	1.738	1093	0.58	2	2	0
1259	46397	1.372	0.963	15.501	1.25	346.5	2.855	1259	74	126	2	58	4	2	1	4	4	1.73	21262.5998	23050.20245	2	68	2	1	1	0.34	0.43	0.34	0.43	0.09	0	0	1	1	3	2	0	1	1853	100	1.559	1.2055	13.9565	1.209	355	2.645	2	0	1
1260	46405	1.061	1.438	28.177	1.686	509	4.755	1260	225	533	2	61	3	3	1	3	3	1.08	22354.43662	24675.06859	1	63	2	1	1	0.27	0.3	0.27	0.3	0.03	0	0	2	NA	1	2	0	1	1125.5	379	1.141	1.6195	25.1515	1.5705	474	6.115	1	1	3
1261	46410	1.061	2.653	28.177	2.41	171.5	8.99	1261	144	193	2	54	4	2	2	7	7	2.1	21711.85987	22452.66656	2	64	2	1	1	0.47	0.55	0.47	0.55	0.08	0	0	2	NA	1	2	0	1	2038.5	168.5	1.139	3.0605	32.329	2.9485	214	10.77	1	3	3
1262	46419	0.704	0.963	10.416	0.821	171.5	1.485	1262	142	118	2	72	1	2	1	2	2	0.59	10626.05894	12749.52363	1	66	1	1	1	0.47	0.48	0.47	0.48	0.01	0	0	2	NA	1	2	1	1	741.5	130	0.745	0.849	7.917	0.6695	190.5	1.36	0	0	0
1263	46433	1.061	1.897	20.365	1.25	259	2.855	1263	47	95	2	42	2	3	1	3	3	0.41	15609.97942	15642.99012	1	62	1	1	1	0.39	0.43	0.39	0.43	0.04	0	0	2	NA	1	2	0	3	1176	71	1.0195	1.703	19.416	1.335	261.5	2.6	1	2	2
1264	46440	0.704	0.963	28.177	1.686	171.5	2.855	1264	45	502	2	48	2	4	2	10	10	5	20857.91336	20612.37497	1	72	2	1	1	0.27	0.29	0.27	0.29	0.02	0	0	1	1	3	2	0	1	1189.5	273.5	0.544	0.813	25.2525	1.473	206.5	2.41	0	0	3
1265	46447	1.061	1.438	15.501	1.25	346.5	2.855	1265	0	0	2	65	1	1	2	10	10	1.97	4849.546812	5113.985383	2	71	2	1	1	0.29	0.34	0.29	0.34	0.05	0	0	2	NA	1	2	0	2	1015.5	0	1.052	1.2625	13.915	1.1575	305	3.505	1	1	1
1266	46468	0.704	0.963	10.416	0.821	171.5	1.485	1266	4	4	2	60	4	2	2	8	8	2.77	10882.70737	10629.28479	1	59	2	1	1	0.58	0.47	0.58	0.47	0.11	0	0	2	NA	1	2	0	1	643	4	0.176	0.395	9.194	0.515	58	0.61	0	0	0
1267	46473	1.372	1.897	28.177	2.41	346.5	8.99	1267	171	77	2	48	2	1	1	5	5	1.16	22806.96363	22538.48111	1	69	2	1	1	0.58	0.59	0.58	0.59	0.01	0	0	2	NA	1	2	0	2	1293	124	1.2805	1.932	23.7485	2.4635	361	8.01	2	2	3
1268	46484	1.899	2.653	28.177	1.686	509	4.755	1268	388	286	2	54	3	3	1	15	15	4.84	100674.0063	101729.7969	2	62	2	1	1	0.26	0.32	0.26	0.32	0.06	0	0	1	3	2	2	0	1	2129.5	337	1.8475	2.2155	24.208	1.553	452.5	5.735	3	3	3
1269	46493	1.372	1.438	20.365	2.41	346.5	4.755	1269	48	114	2	66	4	3	1	6	6	2.1	9852.944589	10489.62303	1	61	1	1	1	0.46	0.51	0.46	0.51	0.05	0	0	2	NA	1	2	0	2	1641.5	81	1.414	1.6095	21.1555	1.9615	338.5	4.655	2	1	2
1270	46495	1.061	1.438	15.501	1.25	259	2.855	1270	3	3	2	75	3	4	2	7	7	2.5	33345.31626	33905.94515	2	62	2	1	1	0.55	0.47	0.55	0.47	0.08	0	0	1	3	2	2	0	2	1533.5	3	1.077	1.2375	14.5675	1.227	240.5	2.795	1	1	1
1271	46504	1.061	2.653	20.365	1.686	346.5	4.755	1271	2	2	2	42	2	3	2	9	9	2.66	22016.68632	22345.22775	1	72	2	1	1	0.28	0.24	0.28	0.24	0.04	0	0	2	NA	1	2	0	2	2134	2	1.143	2.205	20.364	1.648	359	3.78	1	3	2
1272	46526	1.061	1.438	15.501	2.41	509	2.855	1272	106	182	2	55	3	4	1	14	14	5	95352.03813	95049.18628	1	60	2	1	1	0.56	0.5	0.56	0.5	0.06	0	0	1	3	2	2	0	1	2236.5	144	0.968	1.37	16.238	2.145	507	3.32	1	1	1
1273	46564	1.061	1.438	10.416	0.821	259	1.485	1273	155	291	2	65	1	1	1	14	14	3.52	7280.467062	7870.42862	1	71	2	1	1	0.47	0.6	0.4	0.7	0.3	1	0	1	1	3	2	0	2	1190	223	1.11	1.642	11.3265	0.916	263.5	1.86	1	1	0
1274	46566	1.899	2.653	28.177	2.41	509	4.755	1274	0	55	2	48	2	3	1	15	15	5	22291.90488	22624.55323	2	66	2	1	1	0.49	0.52	0.49	0.52	0.03	0	0	1	3	2	2	0	2	2033.5	27.5	1.601	2.329	24.325	2.7395	415	5.995	3	3	3
1275	46572	1.899	1.897	20.365	1.686	509	8.99	1275	3	11	2	61	4	5	2	10	10	5	12310.32993	12262.77228	2	67	2	1	1	0.38	0.56	0.38	0.56	0.18	0	0	1	3	2	2	0	2	2040.5	7	2.0065	1.953	23.3325	1.955	580.5	7.295	3	2	2
1276	46580	1.372	1.897	20.365	1.686	509	4.755	1276	81	0	2	58	3	3	1	15	15	5	96663.55644	96356.53903	2	63	2	1	1	0.39	0.28	0.39	0.28	0.11	0	0	2	NA	1	2	0	1	3538	40.5	1.419	1.9855	19.7855	1.5345	474	5.665	2	2	2
1277	46586	1.061	1.897	15.501	0.821	259	2.855	1277	1	184	2	63	5	3	1	15	15	5	88174.74932	89577.71638	2	70	2	1	1	0.38	0.42	0.38	0.42	0.04	0	0	2	NA	1	1	0	1	1887	92.5	1.127	1.8985	14.092	1.0005	259	3.01	1	2	1
1278	46595	0.704	0.963	10.416	1.25	346.5	4.755	1278	5	127	2	80	3	2	1	3	3	1.2	22261.96946	27429.86032	2	62	2	1	1	0.32	0.35	0.32	0.35	0.03	0	0	2	NA	1	1	0	2	934	66	0.88	1.1705	11.341	1.355	356	6.19	0	0	0
1279	46625	1.061	0.963	20.365	1.686	259	4.755	1279	0	2	2	51	4	4	1	6	6	1.39	20877.42148	21246.97885	1	64	2	1	1	0.26	0.22	0.26	0.22	0.04	0	0	1	1	3	2	0	1	1685.5	1	1.1205	1.175	23.3545	1.829	231.5	4.49	1	0	2
1280	46627	0.704	0.963	10.416	0.821	171.5	1.485	1280	3	0	2	73	1	1	2	7	7	2.63	8080.104614	9076.754241	2	71	2	1	1	0.29	0.32	0.29	0.32	0.03	0	0	1	3	2	2	0	2	763.5	1.5	0.6335	0.507	6.957	0.7895	200.5	0.6	0	0	0
1281	46634	1.061	1.897	10.416	0.821	346.5	2.855	1281	190	207	2	63	3	4	1	3	3	1.25	22354.43662	28836.82769	1	63	2	1	1	0.3	0.31	0.3	0.31	0.01	0	0	1	3	2	1	0	2	1352	198.5	1.0985	1.911	12.3325	1.0455	363	3.475	1	2	0
1282	46649	1.372	2.653	15.501	1.686	346.5	8.99	1282	261	101	2	42	3	5	1	15	15	5	80591.33243	80702.13542	1	67	2	1	1	0.29	0.25	0.1	0.1	0	0	0	1	3	2	2	0	1	1443	181	1.372	2.2595	16.085	1.6845	385.5	6.98	2	3	1
1283	46659	0.704	1.897	15.501	0.821	171.5	1.485	1283	159	2	2	48	3	3	2	7	7	1.99	26552.13605	26723.59398	2	62	2	1	1	0.26	0.23	0.26	0.23	0.03	0	0	2	NA	1	2	0	1	1587.5	80.5	0.656	2.1275	13.391	0.9805	128	1.99	0	2	1
1284	46670	1.372	1.438	20.365	0.821	346.5	4.755	1284	0	15	2	80	5	5	1	6	6	2.14	46567.13659	52402.36773	2	65	2	1	1	0.17	0.37	0.17	0.37	0.2	0	0	2	NA	1	1	0	2	1755.5	7.5	1.363	1.4015	18.8925	0.9515	324.5	4.42	2	1	2
1285	46691	0.704	0.963	10.416	0.821	171.5	2.855	1285	35	201	2	40	1	1	1	4	4	0.62	15609.97942	15642.99012	1	62	2	1	1	0.39	0.42	0.39	0.42	0.03	0	0	2	NA	1	2	0	2	860	118	0.724	0.9775	8.2315	0.5575	129.5	2.695	0	0	0
1286	46713	1.899	1.897	20.365	1.25	509	2.855	1286	55	55	2	51	3	3	1	14	14	5	95352.03813	95049.18628	1	60	2	1	1	0.29	0.24	0.29	0.24	0.05	0	0	2	NA	1	2	0	1	2589	55	1.836	1.925	20.23	1.449	481	3.66	3	2	2
1287	46768	1.372	2.653	28.177	1.686	509	4.755	1287	182	241	2	59	3	5	1	15	15	5	96663.55644	96356.53903	2	63	2	1	1	0.31	0.32	0.31	0.32	0.01	0	0	1	1	3	2	0	1	2541	211.5	1.417	2.3265	24.88	1.91	405.5	5.605	2	3	3
1288	46777	1.372	1.438	15.501	1.686	346.5	1.485	1288	0	0	2	45	4	4	2	10	10	3.69	23833.86139	24647.07059	1	74	2	1	1	0.31	0.23	0.31	0.23	0.08	0	0	2	NA	1	2	0	2	1782	0	1.2525	1.35	16.756	1.82	309	1.1	2	1	1
1289	46784	1.372	1.897	10.416	1.25	346.5	2.855	1289	150	124	2	41	1	2	1	3	3	0.47	23128.20913	22855.94493	2	61	2	1	1	0.45	0.45	0.45	0.45	0	0	0	2	NA	1	2	0	1	1565.5	137	1.415	1.9105	11.771	1.095	303.5	2.645	2	2	0
1290	46794	1.061	0.963	20.365	1.25	259	4.755	1290	1	2	2	51	3	4	1	1	1	0.17	35625.03859	35511.88833	2	61	2	1	1	0.4	0.36	0.4	0.36	0.04	0	0	2	NA	1	2	0	1	1382	1.5	1.0855	1.199	18.6295	1.2275	270.5	4.52	1	0	2
1291	46822	1.061	1.438	10.416	1.25	346.5	1.485	1291	3	252	2	80	3	3	1	6	6	2.12	27520.27787	33097.79495	1	61	1	1	1	0.41	0.29	0.41	0.29	0.12	0	0	1	3	2	2	0	2	793.5	127.5	1.0845	1.251	11.4145	1.139	356	1.265	1	1	0
1292	46830	1.899	1.897	28.177	1.686	346.5	2.855	1292	142	142	2	62	4	2	1	15	15	4.9	11318.91974	12700.19351	1	68	2	1	1	0.36	0.34	0.36	0.34	0.02	0	0	1	1	3	2	0	1	1784	142	1.655	1.814	24.181	1.933	328	2.57	3	2	3
1293	46836	1.899	2.653	28.177	2.41	509	8.99	1293	84	85	2	53	3	5	2	10	10	5	110262.0069	109911.7989	2	62	2	1	1	0.28	0.35	0.28	0.35	0.07	0	0	2	NA	1	2	0	1	2451.5	84.5	2.6435	2.7515	34.2885	3.484	432	11.46	3	3	3
1294	46841	1.061	1.438	20.365	1.686	346.5	1.485	1294	282	155	2	49	2	3	2	7	7	2.54	23128.20913	22855.94493	2	61	2	1	1	0.34	0.39	0.34	0.39	0.05	0	0	1	3	2	2	0	1	1662	218.5	1.068	1.245	20.1945	1.8235	355.5	1.455	1	1	2
1295	46854	1.899	2.653	28.177	2.41	509	4.755	1295	313	369	2	45	3	4	1	15	15	5	92244.05272	95189.46918	2	66	2	1	1	0.47	0.32	0.47	0.32	0.15	0	0	2	NA	1	2	0	2	3836.5	341	3.479	3.585	37.886	2.2825	715.5	5.35	3	3	3
1296	46864	0.704	0.963	15.501	1.25	259	4.755	1296	484	111	2	46	3	4	2	9	9	2.49	79169.18009	79538.22115	1	64	2	1	1	0.21	0.18	0.21	0.18	0.03	0	0	2	NA	1	2	0	1	1662.5	297.5	0.6965	1.1655	15.483	1.268	235	3.81	0	0	1
1297	46874	1.061	1.438	15.501	2.41	509	8.99	1297	1	97	2	80	3	3	2	10	10	4.75	28968.55967	32458.14388	1	63	2	1	1	0.34	0.41	0.34	0.41	0.07	0	0	2	NA	1	2	0	1	1026	49	1.088	1.2635	17.6465	2.987	635	14.015	1	1	1
1298	46877	1.899	1.897	28.177	2.41	346.5	8.99	1298	306	168	2	47	3	4	2	8	8	3.65	26652.2502	26461.64744	1	63	2	1	1	0.44	0.42	0.5	0.3	0.2	0	0	1	3	2	2	0	2	3335.5	237	1.772	1.9015	32.8415	2.2745	375.5	7.22	3	2	3
1299	46916	1.061	1.438	15.501	1.25	259	4.755	1299	205	45	2	75	4	2	1	3	3	1.27	13104.92612	13027.58664	1	59	2	1	2	0.28	0.23	0.28	0.23	0.05	0	0	2	NA	1	1	0	2	2213	125	1.116	1.4275	16.536	1.302	285.5	3.705	1	1	1
1300	46922	1.899	2.653	20.365	2.41	346.5	4.755	1300	192	77	2	52	2	1	1	3	3	1.31	10478.1382	10354.79005	1	62	2	1	1	0.35	0.24	0.35	0.24	0.11	0	0	1	1	3	2	0	2	2142	134.5	1.768	2.276	18.429	1.9945	388	4.22	3	3	2
1301	46950	1.061	0.963	10.416	0.821	259	1.485	1301	7	1	2	74	2	1	1	2	2	0.61	7011.886086	7378.688705	2	73	1	2	1	0.69	0.78	0.7	0.8	0.1	1	1	2	NA	1	2	1	1	976.5	4	1.107	1.0785	12.7075	0.954	246.5	1.485	1	0	0
1302	46971	1.899	1.897	28.177	2.41	509	2.855	1302	374	231	2	67	3	5	2	7	7	3.72	62024.9895	64654.49873	1	68	2	1	1	0.61	0.52	0.6	0.52	0.08	0	0	1	3	2	2	0	1	1646.5	302.5	1.957	2.1505	28.9975	2.142	437.5	2.955	3	2	3
1303	46972	0.704	1.438	10.416	1.25	171.5	2.855	1303	175	122	2	66	3	3	1	5	5	1.46	59356.35643	60045.7725	2	64	2	1	1	0.55	0.34	0.55	0.34	0.21	0	0	2	NA	1	1	0	1	1265	148.5	0.581	1.2305	8.215	1.323	200	2.435	0	1	0
1304	46997	1.061	0.963	15.501	0.821	346.5	2.855	1304	95	95	2	41	2	2	2	8	6	1.45	26571.39754	26258.60029	1	72	2	1	1	0.27	0.24	0.27	0.24	0.03	0	0	2	NA	1	2	0	1	1417	95	1.085	1.001	14.074	0.757	371	3.13	1	0	1
1305	47063	1.899	2.653	28.177	2.41	509	8.99	1305	75	75	2	40	1	3	2	8	8	1.41	15443.12856	15951.03705	2	68	2	1	2	0.26	0.31	0.26	0.31	0.05	0	0	2	NA	1	2	0	2	1624	75	1.855	2.454	26.137	2.305	422	11.87	3	3	3
1306	47068	1.372	1.438	20.365	1.25	259	4.755	1306	3	4	2	62	4	2	1	3	3	1.15	10072.40981	10179.58752	2	62	1	2	2	0.33	0.37	0.33	0.37	0.04	0	0	2	NA	1	1	0	1	1743	3.5	1.445	1.4495	18.623	1.406	252.5	5.305	2	1	2
1307	47070	0.704	0.963	10.416	0.821	171.5	1.485	1307	133	0	2	80	4	4	1	4	4	1.14	15412.60203	16215.91849	2	66	1	1	2	0.25	0.33	0.25	0.33	0.08	0	0	2	NA	1	1	0	2	1003.5	66.5	0.8755	0.8355	10.385	0.7645	212	2.03	0	0	0
1308	47116	1.899	2.653	28.177	2.41	509	8.99	1308	59	281	2	44	4	4	2	9	9	3.47	25458.24827	25351.90316	2	68	2	1	1	0.28	0.36	0.28	0.36	0.08	0	0	2	NA	1	2	0	1	2843.5	170	3.142	3.5105	47.911	3.8965	676	15.785	3	3	3
1309	47119	0.704	0.963	10.416	0.821	171.5	4.755	1309	0	0	2	43	4	2	1	14	14	5	28558.83099	30959.84697	1	68	2	1	1	0.48	0.44	0.48	0.44	0.04	0	0	1	2	3	2	0	1	784.5	0	0.3955	0.464	7.9915	0.5505	144.5	5.1	0	0	0
1310	47156	1.061	1.438	15.501	1.686	346.5	2.855	1310	60	29	2	60	4	4	1	13	13	NA	12310.32993	12078.86241	2	67	2	1	1	0.57	0.5	0.57	0.5	0.07	0	0	1	3	2	2	0	1	2439.5	44.5	1.0475	1.443	14.5765	1.5025	303.5	2.66	1	1	1
1311	47159	1.372	2.653	28.177	2.41	346.5	4.755	1311	521	474	2	47	5	2	2	9	9	4.24	84798.42535	84191.99197	1	60	2	1	1	0.29	0.37	0.29	0.37	0.08	0	0	1	1	3	2	0	1	2683	497.5	1.378	2.8595	28.587	2.0575	314.5	5.445	2	3	3
1312	47163	1.372	1.897	28.177	1.686	346.5	2.855	1312	1	100	2	80	2	3	1	99	99	NA	6003.114182	7913.409826	1	62	2	2	2	0.63	0.63	0.7	0.6	0.1	1	1	2	NA	1	1	0	2	2121.5	50.5	1.3945	1.897	25.8715	1.875	364	3.645	2	2	3
1313	47212	1.061	1.438	15.501	1.25	509	4.755	1313	257	5	2	58	4	1	1	3	3	0.83	18328.23598	18251.67461	1	67	1	1	1	0.4	0.46	0.4	0.46	0.06	0	0	1	1	3	2	0	1	872.5	131	1.041	1.5005	15.737	1.2995	406.5	5.3	1	1	1
1314	47233	1.372	1.438	15.501	0.821	346.5	1.485	1314	4	47	2	61	1	1	1	5	5	0.65	5164.551295	5101.779274	2	72	1	1	2	0.68	0.67	0.7	0.7	0	1	1	2	NA	1	2	0	2	1832.5	25.5	1.4175	1.339	13.4715	0.8925	341	1.26	2	1	1
1315	47257	1.372	2.653	28.177	2.41	509	8.99	1315	10	10	2	63	4	1	1	2	2	0.34	10090.04427	11321.35554	2	68	1	2	1	0.42	0.39	0.42	0.39	0.03	0	0	2	NA	1	2	0	1	1955	10	1.437	8.379	49.619	3.444	756	172.05	2	3	3
1316	47264	0.704	1.438	10.416	0.821	171.5	4.755	1316	71	69	2	80	3	2	2	7	7	2.5	28618.26955	31253.44526	2	60	2	2	2	0.33	0.28	0.33	0.28	0.05	0	0	2	NA	1	2	0	2	1486.5	70	0.6585	1.459	5.768	0.9725	201.5	3.785	0	1	0
1317	47265	0.704	0.963	10.416	0.821	171.5	1.485	1317	0	2	2	69	2	3	1	6	6	1.93	7277.593295	7177.028352	2	66	2	2	2	0.59	0.5	0.59	0.5	0.09	0	0	1	3	2	1	1	1	890.5	1	0.7095	0.849	11.2645	0.8845	169.5	0.835	0	0	0
1318	47270	0.704	0.963	10.416	1.25	171.5	1.485	1318	20	20	2	48	3	1	1	3	3	0.95	28801.27392	28595.30247	1	59	1	1	1	0.18	0.23	0.18	0.23	0.05	0	0	1	1	3	2	0	1	1058	20	0.711	0.372	8.229	1.233	108	0.1	0	0	0
1319	47289	1.061	1.438	20.365	1.25	259	4.755	1319	96	241	2	40	4	2	1	2	2	0.69	28425.71691	28306.97598	1	61	2	1	1	0.65	0.62	0.7	0.6	0.1	0	0	1	1	3	2	0	1	2195	168.5	0.952	1.5525	18.4235	1.163	271	3.935	1	1	2
1320	47306	0.704	0.963	15.501	1.25	171.5	2.855	1320	32	25	2	79	1	1	1	2	2	0.73	10626.05894	12749.52363	1	66	2	1	1	0.26	0.34	0.26	0.34	0.08	0	0	2	NA	1	1	0	2	1088	28.5	0.8245	1.208	13.441	1.169	197	3.105	0	0	1
1321	47308	1.061	1.438	15.501	1.25	346.5	2.855	1321	426	115	2	61	4	2	1	3	3	0.76	11011.9105	10836.53978	1	68	1	2	2	0.62	0.66	0.7	0.6	0.1	1	1	1	1	3	2	0	2	1433	270.5	1.1035	1.315	13.3915	1.076	328	2.67	1	1	1
1322	47309	1.372	2.653	28.177	2.41	346.5	8.99	1322	3	216	2	64	1	4	1	4	1	0	5228.078102	5685.289703	1	74	1	1	1	0.39	0.44	0.39	0.44	0.05	0	0	1	3	2	2	0	2	1479	109.5	1.297	3.301	52.72	4.929	322	17.495	2	3	3
1323	47319	1.372	1.897	28.177	2.41	346.5	4.755	1323	36	6	2	62	1	4	1	6	6	2.14	9407.095232	9549.205022	2	65	2	1	1	0.63	0.63	0.6	0.6	0	0	0	2	NA	1	2	0	2	2340.5	21	1.522	1.944	24.428	1.966	367	5.685	2	2	3
1324	47352	0.704	0.963	10.416	0.821	259	1.485	1324	86	129	2	66	2	1	1	3	3	0.88	5992.011661	5814.814791	2	69	2	1	1	0.44	0.47	0.44	0.47	0.03	0	0	2	NA	1	2	0	2	838	107.5	0.869	0.6975	5.475	0.6665	265	0.475	0	0	0
1325	47365	0.704	1.438	20.365	1.25	259	4.755	1325	0	0	2	66	2	1	2	10	10	2.62	6106.112569	6600.9121	2	71	1	1	1	0.32	0.5	0.32	0.5	0.18	0	0	2	NA	1	2	0	2	1394	0	0.8155	1.269	20.7095	1.34	254	5.02	0	1	2
1326	47368	1.372	1.438	20.365	1.686	346.5	2.855	1326	40	10	2	43	1	1	1	4	4	0.67	19072.5712	18848.04978	2	66	2	1	1	0.42	0.48	0.42	0.48	0.06	0	0	1	3	2	2	0	1	1665	25	1.2285	1.4855	18.7555	1.6585	348	3.4	2	1	2
1327	47369	1.061	0.963	15.501	0.821	259	1.485	1327	303	7	2	75	1	1	1	3	3	0.73	10626.05894	11181.92454	1	66	2	1	1	0.15	0.28	0.15	0.28	0.13	0	0	2	NA	1	1	1	2	1133.5	155	0.9535	1.1005	14.302	0.8195	242.5	1.055	1	0	1
1328	47382	0.704	0.963	10.416	0.821	171.5	8.99	1328	77	73	2	69	4	3	1	4	4	1.31	12648.5819	12425.42818	1	72	2	1	1	0.47	0.36	0.47	0.36	0.11	0	0	2	NA	1	2	0	2	885	75	0.7265	1.209	12.4865	0.8555	147	10.785	0	0	0
1329	47399	1.899	2.653	20.365	2.41	509	8.99	1329	0	29	2	41	4	4	1	12	12	NA	25458.24827	27598.59012	2	68	2	1	1	0.53	0.51	0.53	0.51	0.02	0	0	1	1	3	2	0	1	1615.5	14.5	2.299	2.642	23.3035	2.2195	587.5	8.425	3	3	2
1330	47460	0.704	0.963	10.416	0.821	171.5	2.855	1330	0	0	2	46	3	2	1	2	2	0.51	29670.9949	29458.80368	2	60	1	1	1	0.33	0.22	0.2	0.1	0.1	0	0	2	NA	1	2	0	2	1631	0	0.676	0.853	9.032	0.496	143	2.95	0	0	0
1331	47466	1.372	1.438	28.177	1.686	171.5	4.755	1331	105	182	2	47	1	3	2	8	8	1.73	23522.51993	23245.61392	2	65	2	1	1	0.43	0.35	0.43	0.35	0.08	0	0	2	NA	1	2	0	1	1398.5	143.5	1.225	1.6625	27.815	1.859	215.5	5.405	2	1	3
1332	47475	1.899	1.897	20.365	1.686	346.5	8.99	1332	65	42	2	44	3	5	1	14	14	3.87	82023.23072	85297.90368	1	63	2	1	1	0.54	0.46	0.54	0.46	0.08	0	0	2	NA	1	2	0	1	1284	53.5	1.6845	1.79	18.432	1.6955	383.5	6.52	3	2	2
1333	47497	1.061	2.653	28.177	1.686	259	8.99	1333	765	765	2	49	3	4	1	5	5	1.22	78063.31311	80288.24699	1	65	2	1	1	0.33	0.27	0.33	0.27	0.06	0	0	2	NA	1	2	0	1	3576	765	0.973	3.312	31.371	1.848	238	7.02	1	3	3
1334	47498	1.372	1.438	15.501	1.25	259	2.855	1334	4	110	2	46	3	3	1	15	15	4.97	79169.18009	79538.22115	1	64	2	1	1	0.44	0.5	0.44	0.5	0.06	0	0	1	3	2	2	0	1	2064.5	57	1.2735	1.251	14.777	1.0905	250	3.635	2	1	1
1335	47500	1.899	2.653	28.177	1.686	509	8.99	1335	2	2	2	57	1	1	1	5	5	0.68	15324.08062	15828.07375	1	66	2	2	2	0.28	0.24	0.28	0.24	0.04	0	0	2	NA	1	2	0	2	2874	2	2.875	3.073	28.463	1.945	587	9.03	3	3	3
1336	47528	1.372	1.438	28.177	1.25	259	8.99	1336	1	72	2	40	4	5	1	6	6	2.5	23833.86139	25371.59068	1	74	2	1	1	0.56	0.51	0.56	0.51	0.05	0	0	1	2	3	2	0	1	2560.5	36.5	1.48	1.6005	26.1475	1.3375	299	7.12	2	1	3
1337	47532	1.372	1.897	20.365	1.686	346.5	8.99	1337	156	232	2	62	3	4	2	10	10	4.64	59522.80391	60214.15324	2	63	2	1	1	0.44	0.44	0.44	0.44	0	0	0	1	3	2	2	0	1	1416.5	194	1.285	1.9225	22.262	1.926	382.5	6.48	2	2	2
1338	47553	1.061	1.438	10.416	0.821	346.5	1.485	1338	303	249	2	49	2	1	1	14	14	4.48	14746.85171	14573.25245	1	60	2	1	1	0.29	0.32	0.29	0.32	0.03	0	0	2	NA	1	2	0	1	1136	276	1.074	1.4345	10.451	0.952	350.5	0.835	1	1	0
1339	47564	0.704	2.653	15.501	0.821	259	2.855	1339	710	528	2	46	3	4	1	2	2	0.52	26186.97577	26222.97959	1	67	2	1	1	0.25	0.24	0.25	0.24	0.01	0	0	1	1	3	2	0	2	1224.5	619	0.8975	2.3025	16.18	0.985	290	3.39	0	3	1
1340	47567	1.061	1.438	15.501	0.821	259	2.855	1340	4	89	2	58	4	4	1	2	2	0.44	22428.7243	22837.22915	1	59	1	1	2	0.31	0.28	0.31	0.28	0.03	0	0	1	1	3	2	0	1	2679	46.5	1.1815	1.339	15.7915	0.9685	300	2.64	1	1	1
1341	47587	1.372	2.653	15.501	1.686	346.5	4.755	1341	101	249	2	80	3	2	1	77	77	NA	34384.00544	38224.06136	1	59	2	1	1	0.59	0.59	0.59	0.59	0	0	0	2	NA	1	2	0	2	1745.5	175	1.323	2.6545	15.291	1.6355	339.5	4.895	2	3	1
1342	47588	1.899	2.653	28.177	2.41	509	8.99	1342	2	47	2	77	3	4	1	6	6	2.88	33663.70102	33718.73567	2	64	2	1	1	0.39	0.58	0.39	0.58	0.19	0	0	1	3	2	2	0	1	1960	24.5	1.8175	2.533	28.047	2.693	578.5	11.64	3	3	3
1343	47621	0.704	0.963	10.416	0.821	171.5	2.855	1343	142	142	2	58	1	2	1	6	6	1.62	11904.69842	12079.04162	2	64	2	1	1	0.39	0.4	0.39	0.4	0.01	0	0	1	3	2	2	0	1	1253	142	0.731	1.208	9.931	0.395	195	2.75	0	0	0
1344	47626	0.704	2.653	20.365	1.25	171.5	4.755	1344	468	361	2	67	3	5	2	7	7	2.86	59522.80391	61219.80021	2	63	2	1	1	0.5	0.45	0.5	0.45	0.05	0	0	1	3	2	2	0	1	1311.5	414.5	0.771	2.382	18.266	1.4205	216.5	4.17	0	3	2
1345	47640	1.899	2.653	28.177	2.41	509	8.99	1345	285	289	2	49	4	4	1	2	2	0.93	24764.43774	26846.44911	1	65	1	1	1	0.35	0.31	0.35	0.31	0.04	0	0	1	3	2	2	0	2	2705.5	287	2.2305	2.983	25.802	2.116	666	7.31	3	3	3
1346	47668	0.704	0.963	10.416	0.821	171.5	1.485	1346	172	154	2	68	4	2	1	3	3	1.15	16672.19418	17984.41956	2	65	2	1	1	0.32	0.46	0.32	0.46	0.14	0	0	2	NA	1	2	0	2	1193	163	0.7015	1.1975	11.435	0.7715	183.5	0.94	0	0	0
1347	47699	0.704	0.963	10.416	0.821	171.5	2.855	1347	0	1	2	71	4	2	1	6	6	2.6	11413.45706	11861.54532	1	64	2	1	1	0.41	0.44	0.41	0.44	0.03	0	0	1	1	3	2	0	1	927	0.5	0.7125	0.9765	11.884	1.0445	186.5	2.625	0	0	0
1348	47709	1.899	1.897	20.365	1.686	259	1.485	1348	0	0	2	59	5	1	2	7	7	2.05	76980.58635	77274.31294	2	69	2	1	1	0.48	0.54	0.48	0.54	0.06	0	0	2	NA	1	2	1	1	1665	0	2.141	1.906	21.033	1.843	275	2.16	3	2	2
1349	47740	1.372	1.438	15.501	1.25	346.5	2.855	1349	1	3	2	67	3	4	2	7	7	3.92	53385.53638	60518.21491	2	60	1	1	1	0.51	0.57	0.51	0.57	0.06	0	0	2	NA	1	2	0	2	1067	2	1.2715	1.5475	13.8025	1.0875	304.5	3.635	2	1	1
1350	47746	1.372	1.897	15.501	0.821	259	2.855	1350	700	350	2	58	5	5	2	8	8	4.81	131087.8882	130671.5341	2	60	2	1	1	0.46	0.46	0.46	0.46	0	0	0	1	3	2	2	0	1	1841.5	525	1.208	2.13	17.5535	0.9755	259	2.455	2	2	1
1351	47754	1.061	1.438	15.501	1.686	509	8.99	1351	54	95	2	70	4	5	1	5	5	1.46	10426.77358	10680.6131	1	62	2	1	1	0.47	0.48	0.47	0.48	0.01	0	0	2	NA	1	1	0	2	1016.5	74.5	1.1535	1.501	14.2445	1.637	446	6.69	1	1	1
1352	47802	1.061	1.438	10.416	0.821	259	1.485	1352	104	187	2	40	1	4	1	14	14	3.68	11145.95244	11312.27661	2	66	2	1	1	0.47	0.46	0.47	0.46	0.01	0	0	2	NA	1	2	0	2	1514.5	145.5	1.0745	1.4805	7.7665	0.341	279	2.05	1	1	0
1353	47837	1.899	1.438	28.177	2.41	509	1.485	1353	350	15	2	50	2	1	1	1	1	0	12873.99413	12722.44207	1	68	2	1	1	0.47	0.46	0.47	0.46	0.01	0	0	2	NA	1	2	0	2	2324	182.5	1.593	1.3335	36.832	2.205	450	1.04	3	1	3
1354	47872	0.704	0.963	10.416	0.821	171.5	2.855	1354	4	46	2	72	4	4	2	7	7	2.04	12555.10872	12667.88433	1	68	2	1	1	0.52	0.54	0.52	0.54	0.02	0	0	2	NA	1	2	0	2	1163.5	25	0.719	0.8395	9.5335	0.9955	185.5	2.965	0	0	0
1355	47886	1.061	0.963	15.501	1.686	259	2.855	1355	50	37	2	74	3	5	2	8	8	4.9	33715.31325	32773.26977	1	67	2	1	1	0.38	0.48	0.38	0.48	0.1	0	0	1	1	3	2	0	1	1790	43.5	1.0075	1.211	13.954	1.7745	272	2.92	1	0	1
1356	47909	1.372	1.897	20.365	1.686	346.5	4.755	1356	426	285	2	69	1	1	1	12	12	NA	4502.674979	4748.199145	1	70	2	1	1	0.43	0.42	0.43	0.42	0.01	0	0	1	3	2	2	0	2	1447.5	355.5	1.426	2.012	18.5255	1.903	313	4.385	2	2	2
1357	47910	1.372	1.897	20.365	1.25	346.5	4.755	1357	359	193	2	52	3	2	2	10	10	4.75	104007.45	110253.564	2	63	2	1	1	0.22	0.22	0.22	0.22	0	0	0	1	1	3	2	0	2	2422	276	1.421	2.171	17.7465	1.3495	349	5.975	2	2	2
1358	47930	1.372	2.653	15.501	1.686	259	8.99	1358	228	71	2	48	3	4	1	3	2	0.77	33610.29811	33369.93508	2	59	2	1	1	0.3	0.37	0.3	0.37	0.07	0	0	1	1	3	2	0	1	2528	149.5	1.5425	3.3535	17.2695	1.5225	259.5	9.955	2	3	1
1359	47931	1.899	2.653	28.177	2.41	346.5	4.755	1359	18	9	2	80	3	3	1	6	6	2.07	29078.12149	35434.18256	2	64	2	1	1	0.19	0.21	0.19	0.21	0.02	0	0	2	NA	1	2	0	2	3447	13.5	1.818	2.4345	31.7205	2.6315	351	5.965	3	3	3
1360	48002	1.372	2.653	15.501	0.821	346.5	4.755	1360	337	413	2	58	3	3	1	99	99	NA	35477.86839	35365.18556	2	60	2	1	1	0.26	0.25	0.26	0.25	0.01	0	0	1	3	2	2	0	2	1739	375	1.322	2.5405	16.2755	0.962	354	3.99	2	3	1
1361	48005	1.061	1.438	15.501	1.25	259	2.855	1361	71	166	2	73	3	3	1	6	6	1.79	51116.47427	50979.5167	2	61	1	1	1	0.35	0.33	0.35	0.33	0.02	0	0	2	NA	1	2	0	2	1129	118.5	1.143	1.506	13.4015	1.0755	291	3.215	1	1	1
1362	48010	1.061	1.897	15.501	1.686	509	8.99	1362	101	77	2	79	1	1	2	8	8	1.81	8807.333857	10142.35644	2	70	2	1	1	0.29	0.39	0.29	0.39	0.1	0	0	2	NA	1	2	0	2	789.5	89	1.0895	1.85	13.724	1.835	428.5	6.87	1	2	1
1363	48040	1.061	1.438	28.177	2.41	259	4.755	1363	43	0	2	62	4	3	1	4	4	1.73	9544.755375	10068.07316	1	74	1	1	1	0.53	0.69	0.7	0.7	0	0	0	2	NA	1	2	0	2	912.5	21.5	1.072	1.539	24.6305	2.018	279.5	5.045	1	1	3
1364	48047	1.061	1.438	10.416	0.821	259	1.485	1364	238	137	2	56	5	4	1	15	15	5	119055.4749	125825.0485	1	69	2	1	1	0.43	0.35	0.43	0.35	0.08	0	0	2	NA	1	2	0	2	2395.5	187.5	0.9905	1.59	12.466	0.73	242	2.13	1	1	0
1365	48055	1.061	1.438	20.365	1.25	259	1.485	1365	142	143	2	58	4	2	1	5	5	1.57	24487.44926	26762.76543	2	71	2	1	1	0.41	0.37	0.41	0.37	0.04	0	0	1	3	2	2	0	1	1860.5	142.5	0.995	1.3595	19.7425	1.147	283	1.25	1	1	2
1366	48070	0.704	0.963	10.416	0.821	171.5	1.485	1366	56	56	2	67	1	2	2	8	8	3.57	6681.804407	7046.153259	2	72	1	1	1	0.35	0.39	0.35	0.39	0.04	0	0	2	NA	1	2	0	2	688	56	0.35	0.548	12.246	0.715	75	0.7	0	0	0
1367	48101	1.899	1.897	20.365	1.686	171.5	4.755	1367	358	150	2	73	3	3	1	6	6	1.94	33715.31325	33847.18962	1	67	2	1	1	0.4	0.43	0.4	0.43	0.03	0	0	1	3	2	2	0	2	2104	254	2.002	2.0985	21.264	1.597	203	4.655	3	2	2
1368	48140	0.704	1.438	10.416	0.821	259	4.755	1368	243	2	2	69	1	2	1	3	3	0.98	5992.011661	5814.814791	2	69	1	1	1	0.49	0.56	0.49	0.56	0.07	0	0	2	NA	1	2	0	1	646.5	122.5	0.7845	1.2545	12.4235	0.8995	286.5	4.305	0	1	0
1369	48169	0.704	0.963	20.365	1.25	171.5	2.855	1369	178	178	2	48	1	4	1	15	15	5	22291.90488	22624.55323	2	66	2	1	1	0.52	0.5	0.52	0.5	0.02	0	0	1	3	2	2	0	1	974	178	0.55	0.666	17.906	1.101	121	2.74	0	0	2
1370	48175	1.061	1.438	28.177	1.686	346.5	2.855	1370	167	6	2	59	4	5	1	14	14	5	34191.53044	37066.10227	2	65	2	1	1	0.47	0.56	0.47	0.56	0.09	0	0	2	NA	1	2	0	1	2438.5	86.5	1.0095	1.564	31.435	1.828	311	3.39	1	1	3
1371	48181	1.899	2.653	28.177	1.686	509	4.755	1371	429	179	2	40	3	5	1	14	14	5	135251.5836	140105.0646	2	65	2	1	1	0.45	0.31	0.45	0.31	0.14	0	0	2	NA	1	2	0	1	1922.5	304	1.968	2.3155	31.6165	1.9155	444	5.805	3	3	3
1372	48191	1.372	2.653	20.365	1.686	259	2.855	1372	114	114	2	48	1	4	2	8	8	4.62	22403.09996	24298.00856	2	70	2	1	1	0.56	0.5	0.56	0.5	0.06	0	0	1	3	2	2	0	1	2348	114	1.308	2.376	22.625	1.606	261	3.29	2	3	2
1373	48257	1.061	1.438	20.365	0.821	171.5	2.855	1373	5	1	2	51	3	3	1	6	6	1.82	40128.72581	40001.27119	2	64	1	1	1	0.32	0.36	0.32	0.36	0.04	0	0	2	NA	1	2	0	2	1832	3	1.008	1.648	17.9415	1.0175	204	2.27	1	1	2
1374	48264	1.061	0.963	20.365	1.686	259	2.855	1374	373	48	2	44	2	5	2	9	9	3.13	17338.62045	17134.51102	2	60	2	1	1	0.25	0.39	0.2	0.3	0.1	0	0	2	NA	1	2	0	1	1969.5	210.5	0.9735	1.131	23.449	1.702	273	2.355	1	0	2
1375	48265	1.061	1.438	15.501	0.821	259	4.755	1375	117	58	2	61	3	3	1	6	6	2.19	55604.39463	58093.44896	1	67	2	1	1	0.39	0.41	0.39	0.41	0.02	0	0	1	1	3	2	0	2	1996.5	87.5	1.12	1.404	14.184	0.913	240.5	3.67	1	1	1
1376	48289	1.899	2.653	28.177	2.41	346.5	8.99	1376	503	219	2	67	3	2	1	5	5	2	55604.39463	56250.23217	2	59	2	1	1	0.49	0.52	0.49	0.52	0.03	0	0	1	3	2	2	0	2	2759	361	2.1925	4.838	36.594	3.365	386	9.28	3	3	3
1377	48314	1.061	0.963	15.501	1.686	259	1.485	1377	124	0	2	60	3	4	1	2	2	0.78	22354.43662	25341.14465	1	63	2	1	1	0.55	0.64	0.7	0.8	0.1	1	0	1	3	2	1	0	1	1285.5	62	0.9575	1.1305	15.507	1.52	240	1.88	1	0	1
1378	48315	1.061	1.438	15.501	1.25	346.5	4.755	1378	250	272	2	40	3	4	1	3	3	0.74	29322.50606	29362.82084	2	59	2	1	1	0.18	0.24	0.2	0.2	0	0	0	1	1	3	2	0	2	1475.5	261	1.1245	1.557	14.0285	1.338	303.5	5.295	1	1	1
1379	48335	1.372	1.897	15.501	1.25	346.5	4.755	1379	155	216	2	66	3	2	2	8	8	2.42	24080.99578	24360.6933	1	61	2	1	1	0.22	0.33	0.22	0.33	0.11	0	0	2	NA	1	2	0	2	2172	185.5	1.354	1.894	15.812	1.298	395.5	3.71	2	2	1
1380	48374	1.061	1.897	20.365	1.686	346.5	4.755	1380	0	5	2	50	1	2	1	5	5	0.89	14830.90284	14656.31415	1	71	2	1	1	0.39	0.42	0.39	0.42	0.03	0	0	1	1	3	2	0	2	1535.5	2.5	1.1465	1.7425	18.377	1.6705	302.5	5.275	1	2	2
1381	48377	0.704	0.963	15.501	1.686	171.5	1.485	1381	152	152	2	41	3	3	1	3	3	0.68	80582.49423	80567.3757	2	73	2	1	1	0.29	0.53	0.29	0.53	0.24	0	0	2	NA	1	2	0	1	794	152	0.441	0.433	15.438	1.482	127	0.19	0	0	1
1382	48391	0.704	0.963	10.416	0.821	171.5	1.485	1382	0	7	2	64	4	3	2	7	7	2.56	10085.33989	10879.13096	1	65	2	1	1	0.22	0.22	0.22	0.22	0	0	0	2	NA	1	2	0	1	1111	3.5	0.312	0.5955	11.8145	0.7445	76.5	2.095	0	0	0
1383	48415	1.372	0.963	15.501	0.821	346.5	1.485	1383	78	74	2	49	4	3	2	8	8	2.36	53362.24042	53996.812	2	70	2	1	1	0.47	0.44	0.47	0.44	0.03	0	0	2	NA	1	2	0	1	1684.5	76	1.2585	0.955	15.8375	0.6605	350.5	0.76	2	0	1
1384	48429	1.061	0.963	15.501	0.821	346.5	1.485	1384	5	5	2	73	4	2	1	13	13	NA	14035.48737	15742.08943	2	67	2	1	1	0.32	0.38	0.32	0.38	0.06	0	0	2	NA	1	2	0	2	1442	5	1.09	1.083	15.156	1.029	342	1.09	1	0	1
1385	48438	0.704	0.963	10.416	0.821	171.5	2.855	1385	88	88	2	54	1	4	1	14	14	5	13738.36182	13576.63447	2	72	1	1	1	0.46	0.35	0.46	0.35	0.11	0	0	2	NA	1	2	0	1	950	88	0.72	0.955	9.794	0.734	141	2.36	0	0	0
1386	48453	1.899	1.897	20.365	1.686	346.5	8.99	1386	244	101	2	69	3	2	2	8	8	3.57	72259.67752	73409.41651	2	61	2	1	1	0.27	0.21	0.27	0.21	0.06	0	0	2	NA	1	2	0	2	1617.5	172.5	1.8055	2.0325	22.5595	1.832	382	7.76	3	2	2
1387	48455	1.372	1.897	28.177	2.41	171.5	4.755	1387	143	275	2	72	3	1	1	2	2	0.81	23231.84649	22582.72277	2	59	2	1	1	0.44	0.37	0.4	0.4	0	0	0	1	3	2	1	0	2	1634	209	1.416	1.8715	26.4025	2.1315	175	4.645	2	2	3
1388	48458	0.704	0.963	10.416	0.821	259	1.485	1388	166	2	2	51	4	3	1	6	6	1.43	21630.05297	22368.06842	1	63	2	1	2	0.47	0.49	0.47	0.49	0.02	0	0	1	1	3	2	0	2	843.5	84	0.3175	0.5305	3.9535	0.4215	288.5	0.425	0	0	0
1389	48501	1.061	1.897	15.501	1.25	346.5	4.755	1389	375	182	2	76	3	2	1	6	6	1.83	31860.18762	34106.14387	1	61	2	1	1	0.26	0.26	0.26	0.26	0	0	0	2	NA	1	2	0	2	1612	278.5	1.067	1.724	16.002	1.349	305.5	5.09	1	2	1
1390	48504	1.061	2.653	15.501	0.821	259	2.855	1390	806	631	2	70	3	2	1	6	6	1.01	25886.26323	27711.09287	2	63	1	1	1	0.48	0.45	0.48	0.45	0.03	0	0	1	1	3	2	0	1	1969.5	718.5	1.1775	2.329	17.199	0.986	237	2.43	1	3	1
1391	48508	1.061	1.438	10.416	1.25	259	2.855	1391	0	6	2	46	2	4	1	4	4	0.63	18215.60991	21518.63266	1	69	2	1	1	0.35	0.35	0.35	0.35	0	0	0	1	3	2	2	0	2	2036.5	3	1.206	1.424	13.097	1.2765	299.5	3.34	1	1	0
1392	48515	1.899	2.653	20.365	2.41	509	8.99	1392	198	163	2	42	3	5	1	15	15	5	57706.00502	59882.57514	2	68	2	1	1	0.21	0.34	0.21	0.34	0.13	0	0	2	NA	1	2	0	1	2003	180.5	2.4795	2.792	21.66	2.3205	441	8.355	3	3	2
1393	48543	1.899	1.897	28.177	1.686	346.5	4.755	1393	106	104	2	80	3	5	2	8	8	4.81	28958.58643	32587.32673	2	68	1	1	1	0.36	0.35	0.36	0.35	0.01	0	0	2	NA	1	1	0	2	2008	105	1.624	1.8365	29.244	1.911	381	4.675	3	2	3
1394	48576	1.061	1.438	15.501	0.821	259	1.485	1394	256	239	2	67	3	3	1	3	3	0.86	25164.265	26233.59026	1	67	2	1	1	0.18	0.21	0.18	0.21	0.03	0	0	1	1	3	2	0	2	1549	247.5	1.098	1.6605	13.394	1.0005	228.5	1.885	1	1	1
1395	48586	0.704	0.963	10.416	0.821	171.5	1.485	1395	17	0	2	44	3	4	2	7	7	1.99	96068.40426	98806.51309	2	72	2	1	1	0.57	0.5	0.57	0.5	0.07	0	0	1	3	2	2	0	1	943.5	8.5	0.3335	0.6715	6.217	0.705	202.5	1.76	0	0	0
1396	48588	0.704	0.963	15.501	0.821	171.5	1.485	1396	289	216	2	66	1	1	1	3	3	0.3	5782.233038	6330.883352	1	71	2	1	1	0.47	0.58	0.47	0.58	0.11	0	0	2	NA	1	2	0	1	1034.5	252.5	0.5155	0.875	13.2915	0.7015	106	1.71	0	0	1
1397	48589	1.061	1.897	10.416	1.25	346.5	4.755	1397	224	101	2	55	4	4	2	7	7	1.69	22105.5051	22859.74293	1	64	1	1	1	0.73	0.7	0.8	0.7	0.1	1	0	2	NA	1	2	1	2	1348.5	162.5	1.1205	1.791	12.208	1.168	387	5.725	1	2	0
1398	48610	1.372	1.438	20.365	1.25	509	2.855	1398	154	172	2	43	4	2	1	14	14	4.12	28558.83099	28439.53401	1	68	2	1	1	0.46	0.44	0.46	0.44	0.02	0	0	1	1	3	2	0	1	1881	163	1.4955	1.5025	23.0035	1.2035	441	2.64	2	1	2
1399	48616	1.372	2.653	15.501	2.41	346.5	8.99	1399	231	190	2	62	3	4	1	14	14	5	24057.07243	24336.49208	2	63	2	1	1	0.34	0.36	0.34	0.36	0.02	0	0	2	NA	1	2	0	1	1211.5	210.5	1.5595	2.4385	17.1395	1.975	312.5	7.78	2	3	1
1400	48626	1.061	1.438	10.416	1.25	171.5	2.855	1400	0	100	2	52	3	4	1	14	14	5	96663.55644	96356.53903	2	63	2	1	1	0.44	0.35	0.44	0.35	0.09	0	0	2	NA	1	2	0	2	1048	50	0.9225	1.2655	12.61	1.242	191	2.53	1	1	0
1401	48670	1.899	2.653	28.177	2.41	259	4.755	1401	279	314	2	72	3	3	1	6	6	2.19	31860.18762	31487.21337	1	61	2	1	1	0.45	0.42	0.45	0.42	0.03	0	0	2	NA	1	2	0	2	1854	296.5	1.6675	2.1875	25.2105	2.1855	269	4.385	3	3	3
1402	48672	1.061	1.897	10.416	0.821	259	4.755	1402	119	8	2	80	3	3	2	8	8	4.9	31087.78659	33950.35589	1	60	2	1	1	0.48	0.73	0.7	0.9	0.2	1	1	1	3	2	1	0	1	1443.5	63.5	1.1195	1.9115	12.7335	1.004	228.5	4.46	1	2	0
1403	48684	1.061	1.438	28.177	2.41	171.5	4.755	1403	5	0	2	41	4	4	1	4	4	1.39	28558.83099	30959.84697	1	68	2	1	1	0.46	0.37	0.3	0.3	0	0	0	2	NA	1	2	0	2	2748	2.5	1.0025	1.46	35.0605	2.34	216	4.33	1	1	3
1404	48690	1.061	1.438	15.501	0.821	171.5	2.855	1404	50	30	2	48	1	4	2	8	8	1.81	13661.78819	13500.96226	2	69	2	1	1	0.45	0.35	0.45	0.35	0.1	0	0	2	NA	1	2	0	1	1000	40	0.9685	1.339	14.8795	1	173	2.71	1	1	1
1405	48715	1.061	1.438	15.501	1.686	346.5	2.855	1405	0	109	2	73	1	1	2	8	8	1.73	11249.14549	13497.12504	2	65	1	1	1	0.47	0.46	0.47	0.46	0.01	0	0	1	3	2	1	0	1	871	54.5	1.0365	1.2555	16.029	1.4875	318.5	2.58	1	1	1
1406	48730	1.061	1.438	15.501	1.686	171.5	2.855	1406	173	218	2	44	3	2	1	1	1	0	36632.62365	36370.64655	2	61	2	1	1	0.31	0.23	0.31	0.23	0.08	0	0	1	1	3	2	0	1	1699	195.5	1.127	1.369	16.6535	1.546	212	2.655	1	1	1
1407	48796	1.061	1.438	15.501	1.686	259	4.755	1407	186	213	2	77	3	2	1	13	13	NA	26899.31618	26572.19661	2	66	2	1	1	0.55	0.53	0.55	0.53	0.02	0	0	2	NA	1	2	0	2	854	199.5	0.905	1.278	13.724	1.862	258	5.625	1	1	1
1408	48817	1.061	1.438	15.501	1.686	259	1.485	1408	104	284	2	42	3	5	1	15	15	5	82023.23072	85297.90368	1	63	2	1	1	0.28	0.31	0.28	0.31	0.03	0	0	2	NA	1	2	0	1	1614	194	1.186	1.514	17.4385	1.466	290	1.33	1	1	1
1409	48821	1.372	1.897	10.416	1.25	259	4.755	1409	101	107	2	51	1	5	1	5	5	0.97	16008.82123	15820.36613	1	71	2	1	1	0.44	0.44	0.44	0.44	0	0	0	1	3	2	2	0	1	1392	104	1.322	2.061	7.589	1.1355	236	5.115	2	2	0
1410	48823	1.372	1.897	20.365	1.25	509	4.755	1410	148	144	2	60	3	5	1	14	14	5	59522.80391	61219.80021	2	63	2	1	1	0.35	0.38	0.35	0.38	0.03	0	0	2	NA	1	2	0	1	2073	146	1.5305	2.025	23.268	1.35	427.5	6.065	2	2	2
1411	48828	0.704	0.963	15.501	1.25	171.5	1.485	1411	0	0	2	80	4	3	1	3	3	0.9	11887.83355	11817.67682	1	67	1	1	1	0.22	0.24	0.22	0.24	0.02	0	0	2	NA	1	2	0	2	855	0	0.608	1.0235	17.0745	1.2725	122.5	2.15	0	0	1
1412	48864	0.704	1.438	28.177	1.25	171.5	2.855	1412	753	142	2	60	2	4	1	2	2	0.76	7294.599204	7932.534468	2	61	1	2	2	0.4	0.39	0.4	0.39	0.01	0	0	2	NA	1	1	0	1	917.5	447.5	0.845	1.298	29.088	1.166	193.5	2.87	0	1	3
1413	48866	1.372	1.438	15.501	2.41	509	8.99	1413	3	5	2	53	4	5	2	7	7	4.31	25939.85942	28120.69158	1	72	2	1	1	0.43	0.46	0.43	0.46	0.03	0	0	1	3	2	2	0	1	1264.5	4	1.41	1.227	17.555	3.054	582.5	11.47	2	1	1
1414	48882	1.899	2.653	28.177	2.41	509	8.99	1414	400	118	2	45	2	5	1	3	3	0.88	15609.97942	15426.21947	1	62	2	1	1	0.2	0.27	0.2	0.27	0.07	0	0	1	3	2	2	0	2	4096.5	259	5.423	5.505	62.9715	7.894	1810.5	35.085	3	3	3
1415	48893	0.704	0.963	10.416	0.821	259	2.855	1415	82	231	2	40	1	3	2	10	10	3.2	16631.04585	16879.22068	1	65	2	1	1	0.35	0.45	0.35	0.45	0.1	0	0	1	3	2	2	0	2	1302	156.5	0.802	1.1375	10.775	0.879	230.5	3.085	0	0	0
1416	48941	1.061	1.438	10.416	1.25	259	2.855	1416	124	237	2	47	3	4	2	7	7	3.43	80582.49423	84824.83331	2	73	2	1	1	0.57	0.61	0.4	0.6	0.2	0	0	2	NA	1	2	0	1	1133.5	180.5	0.9075	1.351	11.26	1.0865	238.5	3.16	1	1	0
1417	48948	1.372	2.653	20.365	2.41	509	4.755	1417	201	223	2	64	3	4	1	15	15	5	45831.35485	46363.67985	1	70	2	1	1	0.48	0.56	0.48	0.56	0.08	0	0	1	3	2	1	0	1	1719	212	1.4765	2.969	21.628	2.047	429.5	4.595	2	3	2
1418	48951	0.704	0.963	15.501	1.686	259	1.485	1418	204	230	2	64	1	4	1	4	4	1.57	5389.258636	5860.565974	2	60	2	1	1	0.25	0.29	0.25	0.29	0.04	0	0	2	NA	1	2	0	2	1060	217	0.6745	1.15	14.2355	1.5965	224.5	1.685	0	0	1
1419	48964	0.704	1.897	20.365	1.25	259	4.755	1419	244	138	2	68	3	3	1	5	5	0.7	53804.7637	69407.19311	2	70	2	1	1	0.44	0.4	0.44	0.4	0.04	0	0	1	1	3	2	0	1	1152.5	191	0.809	1.868	21.0555	1.365	274.5	3.975	0	2	2
1420	48968	1.899	2.653	28.177	2.41	509	1.485	1420	410	252	2	51	1	2	1	13	13	NA	18454.55483	18237.30867	2	65	2	1	1	0.23	0.26	0.23	0.26	0.03	0	0	1	1	3	2	0	2	2743.5	331	2.462	3.0915	31.8925	2.028	610.5	2.21	3	3	3
1421	48971	1.061	1.438	15.501	1.25	259	2.855	1421	142	101	2	44	1	3	1	6	6	1.79	20703.80231	20460.07811	2	60	2	1	1	0.52	0.49	0.52	0.49	0.03	0	0	2	NA	1	2	0	2	1046.5	121.5	0.9845	1.3985	14.6825	1.3875	297	2.57	1	1	1
1422	48974	0.704	0.963	10.416	0.821	171.5	2.855	1422	1	1	2	57	4	3	1	NA	NA	NA	20877.42148	21589.75721	2	60	1	1	1	0.45	0.42	0.45	0.42	0.03	0	0	2	NA	1	2	0	2	801.5	1	0.4265	0.7385	8.233	0.73	122	2.835	0	0	0
1423	49000	1.372	1.897	20.365	1.25	509	4.755	1423	202	202	2	63	3	5	1	14	14	5	62262.25635	64037.3545	2	59	2	1	1	0.25	0.29	0.25	0.29	0.04	0	0	2	NA	1	2	0	2	1363.5	202	1.469	1.8805	18.1445	1.3865	467.5	4.885	2	2	2
1424	49008	1.061	1.897	20.365	1.25	259	4.755	1424	13	5	2	61	4	3	2	7	7	3	12310.32993	12093.14385	2	67	2	1	1	0.42	0.34	0.42	0.34	0.08	0	0	1	1	3	2	0	1	2017.5	9	1.004	1.723	18.222	1.3405	244.5	5.45	1	2	2
1425	49034	0.704	1.438	15.501	1.25	259	1.485	1425	194	194	2	52	5	3	1	15	15	4.84	71316.40615	72691.55892	2	69	2	1	1	0.44	0.37	0.44	0.37	0.07	0	0	2	NA	1	2	0	1	1185	194	0.843	1.435	14.963	1.06	248	1.06	0	1	1
1426	49067	1.061	0.963	15.501	0.821	259	1.485	1426	218	183	2	60	4	2	1	12	12	NA	10410.69139	10981.48653	2	64	1	1	1	0.44	0.37	0.44	0.37	0.07	0	0	2	NA	1	2	0	1	1305	200.5	1.1135	1.1225	14.4425	0.663	227	2.185	1	0	1
1427	49093	1.899	2.653	28.177	2.41	509	8.99	1427	184	214	2	45	3	3	2	7	7	2.56	110717.7553	116546.5928	1	71	2	1	1	0.59	0.55	0.59	0.55	0.04	0	0	1	2	3	2	0	2	2864	199	2.281	4.7655	37.6995	2.052	1414.5	26.66	3	3	3
1428	49103	1.372	1.897	20.365	1.686	259	4.755	1428	238	79	2	51	1	4	2	7	7	3.92	12261.11231	12116.77506	1	60	2	1	1	0.37	0.32	0.37	0.32	0.05	0	0	2	NA	1	2	0	1	1815	158.5	1.537	1.8675	21.1045	1.6855	283	4.785	2	2	2
1429	49109	1.899	2.653	28.177	2.41	509	8.99	1429	72	0	2	45	4	4	1	13	13	NA	28425.71691	28306.97598	1	61	2	1	1	0.47	0.55	0.47	0.55	0.08	0	0	2	NA	1	2	1	1	2741.5	36	2.7955	3.308	32.481	3.3765	817.5	14.905	3	3	3
1430	49113	1.372	2.653	15.501	2.41	509	8.99	1430	101	95	2	71	4	2	1	4	4	0.77	10887.00754	12561.48983	1	65	1	2	1	0.48	0.6	0.7	0.7	0	1	1	2	NA	1	2	1	1	1770	98	1.291	2.367	16.0215	2.017	441.5	9.92	2	3	1
1431	49117	1.899	2.653	28.177	2.41	509	8.99	1431	99	257	2	45	3	4	1	14	14	4.46	79169.18009	82329.90871	2	60	2	1	1	0.38	0.32	0.38	0.32	0.06	0	0	1	1	3	2	0	1	3596.5	178	2.83	2.502	34.775	2.369	495	7.145	3	3	3
1432	49166	1.372	1.897	15.501	1.25	259	2.855	1432	121	97	2	73	3	2	2	7	7	2.56	20747.60595	20783.50754	1	67	1	1	1	0.44	0.3	0.44	0.3	0.14	0	0	2	NA	1	1	0	2	1533	109	1.495	2.119	14.5065	1.1675	236.5	3.415	2	2	1
1433	49196	0.704	0.963	15.501	0.821	171.5	1.485	1433	4	95	2	71	2	1	1	2	2	0.7	7011.886086	7378.688705	2	73	1	1	1	0.38	0.49	0.38	0.49	0.11	0	0	1	3	2	2	0	2	809	49.5	0.472	0.6005	14.133	0.9865	120.5	0.59	0	0	1
1434	49219	1.372	1.438	20.365	1.686	346.5	4.755	1434	0	2	2	72	3	2	1	6	6	3.33	20747.60595	20167.89468	2	70	2	1	1	0.56	0.53	0.56	0.53	0.03	0	0	1	3	2	1	0	2	1534	1	1.4875	1.5975	18.179	1.734	319.5	6.075	2	1	2
1435	49220	1.899	0.963	28.177	1.686	509	2.855	1435	188	284	2	52	5	1	1	5	5	0.97	22920.71652	23747.29489	2	72	2	1	1	0.63	0.49	0.4	0.4	0	0	0	2	NA	1	2	0	3	1903.5	236	1.9395	0.9275	28.332	1.766	656	3.395	3	0	3
1436	49222	1.061	2.653	20.365	1.686	259	4.755	1436	302	302	2	45	5	2	1	3	3	0.78	65721.67813	65251.67153	2	69	2	1	1	0.5	0.5	0.5	0.5	0	0	0	1	1	3	2	0	1	1337	302	1.161	2.38	19.461	1.532	272	4.21	1	3	2
1437	49227	1.899	2.653	20.365	1.25	509	1.485	1437	234	294	2	48	2	5	1	15	15	5	23128.20913	22855.94493	2	61	2	1	1	0.35	0.58	0.35	0.58	0.23	0	0	1	3	2	2	0	1	2110	264	1.922	2.302	21.82	1.245	511	2.22	3	3	2
1438	49243	1.061	1.897	15.501	1.686	259	8.99	1438	18	20	2	62	3	1	1	99	99	NA	28534.42005	28865.84349	1	67	2	1	1	0.48	0.45	0.48	0.45	0.03	0	0	1	1	3	2	0	2	1426.5	19	1.1025	1.835	16.691	1.546	240	7	1	2	1
1439	49247	1.061	1.438	20.365	1.25	259	1.485	1439	437	491	2	74	3	5	1	15	15	5	40924.77153	39781.28773	2	63	2	1	1	0.68	0.65	0.8	0.8	0	1	0	1	3	2	1	0	1	1457	464	1.169	1.5915	18.078	1.269	281.5	0.765	1	1	2
1440	49254	0.704	0.963	10.416	0.821	171.5	1.485	1440	179	7	2	49	4	1	1	2	2	0.34	29319.44206	29668.10217	2	71	2	2	2	0.37	0.34	0.1	0.2	0.1	0	0	1	1	3	2	0	1	1250	93	0.694	0.8745	7.65	0.552	151	1.41	0	0	0
1441	49255	0.704	0.963	10.416	0.821	171.5	1.485	1441	3	4	2	65	4	3	1	14	14	5	10371.46553	10940.11	1	63	2	1	1	0.43	0.4	0.43	0.4	0.03	0	0	1	3	2	2	0	2	699	3.5	0.573	0.6105	6.427	0.4695	120	0.755	0	0	0
1442	49259	0.704	1.897	20.365	0.821	171.5	1.485	1442	566	399	2	45	3	1	1	14	14	5	122442.4546	121566.811	2	60	2	1	1	0.3	0.33	0.3	0.33	0.03	0	0	1	1	3	2	0	1	1379	482.5	0.868	1.8075	18.6365	1.0325	165	1.97	0	2	2
1443	49266	1.061	1.438	20.365	1.686	259	8.99	1443	77	151	2	70	2	1	1	1	1	0.18	6340.396598	7434.598199	1	62	2	1	1	0.49	0.52	0.49	0.52	0.03	0	0	2	NA	1	1	1	2	1949	114	1.1775	1.306	22.969	1.877	274	6.58	1	1	2
1444	49272	1.372	1.438	20.365	1.686	346.5	8.99	1444	20	0	2	60	3	5	2	7	7	2.56	70866.54257	74990.26494	1	69	2	1	1	0.45	0.51	0.3	0.5	0.2	0	0	2	NA	1	2	0	1	1284.5	10	1.333	1.628	18.388	1.588	361.5	6.5	2	1	2
1445	49285	1.372	1.897	20.365	1.686	509	8.99	1445	199	224	2	64	3	2	2	10	10	4.64	65649.87432	67486.43767	2	67	2	1	1	0.36	0.28	0.36	0.28	0.08	0	0	1	3	2	2	0	2	1471	211.5	1.34	1.898	19.7415	1.793	542	6.6	2	2	2
1446	49292	1.372	1.438	20.365	1.686	346.5	1.485	1446	0	0	2	60	1	5	1	5	5	0.83	8030.083171	8151.390909	1	66	2	1	1	0.33	0.42	0.33	0.42	0.09	0	0	2	NA	1	2	0	2	2002	0	1.211	1.536	20.748	1.696	337	2.09	2	1	2
1447	49306	1.061	1.438	15.501	0.821	346.5	4.755	1447	363	681	2	40	3	2	1	5	5	0.97	39298.75136	39017.70752	2	64	2	1	1	0.38	0.3	0.38	0.3	0.08	0	0	1	3	2	2	0	2	2896.5	522	0.909	1.534	14.5505	0.983	303.5	3.94	1	1	1
1448	49331	1.061	0.963	20.365	1.25	171.5	1.485	1448	1	2	2	65	4	2	1	5	5	0.94	15785.30361	17711.62046	2	65	2	1	1	0.42	0.35	0.42	0.35	0.07	0	0	2	NA	1	2	0	1	1088.5	1.5	1.0265	0.9205	17.789	1.286	169	1.11	1	0	2
1449	49335	1.899	1.897	20.365	1.686	509	2.855	1449	95	343	2	51	1	4	1	NA	NA	NA	16965.19077	17218.35185	1	66	1	1	1	0.57	0.53	0.57	0.53	0.04	0	0	2	NA	1	2	0	1	2622.5	219	1.6925	1.806	20.876	1.9385	447	3.41	3	2	2
1450	49348	0.704	0.963	10.416	1.25	171.5	1.485	1450	0	1	2	41	4	5	1	14	14	4.36	24764.43774	24660.99084	1	65	2	1	1	0.6	0.61	0.5	0.6	0.1	0	0	2	NA	1	2	0	2	1194	0.5	0.6915	0.686	12.141	1.0915	129.5	1.16	0	0	0
1451	49386	0.704	1.438	28.177	1.25	171.5	1.485	1451	352	189	2	66	3	2	1	5	5	0.7	53804.7637	60734.78147	2	70	2	1	1	0.49	0.45	0.49	0.45	0.04	0	0	1	1	3	2	0	2	1147.5	270.5	0.8845	1.353	25.066	1.1665	187	1.825	0	1	3
1452	49395	1.899	2.653	28.177	1.686	509	8.99	1452	79	59	2	48	3	4	1	15	15	5	125264.6428	126073.5275	2	61	2	1	1	0.37	0.29	0.37	0.29	0.08	0	0	2	NA	1	2	0	1	2112.5	69	1.754	2.362	26.1905	1.7985	603.5	9.25	3	3	3
1453	49401	1.061	1.438	15.501	0.821	346.5	2.855	1453	78	114	2	57	3	4	2	7	7	3.85	120732.4204	120348.9568	2	61	2	1	1	0.34	0.31	0.34	0.31	0.03	0	0	2	NA	1	2	0	1	1313	96	1.166	1.3195	13.7205	0.818	310.5	2.35	1	1	1
1454	49404	1.899	1.897	15.501	1.686	346.5	8.99	1454	466	373	2	44	3	4	1	2	2	0.58	27331.88202	27136.41889	1	67	2	1	1	0.42	0.32	0.42	0.32	0.1	0	0	1	1	3	2	0	2	2315	419.5	1.84	2.122	16.5835	1.607	349.5	6.265	3	2	1
1455	49419	1.372	0.963	15.501	1.25	346.5	2.855	1455	94	71	2	70	1	1	2	7	7	2.04	10060.79733	10587.09322	1	66	2	1	1	0.22	0.22	0.22	0.22	0	0	0	1	3	2	1	0	2	1315	82.5	1.3725	1.1445	16.9375	1.233	373	3.03	2	0	1
1456	49420	1.899	1.438	28.177	0.821	346.5	1.485	1456	284	197	2	80	4	2	1	14	14	3.23	10590.71045	11006.49797	1	74	1	2	2	0.56	0.45	0.56	0.45	0.11	0	0	1	3	2	2	0	1	1735.5	240.5	1.7655	1.5035	26.7755	1.045	380	0.99	3	1	3
1457	49465	1.899	2.653	28.177	2.41	509	8.99	1457	187	102	2	43	1	2	1	15	15	5	14749.89473	14576.25966	1	70	2	1	1	0.6	0.53	0.6	0.5	0.1	0	0	2	NA	1	2	0	1	2350	144.5	1.971	3.698	34.702	2.664	421.5	10.355	3	3	3
1458	49484	1.061	1.897	10.416	0.821	171.5	1.485	1458	1400	221	2	52	3	1	1	77	77	NA	29941.78607	30103.00281	2	59	2	1	1	0.33	0.32	0.33	0.32	0.01	0	0	1	1	3	2	0	1	1394.5	810.5	0.9505	1.94	10.299	0.2855	189.5	0.39	1	2	0
1459	49486	1.899	1.438	20.365	1.25	346.5	1.485	1459	189	171	2	73	2	4	1	6	6	2.94	10872.75752	11408.07648	1	72	2	1	1	0.32	0.37	0.32	0.37	0.05	0	0	2	NA	1	2	0	2	1719	180	1.695	1.224	18.461	1.31	379	1.845	3	1	2
1460	49487	1.061	1.897	28.177	2.41	346.5	2.855	1460	0	0	2	47	4	2	1	2	2	0.48	25996.1587	27673.39657	2	64	2	1	1	0.34	0.2	0.34	0.2	0.14	0	0	1	2	3	2	0	1	2782	0	1.123	1.7635	41.761	2.6775	362	2.33	1	2	3
1461	49521	1.372	2.653	28.177	2.41	509	8.99	1461	404	404	2	66	4	3	1	4	4	1.57	9145.177468	11273.60494	1	62	1	1	1	0.24	0.25	0.24	0.25	0.01	0	0	1	1	3	2	1	1	1544	404	1.574	2.929	28.981	4.282	684	18.41	2	3	3
1462	49522	1.372	1.438	10.416	0.821	346.5	4.755	1462	155	155	2	54	1	4	1	5	5	2.35	16965.19077	16765.47734	1	66	2	1	1	0.52	0.45	0.52	0.45	0.07	0	0	2	NA	1	2	0	2	1483	155	1.437	1.36	11.648	0.799	308	3.67	2	1	0
1463	49526	1.372	1.897	15.501	1.686	346.5	4.755	1463	41	154	2	44	2	3	2	8	8	2.18	22806.96363	22538.48111	1	69	2	1	1	0.35	0.36	0.35	0.36	0.01	0	0	2	NA	1	2	0	2	2234	97.5	1.503	2.0465	16.6565	1.579	361	4.55	2	2	1
1464	49565	1.899	1.897	20.365	2.41	509	4.755	1464	0	1	2	61	1	4	2	8	8	3.43	7027.280799	7026.958542	2	70	2	1	1	0.45	0.34	0.45	0.34	0.11	0	0	2	NA	1	2	0	1	2558.5	0.5	2.128	2.001	23.401	2.0875	645.5	4.905	3	2	2
1465	49589	1.061	1.897	28.177	1.686	171.5	2.855	1465	273	334	2	50	3	2	2	10	10	3.92	109492.6497	112034.1147	2	63	2	1	1	0.21	0.25	0.21	0.25	0.04	0	0	2	NA	1	2	0	2	1215.5	303.5	1.1435	1.9355	24.924	1.551	205.5	3.01	1	2	3
1466	49622	1.899	2.653	28.177	2.41	509	8.99	1466	300	329	2	71	3	3	1	5	5	1.46	19606.00553	19682.69379	1	61	2	1	1	0.45	0.38	0.45	0.38	0.07	0	0	2	NA	1	2	0	2	1968.5	314.5	1.5835	2.671	25.1665	2.7225	552	9.545	3	3	3
1467	49626	1.372	2.653	28.177	2.41	509	4.755	1467	0	0	2	40	3	4	1	4	1	0.35	27933.00039	27733.23838	2	62	2	1	1	0.5	0.42	0.5	0.42	0.08	0	0	1	1	3	2	0	1	4097	0	1.479	2.73	46.723	3.003	608	3.92	2	3	3
1468	49629	1.899	2.653	28.177	2.41	509	8.99	1468	172	54	2	58	2	5	1	NA	NA	NA	14000.79352	13835.97683	1	72	2	2	2	0.19	0.2	0.19	0.2	0.01	0	0	1	3	2	2	0	1	2439.5	113	2.462	3.2815	27.4905	2.2185	954.5	9.55	3	3	3
1469	49659	1.061	1.438	10.416	0.821	259	2.855	1469	71	95	2	74	3	1	2	8	8	4.52	37752.25845	36697.41821	2	59	1	1	1	0.49	0.47	0.49	0.47	0.02	0	0	1	1	3	2	0	2	1002.5	83	1.008	1.5755	10.032	0.9685	261	2.895	1	1	0
1470	49664	1.899	1.897	20.365	1.686	346.5	2.855	1470	153	76	2	57	4	2	1	4	4	1.26	22428.7243	22837.22915	1	59	1	1	1	0.38	0.27	0.38	0.27	0.11	0	0	2	NA	1	2	0	1	2904.5	114.5	1.908	1.7925	19.969	1.541	380	3.1	3	2	2
1471	49682	1.061	0.963	10.416	0.821	259	1.485	1471	77	73	2	73	1	1	1	3	3	1.04	5957.076377	6860.05469	1	60	2	1	2	0.42	0.35	0.42	0.35	0.07	0	0	2	NA	1	2	0	2	1090	75	1.088	0.959	10.831	0.7315	255	1.085	1	0	0
1472	49700	1.061	1.438	15.501	1.25	259	4.755	1472	136	101	2	45	3	2	1	3	3	0.88	27331.88202	27136.41889	1	67	2	1	1	0.37	0.41	0.37	0.41	0.04	0	0	1	1	3	2	0	2	1322	118.5	0.955	1.3145	15.7605	1.3275	238.5	5.885	1	1	1
1473	49719	1.372	1.897	20.365	1.686	509	2.855	1473	142	154	2	65	4	2	1	3	3	0.57	12799.06778	15777.89325	2	66	1	1	1	0.44	0.46	0.44	0.46	0.02	0	0	1	3	2	2	0	2	2564	148	1.3055	2.013	19.932	1.77	622.5	3.18	2	2	2
1474	49741	1.899	2.653	28.177	1.686	509	8.99	1474	127	98	2	70	2	2	2	8	8	2.18	8722.912276	10045.13817	1	69	2	1	1	0.24	0.28	0.24	0.28	0.04	0	0	2	NA	1	2	0	2	2974.5	112.5	2.687	3.0065	27.505	1.917	662	6.69	3	3	3
1475	49742	1.061	0.963	10.416	0.821	259	4.755	1475	3	2	2	51	1	2	2	7	7	1.29	12786.02656	15104.50707	1	71	2	1	1	0.33	0.29	0.33	0.29	0.04	0	0	2	NA	1	2	0	1	945	2.5	1.05	0.8725	12.0505	1.002	279	4.005	1	0	0
1476	49743	1.899	2.653	20.365	1.25	509	4.755	1476	105	105	2	58	2	5	1	15	15	5	11651.52546	11514.36424	1	73	1	1	1	0.41	0.49	0.41	0.49	0.08	0	0	2	NA	1	2	0	1	2288	105	2.09	2.592	20.798	1.235	606	6.09	3	3	2
1477	49746	1.061	1.438	15.501	1.25	259	2.855	1477	312	155	2	76	3	3	1	3	3	1.41	22147.57128	21528.74342	1	60	2	1	1	0.38	0.38	0.38	0.38	0	0	0	1	1	3	2	0	2	1532.5	233.5	1.0555	1.622	14.5305	1.187	225	2.67	1	1	1
1478	49751	1.372	1.897	28.177	1.686	346.5	8.99	1478	5	42	2	49	2	5	1	5	5	1.14	20300.12511	20603.05136	2	67	2	1	1	0.43	0.54	0.43	0.54	0.11	0	0	2	NA	1	2	0	1	2123	23.5	1.5375	1.713	36.631	1.887	328	11.715	2	2	3
1479	49752	1.061	1.897	20.365	1.686	346.5	2.855	1479	231	233	2	72	3	3	2	7	7	2.27	37998.51326	37536.4176	2	72	2	1	1	0.36	0.47	0.36	0.47	0.11	0	0	1	1	3	2	0	1	1800.5	232	1.1085	1.959	19.8905	1.7485	300	2.545	1	2	2
1480	49758	1.061	1.438	10.416	1.25	259	1.485	1480	231	229	2	69	3	3	1	5	5	1.31	25483.16181	26623.88054	2	59	2	1	2	0.55	0.43	0.55	0.43	0.12	0	0	2	NA	1	2	0	2	1494.5	230	1.1575	1.59	12.496	1.0965	261.5	2.23	1	1	0
1481	49770	1.061	1.438	15.501	1.686	346.5	4.755	1481	0	0	2	76	1	1	1	3	3	0.7	9121.612069	10504.27319	1	71	2	1	1	0.33	0.32	0.33	0.32	0.01	0	0	2	NA	1	2	0	1	1816.5	0	1.19	1.3905	16.2035	1.6405	305.5	3.825	1	1	1
1482	49792	1.372	1.897	28.177	2.41	509	8.99	1482	27	2	2	54	3	4	1	6	6	2.14	105908.4124	105572.032	1	67	2	1	1	0.26	0.26	0.26	0.26	0	0	0	1	3	2	2	0	2	1589.5	14.5	1.5315	1.7895	24.3455	3.254	630	14.455	2	2	3
1483	49795	0.704	0.963	28.177	2.41	171.5	1.485	1483	0	0	2	64	4	3	1	15	15	5	9548.842248	11771.21773	1	65	1	1	2	0.34	0.3	0.34	0.3	0.04	0	0	2	NA	1	2	0	2	1166.5	0	0.858	0.974	26.3995	1.9635	145.5	2.195	0	0	3
1484	49805	1.372	2.653	28.177	1.686	346.5	8.99	1484	7	139	2	44	4	2	1	12	12	NA	25996.1587	27673.39657	2	64	2	1	1	0.29	0.26	0.29	0.26	0.03	0	0	2	NA	1	2	0	1	2548.5	73	1.2495	2.338	25.8045	1.946	313	8.2	2	3	3
1485	49838	0.704	0.963	10.416	0.821	171.5	1.485	1485	4	26	2	54	1	3	2	7	7	1.84	18454.55483	18729.94077	2	65	2	1	1	0.62	0.47	0.6	0.4	0.2	0	0	1	3	2	2	0	2	592.5	15	0.8635	0.5285	6.889	0.327	114	0.5	0	0	0
1486	49870	1.061	1.438	10.416	0.821	259	2.855	1486	102	432	2	49	3	5	1	15	15	5	81190.89097	81715.17352	2	62	2	1	1	0.33	0.37	0.33	0.37	0.04	0	0	2	NA	1	2	0	1	1054	267	1.137	1.3255	12.5615	0.7565	292	2.65	1	1	0
1487	49878	0.704	1.438	15.501	1.25	171.5	4.755	1487	166	83	2	45	3	4	1	6	6	1.18	27519.5522	28398.27055	2	72	2	1	1	0.38	0.46	0.38	0.46	0.08	0	0	1	1	3	2	0	1	2335.5	124.5	0.8505	1.607	16.291	1.1585	198	5.765	0	1	1
1488	49890	0.704	0.963	10.416	0.821	171.5	1.485	1488	0	0	2	54	4	2	1	1	1	0	23741.01455	23641.84273	1	61	2	1	1	0.62	0.54	0.6	0.5	0.1	0	0	2	NA	1	2	0	2	804.5	0	0.615	0.855	8.5945	1.014	124.5	1.5	0	0	0
1489	49891	1.899	2.653	28.177	2.41	509	8.99	1489	871	218	2	45	3	2	1	5	5	1.28	26186.97577	26222.97959	1	67	2	1	1	0.24	0.34	0.24	0.34	0.1	0	0	1	1	3	2	0	1	3781.5	544.5	2.4255	5.804	63.875	5.4865	722	18.15	3	3	3
1490	49903	1.899	1.897	20.365	1.686	509	4.755	1490	183	71	2	49	3	3	1	6	4	1.73	34888.213	35113.50036	2	61	2	1	1	0.22	0.22	0.22	0.22	0	0	0	1	1	3	2	0	1	2786.5	127	1.7255	1.958	21.8875	1.688	408	3.795	3	2	2
1491	49909	1.372	2.653	20.365	0.821	346.5	1.485	1491	2181	683	2	51	3	2	1	5	5	1.57	125886.926	125487.0909	2	60	2	1	1	0.23	0.2	0.23	0.2	0.03	0	0	1	1	3	2	0	1	1957	1432	1.417	3.686	18.2815	0.7835	329	1.395	2	3	2
1492	49921	1.899	2.653	28.177	2.41	509	8.99	1492	1506	207	2	46	1	2	1	14	8	3.29	13344.2369	13187.14917	1	60	2	1	1	0.42	0.49	0.42	0.49	0.07	0	0	2	NA	1	2	0	1	1352.5	856.5	1.7335	3.3775	43.543	3.4145	1055.5	11.305	3	3	3
1493	49928	1.899	2.653	28.177	2.41	346.5	8.99	1493	416	234	2	47	3	2	2	8	6	2.4	85964.78414	85350.00958	2	63	2	2	2	0.46	0.48	0.46	0.48	0.02	0	0	1	1	3	1	0	1	2652	325	1.6035	3.0635	32.847	2.5115	326	7.945	3	3	3
1494	49956	1.899	2.653	28.177	2.41	259	8.99	1494	405	288	2	44	3	3	1	3	3	0.58	26652.2502	27716.30732	1	63	2	1	1	0.48	0.48	0.48	0.48	0	0	0	1	1	3	2	0	3	2086.5	346.5	1.8275	3.036	30.9605	2.2175	290	6.84	3	3	3
1495	49961	0.704	0.963	10.416	0.821	171.5	1.485	1495	196	222	2	50	4	3	1	12	12	NA	21711.85987	23112.68042	2	64	2	1	1	0.19	0.18	0.19	0.18	0.01	0	0	1	1	3	2	0	2	1150.5	209	0.495	0.6295	9.579	0.3035	142	0.245	0	0	0
1496	49985	1.372	2.653	20.365	1.686	509	4.755	1496	355	201	2	76	3	3	1	3	3	0.93	25977.42835	26022.37961	2	59	1	1	1	0.35	0.41	0.35	0.41	0.06	0	0	2	NA	1	1	0	2	1448.5	278	1.509	2.702	19.382	1.4895	413.5	5.935	2	3	2
1497	49986	0.704	0.963	10.416	0.821	171.5	1.485	1497	81	52	2	63	2	5	1	6	6	2.74	8251.2084	8250.830017	1	66	2	1	1	0.27	0.32	0.27	0.32	0.05	0	0	2	NA	1	2	0	2	1049.5	66.5	0.6755	0.6335	7.153	0.8075	174	1.62	0	0	0
1498	49996	0.704	0.963	15.501	0.821	259	1.485	1498	245	245	2	61	1	1	1	1	1	0.29	8251.2084	9293.601084	1	66	2	1	1	0.57	0.53	0.57	0.53	0.04	0	0	2	NA	1	2	0	2	1023	245	0.673	1.05	16.076	1.008	285	0.73	0	0	1
1499	50037	1.899	2.653	20.365	1.686	509	4.755	1499	287	252	2	74	3	3	1	6	6	3.08	33525.31545	36363.60981	2	68	2	1	1	0.42	0.47	0.3	0.3	0	0	0	2	NA	1	2	0	2	2255	269.5	1.8035	2.3955	21.3165	1.6155	506.5	5.06	3	3	2
1500	50038	0.704	1.438	10.416	1.686	259	8.99	1500	15	345	2	51	3	4	1	6	6	1.98	104007.45	110253.564	1	61	2	1	1	0.43	0.39	0.43	0.39	0.04	0	0	2	NA	1	2	0	2	1273.5	180	0.8915	1.6145	10.9765	1.722	238.5	6.3	0	1	0
1501	50039	1.899	2.653	20.365	1.25	346.5	8.99	1501	534	415	2	54	1	3	1	14	14	5	12261.11231	12116.77506	1	60	2	1	1	0.51	0.63	0.5	0.6	0.1	0	0	1	1	3	2	0	1	2036	474.5	1.881	3.149	19.802	1.393	349	11.34	3	3	2
1502	50052	0.704	0.963	10.416	0.821	171.5	2.855	1502	4	11	2	64	3	4	1	12	12	NA	22473.38602	23114.10269	1	67	2	1	1	0.3	0.26	0.3	0.26	0.04	0	0	2	NA	1	2	0	1	1540.5	7.5	0.559	0.727	10.218	0.92	115	2.27	0	0	0
1503	50054	1.899	2.653	20.365	2.41	259	8.99	1503	82	86	2	43	3	4	1	6	6	2.19	84114.8214	83513.27679	1	67	2	1	1	0.45	0.45	0.45	0.45	0	0	0	2	NA	1	2	0	2	2315	84	1.9055	2.827	20.7735	2.0405	297.5	6.335	3	3	2
1504	50129	1.372	1.438	15.501	1.25	346.5	4.755	1504	22	47	2	48	3	1	1	4	4	0.55	25724.86815	26229.62498	1	64	2	1	1	0.53	0.53	0.53	0.53	0	0	0	2	NA	1	2	0	2	1175.5	34.5	1.309	1.6545	16.1325	1.324	346.5	5.965	2	1	1
1505	50135	0.704	1.438	15.501	0.821	259	4.755	1505	202	202	2	52	1	5	2	8	8	2.36	14963.35478	15186.64369	2	66	2	1	1	0.5	0.49	0.5	0.49	0.01	0	0	1	3	2	2	0	1	1844	202	0.815	1.647	13.826	0.792	225	4.82	0	1	1
1506	50140	1.372	1.897	20.365	1.686	346.5	4.755	1506	77	201	2	75	1	2	2	7	7	2.27	10060.79733	12071.30263	1	66	2	1	2	0.19	0.2	0.19	0.2	0.01	0	0	1	3	2	2	0	1	1574	139	1.5205	1.872	20.1575	1.743	361	4.405	2	2	2
1507	50157	0.704	0.963	10.416	0.821	171.5	2.855	1507	8	0	2	44	2	4	1	5	5	1.16	34415.55704	34929.11917	1	72	2	1	1	0.48	0.52	0.48	0.52	0.04	0	0	2	NA	1	2	0	1	838.5	4	0.3545	0.8375	6.1985	0.8545	55	2.44	0	0	0
1508	50208	1.061	1.438	10.416	0.821	346.5	2.855	1508	1	4	2	58	3	1	2	7	7	2.27	33492.41442	33843.65677	2	62	2	1	1	0.24	0.22	0.24	0.22	0.02	0	0	2	NA	1	2	0	2	1606.5	2.5	0.9355	1.499	9.5955	0.757	389	2.31	1	1	0
1509	50221	1.899	2.653	20.365	2.41	346.5	8.99	1509	0	124	2	53	2	1	2	8	8	1.87	11754.30657	11615.93542	2	72	2	1	1	0.32	0.4	0.32	0.4	0.08	0	0	1	3	2	2	0	1	1738.5	62	2.0725	2.3805	19.681	2.2235	389.5	8.96	3	3	2
1510	50243	1.061	1.438	10.416	1.25	259	1.485	1510	483	202	2	43	3	4	1	5	5	0.7	25287.89646	25107.05084	2	59	2	1	1	0.44	0.33	0.44	0.33	0.11	0	0	2	NA	1	2	0	2	1287.5	342.5	0.9085	1.3875	12.3225	1.0505	251	1.27	1	1	0
1511	50274	1.372	1.897	28.177	1.686	346.5	2.855	1511	10	154	2	66	2	4	1	6	6	1.53	4865.131732	5290.60255	2	74	1	1	1	0.47	0.41	0.47	0.41	0.06	0	0	2	NA	1	2	0	2	1956.5	82	1.5	1.952	27.033	1.754	336	2.85	2	2	3
1512	50278	1.372	1.897	28.177	2.41	509	8.99	1512	101	142	2	63	4	4	1	6	6	2.19	11630.61	11899.83149	1	68	1	1	1	0.33	0.22	0.33	0.22	0.11	0	0	1	3	2	2	0	2	1285	121.5	1.4755	2.1095	26.403	2.448	437	8.08	2	2	3
1513	50290	1.061	1.897	20.365	1.25	509	1.485	1513	529	288	2	43	3	3	1	3	3	0.76	25724.86815	26751.90073	2	60	2	1	1	0.38	0.45	0.38	0.45	0.07	0	0	1	1	3	2	0	1	2230.5	408.5	1.1465	1.897	18.182	1.412	470.5	2.015	1	2	2
1514	50324	1.061	0.963	10.416	0.821	259	1.485	1514	2	49	2	68	1	3	1	3	3	0.82	7812.278838	9667.396322	1	66	2	1	1	0.43	0.48	0.43	0.48	0.05	0	0	1	1	3	1	0	2	972	25.5	1.1385	0.9495	10.5705	0.7615	256.5	1.395	1	0	0
1515	50364	1.899	1.897	28.177	2.41	346.5	8.99	1515	95	151	2	46	4	4	1	2	2	0.62	25898.20924	27569.12753	1	63	2	1	1	0.39	0.41	0.39	0.41	0.02	0	0	1	1	3	2	0	1	2053	123	1.7755	2.032	31.0555	2.422	383.5	9.63	3	2	3
1516	50385	1.061	1.438	15.501	1.25	346.5	2.855	1516	21	23	2	70	3	3	1	77	77	NA	41869.27714	47800.7147	2	60	1	1	1	0.34	0.41	0.34	0.41	0.07	0	0	2	NA	1	2	0	2	1369	22	1.1785	1.629	14.1375	1.4185	339.5	3.205	1	1	1
1517	50390	1.061	1.897	20.365	1.25	259	4.755	1517	388	163	2	74	1	1	1	3	3	0.98	9634.105961	11094.4513	1	71	2	1	1	0.53	0.45	0.53	0.45	0.08	0	0	1	3	2	2	0	1	1356.5	275.5	1.2015	1.7715	17.9795	1.383	237	4.025	1	2	2
1518	50439	1.061	0.963	15.501	1.25	171.5	2.855	1518	12	20	2	51	1	2	1	6	6	1.04	14515.12604	14344.25465	1	66	2	1	1	0.3	0.27	0.3	0.27	0.03	0	0	2	NA	1	2	0	1	1394.5	16	0.9635	1.1215	16.2795	1.33	172.5	2.495	1	0	1
1519	50473	1.372	1.438	20.365	1.686	346.5	2.855	1519	95	95	2	40	1	2	1	15	15	5	10377.3474	10255.18575	2	70	2	1	1	0.59	0.55	0.59	0.55	0.04	0	0	1	3	2	2	0	1	1878	95	1.335	1.232	20.365	1.673	319	2.52	2	1	2
1520	50478	1.372	1.897	20.365	2.41	509	2.855	1520	248	59	2	51	3	4	1	15	15	5	113505.0071	113144.4989	2	62	2	1	1	0.31	0.36	0.31	0.36	0.05	0	0	2	NA	1	2	0	1	2423	153.5	1.4615	1.9185	20.5355	2.19	510.5	3.435	2	2	2
1521	50479	1.061	1.438	28.177	2.41	259	2.855	1521	125	145	2	56	1	5	2	8	8	2.84	18454.55483	18729.94077	2	65	2	1	1	0.23	0.26	0.23	0.26	0.03	0	0	2	NA	1	2	0	2	1908.5	135	1.028	1.404	30.547	2.0735	233	3.395	1	1	3
1522	50481	1.061	1.438	20.365	2.41	259	4.755	1522	235	124	2	60	2	3	1	2	2	0.53	5422.543059	5741.76856	2	62	1	1	1	0.34	0.44	0.34	0.44	0.1	0	0	1	3	2	2	0	1	1706.5	179.5	1.0455	1.647	18.9435	2.1385	233.5	4.065	1	1	2
1523	50492	0.704	1.438	28.177	2.41	346.5	8.99	1523	184	184	2	42	4	2	2	7	5	1.96	21944.86028	21853.19142	1	67	2	1	1	0.46	0.45	0.46	0.45	0.01	0	0	1	1	3	2	0	1	2644	184	0.872	1.438	27.783	1.965	344	6.91	0	1	3
1524	50498	1.899	1.438	28.177	2.41	259	2.855	1524	86	86	2	77	3	4	2	7	7	2.56	33715.31325	34416.73562	1	67	1	1	1	0.38	0.19	0.38	0.19	0.19	0	0	2	NA	1	2	0	2	1500	86	2.18	1.4605	28.935	2.002	243.5	2.825	3	1	3
1525	50499	1.899	1.438	15.501	1.25	346.5	2.855	1525	210	75	2	80	3	5	2	8	8	4.9	37116.2262	41767.1834	1	60	2	1	1	0.3	0.29	0.3	0.29	0.01	0	0	2	NA	1	1	0	2	1737	142.5	1.6055	1.5445	16.9035	1.318	374	2.975	3	1	1
1526	50504	1.061	2.653	28.177	2.41	259	8.99	1526	310	310	2	40	3	3	1	4	4	0.73	34403.62375	34397.16909	1	69	2	1	1	0.4	0.57	0.4	0.57	0.17	0	0	1	1	3	2	0	1	1623	310	0.935	2.422	39.705	2.997	251	10.72	1	3	3
1527	50544	0.704	0.963	10.416	0.821	171.5	1.485	1527	85	81	2	46	3	2	1	4	4	1.32	92172.71634	91513.54594	2	60	2	1	1	0.41	0.35	0.41	0.35	0.06	0	0	2	NA	1	2	0	2	478.5	83	0.372	0.513	5.312	0.391	127.5	1.55	0	0	0
1528	50545	1.372	1.897	20.365	1.25	259	2.855	1528	147	142	2	71	3	3	2	8	8	4.81	39806.31553	43176.36707	2	67	1	1	1	0.25	0.32	0.1	0.2	0.1	0	0	2	NA	1	1	1	1	1149.5	144.5	1.259	1.7515	17.8795	1.161	290.5	3.58	2	2	2
1529	50554	0.704	1.897	15.501	1.25	259	4.755	1529	606	253	2	62	4	5	1	15	15	5	9548.842248	9369.298169	1	65	2	1	1	0.41	0.33	0.41	0.33	0.08	0	0	1	3	2	2	0	2	1076.5	429.5	0.74	1.8915	17.0565	1.288	264.5	3.77	0	2	1
1530	50559	1.372	1.438	10.416	1.25	509	4.755	1530	93	68	2	75	3	3	2	7	7	2.78	49559.87731	48954.22719	1	66	2	1	1	0.37	0.33	0.37	0.33	0.04	0	0	1	1	3	2	0	1	1799	80.5	1.2575	1.485	12.1295	1.3245	465	4.86	2	1	0
1531	50560	1.061	1.438	15.501	1.25	346.5	4.755	1531	70	83	2	80	3	4	1	4	4	1.47	27520.27787	30556.29318	1	61	2	1	1	0.28	0.31	0.28	0.31	0.03	0	0	2	NA	1	2	0	2	1455.5	76.5	1.136	1.5045	13.4355	1.25	346	4.58	1	1	1
1532	50602	0.704	0.963	10.416	0.821	171.5	1.485	1532	0	0	2	47	4	3	2	10	10	2.9	22880.99487	23619.20438	1	62	1	1	1	0.55	0.56	0.55	0.56	0.01	0	0	1	1	3	2	0	2	601	0	0.486	0.488	7.232	0.447	104	0.76	0	0	0
1533	50619	1.061	1.897	20.365	1.686	259	2.855	1533	308	142	2	40	2	4	2	7	7	3.85	14746.85171	15994.17623	2	69	2	1	1	0.63	0.55	0.5	0.5	0	0	0	1	3	2	2	0	1	1555	225	1.0995	1.8865	23.3255	1.576	269	2.945	1	2	2
1534	50625	1.899	2.653	28.177	2.41	509	4.755	1534	84	109	2	60	2	4	1	14	14	5	8975.577102	8840.561234	2	65	1	1	1	0.52	0.54	0.4	0.4	0	0	0	2	NA	1	2	0	2	3161.5	96.5	2.1725	2.6765	25.16	2.021	430.5	5.77	3	3	3
1535	50629	1.372	2.653	20.365	1.686	509	8.99	1535	506	210	2	47	3	3	2	8	8	2.84	97373.94673	99236.781	2	63	2	1	1	0.31	0.24	0.31	0.24	0.07	0	0	2	NA	1	2	0	2	1335.5	358	1.415	2.3755	19.3885	1.6405	407.5	7.84	2	3	2
1536	50633	1.061	0.963	15.501	0.821	259	2.855	1536	75	88	2	44	4	4	1	6	6	1.93	25996.1587	26883.14529	2	64	2	1	1	0.45	0.49	0.45	0.49	0.04	0	0	1	3	2	2	0	1	1517.5	81.5	1.0315	1.2125	14.39	0.9465	247.5	2.925	1	0	1
1537	50635	0.704	0.963	10.416	0.821	171.5	1.485	1537	47	90	2	63	2	1	1	5	5	0.91	9867.233852	10405.27943	1	72	2	1	1	0.37	0.39	0.37	0.39	0.02	0	0	2	NA	1	2	0	1	780.5	68.5	0.6125	1.105	11.762	0.807	129	2.245	0	0	0
1538	50641	1.372	1.897	20.365	1.25	346.5	4.755	1538	13	5	2	64	1	1	1	12	12	NA	5164.551295	5101.779274	2	72	1	1	1	0.52	0.48	0.52	0.48	0.04	0	0	1	1	3	2	1	2	2883.5	9	1.303	2.0215	19.5315	1.347	331	5.465	2	2	2
1539	50665	1.061	1.897	28.177	2.41	259	8.99	1539	131	275	2	55	4	3	1	4	4	1.24	18328.23598	18251.67461	1	67	2	1	1	0.35	0.5	0.3	0.4	0.1	0	0	2	NA	1	2	0	2	1511.5	203	1.125	1.899	33.014	2.8	240	7.625	1	2	3
1540	50679	1.061	1.897	20.365	1.686	171.5	2.855	1540	604	474	2	74	3	3	1	3	3	1.18	33715.31325	33773.65413	1	67	1	1	1	0.53	0.67	0.6	0.6	0	0	0	2	NA	1	2	0	2	1343	539	1.116	2.0765	21.7625	1.4765	174.5	2.59	1	2	2
1541	50703	0.704	1.438	10.416	1.25	171.5	2.855	1541	4	3	2	61	1	1	2	7	4	0.69	4331.995844	4394.869036	2	64	1	1	1	0.54	0.57	0.54	0.57	0.03	0	0	2	NA	1	2	1	1	1075	3.5	0.729	1.2655	9.8845	1.3555	112.5	2.72	0	1	0
1542	50716	1.372	1.438	28.177	2.41	171.5	8.99	1542	6	24	2	46	1	3	1	14	14	4.62	16026.34587	15837.68447	2	63	2	1	1	0.49	0.46	0.49	0.46	0.03	0	0	1	3	2	2	0	1	1937	15	1.2995	1.6185	26.018	2.7965	217	6.95	2	1	3
1543	50747	0.704	2.653	20.365	1.25	346.5	8.99	1543	417	142	2	53	4	2	1	5	5	1.64	21047.66879	21726.72969	2	62	2	1	1	0.36	0.29	0.36	0.29	0.07	0	0	1	1	3	2	0	1	1611	279.5	0.896	2.8265	20.7085	1.3735	326	37.055	0	3	2
1544	50750	1.061	1.438	15.501	1.25	259	2.855	1544	132	88	2	66	2	2	1	4	4	1.57	5928.328967	5846.055502	1	68	2	1	1	0.54	0.53	0.54	0.53	0.01	0	0	2	NA	1	2	0	2	1532	110	0.9495	1.445	14.4475	1.2545	293.5	2.685	1	1	1
1545	50762	1.372	1.897	15.501	1.25	346.5	1.485	1545	614	651	2	71	3	2	1	4	4	0.75	26343.20003	25607.14162	2	59	2	1	1	0.54	0.51	0.54	0.51	0.03	0	0	1	3	2	1	0	1	1737.5	632.5	1.5705	2.0305	13.326	1.3645	385	1.64	2	2	1
1546	50765	1.899	2.653	15.501	1.686	171.5	2.855	1546	252	43	2	64	4	1	1	12	12	NA	13895.91446	14597.69702	1	71	2	1	1	0.55	0.5	0.55	0.5	0.05	0	0	1	3	2	2	0	1	1093	147.5	2.2705	3.126	13.2875	1.604	207.5	2.965	3	3	1
1547	50766	0.704	0.963	10.416	1.25	259	1.485	1547	91	30	2	56	4	4	1	5	4	1.57	20877.42148	22224.40517	1	64	2	1	1	0.48	0.5	0.48	0.5	0.02	0	0	2	NA	1	2	0	1	1106	60.5	0.536	0.709	10.4675	1.3645	227	2.215	0	0	0
1548	50856	1.372	1.438	28.177	1.686	259	8.99	1548	127	26	2	49	3	3	1	6	6	1.09	25724.86815	25844.78265	1	64	2	1	1	0.38	0.36	0.38	0.36	0.02	0	0	1	1	3	2	0	1	1761.5	76.5	1.3755	1.58	25.707	1.914	280.5	6.66	2	1	3
1549	50858	1.372	1.438	28.177	1.25	509	4.755	1549	62	270	2	57	3	4	1	6	6	2.14	92580.28388	92286.23553	2	64	2	1	1	0.47	0.46	0.47	0.46	0.01	0	0	1	3	2	2	0	1	1168	166	1.285	1.5195	24.129	1.3805	431.5	4.865	2	1	3
1550	50866	1.372	2.653	20.365	0.821	346.5	2.855	1550	1486	1617	2	49	3	4	2	10	10	3.92	95285.34991	98001.14039	2	67	2	1	1	0.25	0.22	0.25	0.22	0.03	0	0	1	1	3	2	0	2	1417	1551.5	1.571	3.517	19.247	0.477	355.5	2.61	2	3	2
1551	50934	1.372	1.897	15.501	1.686	346.5	8.99	1551	9	10	2	76	3	4	1	5	5	1.92	25765.36237	29415.42868	2	60	2	1	1	0.2	0.19	0.2	0.19	0.01	0	0	1	1	3	1	0	2	1180.5	9.5	1.2425	1.6745	14.218	1.629	383	7.545	2	2	1
1552	50939	1.899	2.653	20.365	2.41	346.5	4.755	1552	710	403	2	51	1	3	1	14	14	5	15037.99404	16309.94409	2	70	2	1	1	0.41	0.43	0.41	0.43	0.02	0	0	1	3	2	2	0	1	2892	556.5	1.8155	3.6415	21.0355	2.1005	367	5.175	3	3	2
1553	50940	1.061	1.438	15.501	1.686	346.5	8.99	1553	197	372	2	44	3	5	2	10	10	2.9	69502.42472	69005.38023	1	67	2	1	1	0.33	0.37	0.33	0.37	0.04	0	0	2	NA	1	2	0	1	1544	284.5	1.1365	1.4635	15.0125	1.5775	309.5	6.715	1	1	1
1554	50943	1.899	2.653	28.177	2.41	509	8.99	1554	183	94	2	45	2	1	2	10	10	2.29	17192.68001	17229.03767	2	62	2	1	1	0.33	0.27	0.33	0.27	0.06	0	0	1	3	2	2	0	1	2692.5	138.5	3.3335	4.904	38.5865	4.488	746.5	25.63	3	3	3
1555	50967	0.704	1.438	10.416	0.821	259	4.755	1555	28	149	2	50	1	1	1	6	6	1.42	15037.99404	14860.96747	2	70	2	1	2	0.53	0.62	0.4	0.5	0.1	0	0	2	NA	1	2	0	2	1002	88.5	0.8675	1.3675	8.1165	0.788	241	4.645	0	1	0
1556	50974	0.704	0.963	10.416	0.821	171.5	1.485	1556	53	1	2	71	2	1	1	5	5	1.16	8302.833015	9326.955328	1	72	1	1	1	0.37	0.28	0.37	0.28	0.09	0	0	1	3	2	2	0	2	623.5	27	0.404	0.596	7.6585	0.493	119	1.16	0	0	0
1557	50989	1.899	1.897	28.177	2.41	509	8.99	1557	47	0	2	62	2	5	1	4	4	0.47	4208.419499	5207.758201	2	73	1	1	1	0.48	0.61	0.5	0.7	0.2	0	0	2	NA	1	2	0	2	1543	23.5	2.239	1.988	25.939	2.8915	658	10.955	3	2	3
1558	51029	1.899	2.653	28.177	2.41	509	8.99	1558	135	94	2	80	3	5	2	7	7	3.14	28133.26657	32138.31708	2	62	2	2	1	0.59	0.42	0.59	0.42	0.17	0	0	2	NA	1	2	1	1	2073.5	114.5	2.1755	3.006	28.826	2.814	754	11.31	3	3	3
1559	51064	1.372	1.438	15.501	1.686	259	2.855	1559	57	15	2	56	1	5	1	12	12	NA	10914.49454	11074.33629	2	74	2	1	1	0.33	0.48	0.33	0.48	0.15	0	0	2	NA	1	2	0	1	1964.5	36	1.227	1.261	17.014	1.601	294.5	2.37	2	1	1
1560	51065	1.061	1.438	10.416	0.821	259	1.485	1560	198	146	2	52	1	1	1	1	1	0.03	11859.84338	12033.52968	1	63	2	1	1	0.21	0.23	0.21	0.23	0.02	0	0	1	3	2	2	0	1	1330	172	1.064	1.3435	11.4015	0.8785	243.5	1.925	1	1	0
1561	51098	0.704	0.963	10.416	0.821	259	1.485	1561	124	176	2	60	1	4	1	15	15	5	6274.257222	7614.700675	2	71	2	1	1	0.35	0.37	0.35	0.37	0.02	0	0	1	3	2	2	0	1	1342.5	150	0.768	1.182	10.5355	1.04	227.5	1.89	0	0	0
1562	51111	1.372	1.438	20.365	1.25	346.5	4.755	1562	90	59	2	43	2	4	1	3	3	0.79	23908.49204	24265.26372	1	72	2	1	1	0.54	0.45	0.54	0.45	0.09	0	0	2	NA	1	2	0	3	1806.5	74.5	1.5415	1.56	19.8985	1.156	387.5	3.84	2	1	2
1563	51141	1.899	1.897	28.177	2.41	346.5	4.755	1563	49	95	2	48	4	3	1	5	5	1.4	24997.06453	25849.96211	1	64	2	1	1	0.43	0.45	0.43	0.45	0.02	0	0	1	3	2	2	0	1	2538.5	72	2.097	2.041	27.79	2.1145	340	4.205	3	2	3
1564	51147	1.899	2.653	28.177	2.41	509	8.99	1564	15	105	2	64	3	3	2	7	7	2.86	53715.24902	60633.73736	2	63	2	1	1	0.29	0.31	0.29	0.31	0.02	0	0	2	NA	1	2	0	2	2776	60	2.056	2.7835	42.0385	3.588	576.5	8.245	3	3	3
1565	51158	1.372	1.897	28.177	2.41	259	4.755	1565	214	261	2	54	1	4	1	6	6	1.55	9900.809686	9784.257815	1	70	2	1	1	0.51	0.61	0.4	0.5	0.1	0	0	1	3	2	2	0	2	1479.5	237.5	1.272	2.016	23.78	2.4045	293.5	4.455	2	2	3
1566	51174	1.061	2.653	28.177	2.41	259	1.485	1566	3043	3043	2	56	3	4	1	77	77	NA	76980.58635	81357.75376	2	69	2	1	1	0.57	0.44	0.57	0.44	0.13	0	0	1	2	3	2	0	1	3050	3043	1.002	4.21	113.256	2.069	240	1.95	1	3	3
1567	51203	1.061	1.438	15.501	2.41	509	8.99	1567	5	7	2	78	3	3	1	6	6	2.45	31860.18762	34106.14387	1	61	2	1	1	0.29	0.31	0.29	0.31	0.02	0	0	2	NA	1	2	0	2	1123.5	6	1.168	1.545	15.516	2.0765	433	10.35	1	1	1
1568	51234	0.704	0.963	10.416	1.25	171.5	1.485	1568	5	2	2	65	2	1	1	2	2	0.37	5444.778132	5885.987434	1	73	2	1	1	0.47	0.55	0.47	0.55	0.08	0	0	2	NA	1	2	0	1	805	3.5	0.5915	0.8185	9.9175	1.2	144	2.02	0	0	0
1569	51242	1.899	2.653	20.365	1.686	346.5	8.99	1569	18	0	2	42	5	4	1	3	3	0.82	30173.09414	30167.4332	2	71	2	1	1	0.41	0.47	0.41	0.47	0.06	0	0	2	NA	1	2	0	2	2290.5	9	1.7365	2.5185	21.998	1.915	367	6.94	3	3	2
1570	51338	1.372	1.897	15.501	1.686	346.5	4.755	1570	0	73	2	45	1	1	1	5	5	1.16	23849.4058	23568.65171	1	71	2	1	1	0.24	0.32	0.24	0.32	0.08	0	0	2	NA	1	2	0	1	2571	36.5	1.416	1.85	16.913	1.748	309	4.275	2	2	1
1571	51355	1.061	2.653	10.416	0.821	259	2.855	1571	739	328	2	48	3	3	1	2	2	0.57	27933.00039	27733.23838	2	63	2	1	1	0.24	0.29	0.24	0.29	0.05	0	0	1	1	3	2	0	1	1605	533.5	1.0075	2.326	11.989	0.826	222	3.05	1	3	0
1572	51384	1.372	1.438	15.501	1.25	259	2.855	1572	97	97	2	75	3	2	1	5	5	1.64	36091.21173	36232.38134	2	63	2	1	1	0.42	0.34	0.3	0.1	0.2	0	0	1	3	2	2	0	2	1854.5	97	1.306	1.642	17.062	1.2425	291	2.995	2	1	1
1573	51391	0.704	1.438	10.416	0.821	171.5	8.99	1573	335	435	2	47	3	2	1	2	2	0.35	26186.97577	26222.97959	1	67	2	1	1	0.36	0.43	0.36	0.43	0.07	0	0	1	1	3	2	0	2	1446	385	0.764	1.432	11.4095	0.6865	165.5	6.74	0	1	0
1574	51395	0.704	0.963	10.416	0.821	171.5	1.485	1574	12	0	2	56	4	5	2	9	9	5	20877.42148	22224.40517	1	64	1	1	1	0.36	0.41	0.36	0.41	0.05	0	0	1	3	2	2	0	1	678.5	6	0.5065	0.543	5.0875	0.51	114.5	1.07	0	0	0
1575	51413	1.061	1.438	20.365	1.686	259	1.485	1575	481	185	2	51	3	4	2	10	10	5	101232.6848	107312.1617	2	64	2	1	1	0.4	0.38	0.4	0.38	0.02	0	0	2	NA	1	2	0	1	1484.5	333	0.989	1.268	21.299	1.5025	231	1.3	1	1	2
1576	51415	1.899	1.897	20.365	1.686	346.5	8.99	1576	358	552	2	50	1	3	1	77	77	NA	11904.69842	12081.79604	2	64	2	1	1	0.57	0.45	0.57	0.45	0.12	0	0	2	NA	1	2	0	1	1871.5	455	1.585	1.936	23.306	1.846	395.5	10.435	3	2	2
1577	51427	0.704	0.963	10.416	0.821	171.5	1.485	1577	213	276	2	53	3	4	1	14	14	5	119055.4749	125825.0485	1	69	2	1	1	0.48	0.47	0.48	0.47	0.01	0	0	1	1	3	2	0	1	1317.5	244.5	0.683	0.903	8.728	0.399	123	1.12	0	0	0
1578	51446	1.061	2.653	15.501	1.25	509	8.99	1578	73	4	2	80	4	1	1	3	3	1.12	14035.48737	16194.22337	2	67	1	2	2	0.45	0.54	0.45	0.54	0.09	0	0	2	NA	1	2	0	2	718	38.5	1.177	2.3665	16.592	1.1705	674.5	15.38	1	3	1
1579	51451	1.061	1.897	10.416	0.821	259	2.855	1579	185	324	2	63	3	4	1	4	4	1.07	25164.265	25456.54454	2	59	2	1	1	0.27	0.27	0.27	0.27	0	0	0	2	NA	1	2	0	2	1207	254.5	1.0685	2.0595	10.538	0.648	235.5	3.515	1	2	0
1580	51465	1.372	1.897	20.365	1.25	346.5	4.755	1580	251	222	2	50	3	3	1	15	15	5	118718.6533	118341.5857	2	60	1	1	1	0.53	0.48	0.53	0.48	0.05	0	0	1	1	3	2	0	1	2315	236.5	1.395	1.919	17.881	1.1835	343	4.235	2	2	2
1581	51471	0.704	2.653	10.416	0.821	171.5	4.755	1581	426	379	2	48	3	3	1	5	1	0	104003.4691	109478.8268	2	59	2	1	1	0.41	0.41	0.41	0.41	0	0	0	1	1	3	2	0	1	1184	402.5	0.8855	2.4555	11.2875	0.9855	215	6.175	0	3	0
1582	51473	0.704	0.963	10.416	0.821	171.5	1.485	1582	135	135	2	75	3	2	1	5	5	1.96	33715.31325	32773.26977	2	59	2	1	1	0.31	0.3	0.31	0.3	0.01	0	0	2	NA	1	2	0	2	1108	135	0.782	0.88	7.453	0.167	216	0.49	0	0	0
1583	51484	1.061	1.897	10.416	0.821	259	2.855	1583	86	115	2	70	3	1	1	5	5	0.94	26343.20003	26961.13002	2	59	2	1	1	0.38	0.43	0.38	0.43	0.05	0	0	2	NA	1	2	0	1	2363.5	100.5	1.1105	1.949	8.5795	1.003	244	2.835	1	2	0
1584	51487	1.372	1.438	15.501	1.25	259	2.855	1584	2	2	2	70	1	1	1	99	99	NA	5640.184984	6495.128651	2	69	2	2	1	0.38	0.27	0.38	0.27	0.11	0	0	2	NA	1	2	0	2	2075.5	2	1.2975	1.425	17.2775	1.1965	281	2.38	2	1	1
1585	51498	0.704	1.438	10.416	0.821	171.5	1.485	1585	710	474	2	56	3	2	1	3	3	0.73	29871.16709	31665.06467	1	61	2	1	1	0.25	0.41	0.25	0.41	0.16	0	0	1	1	3	2	0	1	474	592	0.481	1.469	8.134	0.4465	86	0.775	0	1	0
1586	51521	1.061	0.963	10.416	0.821	171.5	4.755	1586	0	0	2	61	4	3	2	7	7	3.85	12411.49614	13388.37297	2	72	2	1	1	0.49	0.54	0.49	0.54	0.05	0	0	2	NA	1	2	0	2	1568.5	0	1.1695	0.9205	10.459	0.946	190	4.29	1	0	0
1587	51522	0.704	0.963	10.416	0.821	171.5	1.485	1587	152	151	2	62	3	4	2	7	7	2.92	23989.80008	24268.43837	1	60	2	1	1	0.28	0.36	0.28	0.36	0.08	0	0	2	NA	1	2	0	2	990	151.5	0.567	0.994	5.2895	0.4995	161.5	2.11	0	0	0
1588	51530	0.704	0.963	10.416	0.821	171.5	1.485	1588	208	0	2	46	3	1	1	1	1	0.1	29253.34768	30886.47423	1	61	2	1	1	0.54	0.54	0.54	0.54	0	0	0	2	NA	1	2	0	1	697	104	0.473	0.9535	5.8455	0.3725	115	1.67	0	0	0
1589	51541	1.061	1.438	15.501	1.25	259	2.855	1589	212	68	2	45	1	4	1	14	14	2.73	11780.53919	13916.69543	1	70	2	1	1	0.5	0.51	0.5	0.51	0.01	0	0	2	NA	1	2	0	2	1633	140	0.9375	1.283	17.5325	1.21	230	3.43	1	1	1
1590	51554	0.704	0.963	10.416	0.821	171.5	1.485	1590	201	183	2	49	4	4	2	8	8	1.99	29204.85944	29082.86384	1	61	2	1	1	0.3	0.29	0.3	0.29	0.01	0	0	2	NA	1	2	0	2	1472	192	0.8725	1.143	12.098	0.842	187.5	1.815	0	0	0
1591	51568	0.704	0.963	20.365	1.686	171.5	8.99	1591	113	113	2	78	3	4	1	5	5	1.92	36091.21173	35082.78299	2	63	2	1	1	0.42	0.3	0.42	0.3	0.12	0	0	1	1	3	1	0	2	1212	113	0.795	1.155	22.304	1.455	168	8.83	0	0	2
1592	51570	1.061	1.897	20.365	2.41	346.5	4.755	1592	56	332	2	63	3	4	1	5	5	2.06	70866.54257	73870.88371	1	69	2	1	1	0.32	0.34	0.32	0.34	0.02	0	0	1	1	3	2	0	2	2065.5	194	1.022	1.8805	23.1685	2.0275	370	4.115	1	2	2
1593	51583	1.899	2.653	20.365	2.41	509	8.99	1593	284	262	2	63	3	1	1	6	3	0.58	52367.82229	60090.01208	1	63	1	1	1	0.34	0.36	0.34	0.36	0.02	0	0	1	3	2	1	0	2	2018.5	273	2.2475	3.038	23.2305	2.086	807.5	10.415	3	3	2
1594	51587	0.704	0.963	10.416	0.821	171.5	1.485	1594	148	160	2	48	4	3	1	5	5	1.46	26854.47862	27343.5918	1	59	2	1	1	0.4	0.31	0.4	0.31	0.09	0	0	1	3	2	2	0	2	1519.5	154	0.823	0.77	10.647	0.4355	200	1.625	0	0	0
1595	51592	0.704	0.963	10.416	0.821	171.5	1.485	1595	54	54	2	62	3	1	1	3	3	0.93	28138.22359	28465.04526	2	59	1	1	1	0.28	0.4	0.28	0.4	0.12	0	0	1	3	2	2	0	2	379	54	0.261	0.259	2.541	0.163	77	0.17	0	0	0
1596	51593	0.704	1.897	10.416	0.821	171.5	2.855	1596	107	282	2	64	3	4	1	14	14	5	59356.35643	60606.69974	1	60	2	1	1	0.4	0.38	0.4	0.38	0.02	0	0	1	2	3	2	0	1	1870	194.5	0.84	1.992	13.057	0.967	171.5	2.58	0	2	0
1597	51596	1.372	1.438	28.177	2.41	509	4.755	1597	90	0	2	52	1	1	1	14	6	1.86	9774.696127	9659.628858	2	70	1	1	1	0.39	0.39	0.39	0.39	0	0	0	1	3	2	2	0	2	1310	45	1.2925	1.483	25.7875	2.0135	435.5	5.985	2	1	3
1598	51606	1.061	1.438	20.365	1.25	259	1.485	1598	252	284	2	76	3	4	1	4	4	1.24	22147.57128	25285.12093	1	60	2	1	2	0.44	0.43	0.44	0.43	0.01	0	0	1	3	2	2	0	1	1320.5	268	1.048	1.423	19.3405	1.054	273	2.125	1	1	2
1599	51610	1.899	2.653	28.177	2.41	509	4.755	1599	6	1	2	69	1	1	1	77	77	NA	4865.131732	4805.998976	2	74	1	1	1	0.52	0.51	0.52	0.51	0.01	0	0	2	NA	1	2	0	2	1894.5	3.5	2.056	2.8875	27.4585	2.5535	789	5.575	3	3	3
1600	51611	1.372	2.653	20.365	1.686	346.5	4.755	1600	879	137	2	55	3	4	1	14	14	4.95	87778.70553	90642.02385	1	65	2	1	1	0.23	0.26	0.23	0.26	0.03	0	0	1	1	3	2	0	2	1960	508	1.353	3.375	20.9655	1.462	363.5	6.17	2	3	2
1601	51617	0.704	0.963	15.501	1.25	171.5	1.485	1601	77	43	2	71	2	1	2	8	8	2.84	5640.184984	6495.128651	2	69	2	1	1	0.31	0.33	0.31	0.33	0.02	0	0	2	NA	1	2	0	1	916.5	60	0.8595	1.193	16.621	1.273	196	1.705	0	0	1
1602	51622	1.372	1.897	10.416	1.686	346.5	8.99	1602	50	50	2	60	4	1	1	14	14	2.9	9842.672903	10339.75542	1	73	2	2	2	0.87	0.87	1	0.9	0.1	1	1	2	NA	1	2	0	1	1328	50	1.326	2.071	12.739	1.803	366	7.95	2	2	0
[truncated: 3 more columns]
