# Supplementary material for: Association of dietary intake of B vitamins with glaucoma
Source: Sci Rep. 2024 Apr 12;14:8539. doi: 10.1038/s41598-024-58526-5 (PMC11014949; doi:10.1038/s41598-024-58526-5)
Supplement: Supplementary file 4 — Supplementary Information 4. [file 41598_2024_58526_MOESM4_ESM.csv]

seqn	dr1tcaff	dr2tcaff	RIAGENDR	RIDAGEYR	RIDRETH1	DMDEDUC2	INCOME	INDHHINC	INDFMINC	INDFMPIR	WTINT2YR	WTMEC2YR	SDMVPSU	SDMVSTRA	DIQ010	OPDODFDT	OPDOSFDT	OPDDVCDR	OPXDRCDR	OPDSVCDR	OPXSRCDR	SMQ020	SMQ040	SMQNEW	VIQ071	VIQ090	ALQ101	TKCAL	CAFF	TVB1	TVB2	TNIAC	TVB6	TFOLA	TOTALB12	TVB1.q4	TVB2.q4	TNIAC.q4	TVB6.q4	TFOLA.q4	TOTALB12.q4	TVB1.Q4	TVB2.Q4	TNIAC.Q4	TVB6.Q4	TFOLA.Q4	TOTALB12.Q4
31131	13	19	2	44	4	4	2	11	11	4.65	26457.70818	26770.58461	1	48	2	1	1	0.37	NA	0.45	NA	2	NA	1	2	0	2	1751	16	1.324	1.273	13.5285	1.068	277	2.38	1.19	1.055	11.772	0.92	285.375	1.726	1	0	0	0	1	0
31132	260	302	1	70	3	5	2	11	11	5	32961.50992	35315.5389	2	52	1	1	1	0.32	NA	0.23	NA	2	NA	1	2	0	1	1807	281	3.486	3.9	40.606	4.065	754	15.905	2.261	3.109	35.019	2.923	582.875	10.769	3	3	3	3	3	3
31134	142	105	1	73	3	3	1	12	12	NA	43718.50637	44231.16725	2	48	2	1	1	0.3	NA	0.35	NA	2	NA	1	2	0	1	2044.5	123.5	1.8145	3.34	32.9145	2.2345	462.5	10.67	1.595	3.109	35.019	1.937	387	10.769	2	3	3	2	2	3
31149	79	79	2	85	3	2	1	1	1	0.05	23813.23451	25998.2792	2	52	2	0	0	NA	NA	NA	NA	2	NA	1	2	0	2	1164	79	1.49	1.609	19.281	1.796	256	8.09	1.595	1.602	17.721	1.937	285.375	10.769	2	1	1	2	1	3
31150	95	95	1	79	3	3	1	3	3	1.22	15391.933	15572.42503	2	44	2	1	4	0.44	NA	0.39	NA	1	3	2	2	0	1	2164.5	95	1.651	2.414	22.7945	3.421	509	9.52	1.595	2.148	23.999	2.923	582.875	10.769	2	2	2	3	3	3
31151	249	178	2	59	4	3	2	7	7	3.03	32632.51954	32058.65402	2	53	1	1	1	0.31	NA	0.31	NA	1	3	2	2	0	2	1311.5	213.5	0.552	1.2225	7.468	0.5955	152.5	1.995	0.793	1.055	11.772	0.92	187.5	1.726	0	0	0	0	0	0
31153	218	109	2	44	5	3	1	3	3	1.03	41246.55498	42554.63919	2	54	2	1	1	0.3	NA	0.19	NA	1	3	2	2	0	1	3133.5	163.5	2.8595	3.3195	50.5885	4.514	980.5	10.565	2.261	3.109	35.019	2.923	582.875	10.769	3	3	3	3	3	3
31154	203	0	1	62	4	3	1	5	5	1.56	9263.820576	9489.676959	1	45	2	4	1	0.32	NA	0.47	NA	1	1	3	2	0	1	1370.5	101.5	0.76	0.9385	17.4285	1.367	252.5	2.115	0.793	1.055	17.721	1.414	285.375	1.726	0	0	1	1	1	0
31156	3	53	2	43	4	4	2	7	7	1.19	22787.01535	22386.28985	2	51	2	0	0	NA	NA	NA	NA	2	NA	1	2	0	3	1421.5	28	1.605	1.832	24.089	2.176	440	7.465	1.595	1.602	23.999	1.937	387	10.769	2	1	2	2	2	3
31158	426	572	1	71	3	4	2	8	8	3.71	40704.4636	43600.3261	2	50	2	1	4	0.36	NA	0.44	NA	1	1	3	2	0	1	3663.5	499	2.178	3.7915	35.486	3.147	474	9.545	2.261	3.109	35.019	2.923	582.875	10.769	3	3	3	3	3	3
31162	201	151	2	71	3	3	1	6	6	2.5	62389.49397	66398.88783	2	47	1	1	1	0.51	0.6	0.47	0.4	2	NA	1	1	0	2	1651	176	1.0855	1.6985	11.612	1.3305	183	2.885	1.19	1.602	11.772	1.414	187.5	3.329	1	1	0	1	0	1
31164	215	227	1	54	3	4	2	11	11	5	88953.82822	91399.18497	1	53	2	1	1	0.21	NA	0.24	NA	2	NA	1	2	0	2	3017	221	1.47	1.893	27.5725	1.468	353.5	3.28	1.595	2.148	23.999	1.414	387	3.329	2	2	2	1	2	1
31175	154	154	1	75	4	1	2	11	11	3.92	7720.319907	7580.584657	2	45	2	1	1	NA	NA	NA	NA	1	3	2	2	0	3	691	154	1.157	0.751	7.951	0.843	122	1.03	1.19	1.055	11.772	0.92	187.5	1.726	1	0	0	0	0	0
31179	164	152	1	71	3	3	1	1	1	0.44	42440.14427	44953.67261	1	54	2	1	1	0.6	0.8	0.69	0.8	1	3	2	2	0	1	2840.5	158	2.314	4.019	28.6005	2.515	498	8.255	2.261	3.109	35.019	2.923	582.875	10.769	3	3	3	3	3	3
31186	73	139	2	46	1	1	1	6	6	1.68	19238.36328	20767.68734	1	54	1	1	1	0.35	NA	0.36	NA	1	1	3	2	0	2	2811.5	106	1.796	2.398	22.6545	1.7695	353	5.585	1.595	2.148	23.999	1.937	387	5.556	2	2	2	2	2	2
31190	150	249	1	72	3	4	1	12	12	NA	40704.4636	41181.7806	2	44	2	0	0	NA	NA	NA	NA	2	NA	1	2	0	1	1612.5	199.5	2.3425	3.041	27.344	2.766	495.5	12.5	2.261	3.109	23.999	2.923	582.875	10.769	3	3	2	3	3	3
31192	0	0	2	60	3	4	2	7	7	4.49	53648.09851	54376.27033	1	44	2	1	1	0.21	NA	0.48	NA	1	3	2	2	0	1	690	0	0.8185	1.1965	10.1895	1.106	228	4.025	0.793	1.055	11.772	0.92	187.5	3.329	0	0	0	0	0	1
31193	237	237	1	51	3	1	1	2	2	1.01	39075.46998	38606.18973	1	49	2	1	1	0.34	NA	0.38	NA	1	2	3	2	0	2	2580	237	0.723	1.093	16.252	0.808	140	1.77	0.793	1.055	17.721	0.92	187.5	1.726	0	0	1	0	0	0
31194	0	163	2	47	1	1	2	11	3	1.02	20581.04022	20669.51187	2	53	1	1	1	0.56	NA	0.49	NA	2	NA	1	2	0	1	2326.5	81.5	2.2755	2.552	21.2765	2.3995	514.5	6.615	2.261	3.109	23.999	2.923	582.875	5.556	3	3	2	3	3	2
31195	107	7	1	73	3	4	2	10	10	5	43718.50637	44231.16725	2	48	2	3	3	0.33	NA	0.56	NA	1	3	2	2	0	1	2560.5	57	2	2.594	26.9035	2.1145	359.5	11.89	2.261	3.109	23.999	1.937	387	10.769	3	3	2	2	2	3
31205	110	95	2	43	1	4	2	11	11	5	23957.75172	24649.37565	1	57	2	1	1	0.43	NA	0.57	NA	2	NA	1	2	0	2	2260	102.5	2.4035	2.8615	27.685	2.351	695.5	9.25	2.261	3.109	23.999	2.923	582.875	10.769	3	3	2	3	3	3
31208	40	248	2	47	3	5	2	11	11	5	90455.73053	93324.42374	1	55	2	1	1	0.35	NA	0.45	NA	2	NA	1	2	0	1	1116.5	144	0.701	1.1595	12.877	0.967	179	3.06	0.793	1.055	11.772	0.92	187.5	3.329	0	0	0	0	0	1
31213	73	68	2	53	4	2	1	3	3	1.05	27793.82772	28267.81046	1	52	2	1	4	0.35	NA	0.45	NA	2	NA	1	2	0	2	1495	70.5	1.5695	1.633	19.8635	1.691	344.5	5.255	1.595	1.602	17.721	1.937	387	5.556	2	1	1	2	2	2
31214	2	286	2	46	3	4	1	5	5	0.77	85351.40164	87765.05095	1	48	2	1	1	0.3	NA	0.44	NA	1	3	2	2	0	1	1596	144	1.181	1.7785	15.188	1.357	177	7.41	1.19	1.602	17.721	1.414	187.5	10.769	1	1	1	1	0	3
31220	494	284	1	50	3	3	2	11	11	5	93367.84651	95934.54542	1	50	2	1	1	0.51	0.4	0.6	0.5	2	NA	1	2	0	1	2033.5	389	2.1815	3.873	37.5425	3.1405	525.5	14.355	2.261	3.109	35.019	2.923	582.875	10.769	3	3	3	3	3	3
31221	108	3	2	54	3	3	2	11	11	5	95070.18431	93147.43328	2	49	2	1	1	0.42	NA	0.5	NA	2	NA	1	2	0	2	1217	55.5	0.688	1.338	33.1685	1.7485	183	3.105	0.793	1.055	35.019	1.937	187.5	3.329	0	0	3	2	0	1
31223	2	51	1	61	1	2	1	5	5	1.68	4329.095591	4476.161435	2	58	2	1	1	0.39	NA	0.35	NA	2	NA	1	2	0	1	2045.5	26.5	1.757	1.967	23.0105	1.4965	407.5	2.84	1.595	2.148	23.999	1.414	387	3.329	2	2	2	1	2	1
31227	101	47	1	64	3	5	2	11	11	5	63955.30721	68158.07718	2	48	2	1	1	0.22	0.4	0.36	0.3	2	NA	1	2	0	2	2156	74	2.1965	2.1515	25.188	2.3655	717	9.91	2.261	2.148	23.999	2.923	582.875	10.769	3	2	2	3	3	3
31232	160	134	2	56	4	3	1	4	4	1.17	29888.84294	30436.23955	1	47	2	4	4	0.58	NA	0.49	NA	2	NA	1	2	0	2	3222	147	1.084	1.7915	12.234	1.099	361.5	1.285	1.19	1.602	11.772	0.92	387	1.726	1	1	0	0	2	0
31233	14	12	1	83	3	2	1	6	6	2.61	25709.52677	28238.70046	2	47	1	0	0	NA	NA	NA	NA	1	3	2	1	0	1	2012	13	2.1325	2.2405	23.8825	1.5005	337	3.73	2.261	2.148	23.999	1.414	387	3.329	3	2	2	1	2	1
31241	354	189	1	40	2	2	2	11	7	2.73	27970.74297	27902.03008	1	51	2	1	2	0.21	NA	0.3	NA	1	3	2	2	0	2	1521	271.5	1.089	1.2925	18.6555	1.3625	268.5	3.78	1.19	1.055	17.721	1.414	285.375	3.329	1	0	1	1	1	1
31242	214	184	1	58	3	5	2	11	11	5	67592.1814	69682.29123	2	52	2	1	1	0.32	NA	0.32	NA	2	NA	1	1	0	1	2383.5	199	1.7385	2.472	27.659	2.401	502	8.605	1.595	2.148	23.999	2.923	582.875	10.769	2	2	2	3	3	3
31257	7	12	1	70	3	4	1	4	4	1.21	16029.17964	17169.55335	2	50	1	1	1	0.44	NA	0.45	NA	2	NA	1	2	0	1	2495.5	9.5	1.93	2.945	26.43	1.5775	409.5	18.36	2.261	3.109	23.999	1.414	387	10.769	3	3	2	1	2	3
31261	222	106	2	49	4	4	2	9	9	3.48	28544.04334	29138.38968	1	46	2	1	1	NA	NA	NA	NA	2	NA	1	2	0	1	1736	164	1.771	2.4265	28.5825	2.3025	375	8.38	1.595	2.148	35.019	2.923	387	10.769	2	2	3	3	2	3
31262	104	83	1	52	1	1	2	10	10	2.43	24368.21112	26377.00369	2	55	2	1	1	0.43	NA	0.31	NA	1	3	2	2	0	1	1484	93.5	0.898	1.155	12.063	0.8515	247	2.39	0.793	1.055	11.772	0.92	285.375	1.726	0	0	0	0	1	0
31263	3	3	2	78	4	1	1	5	5	1.74	19373.06753	19353.64823	2	49	2	1	1	0.52	NA	0.48	NA	1	3	2	1	1	1	721	3	0.7735	0.9755	15.351	1.777	222	5.625	0.793	1.055	17.721	1.937	187.5	5.556	0	0	1	2	0	2
31266	651	453	1	62	3	3	1	5	5	2.04	62773.44135	66881.44387	2	50	2	0	0	NA	NA	NA	NA	1	3	2	2	0	1	2853.5	552	1.7325	2.7765	20.9325	0.9905	343	2.455	1.595	3.109	23.999	0.92	387	1.726	2	3	2	0	2	0
31268	712	716	2	40	3	3	1	2	2	0.38	41274.64959	40810.26336	2	49	2	1	1	0.44	NA	0.46	NA	1	1	3	2	0	1	1246	714	0.997	1.5915	8.2355	0.843	489	1.39	0.793	1.602	11.772	0.92	582.875	1.726	0	1	0	0	3	0
31273	287	218	1	62	3	2	2	8	8	3.9	57262.75794	61025.73258	1	48	2	1	1	0.2	NA	0.38	NA	2	NA	1	2	0	1	2280.5	252.5	1.671	2.0915	26.59	2.193	325.5	7	1.595	2.148	23.999	1.937	285.375	5.556	2	2	2	2	1	2
31274	712	712	1	56	3	3	1	4	4	1.88	88953.82822	91704.4906	1	53	2	1	4	0.28	NA	0.23	NA	1	1	3	2	0	1	1479	712	1.126	1.946	12.404	0.677	124	2.8	1.19	2.148	11.772	0.92	187.5	3.329	1	2	0	0	0	1
31277	137	175	2	61	3	5	2	11	11	5	77071.58309	77927.55076	2	47	2	1	1	0.39	NA	0.38	NA	2	NA	1	2	0	1	2267	156	1.712	1.944	34.205	2.568	229.5	17.87	1.595	2.148	35.019	2.923	187.5	10.769	2	2	3	3	0	3
31278	154	306	1	65	1	1	2	9	9	4.17	8128.857692	8405.007132	2	54	2	1	1	0.41	NA	0.35	NA	1	1	3	2	0	2	768	230	0.4095	0.6665	5.0955	0.568	211.5	1.17	0.793	1.055	11.772	0.92	187.5	1.726	0	0	0	0	0	0
31279	12	14	2	76	3	2	1	4	4	1.17	51126.28235	51723.50497	1	55	2	1	2	0.27	NA	0.34	NA	2	NA	1	1	0	2	2788	13	1.2285	1.692	21.5545	1.2655	274	4.105	1.19	1.602	23.999	1.414	285.375	3.329	1	1	2	1	1	1
31280	4	2	2	60	3	3	1	5	5	2.3	53648.09851	54376.27033	1	44	2	1	1	0.33	NA	0.3	NA	1	3	2	2	0	1	1361	3	0.9355	0.7685	17.9915	1.4605	300.5	0.62	0.793	1.055	17.721	1.414	285.375	1.726	0	0	1	1	1	0
31284	123	47	1	80	3	5	2	11	11	5	20926.03518	21315.10071	2	44	2	1	4	NA	NA	0.35	NA	1	3	2	2	0	1	1532.5	85	1.5105	0.9905	17.325	1.345	229	1.675	1.595	1.055	17.721	1.414	187.5	1.726	2	0	1	1	0	0
31285	0	0	2	57	3	5	2	7	7	3.57	95070.18431	93147.43328	2	49	2	1	1	0.18	NA	0.28	NA	2	NA	1	2	0	1	1931	0	0.96	1.5475	20.1805	1.667	281.5	7.855	0.793	1.602	17.721	1.937	285.375	10.769	0	1	1	2	1	3
31291	11	11	1	52	4	4	2	9	9	4.29	24459.92099	25412.96681	1	52	2	4	1	0.31	0.5	0.6	0.6	2	NA	1	2	0	2	2318	11	0.934	2.153	42.197	2.868	214	4.01	0.793	2.148	35.019	2.923	187.5	3.329	0	2	3	3	0	1
31294	52	52	2	73	3	4	2	7	7	3.12	48241.27596	50775.82287	1	48	2	0	0	NA	NA	NA	NA	2	NA	1	2	0	1	958	52	1.258	2.268	18.269	1.725	271	8.99	1.19	2.148	17.721	1.937	285.375	10.769	1	2	1	2	1	3
31297	153	92	2	85	3	3	2	11	11	5	33862.69564	36879.87211	1	46	2	1	4	0.52	0.8	0.62	0.7	1	3	2	1	1	1	1294	122.5	1.1545	1.687	18.317	1.425	272	5.89	1.19	1.602	17.721	1.414	285.375	5.556	1	1	1	1	1	2
31301	0	98	1	66	1	2	1	6	6	2.07	7101.447409	7342.694186	1	57	2	1	1	0.26	NA	0.34	NA	2	NA	1	1	0	2	1808	49	1.6015	1.52	23.557	1.609	299.5	4.71	1.595	1.602	23.999	1.414	285.375	5.556	2	1	2	1	1	2
31304	74	112	1	53	1	1	1	13	13	NA	19361.65138	20579.81002	2	57	2	4	4	0.4	NA	0.38	NA	1	1	3	2	0	1	1882	93	2.0835	2.93	33.7175	3.677	476.5	12.37	2.261	3.109	35.019	2.923	582.875	10.769	3	3	3	3	3	3
31307	101	95	2	77	3	3	2	9	9	4.17	53574.87861	52882.08481	2	49	1	0	0	NA	NA	NA	NA	2	NA	1	2	0	3	1137	98	2.1205	2.9305	24.1255	2.445	684.5	15.565	2.261	3.109	23.999	2.923	582.875	10.769	3	3	2	3	3	3
31308	31	98	1	59	4	4	2	8	8	3.66	32380.32423	32455.94806	1	51	2	4	1	0.28	NA	0.37	NA	1	1	3	2	0	1	3025	64.5	1.3345	1.8065	33.9775	2.8045	315	5.535	1.19	1.602	35.019	2.923	285.375	5.556	1	1	3	3	1	2
31309	0	36	1	60	1	1	1	3	3	0.75	10976.22813	10859.41999	1	48	2	1	1	0.37	NA	0.18	NA	1	3	2	2	0	1	1182	18	0.9605	1.06	12.437	0.5335	247.5	2.805	0.793	1.055	11.772	0.92	285.375	3.329	0	0	0	0	1	1
31311	201	101	1	71	3	3	1	5	5	1.52	39086.24089	39311.34437	2	44	1	1	1	0.63	0.7	NA	NA	1	3	2	2	1	2	1709.5	151	2.27	3.647	30.8615	4.2285	556.5	16.925	2.261	3.109	35.019	2.923	582.875	10.769	3	3	3	3	3	3
31323	409	381	1	83	3	1	1	99	99	NA	22721.65171	25870.41953	1	54	2	4	4	0.29	NA	0.33	NA	1	3	2	2	0	1	1121.5	395	0.751	2.099	11.4615	1.093	195.5	2.395	0.793	2.148	11.772	0.92	187.5	1.726	0	2	0	0	0	0
31324	92	0	2	47	4	4	2	8	8	3.9	29888.84294	30436.23955	1	47	2	1	1	0.4	NA	0.22	NA	2	NA	1	2	0	2	2196	46	1.541	1.566	26.316	1.9375	246	6.635	1.595	1.602	23.999	1.937	285.375	5.556	2	1	2	2	1	2
31332	102	77	1	68	4	2	1	6	6	2.49	7775.480849	8491.163498	1	51	2	1	1	0.37	NA	0.38	NA	1	3	2	2	0	1	2343.5	89.5	1.7615	1.7925	26.6515	2.082	323	6.915	1.595	1.602	23.999	1.937	285.375	5.556	2	1	2	2	1	2
31334	75	116	2	55	4	5	1	1	1	0.31	34121.65595	34746.57405	1	56	2	2	2	0.38	NA	0.4	NA	2	NA	1	2	0	2	1178.5	95.5	0.4805	0.556	3.0575	0.374	190	0.575	0.793	1.055	11.772	0.92	187.5	1.726	0	0	0	0	0	0
31337	378	259	1	54	3	4	2	11	11	5	80151.79799	82142.50666	2	44	2	1	1	0.4	NA	0.47	NA	1	3	2	2	0	1	2994	318.5	4.3585	6.1585	47.5445	4.333	846.5	23.745	2.261	3.109	35.019	2.923	582.875	10.769	3	3	3	3	3	3
31339	0	0	2	85	5	2	2	10	10	4.46	29662.46705	31596.36511	2	54	2	1	4	0.37	NA	0.24	NA	2	NA	1	1	0	2	1251	0	0.9055	1.163	10.9155	1.256	269.5	1.185	0.793	1.055	11.772	1.414	285.375	1.726	0	0	0	1	1	0
31343	237	42	2	61	3	4	2	11	11	5	52901.78689	55785.31321	2	52	1	1	2	0.35	0.3	0.27	2	2	NA	1	2	0	1	1571	139.5	1.68	1.8885	24.848	1.6375	523	6.1	1.595	2.148	23.999	1.414	582.875	5.556	2	2	2	1	3	2
31344	156	7	2	55	3	5	2	11	11	5	75992.48831	77690.95336	2	52	2	1	1	0.27	NA	0.35	NA	2	NA	1	2	0	1	1435.5	81.5	1.2155	1.8805	22.269	1.7905	361	11.75	1.19	2.148	23.999	1.937	387	10.769	1	2	2	2	2	3
31345	100	94	2	67	3	2	1	6	6	2.5	74588.85874	75417.25293	1	46	2	1	1	0.22	NA	0.28	NA	1	1	3	1	0	1	950.5	97	0.822	0.5805	10.1295	0.848	295	0.65	0.793	1.055	11.772	0.92	285.375	1.726	0	0	0	0	1	0
31348	96	3	1	62	4	2	2	11	11	5	12164.19791	12460.76689	1	49	2	1	2	0.54	NA	0.47	NA	1	2	3	2	0	2	1111.5	49.5	1.663	2.455	30.4715	2.8945	411.5	11.045	1.595	2.148	35.019	2.923	387	10.769	2	2	3	3	2	3
31353	351	299	1	53	3	3	2	8	8	1.49	29577.90931	29222.69084	2	44	2	0	0	NA	NA	NA	NA	1	1	3	2	0	3	1728	325	0.9865	1.682	15.453	1.4765	324	2.315	0.793	1.602	17.721	1.414	285.375	1.726	0	1	1	1	1	0
31358	30	30	2	62	4	4	1	3	3	0.72	13659.25539	14226.29732	2	51	1	4	2	0.41	NA	0.44	NA	2	NA	1	2	0	2	1742	30	2.311	1.802	23.3045	1.754	329	4.52	2.261	1.602	23.999	1.937	285.375	5.556	3	1	2	2	1	2
31367	5	38	2	85	3	3	1	6	6	2.2	30217.1497	37715.68988	2	53	2	3	3	0.49	NA	NA	NA	2	NA	1	1	1	1	818.5	21.5	1.0195	0.9795	10.8915	1.115	229	4.575	1.19	1.055	11.772	0.92	187.5	5.556	1	0	0	0	0	2
31372	86	47	2	48	4	4	2	9	7	3.66	32443.06229	33037.23794	1	50	2	4	4	0.43	NA	0.34	NA	1	1	3	2	0	1	2114	66.5	1.5995	1.473	24.562	1.9015	384	4.825	1.595	1.602	23.999	1.937	387	5.556	2	1	2	2	2	2
31379	1	163	2	79	4	2	1	2	2	0.75	21390.72977	23028.69438	1	50	2	1	2	0.7	0.7	0.65	2	2	NA	1	1	0	1	1630.5	82	1.537	1.999	25.4275	2.8565	345.5	8.585	1.595	2.148	23.999	2.923	387	10.769	2	2	2	3	2	3
31380	120	43	1	69	4	2	2	7	7	2.02	12164.19791	12460.76689	1	49	2	1	1	0.29	NA	0.4	NA	1	1	3	2	0	1	1458.5	81.5	0.805	1.089	15.0745	1.036	231.5	2.61	0.793	1.055	17.721	0.92	187.5	3.329	0	0	1	0	0	1
31382	201	59	1	61	4	4	2	11	11	5	10341.92845	11293.83598	2	57	2	1	1	0.64	0.6	0.54	0.6	2	NA	1	2	0	1	2266	130	1.5875	1.7705	19.269	2.424	284	3.815	1.595	1.602	17.721	2.923	285.375	3.329	2	1	1	3	1	1
31386	308	284	2	45	3	2	1	6	6	1.81	40742.21747	41321.91989	2	50	2	4	1	0.27	NA	0.35	NA	1	1	3	2	0	1	1127.5	296	1.4335	1.741	17.5335	1.473	372	1.165	1.595	1.602	17.721	1.414	387	1.726	2	1	1	1	2	0
31387	0	45	2	40	4	3	1	3	3	0.48	27910.42737	28147.23585	1	50	2	1	1	0.49	NA	0.48	NA	1	1	3	2	0	1	886	22.5	0.8125	0.908	11.123	0.751	202	1.895	0.793	1.055	11.772	0.92	187.5	1.726	0	0	0	0	0	0
31388	143	2	2	60	3	3	1	5	5	2.4	63114.70296	73135.45547	1	45	1	1	1	0.44	NA	0.41	NA	2	NA	1	1	0	1	1456	72.5	1.096	1.451	11.7975	1.3955	231.5	1.88	1.19	1.602	11.772	1.414	187.5	1.726	1	1	0	1	0	0
31393	101	103	1	70	4	1	1	2	2	0.7	15287.95116	15011.24428	2	55	1	0	0	NA	NA	NA	NA	2	NA	1	1	0	3	1444	102	1.296	1.477	19.465	1.763	306.5	1.95	1.19	1.602	17.721	1.937	285.375	1.726	1	1	1	2	1	0
31396	284	414	2	55	1	4	2	8	8	3.51	15152.43255	15712.84831	1	44	2	1	1	0.48	NA	0.5	NA	2	NA	1	2	0	1	1794	349	1.4915	2.005	22.844	1.753	301.5	6.33	1.595	2.148	23.999	1.937	285.375	5.556	2	2	2	2	1	2
31399	0	231	1	59	3	4	2	7	7	3.67	89650.90557	91877.54102	2	46	2	1	1	0.42	NA	0.44	NA	1	1	3	2	0	1	1969.5	115.5	2.0125	2.6215	26.014	2.239	367	11.565	2.261	3.109	23.999	1.937	387	10.769	3	3	2	2	2	3
31400	77	189	2	78	3	4	1	99	99	NA	62215.22325	71958.60602	1	56	2	0	0	NA	NA	NA	NA	1	1	3	1	0	2	1203	133	0.9525	1.169	10.619	0.808	216.5	1.765	0.793	1.055	11.772	0.92	187.5	1.726	0	0	0	0	0	0
31407	414	185	2	64	4	5	2	11	11	4.13	12128.37201	12631.86179	1	51	1	1	1	0.65	0.6	0.6	0.6	1	1	3	2	0	1	2297	299.5	1.58	2.3405	34.079	2.557	274.5	7.91	1.595	2.148	35.019	2.923	285.375	10.769	2	2	3	3	1	3
31410	29	27	1	42	3	5	2	11	11	3.54	99218.01162	102931.2552	1	50	2	1	1	0.25	NA	0.43	NA	2	NA	1	2	0	1	2570	28	2.21	2.4415	28.865	1.9205	628.5	3.99	2.261	2.148	35.019	1.937	582.875	3.329	3	2	3	2	3	1
31425	56	30	2	63	3	4	2	9	9	4.73	70166.29739	70945.574	2	46	2	1	1	0.5	NA	0.5	NA	2	NA	1	2	0	1	1349.5	43	1.2045	1.0405	15.416	1.252	220	1.885	1.19	1.055	17.721	1.414	187.5	1.726	1	0	1	1	0	0
31429	0	29	1	40	4	2	2	10	10	2.61	23310.38719	24064.31752	2	51	2	1	1	0.75	0.8	0.68	0.7	2	NA	1	2	1	1	2377	14.5	2.962	1.7525	38.3445	2.589	305.5	3.64	2.261	1.602	35.019	2.923	285.375	3.329	3	1	3	3	1	1
31432	24	113	2	45	3	5	2	11	11	5	106827.4882	108347.4878	1	46	2	1	1	0.2	NA	0.25	NA	2	NA	1	2	0	1	1092.5	68.5	0.541	0.932	22.1525	1.2185	170	3.255	0.793	1.055	23.999	1.414	187.5	3.329	0	0	2	1	0	1
31434	353	77	1	57	3	1	1	4	4	1.18	34454.94382	35402.11643	1	50	2	1	0	NA	NA	NA	NA	1	1	3	1	0	1	1888	215	1.4765	1.7595	17.2205	0.577	295.5	3.775	1.595	1.602	17.721	0.92	285.375	3.329	2	1	1	0	1	1
31437	145	307	2	59	5	4	1	5	5	1.39	39024.12001	39220.17267	2	50	2	1	1	0.2	0.3	0.43	0.1	1	1	3	2	0	1	2788.5	226	1.981	2.3265	32.4675	2.2755	550.5	4.2	2.261	2.148	35.019	1.937	582.875	3.329	3	2	3	2	3	1
31441	101	101	1	62	4	4	2	9	9	4.24	8756.927856	9562.946344	2	51	1	4	4	0.46	NA	0.46	NA	2	NA	1	2	0	1	949	101	0.773	0.919	10.351	0.92	134	3.63	0.793	1.055	11.772	0.92	187.5	3.329	0	0	0	0	0	1
31442	237	150	1	67	1	4	2	7	7	1.8	15623.1843	14680.50148	2	55	2	1	1	0.5	NA	0.54	NA	1	3	2	2	0	1	2265	193.5	1.1585	1.352	16.6635	1.7215	187	3.79	1.19	1.602	17.721	1.937	187.5	3.329	1	1	1	2	0	1
31447	107	136	1	85	3	3	1	2	2	0.71	9866.367972	10175.46402	2	44	2	0	0	NA	NA	NA	NA	2	NA	1	2	0	2	1852	121.5	2.837	3.5955	35.9985	3.6695	685.5	16.205	2.261	3.109	35.019	2.923	582.875	10.769	3	3	3	3	3	3
31452	274	157	2	54	4	5	2	9	7	3.2	28039.9768	28371.56439	1	55	2	1	1	0.37	NA	0.31	NA	1	1	3	2	0	1	1561	215.5	0.654	1.0875	15.743	1.37	214.5	2.265	0.793	1.055	17.721	1.414	187.5	1.726	0	0	1	1	0	0
31454	56	107	1	75	2	1	1	2	2	0.43	16026.56593	15919.81402	2	49	1	1	1	0.58	NA	0.53	NA	1	3	2	2	0	1	1495.5	81.5	1.201	1.2585	24.653	1.2345	288	2.615	1.19	1.055	23.999	1.414	285.375	3.329	1	0	2	1	1	1
31457	133	177	2	61	1	3	2	8	8	4.7	17069.94045	14113.54904	1	57	2	1	1	0.48	NA	0.24	NA	2	NA	1	2	0	2	2002	155	1.4015	2.4005	23.0415	2.623	513.5	8.415	1.595	2.148	23.999	2.923	582.875	10.769	2	2	2	3	3	3
31463	0	0	1	48	4	3	2	8	8	3.98	25524.81409	26584.65761	2	50	2	1	1	0.59	NA	0.51	NA	1	1	3	2	0	1	452	0	0.3245	0.4715	7.22	0.3755	72.5	0.655	0.793	1.055	11.772	0.92	187.5	1.726	0	0	0	0	0	0
31464	151	96	1	64	3	5	2	11	11	5	51549.56345	54937.10026	1	44	2	1	1	0.29	NA	0.22	NA	1	1	3	2	0	1	1770	123.5	1.288	1.519	16.192	1.2095	343	3.97	1.19	1.602	17.721	1.414	387	3.329	1	1	1	1	2	1
31469	311	254	2	74	3	5	2	11	11	5	42824.02906	49530.60159	2	52	2	1	1	0.35	NA	0.39	NA	1	3	2	2	0	1	2203.5	282.5	1.5125	2.675	28.177	2.2305	467	6.92	1.595	3.109	23.999	1.937	582.875	5.556	2	3	2	2	3	2
31471	145	77	2	49	4	2	2	7	7	3.27	27793.82772	28267.81046	1	52	1	1	1	0.41	NA	0.34	NA	1	1	3	2	0	1	2076.5	111	1.3195	2.0195	26.563	1.5835	451.5	3.01	1.19	2.148	23.999	1.414	387	3.329	1	2	2	1	2	1
31472	496	567	1	76	3	4	1	4	4	1.43	46474.07114	49780.40436	1	46	2	1	1	NA	NA	NA	NA	1	3	2	2	0	2	2572	531.5	1.679	3.825	28.969	1.4325	351	14.375	1.595	3.109	35.019	1.414	387	10.769	2	3	3	1	2	3
31483	479	472	1	50	3	4	2	11	11	5	98473.73276	100919.4984	2	47	2	1	4	0.2	NA	0.15	NA	2	NA	1	2	0	1	1907.5	475.5	1.826	2.546	20.8515	1.487	438	2.94	1.595	3.109	23.999	1.414	387	3.329	2	3	2	1	2	1
31486	755	707	1	50	3	2	2	8	8	3.9	87029.44548	89720.6014	1	54	2	1	4	0.32	NA	0.39	NA	1	1	3	2	0	2	2262	731	1.87	3.6975	25.0885	1.8735	265.5	7.405	2.261	3.109	23.999	1.937	285.375	10.769	3	3	2	2	1	3
31491	51	240	2	46	4	4	2	9	9	5	26057.45376	25599.21534	2	50	2	1	1	0.44	NA	0.55	NA	2	NA	1	2	0	2	2730.5	145.5	1.6175	2.2945	23.64	1.7395	364.5	4.95	1.595	2.148	23.999	1.937	387	5.556	2	2	2	2	2	2
31496	316	284	2	51	1	4	1	77	77	NA	14957.63717	15389.44146	2	58	2	1	1	0.23	NA	0.21	NA	2	NA	1	2	0	1	2207.5	300	1.3305	2.022	21.395	1.6125	339	2.15	1.19	2.148	23.999	1.414	387	1.726	1	2	2	1	2	0
31497	358	193	2	50	3	3	1	4	4	1.88	96707.19957	98868.64739	1	47	2	1	1	0.33	0	0.32	0	1	2	3	2	0	1	2126.5	275.5	0.9385	1.208	12.461	0.5375	273.5	2.8	0.793	1.055	11.772	0.92	285.375	3.329	0	0	0	0	1	1
31498	286	286	2	63	1	1	1	3	3	1.33	6781.421795	6169.674027	2	57	2	1	1	0.43	NA	0.42	NA	2	NA	1	2	0	1	1864	286	1.393	2.285	19.629	1.286	309	6.04	1.595	2.148	17.721	1.414	285.375	5.556	2	2	1	1	1	2
31503	247	233	1	47	3	4	1	5	5	1.49	101272.9033	103627.468	1	46	2	1	1	0.36	NA	0.38	NA	2	NA	1	2	0	1	2149.5	240	1.7825	1.8315	25.0405	1.298	480.5	1.61	1.595	1.602	23.999	1.414	582.875	1.726	2	1	2	1	3	0
31504	328	229	1	46	3	5	2	11	11	5	67429.86151	69953.43052	2	56	2	1	1	0.48	NA	0.41	NA	1	3	2	2	0	1	2211	278.5	1.8615	1.785	31.834	2.1275	337.5	3.535	2.261	1.602	35.019	1.937	387	3.329	3	1	3	2	2	1
31506	0	0	1	73	3	1	1	4	4	1.29	39086.24089	39311.34437	2	44	2	4	1	0.45	NA	0.41	NA	1	3	2	2	0	1	1136	0	0.98	1.495	12.255	1.8345	257.5	6.61	0.793	1.602	11.772	1.937	285.375	5.556	0	1	0	2	1	2
31508	871	615	1	73	3	2	2	7	7	1.47	14622.02826	14524.63188	1	48	2	1	1	0.38	NA	0.26	NA	1	1	3	2	0	1	2376	743	1.3475	3.355	17.55	1.1435	320.5	4.54	1.19	3.109	17.721	0.92	285.375	5.556	1	3	1	0	1	2
31512	59	2	1	51	1	1	1	3	3	0.57	20993.11263	22723.67908	1	50	2	1	4	0.37	0.2	0.48	0.5	1	3	2	2	0	1	3086.5	30.5	2.0475	3.5135	29.7125	4.417	866.5	15.43	2.261	3.109	35.019	2.923	582.875	10.769	3	3	3	3	3	3
31513	150	150	1	65	4	3	1	6	6	2.27	7764.793921	7954.103317	2	52	2	1	1	0.45	NA	0.4	NA	1	3	2	2	0	1	1648	150	1.232	2.037	20.023	1.782	293	8.34	1.19	2.148	17.721	1.937	285.375	10.769	1	2	1	2	1	3
31517	174	489	2	51	3	3	1	5	5	1.09	54151.48814	55177.48504	1	56	2	1	1	0.38	NA	0.31	NA	2	NA	1	2	0	1	1807	331.5	1.0195	1.325	15.185	1.192	333	2.89	1.19	1.055	17.721	1.414	285.375	3.329	1	0	1	1	1	1
31518	26	86	2	40	5	4	2	7	6	2.35	95234.43867	97927.57005	2	48	2	1	1	0.23	NA	0.26	NA	2	NA	1	2	0	1	1506	56	1.2595	1.364	14.5145	1.176	338	2.225	1.19	1.602	11.772	0.92	387	1.726	1	1	0	0	2	0
31519	708	393	2	57	3	3	2	11	11	5	110711.9763	112518.287	2	47	1	1	1	0.51	NA	0.52	NA	1	3	2	2	0	1	1207.5	550.5	1.0875	1.9505	20.5605	1.005	205	2.3	1.19	2.148	17.721	0.92	187.5	1.726	1	2	1	0	0	0
31520	9	8	1	53	4	2	1	3	3	1.22	25858.3804	25918.77232	2	49	2	1	1	0.43	NA	0.39	NA	2	NA	1	2	0	2	1693.5	8.5	1.447	2.2515	20.2325	1.647	240	11.735	1.595	2.148	17.721	1.414	187.5	10.769	2	2	1	1	0	3
31524	61	80	2	52	3	3	1	99	99	NA	90663.16298	92380.93894	1	45	2	1	1	0.47	NA	0.46	NA	2	NA	1	2	0	2	1959	70.5	1.716	1.3015	13.271	0.772	449.5	0.975	1.595	1.055	11.772	0.92	387	1.726	2	0	0	0	2	0
31527	95	95	1	59	3	4	1	5	5	2.35	63454.0126	65416.16048	2	56	2	1	1	0.32	NA	0.34	NA	1	1	3	2	0	1	1177	95	0.176	0.473	4.432	0.286	55	0.77	0.793	1.055	11.772	0.92	187.5	1.726	0	0	0	0	0	0
31529	518	238	2	42	3	3	2	10	10	4.22	110383.2901	111953.8835	2	47	2	1	1	0.4	NA	0.4	NA	1	1	3	2	0	1	1135	378	1.708	1.8915	18.1	2.067	427.5	9.295	1.595	2.148	17.721	1.937	387	10.769	2	2	1	2	2	3
31531	146	321	2	80	3	4	1	12	12	NA	38509.29775	43740.75401	2	55	2	1	1	0.29	NA	0.35	NA	2	NA	1	2	0	2	1413.5	233.5	1.8835	2.23	23.618	2.107	299.5	7.52	2.261	2.148	23.999	1.937	285.375	10.769	3	2	2	2	1	3
31546	0	0	2	80	3	2	1	2	2	0.47	28410.48121	32775.89993	1	45	2	0	0	0.16	NA	NA	NA	1	1	3	2	0	2	954	0	0.8015	1.0235	9.4535	0.6795	175	1.585	0.793	1.055	11.772	0.92	187.5	1.726	0	0	0	0	0	0
31548	327	154	1	69	1	1	1	4	4	1.84	10415.4562	10769.28481	2	55	2	1	1	0.3	NA	0.33	NA	1	1	3	1	0	2	2396.5	240.5	1.6455	2.1385	24.1945	2.5245	495.5	6.105	1.595	2.148	23.999	2.923	582.875	5.556	2	2	2	3	3	2
31551	426	258	2	53	3	4	1	3	3	1.51	107145.5864	108893.71	1	46	2	1	1	0.27	NA	0.37	NA	1	3	2	2	0	1	1215	342	0.882	1.9025	16.4225	1.634	461.5	5.335	0.793	2.148	17.721	1.414	387	5.556	0	2	1	1	2	2
31553	0	0	1	48	1	3	2	7	7	2	20256.87849	20898.45509	1	58	2	1	1	0.3	NA	0.37	NA	1	3	2	2	0	1	3440	0	1.734	2.176	33.9795	2.8465	425.5	12.04	1.595	2.148	35.019	2.923	387	10.769	2	2	3	3	2	3
31555	411	296	1	43	3	3	2	8	8	4.85	101272.9033	104791.7306	1	46	2	1	1	0.25	NA	0.32	NA	1	3	2	2	0	1	3575	353.5	2.411	4.0025	31.5125	1.805	718	6.195	2.261	3.109	35.019	1.937	582.875	5.556	3	3	3	2	3	2
31559	95	95	2	66	3	3	2	8	8	3.21	63157.80538	62457.66635	1	55	1	2	2	NA	NA	NA	NA	2	NA	1	2	0	2	1953	95	2.09	1.909	25.507	2.135	379	5.45	2.261	2.148	23.999	1.937	387	5.556	3	2	2	2	2	2
31563	220	142	2	61	3	3	2	8	8	3.64	66182.6286	76869.16811	2	49	2	1	1	0.5	0.5	0.61	0.7	1	3	2	1	0	2	1246.5	181	1.093	1.1625	10.1705	0.9775	254.5	1.21	1.19	1.055	11.772	0.92	285.375	1.726	1	0	0	0	1	0
31567	162	186	1	55	3	5	2	11	11	5	67592.1814	69682.29123	2	52	2	1	1	0.41	NA	0.42	NA	2	NA	1	2	0	1	2426.5	174	1.355	2.383	27.244	1.9675	281.5	13.365	1.19	2.148	23.999	1.937	285.375	10.769	1	2	2	2	1	3
31569	159	77	2	62	3	3	2	11	11	5	67322.2285	68236.00087	1	47	1	1	1	0.33	NA	0.31	NA	1	3	2	2	0	2	1662	118	1.726	2.867	18.8695	2.542	435.5	10.235	1.595	3.109	17.721	2.923	387	10.769	2	3	1	3	2	3
31570	190	108	1	52	3	4	2	11	11	3.76	89650.90557	90856.75836	2	46	2	1	1	0.42	NA	0.24	NA	2	NA	1	2	0	1	2152.5	149	1.808	2.401	19.9795	1.19	431	5.79	1.595	2.148	17.721	1.414	387	5.556	2	2	1	1	2	2
31577	315	290	2	52	3	4	2	7	7	3.57	90113.00487	91583.23502	2	44	2	1	1	0.49	NA	0.4	NA	1	1	3	2	0	1	1471.5	302.5	1.052	2.013	23.226	1.8815	249.5	4.4	1.19	2.148	23.999	1.937	285.375	5.556	1	2	2	2	1	2
31585	3	3	2	40	1	4	1	6	6	1.16	17702.00441	18213.03442	1	54	2	1	1	0.34	NA	0.46	NA	2	NA	1	2	0	2	1428	3	0.678	0.662	74.653	7.385	126	1.12	0.793	1.055	35.019	2.923	187.5	1.726	0	0	3	3	0	0
31587	129	129	1	70	1	1	1	4	4	0.93	6434.403938	9341.569816	1	56	2	1	1	0.45	NA	0.44	NA	1	3	2	2	0	1	2635	129	1.578	1.617	29.941	2.253	426	5.78	1.595	1.602	35.019	1.937	387	5.556	2	1	3	2	2	2
31590	14	182	1	49	1	2	1	4	4	0.95	19361.65138	19974.87432	2	57	2	4	4	0.25	NA	0.17	NA	2	NA	1	2	0	1	2936.5	98	2.029	2.8585	37.6335	3.429	545.5	7.07	2.261	3.109	35.019	2.923	582.875	5.556	3	3	3	3	3	2
31591	142	142	1	51	4	5	2	11	11	3.88	20960.98279	21638.92608	1	44	2	2	4	0.46	0.6	0.64	0.7	1	2	3	2	0	1	1813.5	142	1.287	1.5205	23.663	1.5355	280	2.41	1.19	1.602	23.999	1.414	285.375	1.726	1	1	2	1	1	0
31592	0	10	2	62	1	1	1	6	6	0.93	8476.777244	7379.33406	2	57	2	1	1	0.33	NA	0.43	NA	2	NA	1	2	0	1	1354	5	1.44	1.419	20.4175	2.396	565	1.02	1.595	1.602	17.721	2.923	582.875	1.726	2	1	1	3	3	0
31593	202	180	2	58	1	3	2	11	11	5	23957.75172	24649.37565	1	57	2	1	1	0.4	NA	0.32	NA	1	2	3	2	0	2	831	191	0.575	0.8225	6.908	0.471	170.5	1.03	0.793	1.055	11.772	0.92	187.5	1.726	0	0	0	0	0	0
31599	215	405	1	42	3	5	2	11	11	2.9	112523.4873	112247.0623	1	49	2	1	1	0.18	NA	0.26	NA	2	NA	1	2	0	2	2951	310	2.6295	3.963	35.0305	2.172	599	8.155	2.261	3.109	35.019	1.937	582.875	10.769	3	3	3	2	3	3
31601	101	99	2	82	3	4	2	7	7	3.12	30304.45868	34421.29433	1	47	2	1	1	0.52	NA	0.44	NA	2	NA	1	1	0	2	1991	100	1.388	2.5095	24.519	2.394	338	9.18	1.595	2.148	23.999	2.923	387	10.769	2	2	2	3	2	3
31603	210	207	1	79	3	2	1	2	2	0.84	15485.90387	15809.6937	1	45	2	1	1	0.28	NA	0.24	NA	1	3	2	2	0	1	1057.5	208.5	0.582	1.3115	7.915	0.706	100.5	3.945	0.793	1.055	11.772	0.92	187.5	3.329	0	0	0	0	0	1
31606	201	202	2	78	3	3	1	4	4	1.21	38216.03605	38568.3478	2	50	2	1	1	0.54	NA	0.58	NA	1	3	2	1	0	2	1733	201.5	1.4275	1.546	23.0555	1.6015	325.5	3.06	1.595	1.602	23.999	1.414	285.375	3.329	2	1	2	1	1	1
31608	0	2	1	40	4	5	1	3	3	0.6	25524.81409	26584.65761	2	50	2	1	1	0.57	0.7	0.6	0.7	2	NA	1	2	0	1	2086	1	1.3155	1.733	21.69	2.076	317.5	3.935	1.19	1.602	23.999	1.937	285.375	3.329	1	1	2	2	1	1
31609	0	0	1	44	1	2	2	8	8	1.49	20256.87849	21102.01293	2	58	1	4	4	0.31	NA	0.31	NA	1	3	2	2	0	1	1808	0	2.146	1.9765	21.46	2.1405	354	3.155	2.261	2.148	23.999	1.937	387	3.329	3	2	2	2	2	1
31610	10	7	1	85	3	4	1	5	5	1.82	21792.40106	22475.11885	2	50	2	1	1	0.47	NA	0.35	NA	1	3	2	2	0	1	2493.5	8.5	1.438	2.551	24.0265	2.057	357	13.26	1.595	3.109	23.999	1.937	387	10.769	2	3	2	2	2	3
31615	359	305	2	47	1	4	2	8	8	1.78	18093.42862	18615.75845	1	53	1	1	1	0.46	NA	0.49	NA	1	3	2	2	0	1	2362	332	1.6185	1.995	22.561	1.4515	413.5	2.51	1.595	2.148	23.999	1.414	387	1.726	2	2	2	1	2	0
31620	626	230	2	53	2	4	1	5	5	1.37	152162.4216	155045.4111	1	57	2	1	1	0.43	NA	0.43	NA	2	NA	1	2	0	2	1568	428	1.1825	2.587	25.227	1.413	260.5	14.14	1.19	3.109	23.999	1.414	285.375	10.769	1	3	2	1	1	3
31622	2	0	2	71	4	3	2	7	7	3.03	19123.16005	19103.99126	2	50	2	1	1	0.67	0.7	0.67	0.7	2	NA	1	2	1	1	805.5	1	0.63	0.5675	9.012	0.6915	171.5	0.42	0.793	1.055	11.772	0.92	187.5	1.726	0	0	0	0	0	0
31625	73	73	1	63	1	1	1	5	5	1.74	4329.095591	4476.161435	2	58	2	4	4	0.6	0.5	0.6	0.5	1	1	3	2	0	1	2273	73	2.144	1.835	22.613	1.738	346	11.12	2.261	1.602	23.999	1.937	387	10.769	3	1	2	2	2	3
31633	9	50	2	85	3	2	1	5	5	2.2	34989.83098	40366.20113	2	47	2	0	0	NA	NA	NA	NA	2	NA	1	1	1	1	1756.5	29.5	1.646	2.0165	18.0345	1.7955	470	4.375	1.595	2.148	17.721	1.937	582.875	5.556	2	2	1	2	3	2
31634	136	59	1	67	1	1	1	99	99	NA	8658.191181	7827.277839	2	58	2	1	1	NA	NA	NA	NA	1	3	2	2	0	1	2028.5	97.5	1.4205	1.786	16.3785	1.384	320	1.745	1.595	1.602	17.721	1.414	285.375	1.726	2	1	1	1	1	0
31636	49	7	2	72	4	1	1	6	6	2.42	19373.06753	20856.53254	2	49	2	1	1	0.28	NA	0.21	NA	1	3	2	2	0	2	1485.5	28	1.17	1.6795	11.694	1.3055	350.5	19.595	1.19	1.602	11.772	1.414	387	10.769	1	1	0	1	2	3
31640	161	142	2	44	1	2	1	3	3	0.6	19915.67058	21498.83615	2	58	2	1	1	0.4	NA	0.3	NA	1	1	3	2	0	1	4571	151.5	2.256	2.9245	34.442	3.855	446.5	11.595	2.261	3.109	35.019	2.923	387	10.769	3	3	3	3	2	3
31649	14	0	1	47	3	5	2	7	7	1.82	104643.8183	107076.7558	2	47	2	1	1	0.37	NA	0.42	NA	2	NA	1	2	0	1	3126.5	7	1.8485	3.5935	46.0035	3.286	755.5	7.415	1.595	3.109	35.019	2.923	582.875	10.769	2	3	3	3	3	3
31657	73	98	1	73	4	1	2	8	4	1.4	9547.703341	9374.893052	1	51	2	1	4	0.57	0.4	0.62	0.8	1	3	2	2	0	2	1027.5	85.5	0.88	1.183	12.9085	0.922	268	1.795	0.793	1.055	11.772	0.92	285.375	1.726	0	0	0	0	1	0
31658	0	0	2	46	4	4	2	11	7	3.57	26487.61155	26972.71661	2	51	1	4	1	0.56	NA	0.51	NA	2	NA	1	2	0	2	2122.5	0	1.4895	2.3095	28.5075	2.153	499.5	6.99	1.595	2.148	35.019	1.937	582.875	5.556	2	2	3	2	3	2
31661	55	100	1	48	4	5	2	7	7	2.49	20697.83744	21367.26979	1	51	2	1	1	0.37	NA	0.34	NA	2	NA	1	2	0	1	1459.5	77.5	1.1455	1.4695	20.498	1.5625	413	20.91	1.19	1.602	17.721	1.414	387	10.769	1	1	1	1	2	3
31662	213	195	2	44	1	3	1	4	4	0.98	17838.36543	18353.33197	1	55	2	1	1	0.43	0.3	0.33	0.3	2	NA	1	2	0	2	1524	204	0.9685	1.2415	14.5545	1.1375	240	3.07	0.793	1.055	11.772	0.92	187.5	3.329	0	0	0	0	0	1
31663	117	58	1	76	3	3	1	6	6	2.27	20073.81545	20309.20912	2	53	2	2	1	NA	NA	0.28	NA	1	3	2	2	0	2	2388	87.5	1.958	1.6185	15.4945	1.214	248.5	2.09	2.261	1.602	17.721	1.414	285.375	1.726	3	1	1	1	1	0
31668	47	0	2	85	3	4	1	4	4	1.53	30046.33999	32005.26533	2	49	2	2	4	NA	NA	NA	NA	2	NA	1	1	0	2	1444	23.5	1.021	1.741	8.045	1.118	357	3.2	1.19	1.602	11.772	0.92	387	3.329	1	1	0	0	2	1
31691	718	149	1	52	4	5	2	8	8	3.62	29142.79961	29210.86225	1	46	2	1	1	0.6	0.6	0.56	0.5	2	NA	1	2	0	2	6018	433.5	2.9585	5.7975	46.73	4.3585	864.5	7.3	2.261	3.109	35.019	2.923	582.875	5.556	3	3	3	3	3	2
31703	56	56	1	44	4	5	2	7	7	2	25865.83874	26702.42031	2	54	2	1	4	0.36	NA	0.38	NA	1	3	2	2	0	1	1750	56	1.714	2.52	20.607	1.859	491	3.58	1.595	3.109	17.721	1.937	582.875	3.329	2	3	1	2	3	1
31706	68	121	2	45	3	5	2	11	11	5	100493.4172	101923.2922	2	46	2	1	1	0.2	NA	0.23	NA	2	NA	1	2	0	1	1442.5	94.5	1.21	1.497	13.231	1.5965	335.5	3.245	1.19	1.602	11.772	1.414	285.375	3.329	1	1	0	1	1	1
31707	260	77	2	75	3	3	2	7	7	2.92	54497.38543	63032.0954	1	47	2	1	1	0.52	NA	0.33	NA	2	NA	1	2	0	1	1971	168.5	1.8645	2.517	24.5265	2.3525	689.5	10.885	2.261	2.148	23.999	2.923	582.875	10.769	3	2	2	3	3	3
31710	316	117	1	42	3	4	2	8	8	2.83	85173.88289	87154.15023	2	50	2	1	1	0.33	NA	0.26	NA	1	3	2	2	0	1	3435	216.5	3.162	4.3305	46.3035	3.1805	591	4.26	2.261	3.109	35.019	2.923	582.875	3.329	3	3	3	3	3	1
31717	29	0	2	45	2	1	1	3	3	0.46	35238.50241	36235.01079	1	45	2	1	1	0.44	NA	0.25	NA	2	NA	1	2	0	3	1288	14.5	1.0965	1.4955	15.213	1.26	295.5	4.37	1.19	1.602	17.721	1.414	285.375	5.556	1	1	1	1	1	2
31720	0	0	2	73	4	3	1	1	1	0.1	12538.8707	13136.18598	2	45	2	3	3	NA	NA	NA	NA	2	NA	1	2	1	2	1947	0	1.395	1.239	27.139	1.361	291	5.51	1.595	1.055	23.999	1.414	285.375	5.556	2	0	2	1	1	2
31721	55	4	1	62	4	4	1	6	6	3.37	9714.123141	9950.958117	2	49	2	1	4	0.64	0.6	0.63	0.7	2	NA	1	2	0	2	1549	29.5	0.623	0.8115	13.087	1.1405	228	1.375	0.793	1.055	11.772	0.92	187.5	1.726	0	0	0	0	0	0
31725	77	57	2	48	1	3	1	4	4	0.93	14957.63717	15389.44146	2	58	2	1	1	0.25	NA	0.37	NA	2	NA	1	2	0	1	2712.5	67	2.54	2.7825	26.205	2.098	462.5	3.55	2.261	3.109	23.999	1.937	387	3.329	3	3	2	2	2	1
31729	149	101	1	80	3	3	2	11	11	3.63	35369.41283	36027.01562	1	57	2	1	1	0.6	0.8	0.56	0.3	1	3	2	2	0	2	2394.5	125	3.043	3.6305	36.8325	3.3475	697	9.29	2.261	3.109	35.019	2.923	582.875	10.769	3	3	3	3	3	3
31732	71	47	1	53	4	3	2	11	11	5	25865.83874	26873.66414	2	54	2	1	1	0.45	NA	0.5	NA	1	3	2	2	0	1	1243	59	0.8935	0.7475	14.8735	0.6535	245	0.34	0.793	1.055	11.772	0.92	285.375	1.726	0	0	0	0	1	0
31733	206	181	1	79	3	5	2	7	7	2.65	39086.24089	45600.63243	2	44	2	1	0	0.2	NA	NA	NA	1	3	2	1	0	1	1515	193.5	1.2535	1.5465	20.0115	1.261	264.5	1.885	1.19	1.602	17.721	1.414	285.375	1.726	1	1	1	1	1	0
31734	85	51	1	64	1	4	2	11	11	5	7101.447409	6672.955219	2	55	1	1	0	0.51	NA	0.3	NA	1	3	2	1	0	1	1921	68	1.5885	1.945	28.4765	1.9615	459.5	4.105	1.595	2.148	35.019	1.937	387	3.329	2	2	3	2	2	1
31736	172	153	1	79	4	1	1	5	5	2.24	12708.61318	12478.59146	2	58	1	4	4	0.4	NA	0.47	NA	1	1	3	2	1	1	2688.5	162.5	1.6445	2.697	23.6745	2.281	370	10.93	1.595	3.109	23.999	1.937	387	10.769	2	3	2	2	2	3
31741	134	56	1	75	4	4	2	7	7	1.71	11928.20968	11712.31301	2	49	2	4	4	0.43	NA	0.53	NA	1	3	2	1	0	1	1800	95	1.179	1.234	14.227	1.0745	277	3.125	1.19	1.055	11.772	0.92	285.375	3.329	1	0	0	0	1	1
31744	101	101	2	65	3	2	2	8	8	3.41	65328.89009	69657.19335	2	50	1	1	1	0.18	NA	0.38	NA	2	NA	1	2	0	1	1385.5	101	1.093	1.5765	27.9115	1.929	271	3.1	1.19	1.602	23.999	1.937	285.375	3.329	1	1	2	2	1	1
31746	4	0	2	77	3	1	1	5	5	1	41045.81826	43879.5809	2	46	1	1	4	0.58	0.7	0.83	0.9	2	NA	1	1	1	2	1724	2	1.149	2.576	12.3425	1.0085	260.5	6.185	1.19	3.109	11.772	0.92	285.375	5.556	1	3	0	0	1	2
31748	852	604	1	50	3	4	1	2	2	0.5	35168.53578	35641.57146	1	46	2	1	1	0.33	NA	0.4	NA	2	NA	1	2	0	1	2696	728	1.2575	3.4025	30.799	2.4255	333	5.55	1.19	3.109	35.019	2.923	285.375	5.556	1	3	3	3	1	2
31752	231	224	1	51	1	2	2	7	7	3.03	24368.21112	25901.36272	2	55	2	0	0	0.45	NA	0.41	NA	1	1	3	2	0	1	2609.5	227.5	1.682	2.3395	32.8845	2.6895	403.5	5.43	1.595	2.148	35.019	2.923	387	5.556	2	2	3	3	2	2
31762	35	4	2	70	1	1	1	3	3	0.62	7733.275043	10747.82954	1	56	1	1	1	0.47	NA	0.35	NA	2	NA	1	1	0	2	398.5	19.5	0.2915	0.366	6.6265	0.364	48.5	0.32	0.793	1.055	11.772	0.92	187.5	1.726	0	0	0	0	0	0
31764	142	86	2	51	1	3	2	9	5	2.51	14957.63717	15510.84839	2	58	2	1	1	0.34	NA	0.38	NA	1	1	3	2	0	2	1289.5	114	0.775	1.339	13.8835	0.9505	155	2.29	0.793	1.055	11.772	0.92	187.5	1.726	0	0	0	0	0	0
31765	624	228	1	70	3	4	2	11	11	5	43718.50637	43970.28775	2	56	2	2	2	0.37	NA	0.49	NA	1	3	2	2	0	1	1807.5	426	1.246	2.05	13.7565	0.8565	288	1.15	1.19	2.148	11.772	0.92	285.375	1.726	1	2	0	0	1	0
31767	190	101	2	45	3	3	2	10	10	5	89845.4737	92147.62735	2	44	2	1	1	0.2	NA	0.28	NA	1	1	3	2	0	1	1167	145.5	0.943	1.6245	13.875	1.2275	251.5	3.545	0.793	1.602	11.772	1.414	285.375	3.329	0	1	0	1	1	1
31778	0	0	1	41	4	4	1	13	13	NA	23284.07077	24191.30127	1	48	2	1	1	0.61	0.6	0.6	0.6	1	1	3	2	0	1	2644.5	0	1.4295	1.56	62.1535	3.896	220	2.265	1.595	1.602	35.019	2.923	187.5	1.726	2	1	3	3	0	0
31779	146	71	1	55	1	1	1	1	1	0.12	20000.65123	21649.40417	1	53	2	0	0	NA	NA	NA	NA	1	1	3	2	0	2	2283.5	108.5	2.2085	1.7585	16.517	1.234	628.5	1.74	2.261	1.602	17.721	1.414	582.875	1.726	3	1	1	1	3	0
31781	173	90	2	58	4	4	1	6	6	1.45	27793.82772	28122.50447	1	52	1	1	1	0.19	NA	0.31	NA	1	1	3	2	0	1	2066.5	131.5	1.2835	2.1015	28.725	1.579	383.5	3.195	1.19	2.148	35.019	1.414	387	3.329	1	2	3	1	2	1
31785	0	0	2	83	3	4	2	9	9	5	28673.09645	35788.47193	1	55	2	1	1	0.49	NA	0.47	NA	1	3	2	1	0	1	1770	0	1.237	2.634	13.8705	1.6515	332.5	6.745	1.19	3.109	11.772	1.414	285.375	5.556	1	3	0	1	1	2
31787	776	643	1	58	3	4	1	3	3	1.04	32826.06666	33841.12614	1	53	2	1	1	0.56	NA	0.45	NA	1	1	3	2	0	1	5054.5	709.5	2.4115	3.305	32.1145	2.42	617	1.56	2.261	3.109	35.019	2.923	582.875	1.726	3	3	3	3	3	0
31789	324	324	1	53	1	3	2	11	11	5	14267.19458	14835.18404	2	56	2	1	1	0.65	0.6	0.64	0.6	1	3	2	2	0	1	2715	324	1.543	3.61	21.821	3.071	200	14.41	1.595	3.109	23.999	2.923	187.5	10.769	2	3	2	3	0	3
31795	0	85	2	60	1	1	1	6	6	1.55	5328.671462	4413.349389	2	58	2	1	1	NA	NA	NA	NA	2	NA	1	2	0	2	1542.5	42.5	1.094	1.4895	13.8615	2.8565	513.5	9.99	1.19	1.602	11.772	2.923	582.875	10.769	1	1	0	3	3	3
31796	243	189	1	60	4	2	2	11	11	3.63	7764.793921	8341.37491	2	52	1	1	1	0.69	0.7	0.68	0.7	1	3	2	2	0	1	1697.5	216	1.503	2.005	21.699	1.671	300	3.26	1.595	2.148	23.999	1.937	285.375	3.329	2	2	2	2	1	1
31799	226	154	2	47	3	5	2	11	11	5	90393.99848	92950.24721	1	45	2	2	2	0.54	NA	0.39	NA	2	NA	1	2	0	1	2063	190	1.2695	2.3145	19.04	1.039	335.5	60.78	1.19	2.148	17.721	0.92	285.375	10.769	1	2	1	0	1	3
31800	210	162	2	60	3	3	2	10	10	5	52901.78689	53619.82895	2	52	2	1	1	0.41	NA	0.32	NA	2	NA	1	2	0	1	1197	186	1.609	1.873	21.6195	1.8255	465.5	7.605	1.595	1.602	23.999	1.937	582.875	10.769	2	1	2	2	3	3
31802	0	36	2	60	3	3	2	10	10	4.07	49663.00218	57548.02152	2	56	2	1	1	0.5	NA	0.46	NA	1	3	2	2	0	1	1149	18	1	1.4405	10.3215	0.949	248	5.33	0.793	1.602	11.772	0.92	285.375	5.556	0	1	0	0	1	2
31804	51	51	2	52	3	4	2	11	11	5	93843.80393	94315.26433	2	44	2	1	1	0.2	NA	0.24	NA	2	NA	1	2	0	2	1410	51	1.252	1.763	15.021	1.265	310	4.47	1.19	1.602	17.721	1.414	285.375	5.556	1	1	1	1	1	2
31807	793	375	2	57	2	5	2	11	11	5	76398.42315	77644.89434	2	44	2	1	1	0.4	NA	0.33	NA	2	NA	1	2	0	1	1755.5	584	1.2505	2.6725	21.912	1.32	215.5	17.49	1.19	3.109	23.999	1.414	187.5	10.769	1	3	2	1	0	3
31808	2	2	1	79	3	5	1	12	12	NA	18857.55993	19169.64178	1	56	2	0	2	NA	NA	NA	NA	2	NA	1	1	0	2	975.5	2	0.9815	1.216	12.1595	0.855	173	5.35	0.793	1.055	11.772	0.92	187.5	5.556	0	0	0	0	0	2
31813	382	44	2	47	1	4	1	2	2	0.39	17838.36543	18498.12096	1	55	2	1	4	0.38	NA	0.36	NA	1	1	3	2	0	1	1547	213	1.186	1.4105	12.407	1.138	366.5	1.68	1.19	1.602	11.772	0.92	387	1.726	1	1	0	0	2	0
31814	207	375	1	58	3	4	1	3	3	0.87	36339.13661	37241.68199	2	47	2	1	4	0.33	NA	0.33	NA	1	3	2	2	0	1	2926	291	1.9765	2.5275	33.997	2.3135	337.5	8.495	2.261	3.109	35.019	2.923	387	10.769	3	3	3	3	2	3
31820	0	0	1	58	1	2	2	7	7	2.36	15213.9009	15320.93528	2	58	2	1	1	0.5	NA	0.51	NA	2	NA	1	2	0	2	2109	0	2.806	2.5765	38.1105	3.2745	891	9.1	2.261	3.109	35.019	2.923	582.875	10.769	3	3	3	3	3	3
31827	185	284	2	46	4	2	1	5	3	1.46	33056.02142	32474.70832	1	49	1	1	1	0.45	NA	0.4	NA	1	2	3	2	0	1	1619.5	234.5	1.36	2.5135	19.5215	1.3625	296	6.985	1.19	2.148	17.721	1.414	285.375	5.556	1	2	1	1	1	2
31830	4	0	2	62	1	3	1	3	3	0.94	5328.671462	4405.783737	1	58	2	1	1	0.45	NA	0.4	NA	2	NA	1	2	0	2	2723.5	2	2.0725	2.917	26.353	2.0985	531.5	7.325	2.261	3.109	23.999	1.937	582.875	10.769	3	3	2	2	3	3
31831	346	190	1	46	3	3	2	11	11	4.26	101272.9033	103627.468	1	46	2	1	1	0.24	NA	0.28	NA	2	NA	1	2	0	1	2790.5	268	1.77	2.2465	25.3765	1.4955	400.5	6.65	1.595	2.148	23.999	1.414	387	5.556	2	2	2	1	2	2
31833	42	29	1	41	1	1	1	6	6	1.33	22079.28956	23899.39496	1	56	2	1	1	0.28	NA	0.22	NA	2	NA	1	2	0	2	1185	35.5	0.597	1.0935	5.9405	0.8955	125	1.62	0.793	1.055	11.772	0.92	187.5	1.726	0	0	0	0	0	0
31843	8	90	2	54	4	4	2	11	11	5	23518.96918	23797.09346	1	51	2	1	1	0.28	NA	0.27	NA	1	1	3	2	1	1	1513	49	0.6335	1.2675	7.4685	0.739	237.5	5.75	0.793	1.055	11.772	0.92	187.5	5.556	0	0	0	0	0	2
31857	0	0	2	74	3	4	2	8	8	5	43428.16878	43935.46725	1	44	2	1	1	0.42	NA	0.55	NA	1	3	2	2	0	1	1882	0	1.043	2.9325	28.4995	2.1295	311.5	6.785	1.19	3.109	35.019	1.937	285.375	5.556	1	3	3	2	1	2
31859	352	169	2	46	3	4	2	10	10	5	118695.1408	117359.687	1	49	2	1	1	0.44	NA	0.41	NA	2	NA	1	2	0	1	2613	260.5	2.0855	2.184	32.549	2.18	434.5	2.695	2.261	2.148	35.019	1.937	387	3.329	3	2	3	2	2	1
31877	89	56	1	62	4	4	1	6	6	2.72	12164.19791	12460.76689	1	49	2	0	0	NA	NA	NA	NA	1	1	3	2	1	1	2320.5	72.5	1.6325	2.6075	23.9215	1.2885	240	6.575	1.595	3.109	23.999	1.414	187.5	5.556	2	3	2	1	0	2
31878	101	426	1	55	1	4	2	11	11	5	21427.89832	21578.65003	1	46	2	1	1	0.34	NA	0.37	NA	1	2	3	2	0	1	2130	263.5	1.7765	2.3495	26.487	1.965	469	5.78	1.595	2.148	23.999	1.937	582.875	5.556	2	2	2	2	3	2
31893	101	288	2	81	3	4	2	7	7	3.12	30563.70847	33368.1603	1	47	2	0	0	NA	NA	NA	NA	2	NA	1	1	0	1	1513.5	194.5	2.285	2.7165	31.816	2.9565	625	12.255	2.261	3.109	35.019	2.923	582.875	10.769	3	3	3	3	3	3
31894	15	0	2	61	1	4	1	5	5	1.15	6354.93345	5263.32724	1	55	1	4	1	0.45	NA	0.38	NA	2	NA	1	2	0	1	3015.5	7.5	2.215	3.3755	19.7	3.933	534.5	7.305	2.261	3.109	17.721	2.923	582.875	10.769	3	3	1	3	3	3
31895	315	315	1	74	3	5	2	11	11	5	47886.84631	51159.21948	1	56	2	1	1	0.25	NA	0.33	NA	1	3	2	2	0	1	2652	315	1.826	2.669	29.729	2.233	526	3.35	1.595	3.109	35.019	1.937	582.875	3.329	2	3	3	2	3	1
31897	2	3	1	79	3	4	1	6	6	2.27	41236.40235	40961.72936	2	49	2	4	1	0.62	0.8	0.47	0.7	2	NA	1	2	1	1	1543.5	2.5	1.473	1.791	14.7945	1.0995	448	2.99	1.595	1.602	11.772	0.92	387	3.329	2	1	0	0	2	1
31898	0	37	1	73	3	5	2	7	7	3.12	14622.02826	15488.0216	1	48	2	1	1	0.4	NA	0.41	NA	1	2	3	1	0	1	1759	18.5	1.7	1.609	26.312	2.641	439	6.01	1.595	1.602	23.999	2.923	387	5.556	2	1	2	3	2	2
31899	185	185	1	40	3	1	1	3	3	0.41	38584.02763	38489.24215	1	50	1	0	0	0.53	NA	0.41	NA	2	NA	1	2	0	2	1667	185	1.649	1.314	16.479	1.262	546	0.39	1.595	1.055	17.721	1.414	582.875	1.726	2	0	1	1	3	0
31903	4	4	2	73	3	5	2	10	10	5	62215.22325	62941.97938	1	56	1	0	0	NA	NA	NA	NA	2	NA	1	2	0	2	1561.5	4	1.5475	1.548	24.389	1.507	351.5	4.44	1.595	1.602	23.999	1.414	387	5.556	2	1	2	1	2	2
31913	73	50	2	48	3	4	2	11	11	5	100493.4172	103068.4083	2	46	2	1	1	0.48	NA	0.46	NA	1	1	3	2	0	1	1737.5	61.5	1.649	1.9985	23.1455	1.836	314.5	4.53	1.595	2.148	23.999	1.937	285.375	5.556	2	2	2	2	1	2
31914	73	75	1	51	3	3	2	7	7	2.41	80151.79799	81229.88269	2	44	2	1	4	0.54	NA	0.57	NA	1	3	2	2	0	1	2917.5	74	1.81	1.774	41.8815	2.8615	331.5	6.765	1.595	1.602	35.019	2.923	285.375	5.556	2	1	3	3	1	2
31923	103	77	1	65	4	3	2	10	10	5	7775.480849	7965.050797	1	51	2	1	1	0.4	NA	0.38	NA	1	3	2	2	0	1	2069.5	90	1.462	1.811	19.232	2.5545	322	5.04	1.595	1.602	17.721	2.923	285.375	5.556	2	1	1	3	1	2
31926	238	54	2	51	3	3	2	7	7	2	54303.17157	54575.98442	1	45	2	1	1	0.33	NA	0.32	NA	2	NA	1	2	0	1	2514	146	2.039	3.426	25.1795	2.226	770.5	4.42	2.261	3.109	23.999	1.937	582.875	5.556	3	3	2	2	3	2
31937	0	0	1	57	3	4	2	11	11	5	80151.79799	82142.50666	2	50	2	1	4	0.24	NA	0.26	NA	1	3	2	2	0	2	2370	0	2.186	2.3995	26.1495	1.8865	393.5	7.415	2.261	2.148	23.999	1.937	387	10.769	3	2	2	2	2	3
31939	135	95	1	41	4	4	2	7	7	3.57	25858.3804	25918.77232	2	49	2	1	1	0.31	NA	0.35	NA	1	2	3	2	0	1	1589	115	0.935	1.111	16.413	0.885	174.5	4	0.793	1.055	17.721	0.92	187.5	3.329	0	0	1	0	0	1
31943	9	5	2	65	3	5	2	7	7	4.08	62731.71317	63428.42026	2	44	2	1	1	0.29	NA	0.45	NA	2	NA	1	2	0	1	1472.5	7	1.044	1.391	10.554	1.222	388.5	2.54	1.19	1.602	11.772	1.414	387	3.329	1	1	0	1	2	1
31944	32	54	2	66	3	4	1	6	6	2.61	53648.09851	54376.27033	1	44	2	0	0	0.31	NA	NA	NA	1	2	3	2	0	1	1954.5	43	1.1445	1.936	19.2235	2.0135	507.5	11.41	1.19	2.148	17.721	1.937	582.875	10.769	1	2	1	2	3	3
31945	1349	947	1	67	3	1	1	4	3	1.41	30691.37731	30324.65679	2	50	1	4	4	0.42	0.4	0.6	0.8	1	1	3	1	1	1	1833.5	1148	1.443	4.36	25.2475	1.533	328	2.45	1.595	3.109	23.999	1.414	285.375	1.726	2	3	2	1	1	0
31946	47	0	2	65	3	3	2	7	7	2.49	82875.06561	81956.3499	1	49	1	1	1	0.47	NA	0.36	NA	2	NA	1	1	0	2	985	23.5	0.7565	1.02	9.662	0.8515	168	1.865	0.793	1.055	11.772	0.92	187.5	1.726	0	0	0	0	0	0
31947	141	0	2	61	4	2	1	3	3	1.02	15152.31039	16217.22582	2	49	2	1	1	0.4	NA	0.41	NA	2	NA	1	2	0	1	1420.5	70.5	0.952	1.4105	10.0625	1.0065	205	2.655	0.793	1.602	11.772	0.92	187.5	3.329	0	1	0	0	0	1
31958	107	107	2	49	4	4	2	7	7	2.65	26487.61155	26972.71661	2	51	2	1	1	0.51	NA	0.56	NA	1	1	3	2	0	1	2374	107	3.093	2.333	37.273	2.498	312	3.28	2.261	2.148	35.019	2.923	285.375	3.329	3	2	3	3	1	1
31959	207	254	2	52	4	5	2	11	11	4.66	32443.06229	32826.7187	1	50	2	0	0	NA	NA	NA	NA	2	NA	1	2	0	3	1935.5	230.5	2.0745	2.6565	24.7575	4.522	1079	23.255	2.261	3.109	23.999	2.923	582.875	10.769	3	3	2	3	3	3
31960	173	133	1	56	1	1	1	4	4	0.93	15213.9009	15695.75614	2	58	2	1	1	0.53	NA	0.54	NA	1	3	2	2	0	1	2104.5	153	1.6125	1.7355	23.4955	1.6775	503.5	1.4	1.595	1.602	23.999	1.937	582.875	1.726	2	1	2	2	3	0
31962	154	47	2	54	1	3	1	12	5	2.19	21707.38486	22334.04413	1	56	2	1	1	0.57	NA	0.52	NA	1	1	3	2	0	1	1451	100.5	2.874	4.4595	39.5785	4.364	657.5	24.4	2.261	3.109	35.019	2.923	582.875	10.769	3	3	3	3	3	3
31964	203	142	1	77	3	5	1	5	5	1.52	41236.40235	40961.72936	2	49	1	1	1	NA	NA	0.45	NA	1	3	2	2	0	2	1662	172.5	2.4325	2.8935	32.3995	2.571	718.5	11.32	2.261	3.109	35.019	2.923	582.875	10.769	3	3	3	3	3	3
31967	92	59	2	63	4	2	2	7	7	1.75	13659.25539	13565.80179	2	51	2	1	1	0.52	NA	0.48	NA	1	3	2	2	0	2	1749.5	75.5	1.3415	1.095	18.8805	1.245	181.5	2.535	1.19	1.055	17.721	1.414	187.5	3.329	1	0	1	1	0	1
31972	14	11	2	73	3	2	2	9	9	4.55	50781.36044	54044.77006	2	44	2	1	1	0.33	NA	0.28	NA	1	1	3	2	0	1	1863.5	12.5	1.3135	1.5095	17.0425	1.084	245.5	3.09	1.19	1.602	17.721	0.92	285.375	3.329	1	1	1	0	1	1
31975	144	172	2	51	3	4	1	2	2	0.7	44469.41929	45463.33009	1	45	2	1	1	0.42	NA	0.45	NA	1	3	2	2	0	2	2029.5	158	1.2465	3.353	21.8635	1.8605	344.5	14.595	1.19	3.109	23.999	1.937	387	10.769	1	3	2	2	2	3
31978	535	273	2	46	3	4	2	11	11	5	110383.2901	111953.8835	2	47	2	0	0	0.33	NA	0.19	NA	1	3	2	2	0	1	1569	404	1.3095	2.5745	21.567	1.1205	328.5	3.08	1.19	3.109	23.999	0.92	285.375	3.329	1	3	2	0	1	1
31979	0	2	1	51	3	5	2	7	7	3.67	86111.8466	88774.6282	2	57	2	1	4	0.34	NA	0.32	NA	2	NA	1	2	0	1	3997	1	1.557	2.1405	33.0405	3.26	431.5	6.005	1.595	2.148	35.019	2.923	387	5.556	2	2	3	3	2	2
31992	8	0	1	81	3	4	1	6	6	1.97	25709.52677	26672.27681	2	47	2	1	1	0.26	NA	0.28	NA	1	3	2	2	0	1	1930.5	4	1.983	2.6465	23.1125	2.7825	645	9.94	2.261	3.109	23.999	2.923	582.875	10.769	3	3	2	3	3	3
31993	47	84	2	61	4	4	2	7	7	2.38	11370.19245	12038.29304	2	56	2	1	1	0.42	NA	0.38	NA	1	1	3	2	0	1	1536	65.5	0.967	1.5965	19.441	1.076	277.5	13.765	0.793	1.602	17.721	0.92	285.375	10.769	0	1	1	0	1	3
32001	157	592	2	41	5	4	2	8	8	2.98	90569.07664	91857.74272	1	46	1	1	1	0.34	NA	0.4	NA	1	1	3	2	0	1	1534.5	374.5	1.044	1.8795	26.2535	1.7445	245.5	2.88	1.19	2.148	23.999	1.937	285.375	3.329	1	2	2	2	1	1
32003	251	258	2	77	3	3	2	8	8	4.59	85831.20911	86622.4828	2	46	2	1	1	0.44	NA	0.42	NA	2	NA	1	2	1	1	2529	254.5	1.68	2.365	30.2205	1.9435	382	3.75	1.595	2.148	35.019	1.937	387	3.329	2	2	3	2	2	1
32007	403	379	1	55	3	3	1	6	6	1.86	28098.4218	28870.85248	1	48	2	0	0	NA	NA	NA	NA	2	NA	1	2	0	3	836.5	391	0.792	1.514	14.1245	0.5165	138	0.44	0.793	1.602	11.772	0.92	187.5	1.726	0	1	0	0	0	0
32008	225	225	1	62	5	3	2	7	7	2.65	50168.53812	52856.91033	2	52	1	1	1	0.33	NA	0.35	NA	2	NA	1	2	0	2	2652	225	2.159	2.486	23.931	1.213	447	4.22	2.261	2.148	23.999	1.414	387	3.329	3	2	2	1	2	1
32011	180	2	2	74	4	4	2	7	7	3.33	20539.17238	20518.58419	2	46	1	2	2	0.47	NA	0.49	NA	1	3	2	2	0	1	1262	91	1.064	1.2405	16.771	1.4215	230	3.41	1.19	1.055	17.721	1.414	187.5	3.329	1	0	1	1	0	1
32013	0	0	2	58	3	5	2	11	11	5	75992.48831	77690.95336	2	52	2	1	4	0.24	NA	0.35	NA	2	NA	1	2	0	2	1323	0	1.3605	1.4015	23.9565	2.13	591	4.04	1.19	1.602	23.999	1.937	582.875	3.329	1	1	2	2	3	1
32014	154	0	2	59	3	4	2	10	10	5	95070.18431	93147.43328	2	49	2	1	1	0.32	NA	0.39	NA	2	NA	1	2	0	1	1783.5	77	0.8305	1.092	11.501	0.9955	181	2.325	0.793	1.055	11.772	0.92	187.5	1.726	0	0	0	0	0	0
32015	22	145	2	60	4	4	1	6	6	3.27	13659.25539	14461.85893	2	51	2	0	1	NA	NA	0.59	NA	1	1	3	2	0	2	2351.5	83.5	1.3675	2.383	16.938	1.621	400	5.175	1.19	2.148	17.721	1.414	387	5.556	1	2	1	1	2	2
32017	7	1	2	59	1	1	2	10	10	2.08	15620.29459	15726.23967	2	54	2	4	4	0.29	NA	0.24	NA	2	NA	1	2	0	1	1121.5	4	0.683	1.046	9.047	1.188	125.5	3.94	0.793	1.055	11.772	1.414	187.5	3.329	0	0	0	1	0	1
32020	100	31	1	64	3	4	1	3	3	0.94	29156.19411	29480.94051	1	48	2	0	0	NA	NA	NA	NA	1	1	3	2	0	3	2128.5	65.5	1.2315	1.5445	17.99	1.694	222	3.34	1.19	1.602	17.721	1.937	187.5	3.329	1	1	1	2	0	1
32022	142	101	1	70	1	1	1	77	77	NA	3251.361327	4313.272057	1	58	1	1	1	0.42	NA	0.5	NA	1	3	2	2	0	1	1289.5	121.5	0.897	1.6205	9.896	0.921	180.5	2.825	0.793	1.602	11.772	0.92	187.5	3.329	0	1	0	0	0	1
32024	663	814	1	47	3	2	2	11	11	5	72840.61966	75566.6868	1	44	2	1	1	0.31	0.3	0.29	0.4	1	3	2	2	0	1	4434	738.5	3.12	4.181	52.3325	3.3855	531	11.15	2.261	3.109	35.019	2.923	582.875	10.769	3	3	3	3	3	3
32030	74	9	1	80	3	2	1	4	4	1.14	20926.03518	21709.6568	2	44	2	1	1	0.23	0.2	0.24	0.2	1	3	2	2	0	2	3079	41.5	1.782	2.566	27.1725	2	440	6.47	1.595	3.109	23.999	1.937	387	5.556	2	3	2	2	2	2
32035	30	77	1	60	4	4	2	7	7	3.03	12008.35458	12301.12402	2	53	1	1	1	0.42	NA	0.59	NA	1	3	2	2	0	2	2068.5	53.5	2.046	1.5495	22.242	1.7255	381	4.78	2.261	1.602	23.999	1.937	387	5.556	3	1	2	2	2	2
32036	122	147	2	44	3	3	2	11	11	3.44	97554.91394	113595.2302	1	54	2	2	2	0.44	NA	0.53	NA	2	NA	1	2	0	2	2989	134.5	1.7995	2.6735	29.477	2.1645	451	6.54	1.595	3.109	35.019	1.937	387	5.556	2	3	3	2	2	2
32038	13	3	1	61	1	2	1	2	2	0.62	6434.403938	6652.990252	1	56	1	1	1	0.55	NA	0.54	NA	1	3	2	2	0	1	1959	8	2.283	2.1865	24.183	2.5445	406.5	6.43	2.261	2.148	23.999	2.923	387	5.556	3	2	2	3	2	2
32039	0	69	1	77	3	3	1	3	3	0.98	17216.09205	17315.24208	2	46	2	1	1	0.37	NA	0.29	NA	2	NA	1	2	0	1	2208	34.5	2.0525	3.139	27.0925	3.166	502	11.64	2.261	3.109	23.999	2.923	582.875	10.769	3	3	2	3	3	3
32042	0	4	2	66	4	2	1	6	6	3.37	12111.7023	12962.92158	2	52	2	1	1	0.53	NA	0.56	NA	2	NA	1	2	1	2	1051.5	2	0.8395	0.728	11.494	2.802	701	10.59	0.793	1.055	11.772	2.923	582.875	10.769	0	0	0	3	3	3
32044	148	136	2	53	4	5	2	11	8	5	26487.61155	26972.71661	2	51	2	1	1	NA	NA	0.35	NA	1	3	2	2	0	1	1132	142	0.872	1.363	15.2025	0.923	259	2.47	0.793	1.602	17.721	0.92	285.375	1.726	0	1	1	0	1	0
32061	284	179	2	79	3	3	2	11	11	5	51126.28235	54275.23903	1	55	2	1	2	0.36	0.7	0.4	2	1	3	2	2	0	1	1069.5	231.5	1.088	1.1945	6.9635	1.138	356	2.345	1.19	1.055	11.772	0.92	387	1.726	1	0	0	0	2	0
32062	102	73	1	73	1	1	1	2	2	0.7	7101.447409	10774.90571	1	57	1	2	1	NA	NA	0.4	NA	1	3	2	1	0	1	1589.5	87.5	1.1515	1.3475	14.1825	1.3555	217.5	2.6	1.19	1.602	11.772	1.414	187.5	3.329	1	1	0	1	0	1
32066	7	29	1	65	4	2	2	11	7	4.18	7775.480849	7965.050797	1	51	2	0	0	NA	NA	NA	NA	1	1	3	2	0	3	2158	18	2.0945	2.5685	17.4685	1.356	329.5	3.13	2.261	3.109	17.721	1.414	285.375	3.329	3	3	1	1	1	1
32068	77	95	2	81	3	1	1	4	4	1.53	31854.8911	34873.48593	2	48	2	1	1	0.59	NA	0.53	NA	2	NA	1	2	0	2	2078	86	1.315	2.239	17.2675	2.378	278.5	6.07	1.19	2.148	17.721	2.923	285.375	5.556	1	2	1	3	1	2
32071	343	343	1	48	4	3	2	11	9	5	23284.07077	24191.30127	1	48	2	0	0	NA	NA	NA	NA	1	1	3	2	0	1	5000	343	7.934	11.177	103.597	10.029	1814	54.4	2.261	3.109	35.019	2.923	582.875	10.769	3	3	3	3	3	3
32075	57	57	2	85	3	3	1	4	4	1.63	28479.65428	32708.94505	2	44	2	1	1	0.68	0.8	0.6	0.8	1	3	2	1	1	1	1634	57	1.7715	2.569	20.6055	2.2955	402	8.75	1.595	3.109	17.721	2.923	387	10.769	2	3	1	3	2	3
32079	2	5	1	50	2	4	2	11	11	5	80696.21253	83191.52993	1	55	1	1	1	0.35	NA	0.3	NA	1	3	2	2	0	1	2967	3.5	2.001	3.4595	41.4945	3.3045	598	14.78	2.261	3.109	35.019	2.923	582.875	10.769	3	3	3	3	3	3
32082	184	0	1	60	4	3	2	11	11	5	9714.123141	9950.958117	2	49	2	1	1	0.61	0.5	0.54	0.5	1	3	2	2	0	2	1690	92	0.827	0.9495	16.957	1.0455	299	0.735	0.793	1.055	17.721	0.92	285.375	1.726	0	0	1	0	1	0
32084	153	2	1	79	3	1	1	6	6	1.97	39086.24089	39544.58195	2	50	2	4	4	NA	NA	0.43	NA	1	3	2	1	1	1	987	77.5	1.081	1.3565	15.7575	1.002	305	3.97	1.19	1.602	17.721	0.92	285.375	3.329	1	1	1	0	1	1
32086	58	67	1	40	1	2	2	7	7	1.58	22079.28956	23899.39496	1	56	2	1	4	0.44	NA	0.46	NA	1	1	3	2	0	1	2443.5	62.5	1.0405	1.098	26.1545	2.7935	392.5	4.28	1.19	1.055	23.999	2.923	387	3.329	1	0	2	3	2	1
32093	180	95	1	53	1	4	1	3	3	1.24	21427.89832	21578.65003	1	46	2	1	1	0.55	0.4	0.67	0.5	1	3	2	2	0	1	2893	137.5	2.172	2.4125	34.0055	2.4485	427	4.67	2.261	2.148	35.019	2.923	387	5.556	3	2	3	3	2	2
32094	105	194	2	45	3	3	2	11	11	5	106827.4882	109564.7801	1	46	2	1	1	0.48	NA	0.4	NA	1	3	2	2	0	1	2275.5	149.5	1.7845	2.558	21.592	1.5875	525	7.195	1.595	3.109	23.999	1.414	582.875	5.556	2	3	2	1	3	2
32099	36	7	1	65	4	2	2	7	7	2.73	10725.82763	10987.32845	1	50	2	4	4	NA	NA	NA	NA	1	2	3	2	0	1	2049	21.5	0.82	0.811	13.9295	1.3345	121	2.575	0.793	1.055	11.772	1.414	187.5	3.329	0	0	0	1	0	1
32107	77	145	1	50	3	5	2	8	8	3.74	95301.57612	97668.55577	1	46	2	1	1	0.41	NA	0.51	NA	1	3	2	2	0	1	2697	111	2.462	2.6965	30.009	2.1595	596	13.055	2.261	3.109	35.019	1.937	582.875	10.769	3	3	3	2	3	3
32110	243	243	2	62	1	1	1	6	6	1.89	11379.9603	10353.38128	2	55	1	1	1	0.56	NA	0.54	NA	1	3	2	2	0	2	1679	243	1.149	1.397	18.313	1.463	317	10.06	1.19	1.602	17.721	1.414	285.375	10.769	1	1	1	1	1	3
32112	463	293	1	41	3	4	2	8	8	5	80913.48388	84222.07365	1	48	2	1	1	0.42	NA	0.41	NA	2	NA	1	2	0	1	3138.5	378	1.6225	3.2035	50.522	3.1275	382	7.255	1.595	3.109	35.019	2.923	387	5.556	2	3	3	3	2	2
32113	70	0	2	62	1	2	1	5	5	1.68	7094.975247	6454.94202	2	58	2	1	1	0.48	NA	0.42	NA	2	NA	1	2	0	1	1386	35	1.1655	1.4035	10.4815	1.4	388.5	1.73	1.19	1.602	11.772	1.414	387	1.726	1	1	0	1	2	0
32118	33	127	1	62	3	4	2	9	9	4.36	79633.26888	80138.20835	1	49	2	2	2	0.8	0.8	0.75	0.8	2	NA	1	2	1	1	2331.5	80	1.054	2.3	30.1345	2.739	222	14.63	1.19	2.148	35.019	2.923	187.5	10.769	1	2	3	3	0	3
32120	363	63	2	72	3	4	1	5	5	2.04	53879.44513	57197.9739	2	46	2	0	0	NA	NA	NA	NA	2	NA	1	2	0	3	1368.5	213	1.6825	1.631	17.573	1.4955	313.5	4.215	1.595	1.602	17.721	1.414	285.375	3.329	2	1	1	1	1	1
32127	153	100	2	49	3	5	2	11	11	5	117174.4613	118841.6833	2	53	2	1	1	0.43	NA	0.34	NA	1	1	3	2	0	2	1375.5	126.5	0.8215	1.1405	16.496	1.0245	151	2.895	0.793	1.055	17.721	0.92	187.5	3.329	0	0	1	0	0	1
32129	292	302	1	70	3	5	2	7	7	3.03	39086.24089	39544.58195	2	44	2	1	1	0.31	NA	0.46	NA	1	3	2	2	0	1	2138.5	297	1.7125	2.198	24.216	1.8595	487	3.285	1.595	2.148	23.999	1.937	582.875	3.329	2	2	2	2	3	1
32136	294	291	2	42	3	4	2	11	11	2.9	118695.1408	117359.687	1	49	2	1	1	0.46	0.5	0.48	0.4	2	NA	1	2	0	2	2593.5	292.5	2.6455	3.789	43.955	3.5215	830.5	29.865	2.261	3.109	35.019	2.923	582.875	10.769	3	3	3	3	3	3
32138	75	106	2	47	3	4	2	11	11	5	104659.8905	107619.5639	1	50	2	1	1	0.35	NA	0.35	NA	2	NA	1	2	0	1	1900.5	90.5	1.3895	1.327	16.943	1.3985	442.5	2.44	1.595	1.055	17.721	1.414	387	1.726	2	0	1	1	2	0
32140	78	120	2	69	4	4	2	10	10	3.46	18973.99279	18844.17692	1	51	2	1	1	0.27	NA	0.33	NA	2	NA	1	2	0	2	1893.5	99	0.9335	1.274	17.064	1.6785	281.5	2.455	0.793	1.055	17.721	1.937	285.375	1.726	0	0	1	2	1	0
32143	138	0	1	58	4	3	2	7	7	3.97	20697.83744	21504.29906	1	51	1	0	0	NA	NA	NA	NA	2	NA	1	2	0	2	2124	69	2.0525	2.162	36.3455	3.087	258.5	5.38	2.261	2.148	35.019	2.923	285.375	5.556	3	2	3	3	1	2
32153	936	202	2	43	3	3	2	11	11	5	106827.4882	108347.4878	1	46	2	1	1	0.47	NA	0.37	NA	1	3	2	2	0	1	2657.5	569	1.824	3.375	29.3435	2.1745	412.5	8.02	1.595	3.109	35.019	1.937	387	10.769	2	3	3	2	2	3
32154	43	120	2	63	4	3	2	9	9	4.68	12128.37201	12045.39237	1	51	2	1	1	0.4	NA	0.42	NA	1	3	2	2	0	1	1414	81.5	0.786	0.801	24.443	1.7925	190.5	1.345	0.793	1.055	23.999	1.937	187.5	1.726	0	0	2	2	0	0
32163	43	131	2	47	1	1	2	8	8	1.68	22044.50662	23796.90074	2	55	2	1	1	0.4	NA	0.39	NA	2	NA	1	2	0	1	1222.5	87	0.629	0.771	9.872	0.78	137.5	2.21	0.793	1.055	11.772	0.92	187.5	1.726	0	0	0	0	0	0
32165	75	75	1	40	1	1	1	3	3	0.43	20256.87849	21926.7535	1	58	2	1	1	0.44	NA	0.53	NA	2	NA	1	2	0	1	1965	75	1.774	1.474	18.764	1.781	365	0.88	1.595	1.602	17.721	1.937	387	1.726	2	1	1	2	2	0
32167	73	81	1	75	3	3	2	8	8	3.66	51636.95704	51293.00664	1	49	2	4	2	0.86	0.9	0.79	0.9	1	3	2	1	1	2	1014	77	0.699	1.2505	14.23	1.2515	200.5	4.54	0.793	1.055	11.772	1.414	187.5	5.556	0	0	0	1	0	2
32168	43	43	1	57	4	4	1	2	2	0.84	27201.68643	28261.56123	1	53	2	1	1	0.56	NA	0.58	NA	1	2	3	2	0	1	3757	43	2.614	2.348	49.919	3.478	625	9.31	2.261	2.148	35.019	2.923	582.875	10.769	3	2	3	3	3	3
32175	77	284	1	51	2	4	2	11	11	5	67592.1814	69450.30264	2	52	2	1	1	0.29	NA	0.31	NA	2	NA	1	2	0	1	2130	180.5	2.0155	2.011	20.209	2.1635	445	3.69	2.261	2.148	17.721	1.937	387	3.329	3	2	1	2	2	1
32181	66	2	1	85	3	3	1	99	99	NA	13340.99418	13906.55692	1	57	2	0	0	NA	NA	NA	NA	1	3	2	1	1	3	2280.5	34	1.578	2.221	14.0635	1.3805	258.5	3.26	1.595	2.148	11.772	1.414	285.375	3.329	2	2	0	1	1	1
32193	0	0	1	76	3	4	1	6	6	3.13	52851.19242	56625.69301	1	57	2	1	1	0.44	NA	0.51	NA	1	3	2	2	0	1	2268	0	1.273	2.306	14.2265	2.8425	593	12.725	1.19	2.148	11.772	2.923	582.875	10.769	1	2	0	3	3	3
32197	96	96	2	43	1	1	2	7	7	1.6	22044.50662	23796.90074	2	55	2	0	0	NA	NA	NA	NA	2	NA	1	2	0	1	1288	96	1.123	1.157	11.956	1.071	291	0.84	1.19	1.055	11.772	0.92	285.375	1.726	1	0	0	0	1	0
32200	121	82	2	60	1	1	2	7	7	1.9	10668.71278	9287.49138	2	55	2	1	1	0.28	NA	0.23	NA	2	NA	1	2	0	1	2546	101.5	1.7135	2.643	22.463	2.0195	410.5	8.55	1.595	3.109	23.999	1.937	387	10.769	2	3	2	2	2	3
32201	0	194	2	53	3	4	2	11	11	4.05	95097.60542	96899.39983	2	54	2	1	1	0.5	NA	0.48	NA	1	3	2	2	0	1	1152.5	97	1.154	1.9395	17.0465	1.8395	490.5	5.685	1.19	2.148	17.721	1.937	582.875	5.556	1	2	1	2	3	2
32202	302	302	1	81	3	3	1	6	6	1.95	21053.79286	21946.3231	1	45	2	1	1	0.36	NA	0.29	NA	1	3	2	2	0	1	1730	302	1.696	2.446	26.516	1.514	375	4.28	1.595	2.148	23.999	1.414	387	3.329	2	2	2	1	2	1
32204	164	670	2	40	1	4	2	8	8	4.91	21707.38486	22510.23686	1	56	2	4	1	0.53	NA	0.52	NA	2	NA	1	2	0	1	1236.5	417	0.682	1.228	13.4475	0.61	157.5	1.855	0.793	1.055	11.772	0.92	187.5	1.726	0	0	0	0	0	0
32211	659	656	1	55	3	4	2	11	11	5	108378.7543	113018.9208	2	55	2	1	1	0.53	NA	0.4	NA	1	3	2	2	1	1	1464.5	657.5	1.303	2.6255	18.9	1.478	442	3.505	1.19	3.109	17.721	1.414	387	3.329	1	3	1	1	2	1
32212	267	583	1	46	3	3	2	7	7	2.73	89859.35778	89638.60938	2	49	2	1	1	0.32	0.3	0.4	0.2	1	1	3	2	0	1	2474.5	425	2.272	3.947	33.108	4.944	1086	30.45	2.261	3.109	35.019	2.923	582.875	10.769	3	3	3	3	3	3
32214	1382	432	2	45	3	3	1	5	5	0.97	41985.35855	43172.66104	1	47	2	1	1	0.28	NA	0.35	NA	1	1	3	2	0	1	1593.5	907	1.2045	2.9825	17.2715	1.8595	282.5	2.55	1.19	3.109	17.721	1.937	285.375	3.329	1	3	1	2	1	1
32216	122	108	2	53	3	4	2	7	7	3.12	119048.5771	116640.874	1	49	2	1	1	0.3	NA	0.34	NA	2	NA	1	2	0	1	2075.5	115	1.146	1.4105	20.1015	1.6275	313.5	4.47	1.19	1.602	17.721	1.414	285.375	5.556	1	1	1	1	1	2
32226	3	7	1	40	4	5	2	10	10	5	20669.38951	21474.7427	2	52	2	1	1	0.42	NA	0.34	NA	1	3	2	2	0	1	2131	5	1.871	1.7015	25.492	1.444	692.5	2.545	2.261	1.602	23.999	1.414	582.875	3.329	3	1	2	1	3	1
32229	226	172	1	61	4	5	2	11	11	5	9769.346724	10494.77739	2	48	1	1	1	0.67	0.6	0.61	0.6	1	3	2	2	0	1	1897	199	1.406	1.661	20.2075	0.935	316.5	4.085	1.595	1.602	17.721	0.92	285.375	3.329	2	1	1	0	1	1
32230	121	5	1	59	3	5	2	9	9	4.29	93367.84651	96255.00076	1	50	2	1	1	0.48	NA	0.48	NA	2	NA	1	2	0	1	3092	63	2.0435	2.7655	27.966	3.0175	615	10.055	2.261	3.109	23.999	2.923	582.875	10.769	3	3	2	3	3	3
32239	0	47	2	60	3	3	2	9	9	4.77	81813.30004	84476.31111	2	53	2	1	1	0.38	NA	0.36	NA	1	1	3	2	0	1	935.5	23.5	0.6865	0.671	13.32	0.6625	144.5	1.58	0.793	1.055	11.772	0.92	187.5	1.726	0	0	0	0	0	0
32245	169	86	1	61	3	5	2	11	11	5	51549.56345	54937.10026	1	44	2	1	1	0.41	NA	0.32	NA	2	NA	1	2	0	1	2119.5	127.5	1.4985	2.4365	31.366	2.2	529.5	9.26	1.595	2.148	35.019	1.937	582.875	10.769	2	2	3	2	3	3
32254	0	2	1	65	3	5	2	7	7	2.81	65450.1662	69751.16959	1	54	2	1	1	0.49	NA	0.53	NA	2	NA	1	2	0	2	1552.5	1	1.9395	1.322	24.2645	2.861	189	5.48	2.261	1.055	23.999	2.923	187.5	5.556	3	0	2	3	0	2
32256	3	3	2	42	1	1	1	5	5	0.85	11529.92175	11579.48538	2	45	2	1	1	0.4	NA	0.5	NA	2	NA	1	2	0	1	1292.5	3	1.0945	1.2045	17.3555	1.3765	214.5	2.715	1.19	1.055	17.721	1.414	187.5	3.329	1	0	1	1	0	1
32265	4	91	2	69	3	2	1	6	6	1.63	62731.71317	67188.05222	2	50	2	1	1	0.39	NA	0.37	NA	1	3	2	2	0	2	2196	47.5	3.1455	2.6525	34.075	2.5195	346	5.83	2.261	3.109	35.019	2.923	387	5.556	3	3	3	3	2	2
32268	2134	234	1	65	3	3	1	4	4	1.63	34328.7342	34546.4062	2	46	2	1	4	0.33	NA	0.31	NA	1	1	3	2	0	1	1942	1184	1.84	4.8145	23.792	2.4705	361.5	11.98	1.595	3.109	23.999	2.923	387	10.769	2	3	2	3	2	3
32270	1	8	2	57	3	4	2	8	8	2.71	90113.00487	90565.72217	2	44	2	1	4	0.3	NA	0.41	NA	2	NA	1	2	0	2	1703.5	4.5	2.5225	2.456	20.033	2.346	539	13.82	2.261	2.148	17.721	2.923	582.875	10.769	3	2	1	3	3	3
32271	196	112	1	83	3	5	2	11	11	5	27645.45158	28680.69659	1	49	2	1	1	0.44	NA	0.25	NA	1	3	2	1	0	1	2761.5	154	2.8535	2.5825	25.372	3.044	625.5	5.36	2.261	3.109	23.999	2.923	582.875	5.556	3	3	2	3	3	2
32272	101	197	2	83	3	2	1	NA	NA	NA	29658.7501	34215.97185	2	44	2	4	4	0.3	NA	0.3	NA	1	3	2	2	0	1	982	149	0.772	0.8115	8.3075	0.51	131	0.41	0.793	1.055	11.772	0.92	187.5	1.726	0	0	0	0	0	0
32279	164	36	2	73	3	4	2	11	11	5	52883.77676	53371.30969	2	44	2	1	1	0.41	NA	0.28	NA	1	3	2	1	0	1	1711	100	2.387	1.5015	28.8775	1.423	235.5	5.23	2.261	1.602	35.019	1.414	187.5	5.556	3	1	3	1	0	2
32283	146	3	1	62	1	1	1	5	5	0.75	5642.422759	5582.376547	2	57	2	1	1	0.39	NA	0.25	NA	2	NA	1	2	0	1	1968.5	74.5	1.549	2.0035	18.4685	1.962	425	3.555	1.595	2.148	17.721	1.937	387	3.329	2	2	1	2	2	1
32290	210	267	2	43	3	3	2	11	11	5	95326.7937	98022.53678	2	48	2	1	1	0.38	NA	0.31	NA	1	2	3	2	0	1	1442.5	238.5	1.517	2.0405	28.2405	1.9165	377.5	5.685	1.595	2.148	35.019	1.937	387	5.556	2	2	3	2	2	2
32294	15	2	2	77	3	3	1	5	5	2.5	53574.87861	52882.08481	2	49	1	1	1	NA	NA	0.31	NA	2	NA	1	1	0	1	1245.5	8.5	0.903	0.9115	9.099	0.743	197.5	0.93	0.793	1.055	11.772	0.92	187.5	1.726	0	0	0	0	0	0
32295	293	240	1	50	3	5	2	11	11	5	68545.73766	70430.07233	1	44	2	1	1	0.29	NA	0.3	NA	2	NA	1	2	0	1	2169	266.5	2.8565	3.4565	35.0685	3.259	639	18.025	2.261	3.109	35.019	2.923	582.875	10.769	3	3	3	3	3	3
32296	86	86	1	43	3	5	2	8	8	3.11	72840.61966	75566.6868	1	44	2	1	3	0.58	NA	0.46	NA	2	NA	1	2	0	2	2410.5	86	2.126	1.659	27.982	2.0845	280	4.915	2.261	1.602	23.999	1.937	285.375	5.556	3	1	2	2	1	2
32298	201	87	2	62	5	3	2	9	9	2.65	66442.95356	65706.39685	1	47	2	1	1	0.44	NA	0.49	NA	2	NA	1	2	0	2	1458.5	144	1.374	1.4255	21.627	1.4575	354.5	3.93	1.19	1.602	23.999	1.414	387	3.329	1	1	2	1	2	1
32300	71	95	1	53	4	5	2	11	11	5	16736.37321	17388.48205	2	45	2	1	1	0.51	NA	0.56	NA	1	2	3	2	0	1	1570.5	83	0.771	0.9155	9.4525	0.888	152	1.195	0.793	1.055	11.772	0.92	187.5	1.726	0	0	0	0	0	0
32312	12	76	1	83	3	1	1	6	6	2.2	23406.06264	25708.63313	2	46	2	1	1	0.62	0.5	0.51	0.4	1	3	2	1	0	1	1623.5	44	2.566	2.6085	31.5265	2.962	651	10.62	2.261	3.109	35.019	2.923	582.875	10.769	3	3	3	3	3	3
32316	216	284	2	85	3	2	1	2	2	0.51	31584.68914	36437.84147	2	46	2	1	1	0.29	0	0.36	0.2	1	3	2	1	0	1	2717	250	1.783	2.536	26.9355	2.253	511	8.54	1.595	3.109	23.999	1.937	582.875	10.769	2	3	2	2	3	3
32321	289	129	1	66	5	5	1	6	6	2.58	9716.924987	9953.828274	2	54	2	1	1	0.37	NA	0.43	NA	1	3	2	2	0	1	1508.5	209	1.3185	2.2095	27.819	2.084	346	1.785	1.19	2.148	23.999	1.937	387	1.726	1	2	2	2	2	0
32328	5	8	2	81	3	4	1	4	4	1.14	28238.08201	32431.49877	2	50	2	4	4	0.23	NA	0.29	NA	1	3	2	2	0	1	2073	6.5	1.3265	1.6865	16.1235	2.1945	444	5.92	1.19	1.602	17.721	1.937	387	5.556	1	1	1	2	2	2
32333	334	286	2	45	3	3	1	6	6	1.22	96420.09128	99146.75168	1	47	2	1	1	0.44	NA	0.34	NA	1	3	2	2	0	1	1849.5	310	1.8705	3.072	22.8985	1.9605	552	9.95	2.261	3.109	23.999	1.937	582.875	10.769	3	3	2	2	3	3
32334	105	105	1	43	3	3	2	8	8	1.98	95268.17767	97483.13435	2	46	2	1	1	0.39	NA	0.39	NA	1	1	3	2	0	1	1380	105	0.743	1.343	19.641	1.664	251	3.31	0.793	1.602	17.721	1.937	285.375	3.329	0	1	1	2	1	1
32343	46	62	2	61	4	3	2	11	11	5	9807.061297	9739.963551	2	45	2	2	1	0.42	NA	0.43	NA	2	NA	1	2	0	2	2022.5	54	1.3315	1.4815	16.2325	1.061	314	3.04	1.19	1.602	17.721	0.92	285.375	3.329	1	1	1	0	1	1
32350	37	43	1	76	4	2	1	5	5	2.19	14936.71649	14666.36684	1	49	2	2	1	0.53	NA	0.57	NA	1	3	2	2	0	1	3425.5	40	1.8465	2.4465	30.881	1.6365	537	12.265	1.595	2.148	35.019	1.414	582.875	10.769	2	2	3	1	3	3
32355	166	166	1	63	1	1	1	3	3	0.95	3049.040807	3152.621278	2	56	2	0	0	NA	NA	NA	NA	1	1	3	2	0	1	1879	166	1.326	1.354	10.185	1.317	371	2.34	1.19	1.602	11.772	1.414	387	1.726	1	1	0	1	2	0
32358	77	68	1	53	1	1	1	4	4	1.4	22079.28956	23468.43125	1	56	2	1	1	0.51	NA	0.51	NA	1	1	3	2	0	1	3036.5	72.5	3.5925	1.917	32.929	3.0165	421.5	6.73	2.261	2.148	35.019	2.923	387	5.556	3	2	3	3	2	2
32359	0	183	2	41	4	4	1	6	6	1.65	31715.05108	32375.42439	1	49	2	1	1	0.44	NA	0.39	NA	2	NA	1	2	0	2	1443	91.5	2.3005	1.2115	16.2265	1.165	152	2.075	2.261	1.055	17.721	0.92	187.5	1.726	3	0	1	0	0	0
32360	704	385	2	55	3	3	2	10	10	5	93843.80393	95374.90357	2	50	2	1	1	0.54	NA	0.37	NA	1	1	3	2	0	1	1512.5	544.5	1.9665	2.942	24.8755	3.0495	707	15.955	2.261	3.109	23.999	2.923	582.875	10.769	3	3	2	3	3	3
32368	5	7	2	42	4	4	2	11	11	3.94	20233.12335	20472.39075	1	51	1	1	1	0.32	NA	0.32	NA	2	NA	1	2	0	2	1755.5	6	1.2775	1.0615	13.1235	0.911	210	2.025	1.19	1.055	11.772	0.92	187.5	1.726	1	0	0	0	0	0
32377	0	1	2	72	3	3	1	6	6	2.76	50781.36044	51249.51131	2	44	2	1	1	0.49	NA	0.59	NA	1	3	2	1	0	1	857.5	0.5	0.326	0.773	5.3245	0.202	79.5	1.125	0.793	1.055	11.772	0.92	187.5	1.726	0	0	0	0	0	0
32383	50	101	2	83	3	3	2	8	8	3.41	31854.8911	36585.41189	2	46	2	1	4	0.35	NA	0.27	NA	2	NA	1	2	0	2	1663.5	75.5	2.3725	3.0035	26.2565	2.667	480	7.565	2.261	3.109	23.999	2.923	582.875	10.769	3	3	2	3	3	3
32388	487	549	1	55	5	3	2	9	6	3.34	93367.84651	92246.53726	1	50	2	1	1	0.35	NA	0.35	NA	1	1	3	2	0	1	1298	518	0.7305	1.5145	13.087	0.7975	195.5	3.39	0.793	1.602	11.772	0.92	187.5	3.329	0	1	0	0	0	1
32391	26	0	2	42	3	3	1	4	4	1.09	46517.17638	47179.04807	1	46	2	1	1	0.4	NA	0.42	NA	1	3	2	2	0	1	2214	13	2.149	4.363	64.993	4.4455	1017.5	48.325	2.261	3.109	35.019	2.923	582.875	10.769	3	3	3	3	3	3
32401	402	130	2	40	1	3	1	6	6	1.16	27555.63328	28351.1226	1	57	2	1	1	0.24	NA	0.27	NA	2	NA	1	2	0	2	1620	266	0.757	1.015	5.8805	0.8865	205.5	1.325	0.793	1.055	11.772	0.92	187.5	1.726	0	0	0	0	0	0
32403	415	9	2	78	3	3	1	4	4	1.63	54497.38543	63032.0954	1	47	2	1	1	0.47	NA	0.38	NA	1	3	2	2	1	1	2518.5	212	1.2345	2.486	16.1695	0.9455	269.5	3.93	1.19	2.148	17.721	0.92	285.375	3.329	1	2	1	0	1	1
32406	231	237	1	50	3	4	2	11	11	5	80151.79799	82142.50666	2	50	2	1	1	0.35	NA	0.31	NA	1	3	2	2	0	1	3990.5	234	2.1215	2.2295	57.0335	3.6015	552	7.595	2.261	2.148	35.019	2.923	582.875	10.769	3	2	3	3	3	3
32414	218	95	2	78	3	3	1	6	6	1.97	62389.49397	66398.88783	2	47	1	1	1	0.53	NA	0.53	NA	2	NA	1	1	1	1	1846.5	156.5	1.7965	2.711	20.5515	2.1305	568.5	7.07	1.595	3.109	17.721	1.937	582.875	5.556	2	3	1	2	3	2
32416	415	415	1	83	3	1	1	3	3	1.02	9866.367972	10049.80758	2	50	2	1	1	0.36	NA	0.33	NA	1	3	2	1	0	1	1067	415	1.894	2.947	26.668	1.396	487	6.17	2.261	3.109	23.999	1.414	582.875	5.556	3	3	2	1	3	2
32428	323	142	2	63	3	3	2	11	11	3.5	77071.58309	76217.20217	2	47	2	1	2	0.38	NA	0.26	NA	1	3	2	2	0	1	1786.5	232.5	1.6105	2.2785	23.5645	1.804	385.5	6.205	1.595	2.148	23.999	1.937	387	5.556	2	2	2	2	2	2
32436	507	339	2	51	3	3	2	9	9	4.24	90113.00487	91583.23502	2	44	2	1	1	0.35	NA	0.3	NA	1	1	3	2	0	2	2041.5	423	1.1945	2.2185	16.924	1.6235	307.5	2.545	1.19	2.148	17.721	1.414	285.375	3.329	1	2	1	1	1	1
32439	266	92	2	85	1	1	1	3	3	0.83	7094.975247	10305.36215	1	58	2	0	0	NA	NA	NA	NA	2	NA	1	2	0	1	966	179	0.737	1.641	8.7275	1.0835	190.5	3.125	0.793	1.602	11.772	0.92	187.5	3.329	0	1	0	0	0	1
32440	269	34	1	72	3	2	1	4	4	1.19	18910.38174	19305.7729	2	47	2	1	1	0.36	0.3	0.39	0.4	2	NA	1	2	0	1	1610.5	151.5	2.2095	2.1985	26.0945	2.2675	399.5	9.36	2.261	2.148	23.999	1.937	387	10.769	3	2	2	2	2	3
32442	8	4	1	72	1	1	2	7	7	2.73	6434.403938	9762.811961	1	56	2	1	1	0.52	NA	0.47	NA	1	3	2	2	0	1	2317.5	6	2.2525	2.994	39.874	3.648	825	4.005	2.261	3.109	35.019	2.923	582.875	3.329	3	3	3	3	3	1
32443	2	25	2	69	3	4	2	8	8	3.11	53648.09851	62165.83356	1	44	1	4	1	0.7	NA	0.76	NA	2	NA	1	1	1	2	1794.5	13.5	3.1615	2.0845	27.847	2.4695	381	7.49	2.261	2.148	23.999	2.923	387	10.769	3	2	2	3	2	3
32444	112	73	1	85	3	1	1	6	6	1.95	25637.71312	29190.58889	1	56	1	2	2	NA	NA	NA	NA	1	3	2	1	0	3	1740	92.5	1.291	2.233	14.606	1.844	261.5	6.215	1.19	2.148	11.772	1.937	285.375	5.556	1	2	0	2	1	2
32447	335	194	1	65	3	4	2	8	8	3.41	62773.44135	63171.47584	2	50	2	1	1	0.38	0.3	0.4	0.3	1	3	2	1	0	1	2138	264.5	1.4275	2.297	32.6845	2.7635	625	13.735	1.595	2.148	35.019	2.923	582.875	10.769	2	2	3	3	3	3
32452	11	6	1	74	3	5	2	11	11	5	41236.40235	41719.95707	2	49	2	1	1	0.44	NA	0.38	NA	1	3	2	1	0	1	1609	8.5	2.776	2.8875	37.6025	4.083	847.5	18.825	2.261	3.109	35.019	2.923	582.875	10.769	3	3	3	3	3	3
32453	0	0	2	68	4	3	1	77	77	NA	9807.061297	10383.31394	2	45	1	2	2	NA	NA	0.42	NA	2	NA	1	1	1	2	993.5	0	0.923	0.833	19.648	1.627	207.5	1.27	0.793	1.055	17.721	1.414	187.5	1.726	0	0	1	1	0	0
32455	76	76	1	85	3	5	2	8	8	3.79	23406.06264	25708.63313	2	46	2	1	1	0.54	0.4	0.34	0.2	2	NA	1	2	0	1	1373	76	1.565	1.867	19.259	1.74	590	6.58	1.595	1.602	17.721	1.937	582.875	5.556	2	1	1	2	3	2
32459	769	446	2	62	3	4	1	2	2	0.82	43671.79401	45093.30458	2	47	2	1	1	0.3	NA	0.21	NA	1	1	3	2	0	1	2174	607.5	1.5295	2.8035	22.3375	1.575	343.5	3.585	1.595	3.109	23.999	1.414	387	3.329	2	3	2	1	2	1
32467	284	142	2	48	3	3	1	NA	NA	NA	106827.4882	108347.4878	1	46	2	1	1	0.45	NA	0.39	NA	2	NA	1	2	0	1	1177	213	1.2685	1.2465	10.5245	1.1945	170.5	2.455	1.19	1.055	11.772	1.414	187.5	1.726	1	0	0	1	0	0
32477	0	86	2	41	4	4	2	7	7	2.38	22048.73049	22309.46841	2	56	2	1	1	0.34	NA	0.35	NA	2	NA	1	2	0	2	1281	43	1.025	1.17	17.963	1.216	264.5	2.155	1.19	1.055	17.721	1.414	285.375	1.726	1	0	1	1	1	0
32481	142	5	2	64	3	3	1	5	5	2.04	62731.71317	63428.42026	2	44	2	0	0	NA	NA	NA	NA	1	2	3	2	0	3	1472	73.5	1.2635	1.478	18.053	1.4715	300.5	3.01	1.19	1.602	17.721	1.414	285.375	3.329	1	1	1	1	1	1
32483	73	58	1	40	1	1	1	6	6	0.47	19567.96712	20384.35959	1	54	2	1	1	0.48	NA	0.44	NA	1	3	2	2	0	1	1921.5	65.5	1.3095	1.7925	20.664	1.398	371.5	3.15	1.19	1.602	17.721	1.414	387	3.329	1	1	1	1	2	1
32488	274	259	2	50	3	4	2	11	11	5	75992.48831	77690.95336	2	52	2	1	1	0.44	NA	0.45	NA	2	NA	1	2	0	2	2001	266.5	1.4135	1.932	22.374	1.8325	349.5	2.69	1.595	2.148	23.999	1.937	387	3.329	2	2	2	2	2	1
32489	58	0	1	62	3	2	2	11	11	5	64688.807	68939.7783	1	47	2	1	1	0.37	NA	0.38	NA	2	NA	1	2	0	1	1204.5	29	0.887	1.515	12.305	1.1565	224.5	2.94	0.793	1.602	11.772	0.92	187.5	3.329	0	1	0	0	0	1
32497	202	285	2	74	3	3	1	3	3	1.22	36696.7418	39055.01852	2	44	2	2	2	0.4	NA	0.37	NA	1	3	2	1	1	1	2349	243.5	2.252	3.6405	31.151	2.6155	504.5	11.805	2.261	3.109	35.019	2.923	582.875	10.769	3	3	3	3	3	3
32504	0	22	1	58	4	4	1	77	77	NA	26303.63633	27328.51988	1	47	2	1	1	0.43	NA	0.44	NA	1	3	2	2	0	1	2546.5	11	1.251	1.8335	28.153	1.9465	267.5	3.69	1.19	1.602	23.999	1.937	285.375	3.329	1	1	2	2	1	1
32517	202	125	1	61	3	4	1	4	4	1.29	30878.75437	31222.68692	2	47	2	1	1	0.39	NA	0.36	NA	1	1	3	2	0	1	2854.5	163.5	2.088	2.912	41.848	4.7795	421	37.685	2.261	3.109	35.019	2.923	387	10.769	3	3	3	3	2	3
32521	180	312	1	53	3	3	1	4	4	1.17	34454.94382	35520.37202	1	50	2	1	1	0.5	NA	0.34	NA	1	1	3	2	0	1	2221.5	246	1.479	1.1145	25.1675	1.3765	327	5.385	1.595	1.055	23.999	1.414	285.375	5.556	2	0	2	1	1	2
32526	997	234	2	51	3	4	2	8	8	3.9	97845.40136	100032.2885	1	54	2	1	1	0.28	NA	0.31	NA	1	3	2	2	0	1	1182.5	615.5	3.4725	4.326	25.6975	2.355	387.5	0.34	2.261	3.109	23.999	2.923	387	1.726	3	3	2	3	2	0
32530	0	0	2	72	3	4	2	7	7	2.73	67087.41664	66219.88792	1	49	2	2	1	0.36	NA	0.41	NA	1	3	2	2	0	3	822	0	0.825	1.303	13.302	2.743	378	11.53	0.793	1.055	11.772	2.923	387	10.769	0	0	0	3	2	3
32531	284	95	1	55	3	4	1	4	1	0.08	108378.7543	111358.1058	2	55	2	1	1	0.53	NA	0.52	NA	1	1	3	2	0	1	787.5	189.5	0.503	0.9595	12.9365	0.8315	138	2.01	0.793	1.055	11.772	0.92	187.5	1.726	0	0	0	0	0	0
32540	0	28	2	60	4	2	1	2	2	0.55	13659.25539	14619.23783	2	51	2	1	1	0.37	NA	NA	NA	2	NA	1	2	0	1	1099.5	14	0.9165	0.8265	14.6505	1.1295	165.5	2.795	0.793	1.055	11.772	0.92	187.5	3.329	0	0	0	0	0	1
32548	201	284	1	64	3	2	2	11	11	5	67421.62537	71833.81309	2	46	2	1	1	0.63	0.7	0.64	0.6	1	3	2	2	0	1	2471	242.5	1.523	2.9005	24.077	3.246	383.5	6.04	1.595	3.109	23.999	2.923	387	5.556	2	3	2	3	2	2
32550	115	95	1	56	3	3	2	10	10	3.5	80151.79799	81229.88269	2	44	2	1	1	0.28	NA	0.28	NA	2	NA	1	2	0	1	3166.5	105	2.3195	3.484	39.9415	2.7665	616	7.12	2.261	3.109	35.019	2.923	582.875	5.556	3	3	3	3	3	2
32556	114	85	2	41	3	5	2	11	11	5	71128.23372	73383.97894	2	56	2	1	1	0.22	NA	0.29	NA	1	3	2	2	0	1	1094	99.5	0.7365	1.1285	19.299	1.2725	177	1.825	0.793	1.055	17.721	1.414	187.5	1.726	0	0	1	1	0	0
32564	524	290	1	43	4	3	2	11	11	4.97	20697.83744	21367.26979	1	49	2	4	1	0.48	NA	0.47	NA	1	1	3	2	0	1	3142	407	1.968	2.2335	33.283	1.5085	278.5	4.12	2.261	2.148	35.019	1.414	285.375	3.329	3	2	3	1	1	1
32565	177	2	2	48	1	3	2	10	10	4.04	16831.76382	17317.6713	1	46	2	1	1	0.49	NA	0.5	NA	2	NA	1	2	0	1	2259.5	89.5	2.545	3.91	48.7775	3.626	586.5	12.51	2.261	3.109	35.019	2.923	582.875	10.769	3	3	3	3	3	3
32566	0	118	1	43	4	3	2	11	11	5	20669.38951	21474.7427	2	52	2	1	1	0.62	0.6	0.6	0.6	2	NA	1	2	0	1	1905	59	3.082	3.2735	49.3575	3.827	706	24.26	2.261	3.109	35.019	2.923	582.875	10.769	3	3	3	3	3	3
32573	180	172	1	46	4	4	2	7	7	4.08	23310.38719	24218.64308	2	51	2	4	4	0.4	0.3	0.4	0.2	2	NA	1	2	0	1	2759.5	176	1.464	1.482	41.351	2.2565	408	6.815	1.595	1.602	35.019	1.937	387	5.556	2	1	3	2	2	2
32577	414	50	1	45	3	4	2	11	11	4.16	72840.61966	75566.6868	1	44	2	1	1	0.18	NA	0.25	NA	1	1	3	2	0	1	902	232	0.543	1.1805	16.0785	0.834	84	1.215	0.793	1.055	17.721	0.92	187.5	1.726	0	0	1	0	0	0
32581	205	136	2	83	3	3	1	5	5	1.56	37305.41988	39737.61403	1	49	2	0	0	NA	NA	NA	NA	2	NA	1	1	0	2	1239.5	170.5	2.075	2.0155	19.311	2.9315	549.5	12.53	2.261	2.148	17.721	2.923	582.875	10.769	3	2	1	3	3	3
32586	13	2	2	67	3	5	1	6	6	2.57	82875.06561	81956.3499	1	49	2	1	1	0.38	NA	0.53	NA	2	NA	1	2	0	1	1614	7.5	0.955	0.9545	20.5885	1.5595	267	2.565	0.793	1.055	17.721	1.414	285.375	3.329	0	0	1	1	1	1
32588	186	265	1	65	3	5	2	11	11	5	60687.28225	64675.29667	1	55	2	1	1	0.47	NA	0.4	NA	2	NA	1	2	0	1	3111.5	225.5	2.843	3.371	38.013	3.286	923	16.085	2.261	3.109	35.019	2.923	582.875	10.769	3	3	3	3	3	3
32592	1430	1421	1	51	3	3	2	8	8	3.79	89650.90557	91877.54102	2	46	2	1	1	0.31	NA	0.22	NA	2	NA	1	2	0	1	2142	1425.5	2.7085	4.5005	35.213	2.6245	511.5	8.455	2.261	3.109	35.019	2.923	582.875	10.769	3	3	3	3	3	3
32597	50	47	2	44	1	4	1	3	3	0.94	19014.57003	19717.82773	1	47	2	0	0	NA	NA	NA	NA	2	NA	1	2	0	3	1174.5	48.5	1.016	0.9235	10.6665	1.022	237	1.905	1.19	1.055	11.772	0.92	187.5	1.726	1	0	0	0	0	0
32599	58	10	2	45	3	3	2	7	7	2	100493.4172	101923.2922	2	46	2	1	1	0.29	NA	0.36	NA	1	3	2	2	0	1	828	34	0.803	0.618	12.1065	0.6585	90.5	1.11	0.793	1.055	11.772	0.92	187.5	1.726	0	0	0	0	0	0
32601	412	412	2	58	3	2	1	99	99	NA	44199.57197	45887.17912	2	44	1	1	1	0.41	0.1	0.41	0.1	1	1	3	2	0	1	1125	412	0.936	1.514	14.388	0.818	211	1.73	0.793	1.602	11.772	0.92	187.5	1.726	0	1	0	0	0	0
32609	387	221	1	45	1	2	1	4	4	0.98	18143.98362	18718.64055	1	55	2	1	4	0.43	NA	0.33	NA	2	NA	1	2	0	1	2177	304	1.6205	2.039	22.378	1.448	421.5	2.47	1.595	2.148	23.999	1.414	387	1.726	2	2	2	1	2	0
32615	594	157	2	64	1	1	1	2	2	0.84	17069.94045	13578.39631	1	57	1	1	2	0.36	NA	0.59	NA	1	1	3	1	1	2	1597.5	375.5	0.8815	2.158	13.0535	1.1885	190	2.07	0.793	2.148	11.772	1.414	187.5	1.726	0	2	0	1	0	0
32618	5	70	2	64	1	4	2	7	7	2.61	6660.839328	5516.686737	2	58	2	0	0	NA	NA	NA	NA	2	NA	1	2	0	3	1191	37.5	0.898	1.4215	11.5855	1.093	227.5	3.65	0.793	1.602	11.772	0.92	187.5	3.329	0	1	0	0	0	1
32619	124	62	1	52	1	1	2	10	10	3.41	30460.2639	32971.25461	1	57	2	1	1	0.56	NA	0.55	NA	2	NA	1	2	0	1	1605.5	93	1.4085	1.639	13.8595	0.8345	355	2.43	1.595	1.602	11.772	0.92	387	1.726	2	1	0	0	2	0
32620	72	117	1	51	1	1	2	7	1	0.2	20157.38424	21692.9147	2	46	2	1	4	0.3	NA	0.33	NA	2	NA	1	2	0	1	2329	94.5	1.7705	1.4785	25.6075	1.472	429.5	4.77	1.595	1.602	23.999	1.414	387	5.556	2	1	2	1	2	2
32624	327	357	2	74	3	4	1	6	6	1.89	53574.87861	52882.08481	2	49	1	4	1	0.4	NA	0.44	NA	1	3	2	2	0	1	1063	342	1.082	1.5565	17.239	1.033	277	1.49	1.19	1.602	17.721	0.92	285.375	1.726	1	1	1	0	1	0
32627	192	192	2	45	3	4	1	4	4	1.21	52900.21252	54577.87827	2	55	2	1	1	0.6	0.6	0.47	0.5	1	3	2	2	0	1	2297	192	1.534	2.331	16.488	1.686	366	3.6	1.595	2.148	17.721	1.937	387	3.329	2	2	1	2	2	1
32629	155	154	2	71	3	3	2	7	7	3.03	62389.49397	62964.65964	2	47	2	1	1	0.6	0.7	0.65	0.6	2	NA	1	2	1	2	782	154.5	0.607	0.836	7.622	0.889	215.5	0.74	0.793	1.055	11.772	0.92	187.5	1.726	0	0	0	0	0	0
32630	101	101	1	60	5	5	1	5	5	1.52	63120.00659	67267.88547	2	53	2	1	1	0.4	NA	0.4	NA	1	3	2	2	0	1	1095	101	1.511	1.115	16.41	1.087	296	0.61	1.595	1.055	17.721	0.92	285.375	1.726	2	0	1	0	1	0
32632	16	15	2	55	3	3	2	7	7	4.08	90113.00487	91583.23502	2	44	2	1	1	0.47	NA	0.41	NA	1	1	3	2	0	1	2700	15.5	1.808	1.712	34.1605	1.645	372	2.35	1.595	1.602	35.019	1.414	387	1.726	2	1	3	1	2	0
32636	0	1	2	41	5	4	2	10	10	3.08	37629.08708	38693.19872	2	57	2	0	0	NA	NA	NA	NA	2	NA	1	2	0	2	1614.5	0.5	1.9315	1.8525	16.3945	1.4505	441.5	5.265	2.261	1.602	17.721	1.414	387	5.556	3	1	1	1	2	2
32641	101	211	1	50	1	4	2	7	7	2.3	15213.9009	15695.75614	2	58	1	1	1	0.58	NA	0.5	NA	1	3	2	2	0	1	1809	156	1.733	2.011	24.758	1.9765	470	6.65	1.595	2.148	23.999	1.937	582.875	5.556	2	2	2	2	3	2
32644	0	0	1	84	3	1	1	4	4	0.93	8437.708044	8594.585411	1	44	2	4	4	NA	NA	NA	NA	1	3	2	2	0	3	1295	0	1.403	2.092	14.379	1.622	338	8.84	1.595	2.148	11.772	1.414	387	10.769	2	2	0	1	2	3
32663	249	922	2	40	3	2	2	7	7	1.47	37165.58606	43276.48021	1	48	2	1	4	0.49	NA	0.39	NA	1	1	3	2	0	2	2457	585.5	0.7445	1.4925	14.5005	2.674	271.5	6.62	0.793	1.602	11.772	2.923	285.375	5.556	0	1	0	3	1	2
32666	384	355	1	85	3	3	1	6	6	1.89	22077.19102	22903.92021	2	49	2	2	2	0.43	NA	0.39	NA	2	NA	1	1	0	2	2052.5	369.5	1.382	1.903	19.717	0.9085	298	6.49	1.19	2.148	17.721	0.92	285.375	5.556	1	2	1	0	1	2
32677	174	101	2	53	1	4	2	7	7	3.12	21707.38486	22510.23686	1	56	1	1	2	0.52	NA	0.53	NA	2	NA	1	2	1	2	2392.5	137.5	1.184	1.8115	18.184	1.854	328.5	3.87	1.19	1.602	17.721	1.937	285.375	3.329	1	1	1	2	1	1
32681	193	81	2	67	3	5	1	2	2	0.98	37512.50021	43468.37837	2	54	2	1	1	0.4	NA	0.44	NA	2	NA	1	2	0	1	2355.5	137	1.836	2.9525	36.836	2.5015	520	11.635	1.595	3.109	35.019	2.923	582.875	10.769	2	3	3	3	3	3
32684	112	2	2	67	4	3	1	4	4	1.53	10252.83681	10678.46677	2	45	2	1	1	0.33	NA	0.48	NA	1	2	3	2	0	2	1536.5	57	1.0585	1.241	16.2015	1.168	275.5	1.615	1.19	1.055	17.721	0.92	285.375	1.726	1	0	1	0	1	0
32688	1	1	2	63	4	2	2	8	8	1.49	13659.25539	13565.80179	2	51	2	0	0	NA	NA	NA	NA	1	1	3	2	0	3	1361.5	1	0.379	0.6775	9.503	0.445	72.5	2.09	0.793	1.055	11.772	0.92	187.5	1.726	0	0	0	0	0	0
32690	71	0	2	56	3	5	2	9	9	5	90663.16298	92689.52397	1	45	2	1	1	0.36	NA	0.4	NA	2	NA	1	2	0	1	1866	35.5	2.255	3.0405	29.3325	2.522	666	8.41	2.261	3.109	35.019	2.923	582.875	10.769	3	3	3	3	3	3
32691	92	100	1	43	4	3	1	6	6	2.18	24659.7035	25620.53356	1	45	2	1	1	0.64	0.6	0.64	0.6	1	1	3	2	0	1	2855	96	1.467	1.8475	28.396	2.4775	386.5	5.91	1.595	1.602	35.019	2.923	387	5.556	2	1	3	3	2	2
32696	107	95	1	69	4	4	2	10	10	3.46	12164.19791	12460.76689	1	51	2	4	2	0.58	NA	NA	NA	1	1	3	2	0	2	1710.5	101	1.5135	1.7615	17.171	1.4365	214.5	3.89	1.595	1.602	17.721	1.414	187.5	3.329	2	1	1	1	0	1
32697	154	181	1	67	3	3	2	9	9	4.8	60277.85735	60302.28915	2	44	2	1	1	0.42	NA	0.42	NA	1	3	2	2	0	1	1316	167.5	1.4025	1.6255	18.219	1.5965	401.5	5.74	1.595	1.602	17.721	1.414	387	5.556	2	1	1	1	2	2
32703	73	5	1	71	3	5	2	8	8	3.64	27625.99673	29262.15341	2	45	2	1	1	0.41	NA	0.38	NA	1	3	2	1	0	1	2017	39	1.7865	2.3655	23.6605	3.793	839	16.025	1.595	2.148	23.999	2.923	582.875	10.769	2	2	2	3	3	3
32706	58	58	1	43	1	2	1	3	3	0.6	20256.87849	21926.7535	2	58	2	1	1	0.38	NA	0.37	NA	1	1	3	2	0	1	4499	58	2.152	3.678	43.771	3.243	594	5.1	2.261	3.109	35.019	2.923	582.875	5.556	3	3	3	3	3	2
32708	0	24	2	53	4	3	2	10	10	5	23518.96918	23949.7053	1	51	2	1	1	0.25	NA	0.16	NA	2	NA	1	2	0	2	1284	12	1.0835	0.985	25.2265	0.9495	241.5	4.235	1.19	1.055	23.999	0.92	285.375	3.329	1	0	2	0	1	1
32709	284	284	2	47	3	4	1	6	6	1.25	42031.6234	43220.23422	2	57	2	1	4	0.37	NA	0.3	NA	2	NA	1	2	0	1	1339.5	284	1.703	2.0155	19.375	1.411	378	2.55	1.595	2.148	17.721	1.414	387	3.329	2	2	1	1	2	1
32710	201	158	2	82	5	3	1	3	3	1.25	28058.56938	30633.15572	1	55	1	1	1	0.44	NA	0.49	NA	2	NA	1	1	0	1	1405.5	179.5	1.217	1.237	17.0965	1.2315	265	2.245	1.19	1.055	17.721	1.414	285.375	1.726	1	0	1	1	1	0
32711	113	3	2	60	1	1	1	1	1	0	5328.671462	4847.975382	2	58	2	1	1	0.26	NA	0.26	NA	2	NA	1	2	0	1	1715	58	1.4065	2.287	20.5575	2.233	385.5	6.145	1.595	2.148	17.721	1.937	387	5.556	2	2	1	2	2	2
32713	347	41	2	45	5	5	2	11	11	4.42	87336.67783	89806.4687	1	54	2	1	1	0.27	NA	0.33	NA	2	NA	1	2	0	2	1903.5	194	1.3355	1.429	20.33	2.3035	346.5	1.295	1.19	1.602	17.721	2.923	387	1.726	1	1	1	3	2	0
32716	284	209	2	66	1	2	1	3	3	1.37	10668.71278	9706.294951	2	55	2	1	1	0.41	NA	0.33	NA	2	NA	1	2	0	1	1392	246.5	1.344	1.064	11.3455	1.0325	335.5	1.105	1.19	1.055	11.772	0.92	285.375	1.726	1	0	0	0	1	0
32717	142	30	2	42	1	2	1	6	6	1.13	16413.80917	17718.59966	1	55	2	1	1	0.24	NA	0.34	NA	2	NA	1	2	0	2	2424.5	86	1.56	2.1325	26.0935	1.806	242	4.305	1.595	2.148	23.999	1.937	285.375	3.329	2	2	2	2	1	1
32727	0	0	1	65	4	2	2	7	7	1.69	8756.927856	8970.425952	2	51	2	1	1	NA	NA	0.48	NA	2	NA	1	2	0	1	1817.5	0	0.7875	0.902	22.5015	1.2885	171	7.185	0.793	1.055	23.999	1.414	187.5	5.556	0	0	2	1	0	2
32729	10	10	2	85	3	3	1	4	4	1.84	28238.08201	30754.10369	2	44	2	0	0	NA	NA	NA	NA	2	NA	1	1	1	3	1278	10	1.405	1.748	18.176	1.342	472	3.9	1.595	1.602	17.721	1.414	582.875	3.329	2	1	1	1	3	1
32732	303	217	2	61	3	5	2	11	11	5	52901.78689	53619.82895	2	52	2	1	1	0.51	0.7	0.52	0.7	1	3	2	2	0	1	1681.5	260	1.644	2.2025	29.0705	1.5415	350.5	2.935	1.595	2.148	35.019	1.414	387	3.329	2	2	3	1	2	1
32733	215	213	2	40	3	5	2	11	11	5	95234.43867	97927.57005	2	48	2	1	1	0.46	NA	0.41	NA	1	3	2	2	0	1	1969.5	214	1.757	2.454	15.962	2.508	680	8.9	1.595	2.148	17.721	2.923	582.875	10.769	2	2	1	3	3	3
32742	403	568	1	55	3	3	2	7	7	2	36339.13661	36827.9175	1	45	2	1	1	0.37	NA	0.49	NA	1	1	3	2	0	1	1247.5	485.5	1.732	3.434	20.3205	2.043	421	11.055	1.595	3.109	17.721	1.937	387	10.769	2	3	1	2	2	3
32745	249	364	2	43	5	3	2	9	5	2.04	80361.86185	79457.70052	2	49	2	1	1	0.27	NA	0.41	NA	1	1	3	2	0	2	1569.5	306.5	0.8265	1.274	19.048	1.349	129	3.47	0.793	1.055	17.721	1.414	187.5	3.329	0	0	1	1	0	1
32749	801	24	2	58	3	4	2	7	7	2.49	85605.55089	87227.50133	2	46	2	1	1	0.68	0.7	0.65	0.7	1	1	3	2	0	2	1428	412.5	1.267	1.87	14.364	1.2235	290	2.775	1.19	1.602	11.772	1.414	285.375	3.329	1	1	0	1	1	1
32756	578	0	1	69	3	3	2	7	7	3.35	60645.86585	61321.34929	1	45	2	1	1	0.26	NA	0.37	NA	1	3	2	2	0	1	2314	289	2.1015	2.1335	24.107	2.0975	262	3.72	2.261	2.148	23.999	1.937	285.375	3.329	3	2	2	2	1	1
32761	107	29	1	85	3	5	2	8	8	4.7	20883.22391	22877.4777	1	52	2	4	2	0.42	NA	0.49	NA	1	3	2	1	1	2	1320	68	1.0655	2.346	17.6165	1.18	487.5	14.74	1.19	2.148	17.721	1.414	582.875	10.769	1	2	1	1	3	3
32775	47	95	1	69	4	1	1	5	5	2.04	9714.123141	9950.958117	2	49	2	1	1	0.43	NA	0.34	NA	1	3	2	1	0	1	1595.5	71	0.911	1.8825	14.03	1.371	241	3.795	0.793	2.148	11.772	1.414	187.5	3.329	0	2	0	1	0	1
32804	204	166	1	80	3	2	1	5	5	1.13	20926.03518	21315.10071	2	44	2	1	1	0.31	NA	0.39	NA	1	3	2	1	0	1	1738	185	1.217	2.477	22.4255	1.746	291.5	8.295	1.19	2.148	23.999	1.937	285.375	10.769	1	2	2	2	1	3
32808	177	8	2	76	5	4	1	3	3	1.22	20640.55109	21623.80682	1	58	2	0	0	NA	NA	NA	NA	2	NA	1	2	1	2	583	92.5	0.661	0.6605	8.9465	0.527	106.5	0.62	0.793	1.055	11.772	0.92	187.5	1.726	0	0	0	0	0	0
32812	0	0	2	49	4	2	2	8	5	2.4	34121.65595	34703.55047	1	56	2	1	1	0.52	NA	0.46	NA	1	1	3	2	0	1	4239	0	2.102	1.7425	25.5265	2.1645	465.5	4.905	2.261	1.602	23.999	1.937	582.875	5.556	3	1	2	2	3	2
32813	40	68	2	41	1	2	1	2	2	0.51	23957.75172	25862.2363	2	55	2	1	1	0.34	NA	0.45	NA	1	1	3	2	0	2	2363.5	54	2.128	3.168	29.888	2.2805	740.5	8.25	2.261	3.109	35.019	1.937	582.875	10.769	3	3	3	2	3	3
32817	206	272	2	66	3	5	2	11	11	5	53648.09851	53053.37981	1	44	2	1	1	0.36	NA	0.41	NA	1	3	2	2	0	1	1784.5	239	1.241	2.4525	14.6035	1.604	415.5	9.02	1.19	2.148	11.772	1.414	387	10.769	1	2	0	1	2	3
32821	0	2	2	60	3	5	2	9	9	4.55	66182.6286	68336.86357	2	49	1	1	1	0.13	NA	0.27	NA	2	NA	1	2	0	2	1114.5	1	0.798	0.7675	13.286	1.195	192	2.955	0.793	1.055	11.772	1.414	187.5	3.329	0	0	0	1	0	1
32832	207	290	2	75	3	3	1	6	6	2.65	43428.16878	50229.35423	1	44	2	4	4	0.22	NA	0.3	NA	1	3	2	1	0	2	1176	248.5	0.901	2.286	7.13	0.445	268	2.87	0.793	2.148	11.772	0.92	285.375	3.329	0	2	0	0	1	1
32842	186	95	2	53	3	5	2	11	11	5	90113.00487	90565.72217	2	44	2	1	1	0.62	0.5	0.7	0.8	1	3	2	2	0	1	1791	140.5	1.509	2.183	20.534	1.8235	559.5	7.135	1.595	2.148	17.721	1.937	582.875	5.556	2	2	1	2	3	2
32855	1	4	2	85	4	2	1	2	2	0.73	17444.39785	18780.17772	1	48	1	0	0	NA	NA	NA	NA	2	NA	1	1	0	1	1826	2.5	1.648	2.7255	22.038	2.364	462	8.62	1.595	3.109	23.999	2.923	387	10.769	2	3	2	3	2	3
32857	0	0	2	42	4	3	1	6	6	1.34	28039.9768	28371.56439	1	55	2	1	1	0.44	NA	NA	NA	1	1	3	2	0	1	1446	0	0.2865	0.4715	4.8625	0.621	37.5	0.72	0.793	1.055	11.772	0.92	187.5	1.726	0	0	0	0	0	0
32858	5	5	2	71	3	3	1	2	2	0.86	47859.07152	49324.64282	2	47	2	3	3	0.52	0.7	0.63	2	1	1	3	2	0	1	2326	5	2.822	3.605	34.317	4.339	548	16.58	2.261	3.109	35.019	2.923	582.875	10.769	3	3	3	3	3	3
32859	361	210	2	65	3	4	1	2	2	1	42264.98463	49089.53115	1	46	2	1	1	0.21	NA	0.2	NA	1	1	3	2	0	1	1403.5	285.5	1.2275	1.5655	20.9695	1.1625	329	4.03	1.19	1.602	23.999	0.92	285.375	3.329	1	1	2	0	1	1
32868	148	278	2	41	5	3	1	6	1	0	34541.53121	35033.0069	2	50	2	1	1	0.31	NA	0.41	NA	1	1	3	2	0	1	1594.5	213	0.8125	1.2515	17.1855	1.251	290	3.24	0.793	1.055	17.721	1.414	285.375	3.329	0	0	1	1	1	1
32875	7	9	2	81	3	2	1	4	4	1.53	29407.17642	31324.43034	2	50	2	0	0	NA	NA	NA	NA	2	NA	1	2	0	3	1841	8	1.2145	1.121	16.343	1	279	3.81	1.19	1.055	17.721	0.92	285.375	3.329	1	0	1	0	1	1
32880	41	68	2	62	4	2	2	7	7	2.02	18973.99279	18844.17692	1	49	1	4	4	0.44	NA	0.32	NA	1	3	2	2	0	2	1594	54.5	1.2705	1.3065	24.141	1.4945	240	1.875	1.19	1.055	23.999	1.414	187.5	1.726	1	0	2	1	0	0
32885	320	189	2	48	3	4	2	9	9	3.57	76835.75946	79008.59522	1	44	2	1	1	0.38	NA	0.41	NA	1	3	2	2	0	1	2442.5	254.5	1.793	2.3995	24.957	1.828	469.5	3.65	1.595	2.148	23.999	1.937	582.875	3.329	2	2	2	2	3	1
32891	102	102	1	59	4	2	2	11	11	5	20697.83744	21367.26979	1	51	1	1	1	0.31	NA	0.28	NA	2	NA	1	2	1	1	2265.5	102	1.343	1.8335	33.421	2.035	355.5	2.825	1.19	1.602	35.019	1.937	387	3.329	1	1	3	2	2	1
32897	360	230	2	54	3	3	2	7	7	2.02	85605.55089	87227.50133	1	48	2	2	2	0.4	NA	0.38	NA	1	1	3	2	0	2	1609.5	295	0.9255	1.47	19.312	0.897	236	1.795	0.793	1.602	17.721	0.92	187.5	1.726	0	1	1	0	0	0
32908	0	47	2	62	4	3	1	4	4	0.93	12124.66685	12041.71256	2	58	2	1	1	0.37	NA	0.48	NA	1	1	3	2	0	2	2447.5	23.5	2.685	2.1725	41.727	2.6405	725	2.585	2.261	2.148	35.019	2.923	582.875	3.329	3	2	3	3	3	1
32917	100	2	2	49	4	5	2	7	7	3.97	33056.02142	32474.70832	1	49	2	1	4	0.55	0.4	0.6	0.6	2	NA	1	2	0	2	1635.5	51	0.446	0.9875	11.7195	0.793	163	2.25	0.793	1.055	11.772	0.92	187.5	1.726	0	0	0	0	0	0
32918	670	478	2	64	4	2	1	99	99	NA	15156.68077	15785.88589	2	54	1	1	1	0.41	NA	0.37	NA	1	1	3	2	0	1	1651	574	1.558	2.238	31.9055	2.3095	290.5	5.415	1.595	2.148	35.019	2.923	285.375	5.556	2	2	3	3	1	2
32924	43	43	1	53	4	1	1	5	5	2.09	32380.32423	32455.94806	1	49	1	0	0	0.3	NA	0.21	NA	1	1	3	2	0	2	1173	43	0.745	1.281	8.205	1.989	230	1.1	0.793	1.055	11.772	1.937	187.5	1.726	0	0	0	2	0	0
32925	142	4	1	43	1	2	1	4	4	0.71	24368.21112	26377.00369	1	57	2	1	1	0.45	NA	0.39	NA	1	1	3	2	0	1	2421	73	1.364	1.761	20.3895	1.6545	367.5	3.04	1.19	1.602	17.721	1.414	387	3.329	1	1	1	1	2	1
32926	79	125	1	70	3	5	2	11	11	5	37173.11333	36925.50564	2	51	1	1	1	0.33	NA	0.4	NA	1	3	2	1	0	1	2176.5	102	1.9415	2.212	28.7685	2.6645	364	7.505	2.261	2.148	35.019	2.923	387	10.769	3	2	3	3	2	3
32932	71	118	1	74	3	1	2	7	7	2.73	32996.79242	33542.87049	1	58	2	1	1	0.56	NA	0.58	NA	2	NA	1	2	0	1	1901	94.5	1.986	2.745	17.1565	2.177	542.5	6.155	2.261	3.109	17.721	1.937	582.875	5.556	3	3	1	2	3	2
32938	139	44	2	79	3	3	1	4	4	1.17	48480.1822	47853.26954	1	49	2	1	1	0.44	NA	0.54	NA	1	3	2	2	0	2	2021	91.5	1.331	2.1155	20.5625	2.0495	340	2.35	1.19	2.148	17.721	1.937	387	1.726	1	2	1	2	2	0
32941	284	138	2	56	1	4	2	7	7	1.71	17204.87838	17701.55712	2	54	2	1	2	0.32	NA	0.35	NA	1	3	2	2	0	1	1220	211	1.9745	1.8255	17.191	1.7625	301.5	4.155	2.261	1.602	17.721	1.937	285.375	3.329	3	1	1	2	1	1
32943	0	179	2	63	4	2	2	7	7	3.12	14459.78636	15060.06104	1	55	2	1	1	0.83	0.8	0.84	0.9	1	2	3	2	0	1	1656	89.5	1.234	1.202	14.9305	1.138	291.5	1.9	1.19	1.055	11.772	0.92	285.375	1.726	1	0	0	0	1	0
32947	633	439	1	48	3	4	2	11	11	5	104643.8183	108279.7714	2	47	2	1	1	0.47	NA	0.49	NA	1	1	3	2	0	1	1730	536	1.301	2.1955	17.9875	1.153	334.5	2.26	1.19	2.148	17.721	0.92	285.375	1.726	1	2	1	0	1	0
32950	203	335	1	44	4	2	1	6	6	1.24	26303.63633	27154.37763	1	47	2	1	4	0.45	NA	0.36	NA	1	1	3	2	0	1	2847	269	1.925	2.7295	31.525	1.818	415	3.99	2.261	3.109	35.019	1.937	387	3.329	3	3	3	2	2	1
32952	136	101	2	76	3	5	2	11	11	5	42824.02906	49530.60159	2	52	2	1	1	0.42	NA	0.43	NA	1	3	2	1	0	1	1620	118.5	1.0845	1.351	12.1605	1.1725	241	2.45	1.19	1.602	11.772	0.92	187.5	1.726	1	1	0	0	0	0
32954	204	204	2	73	3	3	1	3	3	0.91	38216.03605	39386.3121	2	50	1	1	1	0.42	NA	0.41	NA	1	3	2	2	0	1	1633	204	3.308	1.918	26.9795	2.4095	475.5	5.505	2.261	2.148	23.999	2.923	582.875	5.556	3	2	2	3	3	2
32958	487	271	2	45	3	4	2	11	11	5	75766.87871	77909.48763	2	52	2	1	1	0.4	NA	0.34	NA	1	3	2	2	0	1	1639.5	379	1.29	2.295	27.921	1.924	317.5	2.835	1.19	2.148	23.999	1.937	285.375	3.329	1	2	2	2	1	1
32959	0	27	2	51	4	4	2	9	9	5	29391.37318	29929.65893	2	54	2	1	4	0.4	NA	0.43	NA	1	1	3	2	0	1	2708	13.5	1.7755	2.1135	26.1115	1.934	342	7.2	1.595	2.148	23.999	1.937	387	5.556	2	2	2	2	2	2
32960	59	194	2	42	4	2	1	6	6	1.49	23910.73946	24151.34866	1	52	2	4	1	NA	NA	0.24	NA	2	NA	1	2	0	2	1329.5	126.5	0.823	1.099	22.4285	1.2735	228.5	4.845	0.793	1.055	23.999	1.414	187.5	5.556	0	0	2	1	0	2
32962	0	63	2	40	3	4	2	9	9	3.26	90393.99848	92950.24721	1	45	2	1	4	0.38	NA	0.46	NA	2	NA	1	2	0	1	1509	31.5	1.3655	1.217	21.495	1.1975	359	2.34	1.19	1.055	23.999	1.414	387	1.726	1	0	2	1	2	0
32965	0	0	1	40	1	4	2	7	7	1.71	19361.65138	19974.87432	2	57	2	1	1	0.36	NA	0.4	NA	1	3	2	2	0	1	3941	0	3.346	4.489	48.4345	4.3375	1077	12.04	2.261	3.109	35.019	2.923	582.875	10.769	3	3	3	3	3	3
32969	91	0	1	78	4	3	2	8	8	3.11	9547.703341	9374.893052	1	51	2	1	1	0.52	0.6	0.61	0.6	2	NA	1	2	0	2	3259	45.5	2.2075	1.8195	26.1945	2.3955	529.5	4.855	2.261	1.602	23.999	2.923	582.875	5.556	3	1	2	3	3	2
32972	171	171	2	67	1	3	1	6	6	1.33	6354.93345	5263.32724	1	55	1	1	1	0.56	NA	0.51	NA	2	NA	1	2	0	1	1127	171	0.775	1.2535	16.8795	1.1565	171.5	2.715	0.793	1.055	17.721	0.92	187.5	3.329	0	0	1	0	0	1
32979	647	711	1	50	3	3	2	9	9	3	80151.79799	81229.88269	2	44	2	1	1	0.3	NA	0.32	NA	1	3	2	2	0	1	1813.5	679	1.311	2.619	19.2605	1.1505	264	2.95	1.19	3.109	17.721	0.92	285.375	3.329	1	3	1	0	1	1
32980	0	2	1	47	1	5	2	11	11	5	15213.9009	15819.57958	1	58	2	1	1	0.62	0.4	0.51	0.6	1	2	3	2	0	1	3090	1	2.4375	1.9585	28.679	2.307	632	3.65	2.261	2.148	35.019	2.923	582.875	3.329	3	2	3	3	3	1
32984	4	5	1	64	4	2	1	4	4	1.21	9716.924987	9953.828274	2	54	1	1	1	0.63	0.6	0.72	0.7	1	1	3	2	0	1	1538	4.5	1.111	1.4135	21.1115	1.748	420	6.225	1.19	1.602	23.999	1.937	387	5.556	1	1	2	2	2	2
32986	0	10	2	45	4	5	2	11	11	5	20233.12335	20472.39075	1	51	2	2	2	0.51	NA	0.53	NA	2	NA	1	2	0	2	1900.5	5	1.4855	1.606	17.619	1.838	532	2.86	1.595	1.602	17.721	1.937	582.875	3.329	2	1	1	2	3	1
32989	101	6	2	66	1	1	1	3	3	0.94	7733.275043	7035.661195	1	56	1	1	1	NA	NA	NA	NA	2	NA	1	2	0	2	1814.5	53.5	1.2235	1.716	17.1975	2.182	406.5	2.92	1.19	1.602	17.721	1.937	387	3.329	1	1	1	2	2	1
32991	272	277	2	64	3	4	1	5	5	1.52	66182.6286	65448.95774	2	49	2	1	1	0.28	NA	0.34	NA	1	3	2	1	0	2	1380	274.5	0.974	1.447	12.788	0.718	193.5	2.76	0.793	1.602	11.772	0.92	187.5	3.329	0	1	0	0	0	1
32997	0	7	1	41	4	4	1	6	6	1.45	24459.92099	25251.03081	1	52	2	1	1	0.21	NA	0.26	NA	2	NA	1	2	0	1	3880	3.5	1.6575	2.491	45.354	4.1185	484	14.785	1.595	2.148	35.019	2.923	582.875	10.769	2	2	3	3	3	3
33001	102	130	1	82	3	3	1	12	12	NA	9926.604143	10347.42117	1	45	1	4	3	NA	NA	NA	NA	2	NA	1	2	0	2	803.5	116	0.9255	1.0075	8.974	0.846	119	1.65	0.793	1.055	11.772	0.92	187.5	1.726	0	0	0	0	0	0
33002	106	242	2	67	3	3	2	7	7	3.57	62731.71317	63428.42026	2	50	2	1	1	0.52	NA	0.31	NA	2	NA	1	2	0	1	2710	174	2.507	3.7345	26.243	3.1395	631.5	11.275	2.261	3.109	23.999	2.923	582.875	10.769	3	3	2	3	3	3
33005	50	146	2	58	3	5	2	8	8	3.79	110711.9763	112518.287	2	47	2	1	1	0.31	NA	0.36	NA	2	NA	1	2	0	1	2192.5	98	1.544	2.8005	26.8135	2.2555	436	11.39	1.595	3.109	23.999	1.937	387	10.769	2	3	2	2	2	3
33006	6	8	1	80	3	4	1	6	6	2.27	23406.06264	24139.33362	2	46	2	1	1	0.27	NA	0.23	NA	2	NA	1	2	0	2	1671	7	1.2045	1.952	26.5215	1.7835	323.5	6.43	1.19	2.148	23.999	1.937	285.375	5.556	1	2	2	2	1	2
33007	76	5	1	40	1	4	2	7	7	1.84	19361.65138	19974.87432	2	57	1	1	1	0.31	NA	0.42	NA	2	NA	1	2	0	1	2965.5	40.5	1.593	2.5615	23.5475	1.6595	297	6.76	1.595	3.109	23.999	1.937	285.375	5.556	2	3	2	2	1	2
33047	237	237	2	58	5	5	2	11	11	5	99637.11813	100137.6835	2	53	2	1	1	0.48	NA	0.29	NA	1	3	2	2	0	1	2142	237	2.034	2.566	23.223	1.937	528	2.25	2.261	3.109	23.999	1.937	582.875	1.726	3	3	2	2	3	0
33069	10	62	1	80	3	1	1	3	3	0.83	11035.67039	12564.99423	2	46	2	1	1	0.51	NA	0.35	NA	2	NA	1	2	0	1	2063.5	36	2.3525	3.073	30.012	3.3	488	13.62	2.261	3.109	35.019	2.923	582.875	10.769	3	3	3	3	3	3
33071	74	135	2	69	3	2	1	3	3	0.91	37501.6836	37085.95679	2	49	2	1	1	0.29	NA	0.28	NA	2	NA	1	2	0	2	1435.5	104.5	1.16	1.5975	21.6095	1.7115	265	2.305	1.19	1.602	23.999	1.937	285.375	1.726	1	1	2	2	1	0
33076	4	68	1	54	1	1	1	5	5	1.71	20000.65123	21259.01322	1	53	1	1	1	0.4	NA	0.41	NA	1	3	2	2	0	1	1028.5	36	0.9475	0.913	14.0935	0.874	227.5	0.845	0.793	1.055	11.772	0.92	187.5	1.726	0	0	0	0	0	0
33077	28	0	1	72	3	4	1	6	6	2.18	37131.14648	39668.52317	1	48	1	1	1	0.26	NA	0.26	NA	1	3	2	1	0	1	1746	14	2.1755	2.938	35.413	3.474	784	17.9	2.261	3.109	35.019	2.923	582.875	10.769	3	3	3	3	3	3
33080	289	162	1	44	3	5	2	11	11	3.63	90370.19705	93752.31031	2	48	2	1	1	0.34	NA	0.28	NA	2	NA	1	2	0	1	2766	225.5	1.6235	2.01	33.2275	2.156	334	4.035	1.595	2.148	35.019	1.937	285.375	3.329	2	2	3	2	1	1
33081	145	49	1	42	3	2	1	6	6	0.6	39383.13652	39286.38796	2	56	2	1	1	0.53	NA	0.41	NA	2	NA	1	2	0	2	3071.5	97	2.242	3.7425	17.97	2.057	655.5	7.04	2.261	3.109	17.721	1.937	582.875	5.556	3	3	1	2	3	2
33086	60	187	1	56	3	5	2	7	7	2.3	80696.21253	82914.56594	1	55	2	1	4	0.37	NA	0.29	NA	1	3	2	2	0	1	2300	123.5	1.3815	2.318	19.182	1.525	387.5	8.96	1.19	2.148	17.721	1.414	387	10.769	1	2	1	1	2	3
33088	85	85	2	46	3	4	2	11	11	5	121486.2394	124921.7446	2	55	2	1	1	0.32	NA	0.33	NA	2	NA	1	2	0	1	2415	85	1.619	1.874	26.943	1.895	393	4.31	1.595	1.602	23.999	1.937	387	5.556	2	1	2	2	2	2
33093	45	4	1	74	3	3	2	7	7	3.03	43718.50637	44231.16725	2	46	1	1	1	0.34	NA	0.34	NA	2	NA	1	2	0	2	1519.5	24.5	1.613	2.2785	25.0305	2.37	364.5	7.355	1.595	2.148	23.999	2.923	387	10.769	2	2	2	3	2	3
33096	68	68	1	81	4	5	2	10	10	5	9547.703341	9831.34045	1	51	2	0	0	NA	NA	NA	NA	2	NA	1	2	0	3	1376.5	68	1.5105	2.1415	24.4775	2.706	364.5	8.425	1.595	2.148	23.999	2.923	387	10.769	2	2	2	3	2	3
33099	143	281	2	51	3	5	2	8	8	4.7	110402.7278	112870.2766	1	56	2	1	1	0.28	NA	0.32	NA	2	NA	1	2	0	1	1893	212	0.814	2.153	14.1105	1.0415	222.5	3.98	0.793	2.148	11.772	0.92	187.5	3.329	0	2	0	0	0	1
33107	37	76	2	57	4	5	2	11	11	5	33056.02142	32474.70832	1	49	2	1	1	0.15	NA	0.18	NA	2	NA	1	2	0	2	1570	56.5	0.9845	1.4035	15.366	1.605	301.5	2.14	0.793	1.602	17.721	1.414	285.375	1.726	0	1	1	1	1	0
33108	100	6	2	81	3	2	1	99	99	NA	28673.09645	33078.86737	1	55	2	0	0	NA	NA	NA	NA	2	NA	1	1	0	2	1143.5	53	1.624	1.7655	21.39	2.046	424.5	8.18	1.595	1.602	23.999	1.937	387	10.769	2	1	2	2	2	3
33114	750	496	1	64	3	4	1	4	4	1.36	31962.04142	34053.69267	2	44	1	1	4	0.35	NA	0.33	NA	1	3	2	2	0	1	3068.5	623	3.9265	3.9295	44.088	2.932	853	9.08	2.261	3.109	35.019	2.923	582.875	10.769	3	3	3	3	3	3
33117	204	145	1	45	4	4	2	9	9	3.31	23310.38719	24064.31752	2	51	2	1	1	0.32	NA	0.33	NA	2	NA	1	2	0	3	2208.5	174.5	1.8815	2.6475	24.645	2.3075	620.5	10.145	2.261	3.109	23.999	2.923	582.875	10.769	3	3	2	3	3	3
33121	240	199	1	49	4	3	2	8	4	1.88	28551.47367	29474.91701	1	50	2	1	1	0.37	NA	0.45	NA	1	1	3	2	0	1	2544	219.5	1.72	1.9795	23.889	1.471	428.5	6.345	1.595	2.148	23.999	1.414	387	5.556	2	2	2	1	2	2
33123	638	890	2	52	3	4	2	11	11	5	96707.19957	98868.64739	1	47	1	1	1	0.29	NA	0.33	NA	1	1	3	2	0	2	2662	764	1.922	2.019	32.3765	2.6405	404	3.085	2.261	2.148	35.019	2.923	387	3.329	3	2	3	3	2	1
33134	242	92	1	42	1	4	1	6	6	1.08	19361.65138	19974.87432	2	57	2	1	1	0.44	NA	0.48	NA	1	3	2	2	0	1	2601.5	167	2.255	3.038	28.3035	2.031	547.5	4.705	2.261	3.109	35.019	1.937	582.875	5.556	3	3	3	2	3	2
33140	160	0	1	42	5	1	1	5	2	0.6	39383.13652	41628.3159	1	46	2	1	2	0.41	NA	0.43	NA	1	3	2	2	0	1	1754.5	80	1.7	1.326	27.549	2.4045	286	8.77	1.595	1.055	23.999	2.923	285.375	10.769	2	0	2	3	1	3
33144	15	25	1	58	3	5	2	11	11	5	67592.1814	69682.29123	2	52	2	1	1	0.36	NA	0.31	NA	2	NA	1	2	0	2	2428	20	2.0025	2.514	21.657	1.567	442	4.07	2.261	2.148	23.999	1.414	387	3.329	3	2	2	1	2	1
33153	344	219	1	82	3	5	2	11	11	5	21792.40106	22475.11885	2	44	1	1	4	0.43	NA	0.35	NA	2	NA	1	2	0	1	1749	281.5	1.2345	2.06	17.8705	1.9775	264.5	12.505	1.19	2.148	17.721	1.937	285.375	10.769	1	2	1	2	1	3
33154	28	143	1	46	1	3	1	5	5	1.37	22079.28956	22778.58563	1	56	2	1	1	0.53	NA	0.49	NA	1	1	3	2	0	1	2483.5	85.5	2.365	2.7655	77.1105	4.0195	427	18.9	2.261	3.109	35.019	2.923	387	10.769	3	3	3	3	2	3
33162	98	137	1	51	1	3	2	8	8	2.8	22079.28956	22778.58563	1	56	2	1	1	0.33	NA	0.54	NA	2	NA	1	2	0	2	2475	117.5	1.778	1.842	24.854	1.675	563.5	7.835	1.595	1.602	23.999	1.937	582.875	10.769	2	1	2	2	3	3
33168	360	275	1	52	3	3	1	3	1	0	30802.47436	31567.50714	2	44	2	1	1	0.53	NA	0.41	NA	1	1	3	2	0	1	2602.5	317.5	1.854	2.268	33.5925	2.2105	258.5	15.025	1.595	2.148	35.019	1.937	285.375	10.769	2	2	3	2	1	3
33170	101	139	2	42	1	3	2	7	7	1.61	13763.13335	14160.45413	1	58	2	1	1	0.41	NA	0.38	NA	1	3	2	2	0	1	1977	120	1.061	1.4945	15.849	1.166	236.5	2.695	1.19	1.602	17.721	0.92	187.5	3.329	1	1	1	0	0	1
33177	72	72	2	40	3	5	2	11	9	5	75766.87871	78169.73289	2	52	2	4	1	0.24	NA	0.28	NA	2	NA	1	2	0	1	1424	72	0.802	1.768	10.832	1.249	393	3.22	0.793	1.602	11.772	1.414	387	3.329	0	1	0	1	2	1
33181	185	161	2	40	5	5	1	4	4	1.17	52848.96145	54525.00183	1	57	1	1	1	0.24	NA	0.31	NA	2	NA	1	2	0	1	1563.5	173	0.761	1.795	31.3755	2.507	208.5	6.365	0.793	1.602	35.019	2.923	187.5	5.556	0	1	3	3	0	2
33182	87	78	1	73	3	3	1	4	4	1.19	18301.21733	21351.42868	1	46	1	1	1	0.48	NA	0.36	NA	1	3	2	2	0	1	1896.5	82.5	0.8615	1.7735	19.221	1.4455	185.5	3.375	0.793	1.602	17.721	1.414	187.5	3.329	0	1	1	1	0	1
33184	104	68	1	77	1	1	1	2	2	0.39	4274.337288	6485.37947	1	53	2	1	1	0.39	NA	0.39	NA	2	NA	1	2	0	2	2114	86	1.0855	1.889	24.5625	2.444	225.5	6.295	1.19	2.148	23.999	2.923	187.5	5.556	1	2	2	3	0	2
33187	105	0	1	41	4	4	1	6	6	1.65	32380.32423	33724.82282	1	49	1	2	2	0.35	NA	0.36	NA	2	NA	1	2	0	2	2204	52.5	1.982	2.4655	24.372	1.991	396.5	3.165	2.261	2.148	23.999	1.937	387	3.329	3	2	2	2	2	1
33191	121	121	1	47	5	3	1	5	5	0.88	33324.74857	34571.93046	1	45	2	0	0	NA	NA	NA	NA	1	1	3	2	0	1	1094	121	0.736	0.793	12.178	1.09	251	1.43	0.793	1.055	11.772	0.92	285.375	1.726	0	0	0	0	1	0
33197	201	188	2	85	3	4	2	8	8	5	31854.8911	34693.17157	2	46	2	1	1	0.6	0.7	0.52	0.6	1	3	2	2	1	1	1568	194.5	1.396	2.3985	12.802	1.3025	439	6.485	1.595	2.148	11.772	1.414	387	5.556	2	2	0	1	2	2
33200	0	4	2	50	4	2	1	5	5	1.52	26397.98077	25933.75394	2	49	2	4	4	0.5	0.6	0.6	0.7	1	1	3	2	0	2	2780.5	2	1.8855	5.4635	32.4705	2.057	584	68.685	2.261	3.109	35.019	1.937	582.875	10.769	3	3	3	2	3	3
33201	752	752	2	51	3	4	2	8	8	2.71	37237.48127	37943.01202	2	52	1	0	0	NA	NA	NA	NA	2	NA	1	2	0	3	2316	752	1.249	2.469	17.196	1.3	398	4.24	1.19	2.148	17.721	1.414	387	3.329	1	2	1	1	2	1
33202	262	168	1	43	3	4	2	10	10	4.04	94527.42343	98065.12128	1	53	2	1	1	0.55	NA	0.52	NA	1	3	2	2	0	1	2310	215	1.5	2.485	21.1285	1.875	311	5.475	1.595	2.148	23.999	1.937	285.375	5.556	2	2	2	2	1	2
33207	513	567	2	62	3	2	1	3	3	1.46	76856.30133	82316.02368	1	56	2	2	2	0.34	NA	0.27	NA	1	1	3	2	0	1	1809.5	540	1.0645	2.2955	9.69	0.744	393.5	4.135	1.19	2.148	11.772	0.92	387	3.329	1	2	0	0	2	1
33213	5	95	2	50	4	4	2	7	7	4.08	26487.61155	26972.71661	2	51	2	1	1	0.4	NA	0.36	NA	1	3	2	2	0	1	1559.5	50	0.9285	0.9325	7.86	0.542	227.5	1.27	0.793	1.055	11.772	0.92	187.5	1.726	0	0	0	0	0	0
33214	0	0	1	62	4	4	2	11	11	5	7775.480849	8491.163498	1	51	2	1	1	0.42	NA	0.42	NA	1	3	2	2	0	1	1722	0	2.589	1.3285	18.9065	1.914	423.5	2.27	2.261	1.055	17.721	1.937	387	1.726	3	0	1	2	2	0
33221	334	101	1	40	1	1	1	4	4	0.88	20000.65123	21649.40417	1	53	2	1	2	0.4	NA	0.44	NA	2	NA	1	2	0	1	1482.5	217.5	0.6095	1.234	17.7375	2.5975	170.5	11.04	0.793	1.055	17.721	2.923	187.5	10.769	0	0	1	3	0	3
33223	305	324	1	45	3	3	1	3	3	0.6	111081.8768	113664.4973	2	53	2	1	1	0.23	NA	0.23	NA	2	NA	1	2	0	3	2328	314.5	2.1355	2.9025	25.1925	1.8805	270	6.73	2.261	3.109	23.999	1.937	285.375	5.556	3	3	2	2	1	2
33228	89	89	1	44	3	2	1	3	3	0.6	34493.84588	36460.2934	2	44	2	1	1	0.31	NA	0.31	NA	2	NA	1	2	0	2	2354	89	1.532	1.341	14.025	1.552	231	4.93	1.595	1.602	11.772	1.414	187.5	5.556	2	1	0	1	0	2
33230	284	194	1	41	4	3	2	8	8	3.9	26303.63633	27328.51988	1	47	2	1	1	0.35	NA	0.25	NA	1	1	3	2	0	1	3040	239	2.017	2.501	25.8815	1.86	458	4.735	2.261	2.148	23.999	1.937	387	5.556	3	2	2	2	2	2
33235	158	10	1	66	3	5	2	8	8	3.74	60687.28225	63939.32047	1	55	2	1	1	0.36	NA	0.33	NA	1	1	3	2	0	1	1659	84	1.5005	2.247	31.02	2.3435	396	9.375	1.595	2.148	35.019	2.923	387	10.769	2	2	3	3	2	3
33236	142	0	2	68	3	4	2	7	7	3.18	77071.58309	79580.25195	2	47	1	1	1	0.46	0.3	0.39	0.3	1	3	2	2	0	1	1642.5	71	1.189	1.82	15.721	1.9145	235	3.4	1.19	1.602	17.721	1.937	187.5	3.329	1	1	1	2	0	1
33240	0	0	1	46	3	5	2	11	11	5	111081.8768	114941.5267	2	53	2	1	1	0.4	NA	0.33	NA	2	NA	1	2	0	1	1888.5	0	1.7655	2.7395	24.789	2.7045	394.5	30.675	1.595	3.109	23.999	2.923	387	10.769	2	3	2	3	2	3
33246	437	387	2	73	3	4	2	8	8	3.41	40202.23085	40671.8461	2	56	2	1	4	0.42	NA	0.42	NA	2	NA	1	1	0	1	1548.5	412	1.133	2.218	25.7	1.4335	238.5	4.355	1.19	2.148	23.999	1.414	187.5	5.556	1	2	2	1	0	2
33247	214	208	2	55	3	5	2	11	11	4.52	71340.03092	72691.69554	2	56	2	1	1	0.46	NA	0.43	NA	2	NA	1	2	0	1	1378	211	1.159	1.997	28.4585	2.5295	316	7.23	1.19	2.148	35.019	2.923	285.375	5.556	1	2	3	3	1	2
33260	56	56	1	67	3	2	1	4	4	1.36	29189.1474	32237.70086	2	51	2	1	1	0.39	NA	0.2	NA	1	3	2	2	0	2	784	56	1.36	1.623	11.614	1.467	212	6.32	1.19	1.602	11.772	1.414	187.5	5.556	1	1	0	1	0	2
33261	0	15	1	51	3	3	2	11	11	5	95301.57612	97668.55577	1	46	2	1	1	0.32	NA	0.2	NA	1	3	2	2	0	1	2726	7.5	1.1515	2.1165	19.563	1.5025	314.5	2.67	1.19	2.148	17.721	1.414	285.375	3.329	1	2	1	1	1	1
33263	604	758	1	61	1	1	1	NA	2	0.63	5207.7281	5384.642403	1	57	2	1	1	0.37	NA	0.37	NA	1	1	3	2	0	1	1632	681	1.1945	2.654	16.8345	1.813	243	2.345	1.19	3.109	17.721	1.937	285.375	1.726	1	3	1	2	1	0
33265	115	546	1	85	3	4	2	7	7	4.39	22457.33858	24601.91323	1	47	2	1	1	0.32	NA	0.58	NA	1	3	2	1	0	1	2435	330.5	1.8995	3.2155	28.526	2.425	377.5	9.165	2.261	3.109	35.019	2.923	387	10.769	3	3	3	3	2	3
33274	5	4	2	53	4	3	2	8	8	2.3	29391.37318	29738.94175	2	54	1	1	1	0.46	NA	0.42	NA	2	NA	1	2	0	2	1464	4.5	1.576	1.6795	19.6075	1.5625	537	5.61	1.595	1.602	17.721	1.414	582.875	5.556	2	1	1	1	3	2
33275	120	104	1	42	4	4	2	11	11	3.48	20697.83744	20746.17697	1	51	2	0	0	NA	NA	NA	NA	2	NA	1	2	0	1	3472.5	112	4.3465	4.8055	70.231	5.82	893.5	17.05	2.261	3.109	35.019	2.923	582.875	10.769	3	3	3	3	3	3
33277	5	1	2	77	4	1	1	4	4	1.48	18487.63723	19903.30168	1	55	2	1	1	0.53	0.5	0.62	0.6	1	3	2	1	0	1	1317.5	3	1.0095	1.118	13.3105	0.9595	340	1.43	0.793	1.055	11.772	0.92	387	1.726	0	0	0	0	2	0
33283	33	33	1	43	3	3	2	7	7	4.08	111081.8768	114941.5267	2	53	2	1	1	0.55	NA	0.53	NA	2	NA	1	2	0	2	3427	33	1.893	2.711	37.559	3.33	573	13.14	2.261	3.109	35.019	2.923	582.875	10.769	3	3	3	3	3	3
33284	29	34	2	53	4	5	2	11	11	5	26057.45376	25599.21534	2	50	1	1	1	0.5	0.5	0.55	0.7	2	NA	1	2	0	3	1657.5	31.5	1.413	1.1695	19.023	2.098	385.5	1.26	1.595	1.055	17.721	1.937	387	1.726	2	0	1	2	2	0
33285	162	91	1	81	3	1	2	8	8	3.86	23406.06264	26649.67616	2	46	2	1	4	0.31	NA	0.25	NA	2	NA	1	2	0	2	1676	126.5	1.6405	2.112	16.7105	2.802	571.5	11.6	1.595	2.148	17.721	2.923	582.875	10.769	2	2	1	3	3	3
33287	58	95	2	44	4	4	1	1	1	0.3	20480.44301	20855.5303	2	45	2	1	1	0.55	NA	0.52	NA	1	3	2	2	0	1	783.5	76.5	0.8235	1.5055	8.253	0.8435	253.5	5.645	0.793	1.602	11.772	0.92	285.375	5.556	0	1	0	0	1	2
33290	0	0	1	85	3	1	1	6	6	1.89	23406.06264	24139.33362	2	46	2	0	0	NA	NA	NA	NA	2	NA	1	2	0	3	1642	0	1.572	1.771	12.931	0.945	249	2.55	1.595	1.602	11.772	0.92	285.375	3.329	2	1	0	0	1	1
33291	12	5	1	79	3	5	1	4	4	1.14	15391.933	16486.97069	2	50	2	1	0	0.38	NA	NA	NA	1	3	2	2	0	1	1919.5	8.5	1.4885	2.115	18.613	1.8795	453	6.955	1.595	2.148	17.721	1.937	387	5.556	2	2	1	2	2	2
33294	13	0	2	60	4	5	2	7	7	2.49	12128.37201	12631.86179	1	51	1	0	0	NA	NA	NA	NA	1	3	2	2	0	2	1894	6.5	1.313	1.338	13.9245	1.5085	275	3.665	1.19	1.055	11.772	1.414	285.375	3.329	1	0	0	1	1	1
33300	213	0	2	48	1	2	1	6	6	1.6	19035.52273	19585.04938	2	57	2	1	1	0.36	NA	0.19	NA	1	3	2	2	0	2	1972.5	106.5	1.1315	1.6315	16.048	1.733	333	5.34	1.19	1.602	17.721	1.937	285.375	5.556	1	1	1	2	1	2
33302	86	284	1	56	3	4	2	8	8	3.79	86151.79061	88815.80737	2	54	2	1	1	0.49	NA	0.46	NA	2	NA	1	2	0	3	3031	185	3.2405	2.681	42.1025	3.814	1285.5	9.76	2.261	3.109	35.019	2.923	582.875	10.769	3	3	3	3	3	3
33307	85	26	1	51	4	3	1	1	1	0.05	26344.83575	27371.32458	2	54	1	0	0	NA	NA	NA	NA	2	NA	1	2	1	3	1693	55.5	1.3465	1.506	21.6055	1.656	317	1.675	1.19	1.602	23.999	1.414	285.375	1.726	1	1	2	1	1	0
33316	13	50	1	74	3	3	1	5	5	1.39	20073.81545	19940.10507	2	53	2	1	1	0.38	NA	0.37	NA	1	3	2	1	0	1	1675.5	31.5	0.9945	2.041	16.4225	1.1235	223	5.375	0.793	2.148	17.721	0.92	187.5	5.556	0	2	1	0	0	2
33320	87	127	2	85	4	2	1	3	3	1.02	20640.55109	22221.07184	2	58	2	4	4	NA	NA	0.48	NA	2	NA	1	1	1	1	1050.5	107	0.949	1.2835	12.118	1.3375	265.5	2.965	0.793	1.055	11.772	1.414	285.375	3.329	0	0	0	1	1	1
33321	142	231	1	63	3	4	2	8	8	3.41	62773.44135	63171.47584	2	50	2	1	1	0.26	NA	0.31	NA	2	NA	1	2	0	1	2169	186.5	2.372	3.046	37.3355	3.9025	739.5	16.33	2.261	3.109	35.019	2.923	582.875	10.769	3	3	3	3	3	3
33324	5	7	1	70	1	1	1	NA	NA	NA	10045.79181	15242.30953	2	53	2	1	4	0.53	NA	0.51	NA	1	1	3	1	0	1	1124.5	6	1.849	2.1365	24.23	1.827	560	6.7	1.595	2.148	23.999	1.937	582.875	5.556	2	2	2	2	3	2
33328	166	117	1	52	4	3	1	4	4	1.42	32380.32423	32455.94806	1	52	2	1	1	0.5	0.6	0.6	0.5	1	1	3	2	0	2	1579	141.5	0.726	1.06	11.1905	0.645	188	2.175	0.793	1.055	11.772	0.92	187.5	1.726	0	0	0	0	0	0
33329	358	200	1	54	3	4	1	4	4	1.99	80151.79799	82142.50666	2	44	2	0	0	NA	NA	NA	NA	1	1	3	2	0	1	3165.5	279	1.4715	2.3855	30.342	1.6695	311	7.62	1.595	2.148	35.019	1.937	285.375	10.769	2	2	3	2	1	3
33331	10	34	2	56	4	2	1	2	2	0.65	34121.65595	34703.55047	1	56	2	2	0	NA	NA	NA	NA	1	1	3	2	1	2	2469.5	22	0.7455	1.2205	16.541	1.1685	248	2.12	0.793	1.055	17.721	0.92	285.375	1.726	0	0	1	0	1	0
33337	0	0	2	68	4	1	1	6	6	1.51	11370.19245	11292.4001	2	49	1	1	1	0.41	NA	0.4	NA	2	NA	1	2	0	1	550	0	0.5145	0.6545	6.545	0.3155	106	1.025	0.793	1.055	11.772	0.92	187.5	1.726	0	0	0	0	0	0
33338	189	166	2	85	3	4	1	6	6	1.95	28653.52833	32826.01174	1	45	2	4	1	0.59	NA	NA	NA	2	NA	1	1	0	2	1542	177.5	1.322	1.6535	15.792	1.8525	448	3.69	1.19	1.602	17.721	1.937	387	3.329	1	1	1	2	2	1
33345	108	61	2	46	3	5	1	3	3	1.02	121486.2394	125339.0274	2	55	2	1	4	0.44	NA	0.42	NA	1	3	2	2	0	1	1311.5	84.5	0.788	1.6615	31.5955	2.137	227	3.435	0.793	1.602	35.019	1.937	187.5	3.329	0	1	3	2	0	1
33346	58	105	2	72	1	3	1	6	6	2.21	8326.514583	11009.90383	2	54	1	1	1	0.43	NA	0.35	NA	1	3	2	2	0	2	1302	81.5	0.8285	1.2975	13.7145	0.7945	209	2.32	0.793	1.055	11.772	0.92	187.5	1.726	0	0	0	0	0	0
33347	138	4	1	45	1	2	2	7	7	1.39	19361.65138	19497.86643	2	57	2	1	1	0.39	0.4	0.32	0.2	2	NA	1	2	0	1	2528.5	71	2.0005	2.363	50.1915	4.445	633.5	12.23	2.261	2.148	35.019	2.923	582.875	10.769	3	2	3	3	3	3
33356	284	222	1	70	1	3	2	7	7	2.8	8651.714897	11477.40788	2	57	2	1	1	0.52	NA	0.57	NA	2	NA	1	2	0	1	1653	253	1.1515	1.4195	17.69	1.2935	270.5	1.64	1.19	1.602	17.721	1.414	285.375	1.726	1	1	1	1	1	0
33357	80	62	2	45	1	4	2	8	5	2.24	18698.09162	19389.64431	2	54	2	1	1	0.47	NA	0.49	NA	2	NA	1	2	0	1	778.5	71	0.403	0.681	4.761	0.3845	131	1.075	0.793	1.055	11.772	0.92	187.5	1.726	0	0	0	0	0	0
33362	351	308	2	56	3	3	2	9	9	4.68	119048.5771	116640.874	1	49	2	1	1	0.51	NA	0.43	NA	2	NA	1	2	0	3	1280.5	329.5	1.3905	2.084	35.612	2.419	553.5	3.955	1.595	2.148	35.019	2.923	582.875	3.329	2	2	3	3	3	1
33363	101	47	2	57	3	5	2	11	11	5	95610.64649	97747.58588	2	48	2	1	1	0.32	NA	0.34	NA	2	NA	1	2	0	1	1555.5	74	1.4035	1.921	19.487	1.9285	465.5	7.64	1.595	2.148	17.721	1.937	582.875	10.769	2	2	1	2	3	3
33364	328	192	1	48	1	1	2	11	11	4.65	15213.9009	15695.75614	1	58	2	1	1	0.38	NA	0.33	NA	1	2	3	2	0	1	1782.5	260	1.2815	1.4835	21.875	1.482	391.5	3.12	1.19	1.602	23.999	1.414	387	3.329	1	1	2	1	2	1
33365	118	0	1	59	1	1	1	5	5	0.86	24368.21112	26377.00369	2	55	2	0	0	0.58	NA	0.5	NA	1	2	3	2	0	1	1599.5	59	1.006	0.7765	19.624	1.8355	295.5	2.835	0.793	1.055	17.721	1.937	285.375	3.329	0	0	1	2	1	1
33370	292	370	2	42	1	3	2	11	11	5	14962.20806	15394.1443	1	51	2	0	0	NA	NA	NA	NA	2	NA	1	2	0	3	1543.5	331	1.4105	1.75	20.3805	1.3795	205.5	4.575	1.595	1.602	17.721	1.414	187.5	5.556	2	1	1	1	0	2
33374	59	59	1	42	1	4	1	3	3	0.82	19012.95528	20461.3065	2	56	2	0	0	NA	NA	NA	NA	2	NA	1	2	0	1	2131	59	1.6315	2.0295	17.5305	1.6835	230	3.755	1.595	2.148	17.721	1.937	187.5	3.329	2	2	1	2	0	1
33383	231	156	1	67	2	2	1	4	4	1.48	30496.26881	30131.87957	1	55	2	1	1	0.48	NA	0.48	NA	1	1	3	2	0	1	1597	193.5	1.56	2.2775	23.6345	1.443	349.5	5.21	1.595	2.148	23.999	1.414	387	5.556	2	2	2	1	2	2
33385	370	152	2	64	3	5	1	6	6	2.22	84823.86048	85975.18451	1	57	2	1	1	0.4	NA	0.31	NA	1	3	2	2	0	2	1155	261	1.303	2.0035	16.322	1.807	458	8.02	1.19	2.148	17.721	1.937	387	10.769	1	2	1	2	2	3
33387	165	143	1	50	3	3	2	11	11	2.94	95301.57612	96583.43347	1	46	2	1	1	0.57	NA	0.57	NA	1	3	2	2	0	1	2878	154	1.6725	2.3155	19.4885	1.792	226	6.53	1.595	2.148	17.721	1.937	187.5	5.556	2	2	1	2	0	2
33390	452	0	1	46	4	3	2	10	10	3.46	32380.32423	33724.82282	1	51	2	1	1	0.25	NA	0.28	NA	1	3	2	2	0	2	2216.5	226	1.1705	1.567	44.842	3.2745	387.5	6.265	1.19	1.602	35.019	2.923	387	5.556	1	1	3	3	2	2
33400	36	0	1	62	3	4	2	8	8	2.71	60277.85735	59557.61835	2	44	2	1	0	0.31	NA	NA	NA	2	NA	1	2	1	2	2577	18	2.1525	3.652	35.183	4.7325	766	20.11	2.261	3.109	35.019	2.923	582.875	10.769	3	3	3	3	3	3
33406	363	391	2	53	3	4	2	11	11	5	95610.64649	97747.58588	2	48	2	1	1	0.19	NA	0.29	NA	1	3	2	2	0	1	1121	377	0.763	1.772	20.103	1.318	198.5	3.265	0.793	1.602	17.721	1.414	187.5	3.329	0	1	1	1	0	1
33416	96	0	1	70	3	1	1	5	5	1.56	46474.07114	47019.04489	1	46	2	1	1	0.45	NA	0.51	NA	1	3	2	2	0	1	2328	48	1.881	4.039	21.4145	2.4115	385.5	14.74	2.261	3.109	23.999	2.923	387	10.769	3	3	2	3	2	3
33419	2	0	2	70	1	1	1	99	99	NA	9340.308808	12329.24204	1	53	1	1	1	0.51	NA	0.41	NA	2	NA	1	2	0	3	1572	1	1.368	1.8325	10.1155	1.3005	399.5	5.1	1.19	1.602	11.772	1.414	387	5.556	1	1	0	1	2	2
33420	9	5	2	74	3	5	1	5	5	1.74	52883.77676	53371.30969	2	50	2	1	1	NA	NA	NA	NA	2	NA	1	2	0	2	1247	7	2.378	2.272	13.1795	1.449	260	7.995	2.261	2.148	11.772	1.414	285.375	10.769	3	2	0	1	1	3
33425	5	0	1	44	4	3	2	9	9	5	23310.38719	24218.64308	2	51	2	0	0	NA	NA	NA	NA	2	NA	1	2	0	1	1947	2.5	1.9325	1.516	26.38	1.9205	310	6.14	2.261	1.602	23.999	1.937	285.375	5.556	3	1	2	2	1	2
33426	173	523	1	43	3	4	1	6	6	1.64	33324.74857	34571.93046	1	45	2	1	1	0.43	NA	0.49	NA	1	1	3	2	0	2	2653.5	348	1.926	3.6165	21.428	2.5855	366.5	12.41	2.261	3.109	23.999	2.923	387	10.769	3	3	2	3	2	3
33428	15	11	1	62	3	1	1	6	6	2.49	60645.86585	63895.6847	1	45	2	1	1	0.4	NA	0.41	NA	1	3	2	2	0	1	1420	13	0.984	1.195	22.186	1.1525	231.5	2.12	0.793	1.055	23.999	0.92	187.5	1.726	0	0	2	0	0	0
33430	63	425	2	42	4	5	2	10	10	4.22	29391.37318	29738.94175	2	54	2	1	1	0.26	NA	0.26	NA	2	NA	1	2	0	1	1708	244	0.824	1.3275	18.178	1.0265	195.5	2.74	0.793	1.055	17.721	0.92	187.5	3.329	0	0	1	0	0	1
33437	302	663	1	41	5	4	1	5	5	0.97	35546.33441	36876.65937	1	47	2	1	1	0.34	NA	0.33	NA	1	1	3	2	0	1	2427	482.5	1.747	3.471	27.8195	2.074	369.5	4.38	1.595	3.109	23.999	1.937	387	5.556	2	3	2	2	2	2
33450	262	61	1	64	3	3	2	11	11	5	74056.79928	73171.92053	2	47	2	1	1	0.42	NA	0.47	NA	1	3	2	2	0	1	3445.5	161.5	2.622	3.199	33.902	2.9225	899	18.095	2.261	3.109	35.019	2.923	582.875	10.769	3	3	3	3	3	3
33451	50	121	2	47	4	4	1	4	4	0.99	23817.98146	24099.64171	1	44	2	2	1	NA	NA	0.38	NA	2	NA	1	2	0	1	3899.5	85.5	1.627	2.8965	25.247	2.4045	376.5	12.13	1.595	3.109	23.999	2.923	387	10.769	2	3	2	3	2	3
33452	268	459	1	59	3	4	2	10	10	5	83470.18975	85543.31643	2	50	2	1	1	0.38	NA	0.27	NA	1	3	2	2	0	1	2690	363.5	2.5575	3.3725	26.897	1.155	429	4.345	2.261	3.109	23.999	0.92	387	5.556	3	3	2	0	2	2
33454	166	207	1	84	4	2	1	3	3	1.12	11383.04056	11721.2007	1	55	1	1	1	0.37	NA	0.24	NA	1	3	2	1	0	1	1526	186.5	1.2135	1.797	19.021	1.5485	375	7.255	1.19	1.602	17.721	1.414	387	5.556	1	1	1	1	2	2
33457	55	29	1	62	1	1	1	12	12	NA	3251.361327	2939.333162	1	58	2	2	1	NA	NA	0.38	NA	1	3	2	2	0	1	2042	42	1.0045	1.2035	34.845	2.8375	179	2.4	0.793	1.055	35.019	2.923	187.5	1.726	0	0	3	3	0	0
33464	75	83	1	46	1	2	1	5	5	1.2	20256.87849	21926.7535	1	58	2	1	1	0.47	NA	0.41	NA	2	NA	1	2	0	2	2914	79	1.7305	3.424	51.61	4.332	324	10.86	1.595	3.109	35.019	2.923	285.375	10.769	2	3	3	3	1	3
33467	237	284	1	60	3	3	2	9	9	3.31	62773.44135	62023.38349	2	50	1	1	1	0.3	NA	0.3	NA	2	NA	1	2	0	1	1729.5	260.5	2.0155	3.717	47.3065	3.9045	407.5	6.2	2.261	3.109	35.019	2.923	387	5.556	3	3	3	3	2	2
33469	302	284	2	46	3	4	2	11	11	5	90393.99848	92950.24721	1	45	2	0	0	NA	NA	NA	NA	2	NA	1	2	0	1	1085.5	293	2.0995	2.7715	39.102	2.454	447.5	3.975	2.261	3.109	35.019	2.923	387	3.329	3	3	3	3	2	1
33476	28	7	1	49	3	5	2	11	11	5	104643.8183	107076.7558	2	47	2	1	1	0.38	NA	0.34	NA	2	NA	1	2	0	1	2069	17.5	1.1225	1.4375	24.286	2.04	284.5	5.25	1.19	1.602	23.999	1.937	285.375	5.556	1	1	2	2	1	2
33478	251	191	2	70	3	5	2	11	11	5	42824.02906	43324.27039	2	52	2	1	1	0.47	NA	0.42	NA	2	NA	1	2	0	2	1962.5	221	1.198	1.7785	14.436	0.9335	273	3.025	1.19	1.602	11.772	0.92	285.375	3.329	1	1	0	0	1	1
33483	1	0	2	60	4	2	2	7	7	2.26	13659.25539	14461.85893	2	51	1	1	4	0.49	NA	0.48	NA	2	NA	1	2	0	2	1364	0.5	1.0065	1.0795	12.726	1.0485	299	1.835	0.793	1.055	11.772	0.92	285.375	1.726	0	0	0	0	1	0
33485	0	0	2	44	1	1	2	7	7	2.07	21707.38486	23432.98	1	56	2	1	1	0.31	NA	0.44	NA	2	NA	1	2	0	2	1056	0	0.6185	0.987	17.1425	1.3635	221.5	1.73	0.793	1.055	17.721	1.414	187.5	1.726	0	0	1	1	0	0
33490	50	0	2	77	4	4	1	6	6	1.78	17464.11408	17446.60829	2	51	1	0	0	NA	NA	NA	NA	2	NA	1	1	0	3	930.5	25	1.006	1.023	10.492	0.9065	244	1.08	0.793	1.055	11.772	0.92	285.375	1.726	0	0	0	0	1	0
33492	29	46	1	45	4	3	1	6	6	3.37	25858.3804	25918.77232	2	49	2	1	1	0.47	NA	0.37	NA	2	NA	1	2	0	1	3003.5	37.5	1.208	2.0965	37.8935	2.654	359	14.915	1.19	2.148	35.019	2.923	387	10.769	1	2	3	3	2	3
33496	143	45	2	50	3	5	2	11	11	5	100008.945	101903.7935	1	53	2	1	1	0.39	NA	0.3	NA	2	NA	1	2	0	3	1280	94	0.996	1.0575	21.9845	1.285	192.5	3.76	0.793	1.055	23.999	1.414	187.5	3.329	0	0	2	1	0	1
33500	2	2	1	53	4	2	2	8	8	2.71	25858.3804	26932.07428	2	49	2	1	4	0.31	NA	0.41	NA	2	NA	1	2	0	1	1370	2	0.964	1.296	10.321	0.639	267	1.85	0.793	1.055	11.772	0.92	285.375	1.726	0	0	0	0	1	0
33517	432	5	1	71	1	1	1	4	4	1.84	5542.402972	8409.394024	2	54	2	1	1	0.47	NA	0.35	NA	1	3	2	2	0	1	2816	218.5	2.3295	3.7	44.873	3.8255	538	14.04	2.261	3.109	35.019	2.923	582.875	10.769	3	3	3	3	3	3
33520	12	96	1	74	3	5	1	6	6	2.46	41236.40235	41719.95707	2	49	2	1	1	0.2	NA	0.28	NA	2	NA	1	2	0	1	1531	54	0.9835	1.379	19.7885	1.2	278	2.07	0.793	1.602	17.721	1.414	285.375	1.726	0	1	1	1	1	0
33527	1048	473	1	63	3	3	2	8	4	1.92	36492.46435	36056.42868	1	46	2	1	1	0.24	NA	0.21	NA	2	NA	1	2	0	1	4117	760.5	2.8605	7.129	38.878	3.34	608	14.4	2.261	3.109	35.019	2.923	582.875	10.769	3	3	3	3	3	3
33530	12	5	2	56	3	3	2	9	9	4.29	104971.5342	107317.6935	1	50	2	1	1	0.29	NA	0.2	NA	2	NA	1	2	0	1	1681	8.5	1.6235	1.683	25.273	1.8865	359	4.52	1.595	1.602	23.999	1.937	387	5.556	2	1	2	2	2	2
33531	302	284	1	82	3	4	2	7	7	3.24	24881.33997	25813.07672	1	46	2	1	1	0.52	NA	0.53	NA	2	NA	1	1	0	1	1580.5	293	1.5055	1.8285	18.05	1.1225	301.5	4.67	1.595	1.602	17.721	0.92	285.375	5.556	2	1	1	0	1	2
33534	64	86	1	78	3	1	1	4	4	1.21	15391.933	15572.42503	2	44	2	1	1	0.41	NA	0.43	NA	1	3	2	1	0	1	1442	75	1.813	3.336	22.46	4.3665	839.5	27.03	1.595	3.109	23.999	2.923	582.875	10.769	2	3	2	3	3	3
33543	115	115	1	76	3	3	2	8	8	3.41	48020.98189	48584.09534	2	47	2	1	2	NA	NA	NA	NA	2	NA	1	1	1	1	1444	115	1.268	1.91	21.557	1.709	446	7.98	1.19	2.148	23.999	1.937	387	10.769	1	2	2	2	2	3
33551	2	45	1	76	3	5	1	12	12	NA	43934.29528	44661.38277	2	58	1	1	1	0.4	NA	0.53	NA	1	3	2	2	0	1	1703.5	23.5	1.276	1.523	20.8315	1.614	319	3.5	1.19	1.602	23.999	1.414	285.375	3.329	1	1	2	1	1	1
33552	86	86	2	67	5	1	1	2	2	0.39	67224.9583	72000.48875	1	54	2	4	4	0.64	0.6	0.54	0.6	2	NA	1	2	0	1	776	86	0.775	0.641	14.553	1.897	340	3.14	0.793	1.055	11.772	1.937	387	3.329	0	0	0	2	2	1
33561	111	136	2	83	3	3	1	3	3	1.21	30661.12901	35125.95619	1	54	2	1	1	0.45	NA	0.46	NA	2	NA	1	1	0	2	1754	123.5	1.292	2.962	16.298	1.282	261.5	6.06	1.19	3.109	17.721	1.414	285.375	5.556	1	3	1	1	1	2
33562	142	94	2	48	5	5	2	11	11	5	67830.7961	69748.98082	2	52	2	1	1	0.22	NA	0.39	NA	1	1	3	2	0	3	1371.5	118	1.3645	1.3145	10.6295	1.2845	479.5	2.79	1.19	1.055	11.772	1.414	582.875	3.329	1	0	0	1	3	1
33563	257	116	2	54	3	3	2	8	8	3.01	117523.3695	118113.7933	2	53	2	1	1	0.57	NA	0.5	NA	2	NA	1	2	0	2	2160.5	186.5	1.7995	2.76	25.346	2.601	350	5.695	1.595	3.109	23.999	2.923	387	5.556	2	3	2	3	2	2
33565	403	305	1	57	3	3	1	4	4	1.44	30802.47436	31567.50714	2	50	2	4	1	0.55	NA	0.51	NA	1	1	3	2	0	1	3493	354	1.793	2.2355	19.17	0.977	379.5	4.325	1.595	2.148	17.721	0.92	387	5.556	2	2	1	0	2	2
33566	6	6	1	82	3	2	1	3	3	1.37	16566.57659	17342.93483	2	56	2	1	2	0.26	NA	NA	NA	2	NA	1	1	0	3	1289	6	1.573	2.289	25.79	2.902	367	11.74	1.595	2.148	23.999	2.923	387	10.769	2	2	2	3	2	3
33569	109	284	2	79	3	3	1	6	6	2.61	62389.49397	66398.88783	2	47	2	1	4	0.34	NA	0.35	NA	2	NA	1	1	1	2	1776.5	196.5	1.8795	1.8565	19.9715	2.2425	331.5	6.425	2.261	1.602	17.721	1.937	285.375	5.556	3	1	1	2	1	2
33570	335	290	2	44	4	3	2	11	11	5	29921.7783	30275.61919	2	57	2	0	0	0.34	NA	0.32	NA	1	1	3	2	0	2	1141	312.5	0.4655	0.811	7.7405	0.4235	110.5	1.255	0.793	1.055	11.772	0.92	187.5	1.726	0	0	0	0	0	0
33576	76	76	2	68	3	3	2	7	7	2.68	62731.71317	66887.94295	2	44	2	1	1	0.35	NA	0.38	NA	2	NA	1	2	0	2	2387.5	76	1.941	3.153	17.309	1.9805	402	8.35	2.261	3.109	17.721	1.937	387	10.769	3	3	1	2	2	3
33577	39	101	2	55	3	4	1	2	2	0.63	44109.14682	45095.00537	1	52	2	1	1	0.23	NA	0.2	NA	1	3	2	2	0	1	1129	70	0.492	1.3375	16.6355	1.327	279.5	3.005	0.793	1.055	17.721	1.414	285.375	3.329	0	0	1	1	1	1
33585	596	213	1	50	3	4	1	2	2	0.87	31742.33045	32723.87825	1	47	2	1	1	NA	NA	NA	NA	1	1	3	2	0	1	3334	404.5	3.3405	2.8405	30.257	3.157	876.5	4.79	2.261	3.109	35.019	2.923	582.875	5.556	3	3	3	3	3	2
33587	202	291	2	45	3	4	2	11	11	3.21	86415.83964	88859.59016	2	57	2	4	1	0.5	NA	0.47	NA	1	3	2	2	0	1	1328.5	246.5	1.258	1.6515	21.6265	1.027	256.5	2	1.19	1.602	23.999	0.92	285.375	1.726	1	1	2	0	1	0
33591	0	3	2	65	1	5	1	5	5	2.3	8881.615556	7343.383365	2	54	2	1	4	0.22	NA	0.26	NA	2	NA	1	2	0	2	1265.5	1.5	1.0785	1.2625	16.3045	1.166	211	3.605	1.19	1.055	17.721	0.92	187.5	3.329	1	0	1	0	0	1
33592	100	95	1	62	4	3	2	11	11	5	6507.898819	7106.908752	2	45	2	1	1	0.35	NA	0.35	NA	1	3	2	2	0	1	2659.5	97.5	1.9005	2.1365	32.3295	3.477	344	10.36	2.261	2.148	35.019	2.923	387	10.769	3	2	3	3	2	3
33594	0	2	1	75	4	5	2	11	11	3.75	7991.208325	8364.856819	2	45	2	1	1	0.45	NA	NA	NA	2	NA	1	2	0	1	1890	1	1.958	2.715	24.1405	2.9605	523.5	11.88	2.261	3.109	23.999	2.923	582.875	10.769	3	3	2	3	3	3
33604	648	304	2	59	3	2	1	6	6	2.27	57644.09516	59845.03472	2	53	2	4	1	0.6	0.5	0.53	0.5	1	1	3	2	0	2	1610.5	476	0.9775	2.0645	19.9375	1.0165	242	2.785	0.793	2.148	17.721	0.92	285.375	3.329	0	2	1	0	1	1
33605	0	0	2	68	3	4	1	3	3	1.22	68114.58193	78929.16769	1	54	2	1	1	0.32	NA	0.28	NA	2	NA	1	2	0	2	1259	0	1.0095	1.9265	13.28	1.173	300.5	2.645	0.793	2.148	11.772	0.92	285.375	3.329	0	2	0	0	1	1
33614	95	184	2	65	3	3	2	8	8	3.79	66182.6286	65448.95774	2	49	2	1	1	0.69	0.7	0.69	0.7	2	NA	1	2	0	1	1483.5	139.5	1.0315	1.4525	18.3365	1.513	260.5	3.93	1.19	1.602	17.721	1.414	285.375	3.329	1	1	1	1	1	1
33616	10	7	1	48	4	3	2	11	11	5	25865.83874	26702.42031	2	54	2	1	1	0.25	NA	0.2	NA	1	1	3	2	0	1	3060.5	8.5	2.54	3.0555	39.693	3.049	599	9.695	2.261	3.109	35.019	2.923	582.875	10.769	3	3	3	3	3	3
33617	406	406	1	48	3	3	2	9	9	4.68	101272.9033	104791.7306	1	46	2	1	1	0.56	NA	0.52	NA	1	3	2	2	0	1	3446	406	1.673	2.615	23.71	1.77	299	3.66	1.595	3.109	23.999	1.937	285.375	3.329	2	3	2	2	1	1
33620	120	99	2	49	3	5	2	11	11	5	89661.66445	92197.20353	1	52	2	0	0	NA	NA	NA	NA	1	3	2	2	0	3	1944.5	109.5	1.816	2.2815	27.805	1.743	430.5	5.395	1.595	2.148	23.999	1.937	387	5.556	2	2	2	2	2	2
33621	238	284	1	63	3	5	2	9	9	4.68	60687.28225	64675.29667	1	55	2	1	1	0.33	NA	0.36	NA	1	3	2	2	0	1	2345.5	261	3.566	3.912	30.134	2.602	577.5	9.255	2.261	3.109	35.019	2.923	582.875	10.769	3	3	3	3	3	3
33624	430	430	1	44	4	5	1	12	12	NA	26613.21872	27473.97288	1	54	2	1	1	0.24	NA	0.24	NA	2	NA	1	2	0	1	2651	430	1.113	2.917	30.345	2.751	309	11.24	1.19	3.109	35.019	2.923	285.375	10.769	1	3	3	3	1	3
33625	73	183	2	81	3	3	1	5	5	1.56	28421.38953	32560.06924	1	52	2	1	1	0.46	NA	NA	NA	2	NA	1	2	1	2	1665.5	128	4.012	5.186	50.963	4.926	1069.5	27.77	2.261	3.109	35.019	2.923	582.875	10.769	3	3	3	3	3	3
33627	278	396	1	46	3	5	2	8	8	5	72840.61966	75819.10628	1	44	2	1	1	0.37	NA	0.41	NA	2	NA	1	2	0	1	1823.5	337	1.025	1.4455	28.487	1.451	239	2.15	1.19	1.602	35.019	1.414	187.5	1.726	1	1	3	1	0	0
33631	0	0	1	67	4	1	1	5	5	2.04	10349.66996	10601.99987	2	58	2	0	0	NA	NA	NA	NA	1	1	3	2	1	3	2378	0	2.262	1.58	24.796	2.021	841	5.18	2.261	1.602	23.999	1.937	582.875	5.556	3	1	2	2	3	2
33634	615	478	1	50	3	4	1	4	4	1.53	38574.84909	39532.92226	2	53	1	1	1	0.42	NA	0.28	NA	1	1	3	2	0	1	1402	546.5	1.149	1.453	27.76	1.176	173.5	1.335	1.19	1.602	23.999	0.92	187.5	1.726	1	1	2	0	0	0
33635	618	1340	1	44	3	3	2	10	10	5	85173.88289	88133.3338	2	44	2	1	1	0.28	NA	0.25	NA	1	1	3	2	0	1	2664.5	979	2.129	3.407	42.8965	1.8055	394	7.355	2.261	3.109	35.019	1.937	387	10.769	3	3	3	2	2	3
33642	142	142	2	77	3	4	2	8	8	3.56	56799.66094	57323.29422	2	46	2	1	1	0.27	NA	0.28	NA	1	1	3	1	0	1	1194.5	142	0.6895	1.0765	12.9675	1.0405	171	2.34	0.793	1.055	11.772	0.92	187.5	1.726	0	0	0	0	0	0
33643	0	0	2	41	3	4	1	6	6	1.33	37165.58606	38216.59037	1	48	1	0	0	NA	NA	NA	NA	2	NA	1	2	0	1	1427	0	1.3865	2.0495	22.285	1.5355	294	4.08	1.595	2.148	23.999	1.414	285.375	3.329	2	2	2	1	1	1
33646	0	0	1	63	3	4	2	10	10	4.22	78613.03605	77673.71642	2	48	2	0	0	NA	NA	NA	NA	1	3	2	2	0	3	342.5	0	0.145	0.173	2.615	0.1965	31	0.15	0.793	1.055	11.772	0.92	187.5	1.726	0	0	0	0	0	0
33649	354	95	1	85	3	3	1	13	13	NA	21053.79286	21946.3231	1	45	2	4	1	0.27	NA	0.45	NA	2	NA	1	1	0	3	2062.5	224.5	1.48	2.4965	26.548	2.252	355	6.535	1.595	2.148	23.999	1.937	387	5.556	2	2	2	2	2	2
33658	201	73	2	41	3	5	1	6	4	1.63	30972.2212	31954.46744	2	56	2	4	4	0.4	NA	0.36	NA	1	3	2	2	0	1	2546	137	1.8665	1.8415	23.121	1.9365	584	3.115	2.261	1.602	23.999	1.937	582.875	3.329	3	1	2	2	3	1
33660	89	96	2	59	3	5	2	11	11	5	71340.03092	72934.51153	2	56	2	0	0	NA	NA	NA	NA	2	NA	1	2	0	1	1559.5	92.5	1.2675	1.334	17.306	1.978	504.5	2.02	1.19	1.055	17.721	1.937	582.875	1.726	1	0	1	2	3	0
33662	355	337	2	45	3	5	1	5	5	1.82	39122.49384	40124.94826	2	44	2	0	0	0.5	NA	0.49	NA	1	1	3	2	0	1	2467	346	1.1285	2.568	22.78	2.0145	354	4.755	1.19	3.109	23.999	1.937	387	5.556	1	3	2	2	2	2
33663	16	9	1	76	3	5	1	6	6	1.29	16712.68053	16601.35846	1	54	1	1	1	0.44	0.5	0.55	0.7	2	NA	1	2	0	2	4580	12.5	2.9775	6.734	31.763	3.7105	582	14.31	2.261	3.109	35.019	2.923	582.875	10.769	3	3	3	3	3	3
33666	186	209	1	71	3	4	2	8	8	3.41	30943.52072	31455.61832	2	56	2	2	2	0.34	NA	0.33	NA	1	3	2	2	0	1	3289.5	197.5	2.5135	2.8695	36.306	2.122	677	9.58	2.261	3.109	35.019	1.937	582.875	10.769	3	3	3	2	3	3
33667	154	98	1	79	1	2	2	9	9	2.61	3251.361327	4720.378006	2	58	2	1	4	0.7	0.7	0.61	0.6	1	3	2	2	1	1	1648.5	126	1.309	1.0165	14.816	0.9775	363.5	2.045	1.19	1.055	11.772	0.92	387	1.726	1	0	0	0	2	0
33668	159	189	2	48	4	4	2	9	9	3.48	32443.06229	32826.7187	1	50	2	1	1	0.27	NA	0.17	NA	1	3	2	2	0	1	1960	174	1.186	2.01	22.2565	1.6195	330	5.27	1.19	2.148	23.999	1.414	285.375	5.556	1	2	2	1	1	2
33669	142	236	1	46	3	5	2	11	11	5	85173.88289	87154.15023	2	44	2	1	1	0.48	NA	0.51	NA	2	NA	1	2	0	1	2188	189	2.0655	2.8495	32.056	2.6775	634	7.565	2.261	3.109	35.019	2.923	582.875	10.769	3	3	3	3	3	3
33673	154	282	1	85	3	4	1	4	4	1.19	11731.24549	12170.54789	2	56	2	2	1	0.32	NA	0.24	NA	1	3	2	1	0	1	1333.5	218	0.8795	1.2855	14.382	0.8245	217.5	2.225	0.793	1.055	11.772	0.92	187.5	1.726	0	0	0	0	0	0
33675	101	95	2	56	3	4	1	6	6	1.6	57644.09516	56478.26967	2	53	1	1	1	0.18	NA	0.26	NA	2	NA	1	2	0	1	1463.5	98	1.2685	1.4315	18.5935	1.5585	478	5.885	1.19	1.602	17.721	1.414	582.875	5.556	1	1	1	1	3	2
33684	107	189	1	74	3	3	1	6	6	2.61	39351.72611	42162.12842	1	55	2	1	1	0.49	NA	0.49	NA	2	NA	1	2	0	1	1221.5	148	1.229	1.322	14.5675	1.588	176	3.57	1.19	1.055	11.772	1.414	187.5	3.329	1	0	0	1	0	1
33687	3	17	2	53	1	1	1	6	6	0.74	20581.04022	20669.51187	2	53	2	4	4	0.46	NA	NA	NA	2	NA	1	2	0	2	1224	10	1.494	1.831	17.6165	1.4635	359	6.64	1.595	1.602	17.721	1.414	387	5.556	2	1	1	1	2	2
33688	814	857	1	76	3	3	1	6	6	2.34	37131.14648	39330.24808	1	48	1	0	0	NA	NA	NA	NA	1	3	2	2	0	1	2805.5	835.5	2.8225	4.0845	44.1055	3.854	685.5	10.42	2.261	3.109	35.019	2.923	582.875	10.769	3	3	3	3	3	3
33691	157	127	2	58	4	3	1	6	6	1.55	31715.05108	32375.42439	1	49	1	1	1	NA	NA	0.26	NA	2	NA	1	2	0	2	1518.5	142	1.4905	2.017	20.2825	1.85	365.5	7.61	1.595	2.148	17.721	1.937	387	10.769	2	2	1	2	2	3
33694	268	245	1	54	3	3	1	6	6	2.42	89650.90557	91877.54102	2	48	2	1	1	0.3	NA	0.31	NA	2	NA	1	2	0	1	2034	256.5	2.019	1.879	31.0535	1.8785	254	5.13	2.261	2.148	35.019	1.937	285.375	5.556	3	2	3	2	1	2
33696	704	733	1	61	3	3	2	7	7	2.49	57262.75794	56578.5453	2	46	1	1	1	0.24	NA	0.26	NA	1	1	3	2	0	2	2399.5	718.5	2.317	4.139	37.5945	1.7915	654.5	27.685	2.261	3.109	35.019	1.937	582.875	10.769	3	3	3	2	3	3
33698	145	161	1	75	3	1	1	4	4	1.21	15391.933	17090.46247	2	44	2	1	3	0.31	NA	0.31	NA	2	NA	1	2	0	1	1326.5	153	0.876	1.0095	24.166	1.3105	156.5	2.11	0.793	1.055	23.999	1.414	187.5	1.726	0	0	2	1	0	0
33709	244	223	1	53	3	4	1	6	6	2.61	87029.44548	89720.6014	1	54	2	1	1	0.24	NA	0.32	NA	1	1	3	2	0	1	2821	233.5	1.698	3.393	30.7555	2.3765	385	9.27	1.595	3.109	35.019	2.923	387	10.769	2	3	3	3	2	3
33713	184	184	1	62	5	5	2	11	11	5	77586.29534	76659.24387	2	53	2	1	1	0.29	NA	0.26	NA	1	3	2	2	0	1	2910	184	2.223	1.997	40.803	4.443	615	1.46	2.261	2.148	35.019	2.923	582.875	1.726	3	2	3	3	3	0
33715	199	124	2	45	4	5	2	8	8	2.33	29888.84294	30242.29435	1	47	2	0	0	NA	NA	NA	NA	2	NA	1	2	0	2	575	161.5	0.9625	1.468	12.802	1.317	290	6.15	0.793	1.602	11.772	1.414	285.375	5.556	0	1	0	1	1	2
33726	24	308	1	66	1	1	1	3	3	0.94	4718.562888	4878.859518	1	56	1	1	1	NA	NA	NA	NA	2	NA	1	1	0	1	2559	166	1.483	3.2235	19.819	1.946	328.5	8.19	1.595	3.109	17.721	1.937	285.375	10.769	2	3	1	2	1	3
33727	0	0	2	57	4	4	2	8	8	2.1	27910.42737	28240.48296	1	50	2	1	1	0.56	NA	0.49	NA	2	NA	1	2	0	2	1311	0	0.712	0.7495	12.859	0.9985	226	0.865	0.793	1.055	11.772	0.92	187.5	1.726	0	0	0	0	0	0
33729	142	102	2	69	4	3	1	6	6	1.95	14332.85106	14234.78886	1	52	2	1	1	0.73	0.5	0.48	0.5	2	NA	1	2	0	1	986.5	122	0.549	1.031	6.9735	0.8115	234	0.895	0.793	1.055	11.772	0.92	187.5	1.726	0	0	0	0	0	0
33730	338	155	2	46	3	3	1	12	12	NA	42031.6234	43220.23422	2	57	2	0	0	0.18	NA	0.23	NA	1	1	3	2	0	1	1204.5	246.5	0.682	0.8515	8.5755	0.5645	168.5	1.295	0.793	1.055	11.772	0.92	187.5	1.726	0	0	0	0	0	0
33736	103	108	2	54	3	4	1	5	5	1.05	95610.64649	97422.16138	2	48	2	1	1	0.23	0.3	0.4	0.4	2	NA	1	2	0	1	896	105.5	1.4195	1.9955	20.885	1.871	432	8.885	1.595	2.148	23.999	1.937	387	10.769	2	2	2	2	2	3
33738	5	5	2	52	4	4	2	9	9	5	20695.57371	21074.601	2	45	1	0	0	NA	NA	NA	NA	1	3	2	2	0	3	1468	5	1.075	1.261	34.079	2.223	205	1.69	1.19	1.055	35.019	1.937	187.5	1.726	1	0	3	2	0	0
33744	668	468	2	48	3	3	1	3	3	0.94	51684.85093	51103.33822	1	49	2	1	1	0.21	NA	0.26	NA	1	1	3	2	0	2	1653.5	568	0.903	1.5425	20.56	1.0435	295.5	5.49	0.793	1.602	17.721	0.92	285.375	5.556	0	1	1	0	1	2
33745	362	284	1	46	3	5	2	11	11	5	115169.4604	119878.7929	1	57	2	1	1	0.25	NA	0.24	NA	1	1	3	2	0	1	1704	323	4.4425	2.7215	38.9235	2.4795	447.5	8.65	2.261	3.109	35.019	2.923	387	10.769	3	3	3	3	2	3
33751	58	58	1	51	3	4	1	5	5	2.51	76142.60374	78497.11282	1	48	2	1	1	0.64	0.7	0.65	0.7	1	1	3	2	0	1	2441.5	58	1.2815	1.498	21.483	2.7735	308	7.09	1.19	1.602	23.999	2.923	285.375	5.556	1	1	2	3	1	2
33754	331	170	1	48	1	4	2	11	11	5	18143.98362	18718.64055	1	55	2	1	1	0.33	NA	0.25	NA	2	NA	1	2	0	1	2988.5	250.5	1.664	2.522	32.4045	2.6225	222	15.895	1.595	3.109	35.019	2.923	187.5	10.769	2	3	3	3	0	3
33756	271	165	2	43	3	4	2	11	11	5	99712.03434	102531.7875	1	53	2	1	1	0.26	NA	0.28	NA	2	NA	1	2	0	2	920	218	0.8175	1.396	11.8315	1.0875	226.5	5.01	0.793	1.602	11.772	0.92	187.5	5.556	0	1	0	0	0	2
33761	243	189	1	54	3	5	2	11	11	5	80641.14092	82857.9804	1	45	2	1	2	0.41	NA	0.3	NA	2	NA	1	2	0	1	2462.5	216	3.0235	3.4	34.208	2.331	611	4.665	2.261	3.109	35.019	2.923	582.875	5.556	3	3	3	3	3	2
33762	568	568	1	44	3	5	2	11	11	5	84999.63095	88475.30517	1	52	2	1	1	0.46	NA	0.47	NA	2	NA	1	2	0	1	1836	568	0.9815	2.539	15.3325	1.298	231	9.365	0.793	3.109	17.721	1.414	187.5	10.769	0	3	1	1	0	3
33765	7	0	1	41	4	4	2	7	7	3.57	25524.81409	25584.42697	2	44	2	1	1	0.46	NA	0.56	NA	2	NA	1	2	0	1	2377.5	3.5	1.7455	1.6925	30.1685	2.5695	310.5	4.595	1.595	1.602	35.019	2.923	285.375	5.556	2	1	3	3	1	2
33767	350	284	2	47	1	5	2	10	10	4.92	18698.09162	19237.87716	2	54	2	1	1	0.72	0.7	0.68	0.6	2	NA	1	2	0	2	2120	317	1.9555	2.678	39.416	2.3265	459	7.03	2.261	3.109	35.019	2.923	387	5.556	3	3	3	3	2	2
33768	321	206	2	65	3	3	2	8	8	3.99	74588.85874	79530.67238	1	46	2	2	2	0.28	NA	0.4	NA	1	3	2	1	0	1	2583.5	263.5	1.9215	3.0005	23.746	1.7925	309.5	4.155	2.261	3.109	23.999	1.937	285.375	3.329	3	3	2	2	1	1
33770	10	1	1	47	3	3	2	11	11	4.76	104643.8183	107076.7558	2	47	2	1	1	0.28	NA	0.25	NA	2	NA	1	2	0	1	2095.5	5.5	3.5345	2.951	44.155	3.597	686	15.43	2.261	3.109	35.019	2.923	582.875	10.769	3	3	3	3	3	3
33771	308	149	1	66	1	1	1	3	3	0.75	7101.447409	6672.955219	1	57	2	1	2	0.4	NA	0.29	NA	1	2	3	2	0	1	2250	228.5	2.061	2.6025	35.482	3.4985	523.5	11.955	2.261	3.109	35.019	2.923	582.875	10.769	3	3	3	3	3	3
33775	3	3	1	50	4	5	2	11	11	5	26005.38208	26846.47691	2	48	1	1	1	0.62	0.6	0.63	0.6	2	NA	1	2	0	2	1988	3	1.7065	2.283	18.0005	1.581	277.5	4.64	1.595	2.148	17.721	1.414	285.375	5.556	2	2	1	1	1	2
33778	426	302	1	40	3	2	2	7	7	1.91	101272.9033	101024.1164	1	46	2	1	1	0.49	NA	0.36	NA	2	NA	1	2	0	1	3179	364	3.402	3.789	32.0095	1.6895	592.5	4.595	2.261	3.109	35.019	1.937	582.875	5.556	3	3	3	2	3	2
33784	186	100	2	54	3	5	2	11	11	5	119048.5771	116640.874	1	49	2	1	1	0.26	NA	0.31	NA	2	NA	1	2	0	1	2188.5	143	1.627	2.679	21.4845	1.465	373.5	6.88	1.595	3.109	23.999	1.414	387	5.556	2	3	2	1	2	2
33792	56	7	2	73	1	1	1	6	6	0.65	7733.275043	9820.889929	1	56	2	1	2	0.42	NA	0.42	NA	2	NA	1	2	0	2	1098.5	31.5	0.7605	1.637	9.383	0.7155	146	3.295	0.793	1.602	11.772	0.92	187.5	3.329	0	1	0	0	0	1
33793	746	305	1	76	3	5	1	6	6	2.5	48020.98189	51437.36793	2	47	2	1	1	0.43	NA	0.38	NA	1	3	2	1	1	1	3428.5	525.5	3.944	3.958	36.7735	2.861	396	5.77	2.261	3.109	35.019	2.923	387	5.556	3	3	3	3	2	2
33796	8	6	2	81	3	4	1	4	4	2.04	33575.46293	36567.04688	1	46	2	1	1	0.41	NA	0.44	NA	2	NA	1	1	0	2	1130	7	0.772	1.609	5.963	0.761	150.5	3.11	0.793	1.602	11.772	0.92	187.5	3.329	0	1	0	0	0	1
33797	711	617	2	45	1	4	1	5	5	1.64	23957.75172	24843.83398	2	55	2	1	1	0.42	NA	0.31	NA	1	1	3	2	0	1	2230	664	1.5395	2.405	22.596	1.9085	393.5	2.79	1.595	2.148	23.999	1.937	387	3.329	2	2	2	2	2	1
33798	0	0	1	50	4	4	1	1	1	0.41	20960.98279	21777.69749	1	44	2	1	1	0.6	0.6	0.6	0.4	1	1	3	2	0	1	6144.5	0	3.659	4.284	68.739	5.0535	588.5	7.905	2.261	3.109	35.019	2.923	582.875	10.769	3	3	3	3	3	3
33802	114	131	1	49	3	3	2	9	9	3.61	88700.19569	90762.44874	2	50	1	4	4	0.48	NA	0.55	NA	1	3	2	2	0	1	2147	122.5	1.613	1.71	24.3005	2.4525	256	3.16	1.595	1.602	23.999	2.923	285.375	3.329	2	1	2	3	1	1
33806	133	83	2	55	3	5	2	11	11	5	85702.30511	87617.78877	2	51	2	1	1	0.18	NA	0.19	NA	2	NA	1	2	0	2	622.5	108	0.5185	0.946	15.0175	1.1135	174.5	1.22	0.793	1.055	17.721	0.92	187.5	1.726	0	0	1	0	0	0
33808	40	16	1	74	1	1	1	99	99	NA	4202.014651	5574.413471	2	56	2	1	1	0.4	NA	0.47	NA	1	3	2	2	0	1	1748.5	28	0.958	1.8435	13.6065	1.3535	255.5	2.955	0.793	1.602	11.772	1.414	285.375	3.329	0	1	0	1	1	1
33812	3	3	1	80	4	1	1	3	3	0.65	11774.33892	11561.22726	2	50	1	0	0	NA	NA	NA	NA	2	NA	1	2	0	1	960	3	0.894	0.641	10.683	0.56	274	2.08	0.793	1.055	11.772	0.92	285.375	1.726	0	0	0	0	1	0
33819	154	199	1	84	3	5	2	7	7	3.12	10588.35867	11037.22935	1	47	2	1	1	0.54	NA	0.47	NA	1	3	2	1	0	1	2582.5	176.5	1.656	3.5065	31.3115	2.676	436	11.275	1.595	3.109	35.019	2.923	387	10.769	2	3	3	3	2	3
33825	0	9	2	61	1	1	1	2	2	0.55	7094.975247	6454.94202	1	58	2	1	1	NA	NA	NA	NA	2	NA	1	2	0	1	1359	4.5	1.284	0.92	9.549	1.04	198	1.585	1.19	1.055	11.772	0.92	187.5	1.726	1	0	0	0	0	0
33827	355	466	2	43	3	3	2	7	7	4.39	110074.9597	113565.8528	1	56	2	1	1	0.34	NA	0.52	NA	1	1	3	2	1	1	1669.5	410.5	0.6625	1.8015	16.436	0.702	153	3.595	0.793	1.602	17.721	0.92	187.5	3.329	0	1	1	0	0	1
33838	275	371	2	57	3	3	2	7	7	2.88	93843.80393	95374.90357	2	50	2	1	1	0.43	NA	0.4	NA	1	1	3	2	0	1	1453.5	323	1.582	1.519	15.233	1.46	311.5	1.8	1.595	1.602	17.721	1.414	285.375	1.726	2	1	1	1	1	0
33847	0	0	2	45	1	2	1	3	3	0.51	17204.87838	17701.55712	2	54	1	1	1	0.5	NA	0.35	NA	2	NA	1	2	0	2	2209.5	0	1.568	1.311	21.439	1.7835	342	3.015	1.595	1.055	23.999	1.937	387	3.329	2	0	2	2	2	1
33853	119	13	1	69	2	5	2	11	11	5	50168.53812	52856.91033	2	52	2	3	3	0.36	NA	0.31	NA	1	3	2	2	0	1	2556	66	2.283	2.656	30.86	3.0325	447.5	8.705	2.261	3.109	35.019	2.923	387	10.769	3	3	3	3	2	3
33854	0	0	2	63	1	2	1	4	4	0.9	7094.975247	6176.426605	1	58	1	1	1	0.45	NA	0.42	NA	1	3	2	2	0	3	1466.5	0	0.9995	1.5615	8.9205	1.239	298.5	3.49	0.793	1.602	11.772	1.414	285.375	3.329	0	1	0	1	1	1
33860	3	98	2	42	1	5	2	11	11	5	17515.36253	18021.00447	2	57	2	1	1	0.49	NA	0.56	NA	2	NA	1	2	0	2	2145	50.5	1.657	3.168	34.2315	2.7405	449	8.58	1.595	3.109	35.019	2.923	387	10.769	2	3	3	3	2	3
33861	360	130	1	81	3	3	1	6	6	2.03	21053.79286	23130.87214	1	45	2	2	1	NA	NA	NA	NA	1	3	2	1	0	2	1977	245	1.555	2.2405	15.1235	1.102	347	3.035	1.595	2.148	17.721	0.92	387	3.329	2	2	1	0	2	1
33864	83	77	2	61	3	5	2	11	11	5	62731.71317	63428.42026	2	44	2	1	1	0.29	NA	0.3	NA	1	3	2	2	0	1	1406.5	80	0.7685	1.7345	13.315	1.719	277.5	5.295	0.793	1.602	11.772	1.937	285.375	5.556	0	1	0	2	1	2
33866	47	142	2	46	4	5	2	10	10	5	26487.61155	26972.71661	2	51	2	2	1	0.32	NA	0.45	NA	2	NA	1	2	0	1	2483.5	94.5	1.4825	1.673	20.9265	1.5105	313	4.78	1.595	1.602	23.999	1.414	285.375	5.556	2	1	2	1	1	2
33871	43	43	2	62	4	2	1	99	99	NA	9807.061297	10214.1856	2	45	2	4	3	0.39	NA	0.29	NA	2	NA	1	2	0	1	1205	43	0.617	0.601	13.811	0.89	171	0.53	0.793	1.055	11.772	0.92	187.5	1.726	0	0	0	0	0	0
33876	189	381	1	49	3	3	2	10	10	5	72840.61966	75819.10628	1	44	2	1	1	0.61	0.7	0.56	0.6	1	1	3	2	0	1	2110	285	0.9775	2.1335	28.459	1.65	337.5	4.8	0.793	2.148	35.019	1.414	387	5.556	0	2	3	1	2	2
33885	172	101	2	40	3	5	2	11	11	5	121486.2394	124921.7446	1	57	2	1	1	0.38	NA	0.36	NA	2	NA	1	2	0	1	1728	136.5	1.6775	2.2805	30.1235	2.3465	503.5	10.31	1.595	2.148	35.019	2.923	582.875	10.769	2	2	3	3	3	3
33892	271	408	2	70	3	3	2	8	8	5	51126.28235	51723.50497	1	55	2	1	1	0.3	NA	0.32	NA	1	3	2	2	0	1	2512	339.5	1.886	2.5535	20.943	1.9975	483.5	5.38	2.261	3.109	23.999	1.937	582.875	5.556	3	3	2	2	3	2
33894	124	119	2	63	3	4	1	6	3	1.46	46960.27575	48488.82592	1	49	2	1	0	0.34	NA	NA	NA	1	3	2	2	1	1	1532	121.5	0.833	1.378	15.5185	1.417	229.5	3.2	0.793	1.602	17.721	1.414	187.5	3.329	0	1	1	1	0	1
33895	195	392	2	64	4	4	2	8	8	3.9	16730.39008	17424.9252	1	50	2	1	1	0.48	NA	0.47	NA	2	NA	1	2	0	2	2668.5	293.5	2.556	2.5555	24.177	2.705	355.5	4.945	2.261	3.109	23.999	2.923	387	5.556	3	3	2	3	2	2
33901	1	0	1	42	4	4	2	11	11	4.42	28551.47367	29474.91701	1	50	2	1	1	0.68	0.6	0.63	0.7	2	NA	1	2	0	1	2546.5	0.5	1.6985	1.5235	37.6955	2.1515	446	4.32	1.595	1.602	35.019	1.937	387	5.556	2	1	3	2	2	2
33904	246	189	2	57	3	1	1	5	5	1.66	46631.02135	45687.93025	2	49	2	4	4	0.42	NA	0.33	NA	2	NA	1	2	0	2	645.5	217.5	0.7115	1.0875	5.6275	0.4095	141	8.115	0.793	1.055	11.772	0.92	187.5	10.769	0	0	0	0	0	3
33910	71	94	1	42	4	5	2	7	7	2.17	20697.83744	21367.26979	1	51	2	1	1	0.26	NA	0.34	NA	2	NA	1	2	0	2	1510.5	82.5	0.8925	1.716	15.1295	1.707	523	2.48	0.793	1.602	17.721	1.937	582.875	1.726	0	1	1	2	3	0
33913	0	2	2	54	4	2	2	8	8	4.8	19017.55422	19341.87056	2	45	2	4	2	0.5	NA	0.52	NA	1	3	2	2	0	2	2941.5	1	1.7435	2.245	29.978	2.3055	623.5	7.835	1.595	2.148	35.019	2.923	582.875	10.769	2	2	3	3	3	3
33915	302	500	1	85	3	4	2	8	8	3.79	22077.19102	22903.92021	2	49	2	1	1	0.45	NA	0.4	NA	1	3	2	1	0	1	1192	401	1.294	2.6005	25.144	2.16	274.5	8.075	1.19	3.109	23.999	1.937	285.375	10.769	1	3	2	2	1	3
33916	101	71	2	69	3	3	1	6	6	1.89	39758.9872	40200.55602	2	46	2	1	1	0.43	NA	0.43	NA	2	NA	1	2	0	1	2329.5	86	1.9015	2.6275	21.116	1.9225	352.5	5.45	2.261	3.109	23.999	1.937	387	5.556	3	3	2	2	2	2
33917	232	206	1	51	1	2	2	10	10	4.1	19567.96712	20187.7245	1	54	2	1	1	0.39	NA	0.35	NA	2	NA	1	2	0	1	3081	219	2.837	3.5855	48.0065	3.927	600.5	15.335	2.261	3.109	35.019	2.923	582.875	10.769	3	3	3	3	3	3
33921	28	28	2	83	3	2	2	8	8	3.56	28479.65428	30336.43673	2	44	2	1	1	0.51	NA	0.51	NA	2	NA	1	2	1	1	1979	28	2.095	3.993	27.767	3.054	410	13.6	2.261	3.109	23.999	2.923	387	10.769	3	3	2	3	2	3
33922	0	0	2	83	3	3	1	6	6	2.39	30611.58045	38208.00064	2	54	1	1	1	0.63	0.7	0.47	0.5	1	3	2	1	0	2	883.5	0	0.5335	0.6115	14.1925	1.244	165.5	3.065	0.793	1.055	11.772	1.414	187.5	3.329	0	0	0	1	0	1
33925	44	38	2	71	3	5	2	7	7	3.57	40202.23085	46498.2096	2	56	2	1	1	0.45	0.3	0.42	0.2	2	NA	1	2	0	2	3098.5	41	1.24	1.5865	10.1145	0.6195	362	2.875	1.19	1.602	11.772	0.92	387	3.329	1	1	0	0	2	1
33928	0	106	1	67	1	3	2	8	8	3.01	8128.857692	7638.37289	2	54	2	1	4	0.42	NA	0.34	NA	2	NA	1	2	0	1	2045	53	1.4985	1.497	21.8565	1.8055	279.5	2.21	1.595	1.602	23.999	1.937	285.375	1.726	2	1	2	2	1	0
33929	152	145	1	54	3	4	2	11	11	5	87029.44548	89421.9006	1	54	2	1	1	0.5	NA	0.57	NA	1	3	2	2	0	1	2385.5	148.5	1.677	2.6135	22.753	1.439	323	9.47	1.595	3.109	23.999	1.414	285.375	10.769	2	3	2	1	1	3
33930	231	286	1	74	3	3	1	6	6	1.89	17216.09205	17417.9749	2	46	2	1	1	0.46	NA	0.46	NA	1	3	2	2	0	1	2082.5	258.5	2.037	3.5195	32.313	2.7675	674.5	12.74	2.261	3.109	35.019	2.923	582.875	10.769	3	3	3	3	3	3
33934	237	196	1	57	3	4	2	9	9	4.68	105888.795	104617.1144	1	49	2	1	4	0.41	NA	0.43	NA	2	NA	1	2	0	1	2470	216.5	2.3115	3.368	60.6815	3.7755	750.5	13.37	2.261	3.109	35.019	2.923	582.875	10.769	3	3	3	3	3	3
33938	53	47	2	67	4	5	1	5	5	1.56	18973.99279	18844.17692	1	49	2	1	1	0.25	NA	0.3	NA	2	NA	1	2	0	2	1507	50	1.042	0.9315	14.3605	1.4525	309.5	2.525	1.19	1.055	11.772	1.414	285.375	3.329	1	0	0	1	1	1
33941	110	242	2	81	1	3	1	5	5	1.56	7104.895283	9378.487953	2	58	1	1	1	0.44	NA	0.43	NA	1	3	2	2	0	1	1539	176	1.2385	1.854	15.167	1.4535	405.5	4.185	1.19	1.602	17.721	1.414	387	3.329	1	1	1	1	2	1
33945	589	383	1	65	3	2	2	11	11	5	62773.44135	63744.81071	2	50	2	1	1	0.31	NA	0.37	NA	1	1	3	2	0	1	2774.5	486	4.227	5.715	61.4215	6.0625	1181.5	26.36	2.261	3.109	35.019	2.923	582.875	10.769	3	3	3	3	3	3
33947	172	88	1	64	3	5	2	10	10	4.35	70216.93679	69377.93921	1	50	2	1	1	0.33	0.2	0.22	0.2	1	3	2	2	0	1	2148.5	130	1.7395	1.9475	22.5855	2.2025	347	7.915	1.595	2.148	23.999	1.937	387	10.769	2	2	2	2	2	3
33949	4	2	1	54	3	4	2	11	11	5	89650.90557	90856.75836	2	46	2	1	1	0.37	NA	0.38	NA	2	NA	1	2	0	2	5318	3	3.925	5.5985	35.1995	4.114	865	12.835	2.261	3.109	35.019	2.923	582.875	10.769	3	3	3	3	3	3
33959	0	0	2	81	3	2	1	2	2	0.99	30563.70847	35259.98179	1	47	2	2	0	0.77	0.9	NA	NA	2	NA	1	1	1	2	1282	0	0.786	1.232	7.227	1.072	210	1.69	0.793	1.055	11.772	0.92	187.5	1.726	0	0	0	0	0	0
33960	182	241	2	59	4	2	2	11	11	3.85	16360.60311	16525.23673	2	45	2	1	1	0.4	NA	0.36	NA	2	NA	1	2	0	2	1919	211.5	0.8565	1.5255	22.906	1.0415	285	2.595	0.793	1.602	23.999	0.92	285.375	3.329	0	1	2	0	1	1
33965	260	243	1	50	4	4	2	8	4	1.99	28551.47367	29474.91701	1	50	2	1	1	0.44	NA	0.5	NA	1	1	3	2	0	1	2366.5	251.5	1.4155	1.4935	22.8345	1.97	483	7.54	1.595	1.602	23.999	1.937	582.875	10.769	2	1	2	2	3	3
33971	144	201	2	64	3	3	1	1	1	0.23	70166.29739	74815.09845	2	46	2	1	1	0.42	NA	0.34	NA	1	1	3	2	0	1	1281.5	172.5	0.8905	1.3195	15.105	1.7375	205.5	2.91	0.793	1.055	17.721	1.937	187.5	3.329	0	0	1	2	0	1
33972	279	75	1	65	4	4	2	8	8	3.9	10725.82763	11522.28255	1	50	2	1	1	0.32	NA	0.4	NA	1	1	3	2	0	1	3176.5	177	1.7085	2.41	30.6285	2.273	351.5	7.265	1.595	2.148	35.019	1.937	387	5.556	2	2	3	2	2	2
33978	110	0	2	48	3	4	2	11	11	4.56	90393.99848	92950.24721	1	45	2	1	1	0.32	NA	0.49	NA	2	NA	1	2	1	1	1926	55	0.9915	1.8455	15.411	1.2985	272	3.79	0.793	1.602	17.721	1.414	285.375	3.329	0	1	1	1	1	1
33982	6	6	2	85	3	3	1	5	5	2.24	24016.95291	29976.88257	2	52	2	0	0	NA	NA	NA	NA	2	NA	1	1	0	1	802	6	0.448	0.848	8.694	0.426	183	1.75	0.793	1.055	11.772	0.92	187.5	1.726	0	0	0	0	0	0
33984	143	143	2	63	1	4	1	13	13	NA	9459.966996	7834.999748	1	58	2	2	2	0.55	0.5	0.64	0.7	1	3	2	2	0	1	1930	143	1.195	1.987	13.49	1.554	227	3.12	1.19	2.148	11.772	1.414	187.5	3.329	1	2	0	1	0	1
33990	199	46	1	82	3	4	1	5	5	2.13	19879.31456	21840.52472	1	48	2	1	1	0.18	NA	0.18	NA	1	3	2	2	0	1	1674	122.5	1.5005	1.86	17.19	1.1085	404	5.26	1.595	1.602	17.721	0.92	387	5.556	2	1	1	0	2	2
33998	53	0	2	46	3	4	1	3	3	0.81	41985.35855	43172.66104	1	47	1	2	2	NA	NA	NA	NA	2	NA	1	2	0	2	1291.5	26.5	1.9085	2.6235	24.1605	2.283	868	3.62	2.261	3.109	23.999	1.937	582.875	3.329	3	3	2	2	3	1
34004	637	505	1	46	3	3	1	6	6	2.05	85693.88666	88900.98856	1	45	2	1	4	0.2	NA	0.29	NA	2	NA	1	2	0	1	3118	571	1.8615	2.8445	46.4585	3.9265	406.5	5.165	2.261	3.109	35.019	2.923	387	5.556	3	3	3	3	2	2
34006	710	350	1	81	3	5	1	6	6	2.65	22457.33858	23409.36912	1	47	2	1	1	0.51	NA	0.54	NA	1	3	2	2	0	1	2147.5	530	1.785	3.55	21.199	1.859	552.5	7.71	1.595	3.109	23.999	1.937	582.875	10.769	2	3	2	2	3	3
34012	102	143	2	82	3	1	1	4	4	1.27	36827.47624	42486.21017	2	53	2	0	0	0.25	NA	0.29	NA	2	NA	1	1	0	2	788.5	122.5	0.722	1.45	10.7075	1.2125	249.5	6.5	0.793	1.602	11.772	1.414	285.375	5.556	0	1	0	1	1	2
34015	384	405	2	76	3	3	1	6	6	2.34	48241.27596	48804.7979	1	48	2	0	0	NA	NA	NA	NA	1	3	2	2	0	1	2203	394.5	1.6455	2.934	23.331	2.788	354.5	4.685	1.595	3.109	23.999	2.923	387	5.556	2	3	2	3	2	2
34016	30	2	2	85	4	1	2	8	8	3.82	24259.30001	26116.9213	1	52	2	2	4	0.35	NA	0.27	NA	2	NA	1	2	0	2	1134	16	0.6905	0.589	11.785	0.947	163	1.27	0.793	1.055	11.772	0.92	187.5	1.726	0	0	0	0	0	0
34029	90	20	2	50	1	1	1	6	6	1.07	20581.04022	20669.51187	2	53	2	1	1	0.22	NA	0.21	NA	2	NA	1	2	0	2	1828	55	1.1395	1.1835	13.3615	1.256	349	1.51	1.19	1.055	11.772	1.414	387	1.726	1	0	0	1	2	0
34031	155	194	2	85	3	3	1	6	6	1.89	31854.8911	34693.17157	2	46	2	0	0	NA	NA	NA	NA	2	NA	1	1	0	3	1649.5	174.5	1.322	2.228	13.348	1.4235	353.5	5.205	1.19	2.148	11.772	1.414	387	5.556	1	2	0	1	2	2
34036	99	99	2	85	3	3	1	13	13	NA	34989.83098	38107.43555	2	47	2	0	0	NA	NA	NA	NA	7	NA	1	2	0	3	1269	99	0.497	0.98	9.395	0.709	150	2.78	0.793	1.055	11.772	0.92	187.5	3.329	0	0	0	0	0	1
34040	71	47	2	84	3	4	1	6	6	2.2	28479.65428	32708.94505	2	44	2	2	2	NA	NA	NA	NA	2	NA	1	1	0	2	845	59	0.6425	0.75	12.1035	1.6325	303	7.705	0.793	1.055	11.772	1.414	285.375	10.769	0	0	0	1	1	3
34042	148	2	2	54	4	4	1	3	2	0.52	27793.82772	28302.85536	1	52	2	1	1	0.38	NA	NA	NA	2	NA	1	2	0	2	2588.5	75	1.589	2.307	17.02	1.935	397	3.74	1.595	2.148	17.721	1.937	387	3.329	2	2	1	2	2	1
34046	220	153	1	48	3	3	2	7	7	2	95268.17767	97483.13435	2	46	2	1	1	0.43	NA	0.3	NA	1	3	2	2	0	1	1856	186.5	0.8385	1.174	20.199	1.4955	199.5	1.725	0.793	1.055	17.721	1.414	187.5	1.726	0	0	1	1	0	0
34047	80	86	1	57	3	5	2	11	11	5	105888.795	104617.1144	1	49	2	1	1	0.23	NA	0.26	NA	1	3	2	2	0	3	2326	83	1.8025	2.859	23.7985	1.9145	512.5	13.175	1.595	3.109	23.999	1.937	582.875	10.769	2	3	2	2	3	3
34050	196	146	2	74	3	1	1	3	3	1.01	36696.7418	39230.2485	2	44	2	1	1	0.41	NA	0.35	NA	2	NA	1	1	0	1	1478	171	1.484	2.3885	20.1015	1.1675	324	9.42	1.595	2.148	17.721	0.92	285.375	10.769	2	2	1	0	1	3
34058	4	2	1	71	3	3	1	3	3	1.51	40704.4636	43600.3261	2	50	2	1	1	0.47	NA	0.3	NA	1	3	2	2	0	1	1524.5	3	1.0855	1.2425	13.7015	0.9355	384.5	1.655	1.19	1.055	11.772	0.92	387	1.726	1	0	0	0	2	0
34060	48	0	2	70	1	4	1	3	3	0.79	8567.1049	11328.02929	1	54	2	3	3	0.51	NA	NA	NA	1	3	2	2	0	1	3349	24	2.765	2.615	34.9885	2.5365	675.5	10.46	2.261	3.109	35.019	2.923	582.875	10.769	3	3	3	3	3	3
34062	49	174	2	67	3	5	2	8	8	3.9	63157.80538	73185.40128	1	55	2	1	1	0.53	NA	0.4	NA	2	NA	1	2	0	2	1276.5	111.5	1.0005	1.4355	15.846	1.079	212	2.355	0.793	1.602	17.721	0.92	187.5	1.726	0	1	1	0	0	0
34064	56	68	2	81	3	5	1	99	99	NA	28479.65428	32708.94505	2	44	2	3	3	0.17	NA	0.22	NA	1	3	2	2	0	1	1851	62	1.3065	1.9535	24.6285	1.8805	304.5	14.08	1.19	2.148	23.999	1.937	285.375	10.769	1	2	2	2	1	3
34069	16	2	2	62	3	5	2	11	11	5	65328.89009	66054.44179	2	50	2	1	4	0.3	0.3	0.37	0.3	1	3	2	2	0	1	1300	9	0.8085	1.4005	14.6395	1.478	204	3.125	0.793	1.602	11.772	1.414	187.5	3.329	0	1	0	1	0	1
34074	256	0	1	41	2	4	2	8	8	2.21	71904.20132	71727.56154	1	58	2	1	1	0.68	0.7	0.62	0.6	2	NA	1	2	0	1	2956	128	1.973	2.3655	35.4055	2.3915	409	5.01	2.261	2.148	35.019	2.923	387	5.556	3	2	3	3	2	2
34079	73	68	1	70	1	1	2	11	11	5	4433.674536	6113.545972	1	58	2	1	1	0.56	0.5	0.62	0.5	2	NA	1	2	0	1	1421.5	70.5	1.3805	1.1845	20.924	1.7585	435	5.4	1.19	1.055	23.999	1.937	387	5.556	1	0	2	2	2	2
34080	465	155	1	44	3	5	1	6	6	1.07	90370.19705	93752.31031	2	48	2	1	1	0.47	NA	0.4	NA	2	NA	1	2	0	2	1870.5	310	1.561	1.878	22.9085	1.222	362.5	6.53	1.595	2.148	23.999	1.414	387	5.556	2	2	2	1	2	2
34083	179	253	2	54	1	2	2	8	8	2.17	13763.13335	14857.21245	1	58	2	1	1	0.6	0.5	0.58	0.5	2	NA	1	2	0	1	2023.5	216	2.009	2.6105	16.2775	0.6	398	3.18	2.261	3.109	17.721	0.92	387	3.329	3	3	1	0	2	1
34084	46	51	1	65	4	3	2	7	7	4.18	9263.820576	9951.712988	1	45	1	1	1	0.25	NA	0.22	NA	2	NA	1	2	0	1	3164.5	48.5	1.7245	3.3525	44.743	3.858	458.5	10.205	1.595	3.109	35.019	2.923	387	10.769	2	3	3	3	2	3
34086	181	186	1	64	3	1	2	7	7	3.18	74056.79928	74086.81595	2	47	2	2	1	0.31	NA	0.42	NA	1	1	3	2	0	1	3042	183.5	7.471	4.308	61.6335	4.4175	818	15.22	2.261	3.109	35.019	2.923	582.875	10.769	3	3	3	3	3	3
34087	22	12	1	81	3	3	1	5	5	1.37	8437.708044	9164.647035	1	44	2	4	4	0.37	NA	0.45	NA	1	3	2	2	1	1	3870.5	17	2.2625	2.413	39.969	2.356	520	5.86	2.261	2.148	35.019	2.923	582.875	5.556	3	2	3	3	3	2
34090	430	437	1	65	3	2	1	4	4	1.88	34061.81238	34588.89199	1	53	2	2	2	NA	NA	NA	NA	1	1	3	2	0	1	2499.5	433.5	1.1985	2.6325	22.2345	1.6035	302	5.15	1.19	3.109	23.999	1.414	285.375	5.556	1	3	2	1	1	2
34091	151	97	1	69	5	5	2	11	11	5	80441.31073	84751.90444	1	57	2	1	1	0.57	NA	0.49	NA	1	3	2	1	0	1	1495.5	124	1.0905	1.6185	15.5785	1.248	285	1.555	1.19	1.602	17.721	1.414	285.375	1.726	1	1	1	1	1	0
34092	71	196	1	55	3	4	1	6	6	2.27	89650.90557	91877.54102	2	46	2	4	1	0.27	NA	0.4	NA	1	3	2	2	0	1	2547	133.5	1.988	3.644	26.6225	2.2715	482.5	9.185	2.261	3.109	23.999	1.937	582.875	10.769	3	3	2	2	3	3
34096	0	0	1	82	3	1	2	11	11	5	28295.53027	32216.7265	2	55	2	0	4	NA	NA	0.51	NA	1	3	2	1	0	2	3276.5	0	2.0665	3.0605	18.358	2.128	517	4.645	2.261	3.109	17.721	1.937	582.875	5.556	3	3	1	2	3	2
34107	426	249	2	62	3	5	2	7	6	3.09	37017.92174	37429.0479	2	50	2	1	1	0.68	0.7	0.53	0.6	2	NA	1	1	1	1	1791	337.5	1.8995	2.3615	26.0375	2.4875	375.5	2.375	2.261	2.148	23.999	2.923	387	1.726	3	2	2	3	2	0
34109	136	115	1	47	3	4	2	11	11	5	92482.46431	95943.62937	1	54	2	2	1	0.18	NA	0.21	NA	2	NA	1	2	0	2	3849	125.5	2.711	4.115	44.0225	4.857	909.5	22.105	2.261	3.109	35.019	2.923	582.875	10.769	3	3	3	3	3	3
34111	615	272	1	44	3	3	2	9	9	3.42	91406.64771	94827.55023	1	47	2	1	1	0.27	0.1	0.2	0.1	1	1	3	2	0	1	1860	443.5	1.2935	1.3	23.8775	1.099	292.5	2.18	1.19	1.055	23.999	0.92	285.375	1.726	1	0	2	0	1	0
34114	0	71	1	69	4	3	1	5	5	2.51	9263.820576	9951.712988	1	45	2	1	1	0.65	0.7	0.62	0.6	1	1	3	2	0	2	2947	35.5	1.4275	1.622	29.1095	2.256	301	2.81	1.595	1.602	35.019	1.937	285.375	3.329	2	1	3	2	1	1
34122	139	86	1	73	3	3	1	5	5	2.45	43718.50637	43970.28775	2	46	2	1	1	0.27	NA	0.21	NA	1	3	2	2	0	2	1984.5	112.5	2.016	3.015	33.0115	3.3395	543.5	12.655	2.261	3.109	35.019	2.923	582.875	10.769	3	3	3	3	3	3
34123	162	264	1	43	3	5	2	11	11	5	71827.31626	74515.46043	2	52	2	1	1	0.27	NA	0.25	NA	2	NA	1	2	0	1	3080	213	1.466	2.238	35.006	3.172	488.5	6.895	1.595	2.148	35.019	2.923	582.875	5.556	2	2	3	3	3	2
34127	13	6	1	85	3	4	2	11	11	5	25637.71312	28167.02283	1	56	2	1	1	0.33	NA	0.4	NA	1	3	2	2	0	1	1005.5	9.5	0.92	1.237	8.724	1.0815	183.5	2.85	0.793	1.055	11.772	0.92	187.5	3.329	0	0	0	0	0	1
34128	391	840	1	51	3	3	2	11	11	4.75	63454.0126	65198.37484	2	46	2	1	1	0.28	NA	0.46	NA	2	NA	1	2	0	1	2721	615.5	2.554	4.7165	30.713	2.2655	593.5	9.635	2.261	3.109	35.019	1.937	582.875	10.769	3	3	3	2	3	3
34133	28	0	1	61	4	3	1	5	5	2.04	12008.35458	12301.12402	2	53	2	1	1	0.62	0.5	0.62	0.6	1	3	2	2	0	2	1743	14	1.042	1.4475	20.3695	1.1165	181.5	1.815	1.19	1.602	17.721	0.92	187.5	1.726	1	1	1	0	0	0
34135	9	7	1	77	3	1	2	7	7	2.88	33426.51421	33203.86237	1	44	2	1	1	0.31	NA	0.57	NA	1	3	2	2	0	1	1466.5	8	1.534	2.3325	24.185	1.6455	234	6.03	1.595	2.148	23.999	1.414	187.5	5.556	2	2	2	1	0	2
34138	431	8	2	78	3	4	1	4	4	1.92	43428.16878	43935.46725	1	44	2	1	1	0.44	NA	0.33	NA	1	3	2	1	0	1	2686	219.5	2.688	3.402	24.9765	2.042	513.5	12.34	2.261	3.109	23.999	1.937	582.875	10.769	3	3	2	2	3	3
34144	251	217	1	46	3	5	2	11	11	5	71827.31626	74515.46043	2	52	2	0	0	NA	NA	NA	NA	2	NA	1	2	0	3	2166.5	234	2.108	2.4795	27.4315	2.7905	349.5	7.1	2.261	2.148	23.999	2.923	387	5.556	3	2	2	3	2	2
34145	142	279	1	54	3	3	1	6	6	3.06	80151.79799	82142.50666	2	44	2	1	4	0.28	NA	0.31	NA	2	NA	1	2	0	1	2357.5	210.5	1.6595	2.167	30.846	2.263	442	3.31	1.595	2.148	35.019	1.937	387	3.329	2	2	3	2	2	1
34148	49	6	2	69	3	3	2	9	9	4.17	77071.58309	79580.25195	2	47	1	1	1	0.54	0.8	0.46	0.6	2	NA	1	2	0	1	1169.5	27.5	1.3785	1.65	17.4865	2.944	480.5	14.935	1.19	1.602	17.721	2.923	582.875	10.769	1	1	1	3	3	3
34150	142	66	1	64	2	3	2	9	9	3.73	50168.53812	52856.91033	2	52	2	1	1	0.3	NA	0.34	NA	1	1	3	2	0	1	1496.5	104	1.3445	1.3775	17.5345	1.384	349	5.16	1.19	1.602	17.721	1.414	387	5.556	1	1	1	1	2	2
34152	127	84	2	50	3	2	2	7	7	3.76	119048.5771	116640.874	1	49	2	2	1	0.33	NA	0.55	NA	1	1	3	2	0	2	1833	105.5	1.079	1.275	16.607	1.238	282	4.305	1.19	1.055	17.721	1.414	285.375	3.329	1	0	1	1	1	1
34165	4	154	2	52	3	3	2	10	10	3.25	46029.49343	47786.96977	2	50	2	1	1	0.3	NA	0.27	NA	1	1	3	2	0	1	1179.5	79	0.3815	0.6115	13.79	1.7575	126	2.96	0.793	1.055	11.772	1.937	187.5	3.329	0	0	0	2	0	1
34167	174	121	2	81	3	1	1	2	2	0.86	29791.47866	34369.09484	2	49	2	1	4	0.29	2	0.49	0.7	1	3	2	1	1	2	1385.5	147.5	0.972	0.9655	13.659	1.0975	209	2.705	0.793	1.055	11.772	0.92	187.5	3.329	0	0	0	0	0	1
34173	236	444	1	78	3	3	1	4	4	1.29	50975.4029	59471.32693	2	48	2	1	1	0.52	NA	0.53	NA	1	3	2	1	0	1	2107	340	1.5625	2.748	14.6175	1.353	448	6.175	1.595	3.109	11.772	1.414	387	5.556	2	3	0	1	2	2
34176	204	1	2	45	1	1	2	8	8	1.66	15902.18288	16010.03989	2	57	2	1	1	0.62	0.6	0.6	0.5	1	3	2	2	0	1	1870.5	102.5	0.8685	1.0195	9.745	0.6355	202.5	1.585	0.793	1.055	11.772	0.92	187.5	1.726	0	0	0	0	0	0
34180	1	1	2	46	4	2	2	9	9	2.05	22787.01535	22980.35379	2	51	1	1	1	0.61	0.6	0.56	0.5	1	3	2	2	0	2	815	1	0.776	0.931	12.4875	0.8495	146.5	2.38	0.793	1.055	11.772	0.92	187.5	1.726	0	0	0	0	0	0
34183	103	103	2	44	4	3	1	4	4	1.17	29888.84294	30436.23955	1	47	2	1	1	NA	NA	0.36	NA	2	NA	1	2	0	2	1275	103	0.629	1.09	7.946	0.572	127	2.18	0.793	1.055	11.772	0.92	187.5	1.726	0	0	0	0	0	0
34186	201	279	2	60	3	3	2	10	10	4.22	81813.30004	80906.35458	2	48	2	1	1	0.3	NA	0.29	NA	1	3	2	2	0	3	2657.5	240	1.969	2.3035	45.775	2.8885	658.5	7.44	2.261	2.148	35.019	2.923	582.875	10.769	3	2	3	3	3	3
34203	583	461	1	52	3	4	1	6	6	2.26	80641.14092	83134.75538	1	45	2	1	1	0.2	NA	0.48	NA	2	NA	1	2	0	1	2597.5	522	2.2335	2.6955	33.8995	1.5185	584	3.815	2.261	3.109	35.019	1.414	582.875	3.329	3	3	3	1	3	1
34205	255	95	1	47	1	3	2	9	9	3.73	15218.5501	15700.55258	1	51	2	0	0	NA	NA	NA	NA	1	3	2	2	0	1	3214	175	1.781	3.3395	40.483	4.4695	399	11.855	1.595	3.109	35.019	2.923	387	10.769	2	3	3	3	2	3
34207	495	218	1	46	4	5	2	8	8	2.33	26303.63633	27154.37763	1	47	2	1	4	0.55	NA	0.58	NA	1	1	3	2	0	1	2134	356.5	0.9285	1.725	32.7105	2.0135	282	2.695	0.793	1.602	35.019	1.937	285.375	3.329	0	1	3	2	1	1
34209	312	147	2	58	3	3	2	10	10	4.92	110711.9763	112518.287	2	47	2	1	1	0.42	NA	0.45	NA	2	NA	1	2	0	1	1446.5	229.5	1.5375	1.8805	32.874	2.087	374	6.04	1.595	2.148	35.019	1.937	387	5.556	2	2	3	2	2	2
34212	83	0	2	50	4	2	2	10	10	3.62	27793.82772	28073.51169	1	52	2	1	1	0.5	NA	0.48	NA	1	1	3	2	0	2	1523	41.5	0.927	1.438	28.0795	2.6945	251.5	7.595	0.793	1.602	23.999	2.923	285.375	10.769	0	1	2	3	1	3
34213	156	266	1	78	3	5	2	11	11	5	32961.50992	34913.66373	2	52	2	2	2	0.31	NA	0.38	NA	1	3	2	2	0	1	1778	211	1.045	1.8275	17.947	1.5425	266.5	4.4	1.19	1.602	17.721	1.414	285.375	5.556	1	1	1	1	1	2
34220	68	68	1	50	4	3	1	6	6	2.57	32380.32423	32455.94806	1	49	2	1	4	0.37	NA	0.28	NA	2	NA	1	2	0	1	2090	68	1	1.497	22.206	1.196	272	2.95	0.793	1.602	23.999	1.414	285.375	3.329	0	1	2	1	1	1
34223	213	0	1	60	1	1	1	4	4	0.81	3049.040807	3016.593159	2	49	2	1	1	0.59	NA	0.39	NA	1	1	3	1	0	1	1886.5	106.5	1.2405	2.0955	18.704	1.4375	382	3.925	1.19	2.148	17.721	1.414	387	3.329	1	2	1	1	2	1
34228	150	2	2	53	3	4	1	2	2	0.48	90113.00487	90565.72217	2	44	2	1	1	0.39	NA	0.43	NA	2	NA	1	2	0	1	2119.5	76	1.4665	1.7185	27.245	2.4165	353.5	3.02	1.595	1.602	23.999	2.923	387	3.329	2	1	2	3	2	1
34231	1	8	1	44	4	5	2	9	9	2.06	30028.71778	30098.84946	1	56	2	1	3	0.28	NA	0.21	NA	2	NA	1	2	0	2	2354.5	4.5	1.3305	2.0485	12.785	1.342	349	2.845	1.19	2.148	11.772	1.414	387	3.329	1	2	0	1	2	1
34233	228	215	1	81	3	1	1	6	6	2.96	28295.53027	32216.7265	2	55	2	1	4	0.4	NA	0.36	NA	2	NA	1	2	0	2	2283.5	221.5	2.6385	5.508	29.4335	2.2895	291	5.195	2.261	3.109	35.019	2.923	285.375	5.556	3	3	3	3	1	2
34234	145	59	1	65	1	1	1	4	4	0.66	3251.361327	3216.7606	2	58	2	4	4	0.44	NA	0.38	NA	2	NA	1	2	0	1	1261	102	1.0935	1.248	18.31	1.008	254	1.21	1.19	1.055	17.721	0.92	285.375	1.726	1	0	1	0	1	0
34235	57	0	2	43	3	4	1	3	3	1.06	30972.2212	31954.46744	2	56	2	1	4	0.41	NA	0.36	NA	2	NA	1	2	1	1	1589	28.5	1.033	1.0645	10.132	0.843	168.5	1.83	1.19	1.055	11.772	0.92	187.5	1.726	1	0	0	0	0	0
34245	1234	1448	1	51	3	3	2	8	8	2.43	80641.14092	82857.9804	1	45	2	1	1	0.39	NA	0.42	NA	2	NA	1	2	0	1	4153	1341	3.2765	5.324	45.227	3.034	1040.5	14.6	2.261	3.109	35.019	2.923	582.875	10.769	3	3	3	3	3	3
34248	2	2	2	83	3	3	1	4	4	1.53	30055.00626	37513.30972	2	54	2	1	1	0.56	NA	0.52	NA	2	NA	1	2	0	2	1713	2	1.169	1.519	22.701	1.23	282	3.66	1.19	1.602	23.999	1.414	285.375	3.329	1	1	2	1	1	1
34249	285	5	2	81	3	3	1	12	12	NA	28479.65428	30336.43673	2	44	1	1	1	0.41	NA	0.39	NA	1	3	2	1	0	1	1488	145	0.9925	1.4245	19.9915	1.1225	124	1.615	0.793	1.602	17.721	0.92	187.5	1.726	0	1	1	0	0	0
34250	195	236	1	48	3	5	2	9	9	3.57	72840.61966	75566.6868	1	44	2	1	1	0.48	NA	0.45	NA	1	2	3	2	0	1	2547.5	215.5	1.449	2.548	42.6235	2.8225	354	5.255	1.595	3.109	35.019	2.923	387	5.556	2	3	3	3	2	2
34254	0	0	2	51	4	2	1	3	3	0.91	26487.61155	26939.3187	2	51	2	1	1	0.4	NA	0.42	NA	2	NA	1	2	0	2	1374	0	0.9865	1.039	18.075	1.2215	175.5	2.28	0.793	1.055	17.721	1.414	187.5	1.726	0	0	1	1	0	0
34256	9	2	1	48	1	1	2	8	8	2.25	23503.33688	23668.68993	2	53	1	1	1	0.5	NA	0.58	NA	2	NA	1	2	0	1	1537.5	5.5	0.7035	1.31	19.3115	1.5625	290.5	3.15	0.793	1.055	17.721	1.414	285.375	3.329	0	0	1	1	1	1
34266	0	0	1	76	4	1	1	2	2	0.84	10740.70665	10546.3034	1	48	1	1	4	0.45	NA	0.53	NA	1	3	2	2	1	2	799.5	0	0.5995	0.758	9.0545	0.6185	168.5	1.14	0.793	1.055	11.772	0.92	187.5	1.726	0	0	0	0	0	0
34281	0	0	1	83	4	3	1	6	6	1.95	14936.71649	14666.36684	1	49	2	1	1	0.38	NA	0.3	NA	2	NA	1	2	0	1	1509	0	1.153	1.675	13.775	1.643	241	5.59	1.19	1.602	11.772	1.414	187.5	5.556	1	1	0	1	0	2
34283	88	0	2	44	3	3	2	9	9	4.68	106827.4882	109564.7801	1	46	2	1	1	0.35	NA	0.41	NA	1	1	3	2	0	1	1158	44	0.8225	1.39	8.203	0.6335	178	2.83	0.793	1.602	11.772	0.92	187.5	3.329	0	1	0	0	0	1
34284	403	284	1	57	3	4	2	10	10	5	80641.14092	83134.75538	1	45	2	1	1	0.49	NA	0.51	NA	2	NA	1	2	0	1	2506	343.5	2.213	3.5935	30.2925	2.68	601.5	11.955	2.261	3.109	35.019	2.923	582.875	10.769	3	3	3	3	3	3
34288	192	193	1	83	3	1	1	5	5	1.87	27645.45158	28159.44728	1	52	2	1	1	0.33	NA	0.3	NA	1	3	2	1	0	2	2387	192.5	1.255	1.886	16.1645	1.286	355.5	3.025	1.19	2.148	17.721	1.414	387	3.329	1	2	1	1	2	1
34289	397	219	1	61	3	3	2	8	8	2.71	47720.35083	47150.15708	2	46	2	1	4	0.37	NA	0.42	NA	1	3	2	2	0	1	1782.5	308	1.831	2.588	30.801	2.45	373	5.665	1.595	3.109	35.019	2.923	387	5.556	2	3	3	3	2	2
34292	16	9	2	49	3	5	1	3	3	0.9	42479.50801	43826.69381	1	54	2	1	1	0.49	NA	0.37	NA	2	NA	1	2	0	2	2123	12.5	1.6135	1.7135	23.4615	1.762	492.5	5.12	1.595	1.602	23.999	1.937	582.875	5.556	2	1	2	2	3	2
34293	143	39	2	75	3	2	2	9	9	5	59154.584	58389.63726	1	50	2	1	1	0.53	0.6	0.61	0.6	2	NA	1	2	0	1	1109.5	91	0.907	1.199	15.665	1.0345	240.5	2.155	0.793	1.055	17.721	0.92	187.5	1.726	0	0	1	0	0	0
34296	110	24	1	51	3	5	2	11	11	5	85041.72327	87671.41413	2	48	2	2	2	0.2	NA	0.26	NA	2	NA	1	2	0	1	2191	67	4.118	2.169	26.807	1.9935	554	5.12	2.261	2.148	23.999	1.937	582.875	5.556	3	2	2	2	3	2
34300	278	95	1	81	3	3	1	3	3	1.09	9926.604143	10874.55011	1	45	2	0	0	NA	NA	NA	NA	1	1	3	1	0	2	2004.5	186.5	1.601	2.5765	21.8	1.9725	499	7.475	1.595	3.109	23.999	1.937	582.875	10.769	2	3	2	2	3	3
34303	829	743	1	49	3	1	1	4	4	0.83	39383.13652	40298.78268	1	46	2	1	1	0.34	NA	0.33	NA	1	1	3	2	0	1	4229.5	786	2.303	3.3815	50.511	3.6315	644	13.14	2.261	3.109	35.019	2.923	582.875	10.769	3	3	3	3	3	3
34306	304	155	2	67	1	3	2	7	7	2.8	9452.890987	7829.139207	2	57	1	1	1	0.49	NA	0.46	NA	2	NA	1	2	0	2	1697.5	229.5	1.196	1.6695	21.211	1.408	237.5	2.505	1.19	1.602	23.999	1.414	187.5	1.726	1	1	2	1	0	0
34310	0	20	2	40	3	2	1	3	3	0.6	40742.21747	42685.20835	2	44	2	1	4	0.3	NA	0.32	NA	1	1	3	2	0	2	1739.5	10	1.5575	1.5415	19.285	1.614	196.5	5.675	1.595	1.602	17.721	1.414	187.5	5.556	2	1	1	1	0	2
34311	0	0	1	48	4	2	2	10	8	5	20669.38951	21267.44626	2	52	2	0	0	NA	NA	NA	NA	1	1	3	2	0	1	4071	0	1.194	2.581	45.046	3.622	506	10.02	1.19	3.109	35.019	2.923	582.875	10.769	1	3	3	3	3	3
34312	4	86	2	42	3	5	1	6	6	1.07	95326.7937	98022.53678	2	48	2	1	1	0.35	NA	0.21	NA	2	NA	1	2	0	1	2898.5	45	2.422	2.857	27.745	1.455	640.5	4.94	2.261	3.109	23.999	1.414	582.875	5.556	3	3	2	1	3	2
34313	210	210	1	78	3	3	2	8	8	3.21	39351.72611	39089.60683	1	55	1	1	1	0.3	NA	0.38	NA	1	3	2	1	0	2	2391	210	2.475	2.41	38.249	4.024	372	8.1	2.261	2.148	35.019	2.923	387	10.769	3	2	3	3	2	3
34326	0	0	2	44	4	4	2	11	11	5	22048.73049	22309.46841	2	56	2	1	1	0.36	NA	0.27	NA	2	NA	1	2	0	1	1787	0	2.16	2.2335	25.62	2.931	558	6.76	2.261	2.148	23.999	2.923	582.875	5.556	3	2	2	3	3	2
34329	4	6	2	80	3	3	1	3	3	0.76	34693.0376	37784.19779	2	47	2	4	4	0.78	0.9	0.29	0.2	1	3	2	1	1	1	1428.5	5	1.496	1.2275	23.1585	2.6025	377	6.64	1.595	1.055	23.999	2.923	387	5.556	2	0	2	3	2	2
34333	1137	894	1	44	3	3	2	10	10	5	112523.4873	112247.0623	1	49	2	1	1	0.22	NA	0.32	NA	2	NA	1	2	0	1	1927	1015.5	1.2625	2.922	14.8875	1.0925	353.5	2.01	1.19	3.109	11.772	0.92	387	1.726	1	3	0	0	2	0
34338	6	0	1	41	2	5	2	11	11	4.11	19567.96712	20187.7245	1	54	2	1	1	0.51	NA	0.57	NA	2	NA	1	2	0	1	2927	3	1.918	2.451	31.0995	2.8835	397.5	6.64	2.261	2.148	35.019	2.923	387	5.556	3	2	3	3	2	2
34344	320	352	2	50	3	5	2	11	11	5	117523.3695	118113.7933	2	53	2	1	1	0.45	NA	0.52	NA	2	NA	1	2	0	2	2546	336	1.701	2.6695	36.657	3.644	380.5	8.26	1.595	3.109	35.019	2.923	387	10.769	2	3	3	3	2	3
34353	4	57	2	64	4	3	2	8	8	2.7	9807.061297	10383.31394	2	45	2	0	0	NA	NA	NA	NA	2	NA	1	2	0	2	2015.5	30.5	1.272	1.5375	22.009	1.6615	290.5	5.6	1.19	1.602	23.999	1.937	285.375	5.556	1	1	2	2	1	2
34356	237	237	1	48	5	3	2	8	8	2.98	101272.9033	103627.468	1	46	2	1	1	0.32	NA	0.35	NA	1	3	2	2	0	1	778.5	237	0.633	1.0725	13.061	0.868	142.5	1.285	0.793	1.055	11.772	0.92	187.5	1.726	0	0	0	0	0	0
34361	291	278	2	85	3	1	1	13	3	1.46	24355.77192	25943.69042	1	44	2	4	4	0.31	NA	0.3	NA	1	3	2	1	0	1	1353.5	284.5	2.8165	3.595	33.842	3.699	746.5	14.785	2.261	3.109	35.019	2.923	582.875	10.769	3	3	3	3	3	3
34373	2	0	2	55	4	4	2	8	8	3.9	23518.96918	23949.7053	1	51	2	0	0	NA	NA	NA	NA	1	1	3	2	0	1	1335	1	0.9595	0.911	15.2085	1.0555	187.5	4.03	0.793	1.055	17.721	0.92	187.5	3.329	0	0	1	0	0	1
34375	162	136	2	75	1	3	1	3	3	1.43	9041.895727	11935.33568	2	57	2	2	2	0.45	NA	0.57	NA	2	NA	1	2	0	2	1213	149	0.7945	1.4805	14.746	1.028	197	2.545	0.793	1.602	11.772	0.92	187.5	3.329	0	1	0	0	0	1
34379	0	0	2	85	3	2	1	6	6	1.17	30923.43006	38597.23733	1	54	2	0	0	NA	NA	NA	NA	2	NA	1	1	0	2	972.5	0	0.58	0.958	8.5715	1.0365	200	3.955	0.793	1.055	11.772	0.92	187.5	3.329	0	0	0	0	0	1
34380	107	54	2	56	1	1	1	2	1	0.1	17681.77125	18743.16538	1	52	2	0	0	NA	NA	NA	NA	2	NA	1	2	0	3	2142	80.5	1.22	1.4705	16.851	1.884	418	2.11	1.19	1.602	17.721	1.937	387	1.726	1	1	1	2	2	0
34393	177	113	1	69	3	3	2	7	7	4.18	60277.85735	60660.06782	2	44	2	1	1	0.47	NA	0.44	NA	1	1	3	2	0	1	2871	145	2.5	3.728	28.9705	3.3845	458	13.25	2.261	3.109	35.019	2.923	387	10.769	3	3	3	3	2	3
34395	72	128	1	41	4	5	2	11	11	4.8	19403.95583	20031.54004	2	56	1	1	1	0.55	0.6	0.66	0.7	1	1	3	2	0	1	2043	100	2.4525	3.377	29.601	2.737	704	9.755	2.261	3.109	35.019	2.923	582.875	10.769	3	3	3	3	3	3
34396	32	162	2	69	4	2	1	5	5	2.09	12282.56806	13145.79591	1	44	2	1	1	0.26	NA	0.29	NA	1	3	2	1	1	1	1675.5	97	1.4465	1.682	24.209	1.7895	369.5	4.275	1.595	1.602	23.999	1.937	387	3.329	2	1	2	2	2	1
34398	148	131	1	45	3	3	2	11	11	3.44	92482.46431	108646.5992	1	54	2	1	1	0.38	NA	0.38	NA	2	NA	1	2	0	1	2077	139.5	1.069	0.8605	24.497	1.6975	161	2.055	1.19	1.055	23.999	1.937	187.5	1.726	1	0	2	2	0	0
34405	0	0	1	57	3	5	2	11	11	5	80151.79799	82142.50666	2	44	2	4	4	0.35	NA	0.31	NA	2	NA	1	2	0	1	1977	0	1.78	2.384	19.454	1.493	343.5	5.485	1.595	2.148	17.721	1.414	387	5.556	2	2	1	1	2	2
34408	413	379	1	56	3	5	1	2	2	0.89	28098.4218	28967.29134	1	46	1	1	1	0.3	NA	0.38	NA	1	3	2	2	0	1	1676.5	396	1.848	2.52	33.3295	2.689	476	10.36	1.595	3.109	35.019	2.923	582.875	10.769	2	3	3	3	3	3
34411	211	38	2	49	1	4	2	11	11	5	19915.67058	20652.25567	1	58	2	1	1	0.2	NA	0.28	NA	1	3	2	2	0	1	1387.5	124.5	0.963	1.427	22.415	2.087	355.5	4.185	0.793	1.602	23.999	1.937	387	3.329	0	1	2	2	2	1
34418	62	0	1	63	3	3	2	9	9	4.77	78613.03605	79111.50641	2	53	2	1	1	0.52	NA	0.54	NA	1	3	2	2	0	1	1439	31	1.4805	1.1765	16.099	0.9865	376	3.21	1.595	1.055	17.721	0.92	387	3.329	2	0	1	0	2	1
34419	782	299	1	60	3	1	1	6	6	2.27	40027.0092	44207.48339	2	53	2	1	1	0.44	NA	0.35	NA	1	1	3	2	0	2	2010	540.5	1.0735	2.5015	22.8795	1.4715	300.5	3.83	1.19	2.148	23.999	1.414	285.375	3.329	1	2	2	1	1	1
34427	2	43	2	74	1	1	1	2	2	1	5328.671462	7739.828161	1	58	2	1	1	0.58	NA	0.49	NA	1	3	2	2	1	2	614	22.5	0.707	0.773	9.7895	0.8345	172	3.115	0.793	1.055	11.772	0.92	187.5	3.329	0	0	0	0	0	1
34435	161	110	2	70	3	4	1	4	4	1.99	53574.87861	52882.08481	2	49	2	1	1	0.28	NA	0.25	NA	1	3	2	1	1	1	2228.5	135.5	1.633	2.233	25.001	3.2725	696	14.915	1.595	2.148	23.999	2.923	582.875	10.769	2	2	2	3	3	3
34450	604	964	1	49	3	3	1	4	4	1.84	101272.9033	104791.7306	1	46	2	1	4	0.5	NA	0.49	NA	1	1	3	2	0	1	1910	784	0.9615	2.5885	17.6095	1.155	229	6.055	0.793	3.109	17.721	0.92	187.5	5.556	0	3	1	0	0	2
34457	289	142	2	44	3	4	2	10	9	5	85351.40164	88058.21728	1	48	2	1	1	0.27	NA	0.22	NA	1	3	2	2	0	1	2430	215.5	1.665	2.9215	28.7675	2.692	274	11.48	1.595	3.109	35.019	2.923	285.375	10.769	2	3	3	3	1	3
34461	107	142	2	65	2	1	2	8	8	2.21	52266.7402	55115.65192	1	58	2	0	0	NA	NA	NA	NA	2	NA	1	2	0	2	549.5	124.5	0.6405	0.8345	8.192	0.519	94.5	0.995	0.793	1.055	11.772	0.92	187.5	1.726	0	0	0	0	0	0
34462	102	77	2	85	3	5	2	10	10	5	24016.95291	27514.26523	2	52	1	2	4	NA	NA	NA	NA	2	NA	1	1	0	1	1198	89.5	0.981	1.2985	7.563	0.9005	304	1.48	0.793	1.055	11.772	0.92	285.375	1.726	0	0	0	0	1	0
34465	42	73	2	47	4	4	1	6	6	2.27	19017.55422	19365.84957	2	45	2	1	1	NA	NA	0.31	NA	2	NA	1	2	0	1	2416	57.5	1.7315	1.753	28.302	1.886	491.5	15.135	1.595	1.602	35.019	1.937	582.875	10.769	2	1	3	2	3	3
34467	51	17	2	42	3	5	2	11	11	5	94815.27577	97496.55365	2	54	2	4	1	0.26	NA	0.16	NA	2	NA	1	2	0	1	2026	34	1.2885	1.9165	22.4545	1.767	314	5.795	1.19	2.148	23.999	1.937	285.375	5.556	1	2	2	2	1	2
34468	12	68	2	47	4	5	1	5	5	2.24	26397.98077	25933.75394	2	56	1	2	1	0.43	NA	0.32	NA	1	3	2	2	0	2	2048	40	1.503	1.5295	19.3465	1.2495	404	2.515	1.595	1.602	17.721	1.414	387	3.329	2	1	1	1	2	1
34470	285	285	1	60	3	5	2	11	11	5	50832.44506	54172.85703	2	52	2	1	1	0.38	NA	0.35	NA	2	NA	1	2	0	1	1822	285	1.855	2.004	27.5965	1.9905	383.5	2.06	2.261	2.148	23.999	1.937	387	1.726	3	2	2	2	2	0
34472	119	145	1	45	3	3	2	11	11	5	112523.4873	112247.0623	1	49	2	1	1	0.34	NA	0.42	NA	1	3	2	2	0	2	1741.5	132	1.7795	1.5005	24.5365	1.418	308.5	2.495	1.595	1.602	23.999	1.414	285.375	1.726	2	1	2	1	1	0
34477	95	50	2	70	1	5	1	5	5	1.68	7995.107649	10571.69425	1	48	2	2	1	0.38	NA	0.43	NA	2	NA	1	2	0	1	1343	72.5	1.8085	2.2745	21.4585	1.7285	357.5	6.51	1.595	2.148	23.999	1.937	387	5.556	2	2	2	2	2	2
34483	284	6	1	62	3	5	2	11	11	5	62773.44135	63171.47584	2	50	1	2	1	0.65	0.6	0.55	0.7	2	NA	1	2	1	1	3763.5	145	2.0295	3.82	32.6645	4.226	586.5	29.205	2.261	3.109	35.019	2.923	582.875	10.769	3	3	3	3	3	3
34499	1486	199	1	45	3	2	1	6	6	1.7	95268.17767	100699.2877	2	46	2	1	4	0.45	NA	0.36	NA	1	1	3	2	0	1	3731.5	842.5	3.135	5.175	30.051	1.8875	449	5.96	2.261	3.109	35.019	1.937	387	5.556	3	3	3	2	2	2
34500	62	110	1	48	3	2	2	9	9	3.31	88700.19569	90762.44874	2	50	2	4	1	0.37	NA	0.45	NA	1	1	3	2	0	1	2044	86	1.05	1.853	28.2715	1.727	348.5	3.145	1.19	1.602	35.019	1.937	387	3.329	1	1	3	2	2	1
34501	71	105	2	44	1	5	2	11	11	3.32	18093.42862	18615.75845	1	53	2	1	1	0.42	NA	0.43	NA	2	NA	1	2	0	2	2187	88	2.111	3.055	23.218	2.142	659	7.465	2.261	3.109	23.999	1.937	582.875	10.769	3	3	2	2	3	3
34502	397	420	2	56	3	5	2	9	9	4.17	95070.18431	93147.43328	2	49	2	1	1	0.53	0.5	0.62	0.6	1	3	2	2	0	1	1315.5	408.5	1.575	2.0265	19.975	1.397	238	2.82	1.595	2.148	17.721	1.414	187.5	3.329	2	2	1	1	0	1
34504	47	34	2	58	5	3	2	11	11	5	76023.35435	77722.50927	1	51	2	1	1	0.46	NA	0.43	NA	2	NA	1	2	0	2	2083.5	40.5	0.808	0.832	16.091	1.2925	163.5	2.295	0.793	1.055	17.721	1.414	187.5	1.726	0	0	1	1	0	0
34507	304	304	1	61	1	1	2	9	9	2.8	7101.447409	7025.874373	2	55	2	1	1	0.43	NA	0.42	NA	1	1	3	2	0	1	1730	304	1.636	2.171	14.1255	1.106	398.5	3.355	1.595	2.148	11.772	0.92	387	3.329	2	2	0	0	2	1
34514	1142	311	1	63	3	5	1	3	3	1.17	36492.46435	36723.85615	1	46	2	1	1	0.47	NA	0.44	NA	1	1	3	2	0	1	1217.5	726.5	0.82	2.4105	13.003	0.8045	145	2.43	0.793	2.148	11.772	0.92	187.5	1.726	0	2	0	0	0	0
34518	241	238	1	48	3	5	2	11	11	4.1	71827.31626	74515.46043	2	52	2	1	1	0.34	NA	0.26	NA	1	3	2	2	0	1	3328.5	239.5	2.314	2.916	30.7865	2.5675	465	4.01	2.261	3.109	35.019	2.923	582.875	3.329	3	3	3	3	3	1
34523	0	0	1	43	4	4	2	8	8	2.38	16736.37321	17277.67951	2	45	2	1	1	0.48	NA	0.57	NA	1	3	2	2	0	2	1693	0	1.2895	1.299	17.67	1.5155	321.5	1.45	1.19	1.055	17.721	1.414	285.375	1.726	1	0	1	1	1	0
34528	0	0	1	85	3	1	1	5	5	2.5	22083.55875	25143.89961	2	54	2	0	0	NA	NA	NA	NA	2	NA	1	2	0	2	2038	0	2.29	2.503	16.075	1.687	383	4.48	2.261	2.148	17.721	1.937	387	5.556	3	2	1	2	2	2
34530	455	343	1	41	3	5	2	7	7	3.66	80913.48388	84222.07365	1	48	2	1	1	0.45	NA	0.46	NA	2	NA	1	2	0	1	2366.5	399	2.5455	3.9835	36.734	3.273	584.5	13.685	2.261	3.109	35.019	2.923	582.875	10.769	3	3	3	3	3	3
34531	710	235	1	81	3	1	1	4	4	1.21	10274.84882	12292.07848	2	50	1	0	0	NA	NA	NA	NA	1	3	2	1	0	1	1313.5	472.5	1.673	2.068	21.759	1.2925	269.5	2.405	1.595	2.148	23.999	1.414	285.375	1.726	2	2	2	1	1	0
34534	0	0	1	52	3	5	2	9	9	2.65	32115.92391	32998.79644	1	54	2	1	1	0.49	NA	0.41	NA	2	NA	1	1	0	2	2373.5	0	1.8735	2.4485	21.897	1.7155	516.5	7.925	2.261	2.148	23.999	1.937	582.875	10.769	3	2	2	2	3	3
34535	5	147	1	77	4	5	1	6	6	2.5	13443.27909	13199.96016	1	48	2	1	1	0.49	NA	0.51	NA	1	3	2	2	0	1	1790	76	1.112	1.675	23.012	1.3765	245	2.795	1.19	1.602	23.999	1.414	285.375	3.329	1	1	2	1	1	1
34538	10	9	1	76	3	3	2	7	7	3.03	48020.98189	48584.09534	2	47	2	1	1	0.34	NA	0.35	NA	2	NA	1	2	0	1	2346.5	9.5	1.2415	1.7695	27.785	2.189	297.5	7.195	1.19	1.602	23.999	1.937	285.375	5.556	1	1	2	2	1	2
34540	379	174	2	46	1	4	2	10	10	3.5	19900.77376	20475.2789	2	57	2	0	0	0.58	0.5	0.63	0.6	1	1	3	2	0	2	553.5	276.5	0.496	0.9755	7.6675	0.4465	93	1.01	0.793	1.055	11.772	0.92	187.5	1.726	0	0	0	0	0	0
34543	240	249	1	67	3	3	1	6	6	2.39	60277.85735	60302.28915	2	44	2	1	1	0.39	NA	0.38	NA	1	3	2	2	0	1	2457.5	244.5	1.329	1.821	23.416	1.891	340	2.05	1.19	1.602	23.999	1.937	387	1.726	1	1	2	2	2	0
34551	2	2	2	73	4	4	1	2	2	0.94	18325.34342	19198.30939	1	52	2	1	1	0.37	NA	0.21	NA	2	NA	1	2	0	1	820	2	0.5775	0.666	6.834	0.928	257.5	0.48	0.793	1.055	11.772	0.92	285.375	1.726	0	0	0	0	1	0
34555	54	96	1	43	3	3	2	8	8	2.58	80913.48388	83941.67874	1	48	2	1	4	0.41	NA	0.37	NA	1	1	3	2	0	1	2300.5	75	2.4165	1.755	27.2825	2.089	209.5	4.785	2.261	1.602	23.999	1.937	187.5	5.556	3	1	2	2	0	2
34557	604	1002	1	62	1	2	2	8	8	3.11	10976.22813	10859.41999	1	48	2	1	1	0.46	NA	0.43	NA	1	1	3	2	0	1	1849.5	803	1.5465	2.6285	17.584	1.4	436.5	1.265	1.595	3.109	17.721	1.414	387	1.726	2	3	1	1	2	0
34561	101	333	2	71	3	3	1	5	5	2.45	42824.02906	45073.9594	2	49	2	1	1	0.29	NA	0.24	NA	1	3	2	2	0	1	1994	217	1.3015	1.758	17.4865	1.3705	300.5	1.445	1.19	1.602	17.721	1.414	285.375	1.726	1	1	1	1	1	0
34569	332	314	1	69	3	5	1	NA	NA	NA	63955.30721	67382.46849	2	48	2	1	1	0.49	NA	0.43	NA	2	NA	1	2	0	1	3303	323	2.012	3.638	29.311	2.9975	529	8.875	2.261	3.109	35.019	2.923	582.875	10.769	3	3	3	3	3	3
34572	24	475	1	82	3	1	1	4	4	1.84	23406.06264	26649.67616	2	48	2	1	1	0.4	NA	0.48	NA	1	3	2	2	0	1	2071.5	249.5	2.35	3.101	51.48	3.1665	579.5	8.79	2.261	3.109	35.019	2.923	582.875	10.769	3	3	3	3	3	3
34573	248	205	1	66	3	5	2	8	8	4.59	60277.85735	60660.06782	2	50	2	1	1	0.35	NA	0.35	NA	1	3	2	2	0	1	2056.5	226.5	1.6815	2.696	23.7975	2.169	411	7.08	1.595	3.109	23.999	1.937	387	5.556	2	3	2	2	2	2
34574	63	69	2	57	3	4	1	3	3	1.22	44199.57197	44920.70588	2	50	2	4	1	0.32	NA	NA	NA	1	1	3	2	0	2	1760.5	66	1.0175	1.7865	12.9115	1.3345	293.5	6.145	1.19	1.602	11.772	1.414	285.375	5.556	1	1	0	1	1	2
34575	3	190	1	69	3	5	1	6	6	2.57	79633.26888	78681.75885	1	49	1	2	2	0.64	0.8	0.6	0.7	2	NA	1	1	0	1	1275.5	96.5	0.969	1.6575	20.7665	1.5645	272.5	3.995	0.793	1.602	23.999	1.414	285.375	3.329	0	1	2	1	1	1
34578	102	159	1	55	4	3	2	11	11	3.3	26005.38208	26846.47691	2	48	2	1	1	0.47	NA	0.35	NA	2	NA	1	2	0	2	1532	130.5	0.984	0.8225	23.4865	1.329	268	0.61	0.793	1.055	23.999	1.414	285.375	1.726	0	0	2	1	1	0
34579	98	167	1	40	4	4	1	6	6	2.49	30028.71778	31198.7438	1	56	2	4	4	0.47	NA	0.47	NA	2	NA	1	2	0	1	4136	132.5	2.6045	3.968	44.681	2.9345	579	6.59	2.261	3.109	35.019	2.923	582.875	5.556	3	3	3	3	3	2
34581	0	0	1	53	4	3	1	5	5	1	23310.38719	24064.31752	2	51	2	1	1	0.38	NA	0.24	NA	2	NA	1	2	0	1	2462	0	0.9255	1.744	30.687	2.3765	305	2.195	0.793	1.602	35.019	2.923	285.375	1.726	0	1	3	3	1	0
34582	89	25	1	61	4	2	1	5	5	2.18	10947.96889	11214.88561	1	46	1	1	1	NA	NA	NA	NA	1	3	2	2	1	2	1177.5	57	0.7775	1.3805	12.6765	0.9015	189.5	3.66	0.793	1.602	11.772	0.92	187.5	3.329	0	1	0	0	0	1
34584	0	2	2	68	3	3	1	4	4	1.63	70166.29739	74815.09845	2	46	2	1	1	0.5	NA	0.48	NA	2	NA	1	2	0	2	2189.5	1	2.1405	2.876	30.503	5.9365	784	15.87	2.261	3.109	35.019	2.923	582.875	10.769	3	3	3	3	3	3
34586	650	374	1	65	3	3	1	6	6	2.86	62773.44135	63171.47584	2	50	2	1	1	0.56	NA	0.32	NA	1	1	3	2	0	1	2965.5	512	2.9735	3.86	40.8485	3.2565	523	6.265	2.261	3.109	35.019	2.923	582.875	5.556	3	3	3	3	3	2
34590	8	2	2	62	3	3	1	2	2	0.82	48064.53966	55695.77032	2	55	2	1	1	0.32	NA	0.38	NA	2	NA	1	2	0	2	1223.5	5	0.753	1.166	10.919	0.848	201	3.42	0.793	1.055	11.772	0.92	187.5	3.329	0	0	0	0	0	1
34597	43	0	1	41	3	5	2	11	11	4.01	72840.61966	75566.6868	1	44	2	0	0	NA	NA	NA	NA	2	NA	1	2	0	1	2306.5	21.5	2.3555	2.611	38.1785	2.3095	614.5	6.535	2.261	3.109	35.019	2.923	582.875	5.556	3	3	3	3	3	2
34603	155	36	1	43	3	3	2	7	7	2.15	95268.17767	97483.13435	2	46	2	0	0	NA	NA	NA	NA	1	1	3	2	0	3	3144.5	95.5	1.836	3.9665	40.2365	2.4135	768.5	13.025	1.595	3.109	35.019	2.923	582.875	10.769	2	3	3	3	3	3
34605	177	93	1	53	3	5	2	11	11	5	86017.06196	88381.68649	1	47	1	4	1	0.44	NA	0.4	NA	2	NA	1	2	0	1	2950.5	135	1.5345	2.279	33.908	3.137	386.5	6.485	1.595	2.148	35.019	2.923	387	5.556	2	2	3	3	2	2
34607	0	0	2	63	1	3	2	7	7	1.32	6781.421795	5394.326532	2	57	1	1	1	0.37	0.3	0.65	0.6	2	NA	1	2	0	2	881	0	0.698	0.8575	6.6955	0.603	166	2.435	0.793	1.055	11.772	0.92	187.5	1.726	0	0	0	0	0	0
34608	689	1336	2	45	1	4	2	11	11	5	23957.75172	24649.37565	2	55	2	4	1	0.6	0.8	0.68	0.7	1	3	2	2	0	1	2531.5	1012.5	1.9685	3.7515	26.3535	2.009	557.5	7.635	2.261	3.109	23.999	1.937	582.875	10.769	3	3	2	2	3	3
34620	26	4	2	67	4	3	1	3	3	1.01	18973.99279	18844.17692	1	49	2	1	1	0.38	NA	0.3	NA	2	NA	1	2	0	1	2011	15	1.302	1.297	15.7085	1.6135	272.5	1.77	1.19	1.055	17.721	1.414	285.375	1.726	1	0	1	1	1	0
34625	105	83	2	74	4	5	2	11	11	5	18487.63723	19689.03881	1	55	2	4	1	NA	NA	NA	NA	1	3	2	2	0	2	715.5	94	0.6535	0.7745	9.6465	0.9585	239	0.26	0.793	1.055	11.772	0.92	187.5	1.726	0	0	0	0	0	0
34627	874	526	1	56	3	3	2	7	2	0.51	29577.90931	29975.74806	2	44	2	1	4	0.25	NA	0.23	NA	1	1	3	2	0	1	2381	700	1.6445	2.8885	25.747	1.6035	373	3.85	1.595	3.109	23.999	1.414	387	3.329	2	3	2	1	2	1
34633	214	146	1	70	4	3	2	7	7	3.97	10740.70665	11242.91467	1	48	2	1	1	0.42	NA	0.43	NA	2	NA	1	2	0	1	2842.5	180	1.739	2.635	21.6155	1.3335	430	4.575	1.595	3.109	23.999	1.414	387	5.556	2	3	2	1	2	2
34637	343	207	1	48	3	2	1	4	4	0.9	33122.52883	33892.61773	2	44	2	1	1	0.43	NA	0.38	NA	2	NA	1	2	0	1	3596	275	2.994	3.6625	51.621	4.392	594	16.98	2.261	3.109	35.019	2.923	582.875	10.769	3	3	3	3	3	3
34642	157	77	1	54	3	4	1	5	5	2.51	95301.57612	97668.55577	1	46	2	1	1	0.23	NA	0.31	NA	2	NA	1	2	0	1	2685.5	117	1.671	1.7325	30.5915	1.8815	395.5	2.43	1.595	1.602	35.019	1.937	387	1.726	2	1	3	2	2	0
34647	284	142	2	70	3	2	2	9	9	3.31	52883.77676	52199.91982	2	50	2	1	1	0.3	NA	0.31	NA	1	1	3	1	0	1	1111	213	0.669	1.641	9.0035	0.797	162	2.705	0.793	1.602	11.772	0.92	187.5	3.329	0	1	0	0	0	1
34649	307	218	1	64	3	3	1	5	5	1.2	62773.44135	62023.38349	2	50	2	1	1	0.56	NA	0.59	NA	1	1	3	2	0	1	3066	262.5	2.5035	2.775	41.5655	2.7575	375	32.825	2.261	3.109	35.019	2.923	387	10.769	3	3	3	3	2	3
34656	62	66	1	65	4	5	2	10	10	4.35	12450.23722	12753.77997	1	57	2	1	1	0.32	NA	0.52	NA	1	3	2	2	0	1	1769.5	64	5.2295	3.8395	27.2735	3.3495	477.5	2.955	2.261	3.109	23.999	2.923	582.875	3.329	3	3	2	3	3	1
34661	90	80	1	45	4	2	2	7	7	1.32	23310.38719	23364.8283	2	51	2	4	1	0.34	NA	0.37	NA	1	1	3	2	0	2	2961.5	85	3.064	3.363	40.0865	2.6695	590	13	2.261	3.109	35.019	2.923	582.875	10.769	3	3	3	3	3	3
34662	102	138	2	44	1	2	1	6	6	1.57	14957.63717	15021.93552	1	58	2	1	1	0.42	NA	0.46	NA	1	1	3	2	0	1	2524	120	1.664	1.4435	21.1655	1.577	386	1.68	1.595	1.602	23.999	1.414	387	1.726	2	1	2	1	2	0
34663	186	186	2	69	4	2	1	3	3	0.44	13659.25539	13565.80179	2	51	2	1	1	0.33	NA	0.49	NA	2	NA	1	1	0	1	1557	186	0.872	1.041	7.124	0.195	168	1	0.793	1.055	11.772	0.92	187.5	1.726	0	0	0	0	0	0
34669	182	322	1	40	3	3	2	11	6	3.27	104643.8183	108279.7714	2	47	2	1	1	0.38	NA	0.32	NA	1	1	3	2	0	1	4281.5	252	2.5335	2.8205	35.5305	2.9235	626	9.135	2.261	3.109	35.019	2.923	582.875	10.769	3	3	3	3	3	3
34673	0	95	2	58	4	2	1	2	2	0.94	27793.82772	28267.81046	1	52	1	1	1	0.55	NA	0.42	NA	1	1	3	2	0	1	936	47.5	0.4885	0.913	7.728	0.533	255	2.715	0.793	1.055	11.772	0.92	285.375	3.329	0	0	0	0	1	1
34674	201	157	2	80	3	2	1	4	4	1.48	28479.65428	30336.43673	2	50	2	1	1	0.38	NA	0.32	NA	2	NA	1	1	0	2	1092	179	0.7995	1.217	13.6895	0.821	173.5	1.805	0.793	1.055	11.772	0.92	187.5	1.726	0	0	0	0	0	0
34675	108	107	2	78	4	3	1	2	2	0.63	17444.39785	18578.0055	1	48	1	4	0	NA	NA	NA	NA	2	NA	1	1	0	2	1639	107.5	1.9765	2.1765	24.121	3.25	388	5.315	2.261	2.148	23.999	2.923	387	5.556	3	2	2	3	2	2
34683	103	0	1	44	1	3	2	11	11	4.97	22079.28956	22778.58563	1	56	2	1	4	0.58	NA	0.54	NA	2	NA	1	2	0	1	3250	51.5	1.2555	1.6215	39.5665	3.1235	530.5	3.815	1.19	1.602	35.019	2.923	582.875	3.329	1	1	3	3	3	1
34697	89	29	2	46	4	2	2	8	8	2.71	25327.10449	25854.46747	2	49	2	1	1	0.43	NA	0.44	NA	1	3	2	2	0	2	911.5	59	0.627	0.683	6.652	0.3575	141.5	1.49	0.793	1.055	11.772	0.92	187.5	1.726	0	0	0	0	0	0
34700	0	108	1	52	3	4	2	11	11	5	86111.8466	88479.07677	2	57	2	1	1	0.42	NA	0.45	NA	2	NA	1	2	0	1	2671.5	54	2.06	2.421	19.5595	1.6495	321.5	5.835	2.261	2.148	17.721	1.414	285.375	5.556	3	2	1	1	1	2
34703	89	89	1	61	3	5	1	5	5	1.52	62773.44135	63171.47584	2	50	2	1	1	0.34	NA	0.35	NA	2	NA	1	2	0	1	2380	89	2.3365	3.181	39.9505	3.1765	764	12.815	2.261	3.109	35.019	2.923	582.875	10.769	3	3	3	3	3	3
34707	77	73	2	69	4	4	2	7	7	3.12	14332.85106	15175.03436	1	52	2	1	1	0.34	NA	0.3	NA	2	NA	1	2	0	1	1162	75	0.538	0.593	10.7705	0.97	142.5	1.315	0.793	1.055	11.772	0.92	187.5	1.726	0	0	0	0	0	0
34710	379	422	2	50	3	5	2	11	11	5	121847.9867	124571.342	1	57	2	1	1	0.28	NA	0.46	NA	1	1	3	2	0	1	2013	400.5	6.9065	3.3775	37.798	2.159	826.5	8.43	2.261	3.109	35.019	1.937	582.875	10.769	3	3	3	2	3	3
34711	5	18	2	76	1	1	2	7	7	2.36	5328.671462	6767.158236	2	58	2	4	4	0.24	NA	0.41	NA	2	NA	1	2	0	2	1709.5	11.5	1.885	1.681	20.354	1.979	513	2	2.261	1.602	17.721	1.937	582.875	1.726	3	1	1	2	3	0
34713	135	175	1	72	3	5	2	8	8	3.9	39351.72611	41682.3421	1	55	2	2	2	0.31	NA	0.3	NA	2	NA	1	2	0	2	1519.5	155	1.5585	2.358	23.413	1.7675	534	7.3	1.595	2.148	23.999	1.937	582.875	5.556	2	2	2	2	3	2
34715	152	152	2	76	3	3	1	4	4	1.88	51091.39091	59092.69593	1	45	2	4	1	0.68	0.8	0.57	0.7	1	3	2	1	1	2	1795	152	1.164	1.737	17.94	1.378	276	2.81	1.19	1.602	17.721	1.414	285.375	3.329	1	1	1	1	1	1
34716	310	236	1	62	3	4	2	9	8	4.9	60277.85735	60660.06782	2	44	2	1	1	0.23	NA	0.28	NA	1	3	2	2	0	1	1698	273	1.1885	1.7635	25.2925	1.8135	361.5	2.18	1.19	1.602	23.999	1.937	387	1.726	1	1	2	2	2	0
34717	446	596	1	42	3	5	2	11	11	3.75	95268.17767	97483.13435	2	56	2	1	1	0.44	NA	0.41	NA	1	3	2	2	0	1	4791	521	3.4855	4.5465	55.473	4.8705	1140.5	11.1	2.261	3.109	35.019	2.923	582.875	10.769	3	3	3	3	3	3
34718	52	57	2	55	4	5	2	9	9	2.65	20233.12335	20472.39075	1	51	2	1	1	0.25	NA	0.28	NA	2	NA	1	2	0	2	1288.5	54.5	0.8725	0.948	11.4325	0.72	252	2.385	0.793	1.055	11.772	0.92	285.375	1.726	0	0	0	0	1	0
34726	114	62	2	67	4	3	1	5	5	1	9807.061297	10383.31394	2	45	2	4	2	0.53	NA	NA	NA	1	1	3	2	0	1	1964.5	88	1.5985	1.9525	23.36	2.2235	401.5	7.5	1.595	2.148	23.999	1.937	387	10.769	2	2	2	2	2	3
34728	353	479	1	44	4	5	2	11	11	4.42	24459.92099	25251.03081	1	52	2	0	0	NA	NA	NA	NA	2	NA	1	2	1	3	2249.5	416	0.936	1.766	17.822	1.4215	297.5	1.725	0.793	1.602	17.721	1.414	285.375	1.726	0	1	1	1	1	0
34731	654	1086	2	49	3	5	2	11	11	3.76	100493.4172	101923.2922	2	46	2	1	1	0.57	NA	0.43	NA	2	NA	1	2	0	1	1793	870	1.7645	3.756	33.7765	2.7955	444.5	4.095	1.595	3.109	35.019	2.923	387	3.329	2	3	3	3	2	1
34734	241	115	2	55	1	1	1	99	99	NA	18134.24349	18257.2395	1	56	2	4	1	0.28	NA	0.26	NA	2	NA	1	2	0	2	1981.5	178	0.986	1.1045	35.819	2.0005	245.5	1.075	0.793	1.055	35.019	1.937	285.375	1.726	0	0	3	2	1	0
34740	62	57	2	42	1	3	2	11	10	3.5	15620.29459	15726.23967	2	54	2	1	1	0.43	NA	0.35	NA	2	NA	1	2	0	2	1399.5	59.5	0.8335	2.1205	15.038	1.278	257	2.01	0.793	2.148	17.721	1.414	285.375	1.726	0	2	1	1	1	0
34742	84	156	1	40	4	3	2	9	9	2.56	26332.62105	27184.29981	2	57	2	1	1	0.58	0.6	0.61	0.6	2	NA	1	2	0	2	1784.5	120	1.2355	1.3645	19.874	1.2765	484.5	4.825	1.19	1.602	17.721	1.414	582.875	5.556	1	1	1	1	3	2
34743	441	441	2	53	3	5	2	11	11	5	104971.5342	107317.6935	1	50	2	0	0	NA	NA	NA	NA	1	2	3	2	0	1	1407	441	1.164	2.147	23.698	1.878	354	7.64	1.19	2.148	23.999	1.937	387	10.769	1	2	2	2	2	3
34745	310	166	2	61	4	3	2	11	11	3.63	12111.7023	12823.37323	2	52	2	1	1	0.45	NA	0.57	NA	1	3	2	2	0	1	1641	238	1.2035	1.4495	20.0145	1.3065	222	3.895	1.19	1.602	17.721	1.414	187.5	3.329	1	1	1	1	0	1
34754	1	0	1	42	4	4	1	6	6	2.96	17497.11745	18178.86759	2	45	2	1	4	0.5	NA	0.55	NA	1	2	3	2	0	1	1993.5	0.5	1.467	1.66	17.9485	1.476	436.5	1.295	1.595	1.602	17.721	1.414	387	1.726	2	1	1	1	2	0
34756	50	13	1	66	1	1	1	6	6	0.84	3251.361327	2939.333162	1	58	2	1	1	0.5	NA	0.4	NA	2	NA	1	2	0	1	2043	31.5	1.503	1.526	20.742	1.387	391	3.475	1.595	1.602	23.999	1.414	387	3.329	2	1	2	1	2	1
34759	142	142	1	49	2	3	2	7	2	0.56	90370.19705	93752.31031	2	48	2	1	1	0.5	NA	0.46	NA	2	NA	1	2	0	1	1223	142	0.938	0.961	18.464	1.505	263	0.49	0.793	1.055	17.721	1.414	285.375	1.726	0	0	1	1	1	0
34761	0	47	2	52	1	1	1	5	5	1.71	19663.75923	20844.12733	1	53	2	1	1	0.33	NA	0.34	NA	1	3	2	2	0	1	444.5	23.5	0.6	0.828	8.3015	0.9705	168.5	2.335	0.793	1.055	11.772	0.92	187.5	1.726	0	0	0	0	0	0
34762	2018	1801	1	62	3	5	2	11	11	5	63612.12682	67792.34497	2	54	2	1	1	0.38	NA	0.33	NA	1	1	3	2	0	1	2387	1909.5	2.1455	5.46	27.272	1.338	419.5	5.33	2.261	3.109	23.999	1.414	387	5.556	3	3	2	1	2	2
34769	13	7	2	70	3	5	1	77	77	NA	55138.79602	58035.73152	1	54	1	1	1	0.2	NA	0.21	NA	2	NA	1	2	0	2	2221.5	10	1.815	2.415	24.3145	2.0055	523	6.175	1.595	2.148	23.999	1.937	582.875	5.556	2	2	2	2	3	2
34771	86	2	2	60	1	3	2	11	11	3.85	9041.895727	7475.904158	2	57	2	1	1	0.44	NA	0.46	NA	1	3	2	2	0	1	1183.5	44	0.847	0.9795	11.2055	0.871	234.5	1.17	0.793	1.055	11.772	0.92	187.5	1.726	0	0	0	0	0	0
34774	11	3	2	62	1	2	1	3	3	0.78	7943.666812	6579.15905	1	55	2	1	1	0.35	0.1	0.34	0.2	1	2	3	2	0	2	1291	7	0.5715	0.9795	11.378	0.8595	134	10.155	0.793	1.055	11.772	0.92	187.5	10.769	0	0	0	0	0	3
34776	194	204	1	50	3	2	1	3	3	1.01	29577.90931	30964.7048	2	44	2	1	1	0.52	NA	0.52	NA	1	1	3	1	0	1	1321.5	199	0.799	1.727	12.8685	0.786	176.5	14.535	0.793	1.602	11.772	0.92	187.5	10.769	0	1	0	0	0	3
34777	102	56	2	74	1	1	1	6	6	0.84	10668.71278	13548.75564	2	55	2	1	1	0.6	0.6	0.35	0.4	1	3	2	2	0	2	1453	79	1.0645	1.3215	16.3915	1.6115	242.5	4.015	1.19	1.055	17.721	1.414	285.375	3.329	1	0	1	1	1	1
34779	7	4	2	67	3	4	1	5	5	2.48	82875.06561	81956.3499	1	49	2	0	0	NA	NA	NA	NA	1	3	2	2	0	3	1913	5.5	1.218	1.5335	17.6325	1.2865	248	2.245	1.19	1.602	17.721	1.414	285.375	1.726	1	1	1	1	1	0
34781	238	315	2	48	4	4	1	12	12	NA	31308.72924	31960.64208	2	53	2	1	1	0.38	NA	0.32	NA	1	1	3	2	0	2	2585	276.5	1.457	2.0155	37.406	2.1115	445	17.235	1.595	2.148	35.019	1.937	387	10.769	2	2	3	2	2	3
34782	2	1	2	85	3	2	1	3	3	1.12	31854.8911	36749.56137	2	48	1	4	4	NA	NA	NA	NA	2	NA	1	1	0	2	1231.5	1.5	1.186	1.799	18.4725	2.167	282.5	7.515	1.19	1.602	17.721	1.937	285.375	10.769	1	1	1	2	1	3
34785	131	202	1	53	3	4	2	9	9	4.55	83470.18975	85543.31643	2	50	2	0	0	NA	NA	NA	NA	1	3	2	2	0	3	2244	166.5	1.7495	2.172	31.7135	2.0345	444.5	3.805	1.595	2.148	35.019	1.937	387	3.329	2	2	3	2	2	1
34788	5	0	1	85	3	1	1	5	5	1.52	21792.40106	22197.57442	2	50	2	0	0	NA	NA	NA	NA	2	NA	1	1	1	1	1805.5	2.5	1.2405	1.823	15.591	1.789	257.5	3.765	1.19	1.602	17.721	1.937	285.375	3.329	1	1	1	2	1	1
34790	204	77	1	40	3	3	2	9	9	3.1	85693.88666	88900.98856	1	45	2	1	1	0.45	NA	0.45	NA	1	1	3	2	0	1	2549.5	140.5	2.7295	3.031	33.1265	2.976	927	8.265	2.261	3.109	35.019	2.923	582.875	10.769	3	3	3	3	3	3
34795	149	370	1	44	3	5	2	11	11	5	84999.63095	88475.30517	1	52	2	1	1	0.51	NA	0.48	NA	1	3	2	2	0	1	2710.5	259.5	1.8335	2.3695	31.3895	2.4745	260	11.14	1.595	2.148	35.019	2.923	285.375	10.769	2	2	3	3	1	3
34797	204	204	1	41	1	5	2	8	8	3.41	14267.19458	14835.18404	2	56	2	0	0	NA	NA	NA	NA	1	1	3	2	0	1	2806	204	3.343	2.96	30.566	1.929	745	4.02	2.261	3.109	35.019	1.937	582.875	3.329	3	3	3	2	3	1
34807	356	422	2	59	3	4	2	8	8	3.98	95610.64649	97747.58588	2	48	2	1	1	0.48	NA	0.46	NA	1	3	2	2	0	2	2462.5	389	1.4025	2.5975	18.6075	1.0415	300.5	4.37	1.595	3.109	17.721	0.92	285.375	5.556	2	3	1	0	1	2
34812	0	0	1	63	1	1	2	10	10	2.08	12193.28654	11477.23436	2	54	1	0	0	NA	NA	NA	NA	1	3	2	2	0	1	1578	0	1.003	1.876	18.386	1.559	270	3.95	0.793	1.602	17.721	1.414	285.375	3.329	0	1	1	1	1	1
34813	284	117	2	62	3	4	1	5	5	1.79	63114.70296	66554.90636	1	45	2	1	1	0.3	NA	0.19	NA	1	1	3	2	0	1	2128	200.5	0.935	1.42	23.08	1.241	243	2.73	0.793	1.602	23.999	1.414	285.375	3.329	0	1	2	1	1	1
34819	147	147	2	74	4	3	1	2	2	0.52	17444.39785	17426.91182	1	48	1	0	0	NA	NA	NA	NA	1	1	3	2	0	2	2200	147	1.669	2.227	18.876	1.619	252	3.34	1.595	2.148	17.721	1.414	285.375	3.329	2	2	1	1	1	1
34820	0	0	2	81	3	2	1	4	4	1.36	31584.68914	34577.67942	2	46	2	1	1	NA	NA	NA	NA	2	NA	1	1	0	2	2120	0	1.609	1.5695	28.177	2.106	305	2.46	1.595	1.602	23.999	1.937	285.375	1.726	2	1	2	2	1	0
34822	0	186	1	46	3	4	1	3	3	1.43	34493.84588	35692.36871	2	44	2	1	1	0.32	NA	0.33	NA	1	1	3	2	0	1	1648	93	0.703	1.454	22.635	1.628	223.5	14.26	0.793	1.602	23.999	1.414	187.5	10.769	0	1	2	1	0	3
34827	27	0	2	54	2	3	1	6	6	1.29	47388.00653	48285.85716	1	47	1	4	4	0.47	NA	0.47	NA	1	3	2	2	0	2	773.5	13.5	2.0875	2.71	31.8725	2.8255	548	12.72	2.261	3.109	35.019	2.923	582.875	10.769	3	3	3	3	3	3
34843	142	71	1	79	3	2	1	5	5	1.56	20334.3316	20198.88594	1	49	2	1	1	0.39	NA	0.3	NA	2	NA	1	2	0	1	1566	106.5	1.664	2.059	22.5275	2.361	489	8.31	1.595	2.148	23.999	2.923	582.875	10.769	2	2	2	3	3	3
34844	444	379	2	65	3	2	2	9	9	4.17	62731.71317	63428.42026	2	44	2	0	0	NA	NA	NA	NA	1	1	3	2	0	3	918	411.5	0.802	1.4525	13.0925	1.11	221.5	3.33	0.793	1.602	11.772	0.92	187.5	3.329	0	1	0	0	0	1
34849	14	0	2	71	4	2	1	4	4	1.47	19373.06753	20856.53254	2	49	2	1	2	0.44	NA	NA	NA	1	1	3	2	0	1	1323	7	0.6445	1.1195	7.4985	0.842	211.5	2.45	0.793	1.055	11.772	0.92	187.5	1.726	0	0	0	0	0	0
34850	60	77	1	71	3	3	2	10	10	4.92	41248.29617	43691.237	2	54	2	1	1	0.24	NA	NA	NA	1	3	2	2	0	1	1395	68.5	1.3405	1.787	23.915	2.9375	591	6.115	1.19	1.602	23.999	2.923	582.875	5.556	1	1	2	3	3	2
34851	140	260	1	56	4	2	1	6	4	1.53	23310.38719	24188.65529	2	51	2	4	4	0.45	NA	0.41	NA	1	1	3	2	0	3	1568.5	200	1.8435	1.9335	23.449	1.815	334	9.525	1.595	2.148	23.999	1.937	285.375	10.769	2	2	2	2	1	3
34855	53	0	2	76	4	2	1	6	6	2.55	19373.06753	20856.53254	2	49	1	4	2	0.53	NA	0.49	NA	1	1	3	1	0	1	1247	26.5	0.757	0.8465	24.932	2.1575	153.5	3.435	0.793	1.055	23.999	1.937	187.5	3.329	0	0	2	2	0	1
34856	197	236	1	50	4	3	2	11	11	4.97	20697.83744	21367.26979	1	51	2	1	1	0.26	NA	0.37	NA	2	NA	1	2	0	2	2025	216.5	1.5965	1.6025	21.0845	1.529	316.5	1.265	1.595	1.602	23.999	1.414	285.375	1.726	2	1	2	1	1	0
34857	202	189	1	85	3	3	2	7	7	1.46	25709.52677	26187.52896	2	47	2	1	1	NA	NA	NA	NA	1	3	2	1	0	1	1865	195.5	1.0855	1.916	18.3155	1.674	277	5.85	1.19	2.148	17.721	1.937	285.375	5.556	1	2	1	2	1	2
34864	199	199	1	54	1	1	1	3	3	0.72	23503.33688	23668.68993	2	53	2	0	0	0.66	0.6	0.6	NA	2	NA	1	2	0	1	1905	199	0.865	1.347	17.3	1.478	337	0.94	0.793	1.602	17.721	1.414	387	1.726	0	1	1	1	2	0
34873	38	4	1	73	4	1	1	2	2	0.55	10752.84615	10558.22318	2	51	1	1	1	0.64	0.7	0.58	0.6	2	NA	1	2	0	1	1800.5	21	1.86	1.8275	24.826	1.7355	548	5.82	2.261	1.602	23.999	1.937	582.875	5.556	3	1	2	2	3	2
34874	54	0	2	57	2	4	2	9	9	3.1	97750.60625	112790.0941	1	54	2	1	1	0.35	NA	0.36	NA	2	NA	1	2	0	2	2023.5	27	2.1805	2.7365	32.2	2.4905	510.5	8.14	2.261	3.109	35.019	2.923	582.875	10.769	3	3	3	3	3	3
34875	103	548	2	51	3	3	2	10	10	5	119048.5771	116640.874	1	49	2	1	1	0.4	NA	0.45	NA	2	NA	1	2	0	2	1326.5	325.5	0.831	1.1585	16.616	0.8985	242	1.18	0.793	1.055	17.721	0.92	285.375	1.726	0	0	1	0	1	0
34877	136	1	1	54	3	3	2	7	7	1.95	98473.73276	99798.25731	1	45	2	1	4	0.39	NA	0.46	NA	2	NA	1	2	0	1	3144.5	68.5	2.9955	2.2675	40.1255	3.2275	529	7.27	2.261	2.148	35.019	2.923	582.875	5.556	3	2	3	3	3	2
34885	684	459	2	40	3	5	2	11	7	4.39	89845.4737	92147.62735	2	44	2	1	1	0.39	NA	0.45	NA	2	NA	1	2	0	1	1138.5	571.5	1.433	1.9615	21.9875	1.704	395.5	0.565	1.595	2.148	23.999	1.937	387	1.726	2	2	2	2	2	0
34886	40	86	2	43	1	1	2	7	7	3.12	21707.38486	23010.42688	1	56	2	1	1	0.37	NA	0.4	NA	2	NA	1	2	0	2	1505	63	1.144	1.5855	16.5485	1.534	330.5	5.025	1.19	1.602	17.721	1.414	285.375	5.556	1	1	1	1	1	2
34887	0	43	2	52	3	4	2	11	11	5	100792.6546	102437.1276	2	46	2	1	1	0.4	NA	0.45	NA	1	3	2	2	0	1	1301.5	21.5	0.8555	1.098	11.8725	0.607	139.5	1.75	0.793	1.055	11.772	0.92	187.5	1.726	0	0	0	0	0	0
34897	53	3	2	45	4	3	1	2	2	0.94	23518.96918	23949.7053	1	51	1	0	0	NA	NA	NA	NA	2	NA	1	2	1	1	1417.5	28	1.321	1.1545	21.426	1.325	233	3.685	1.19	1.055	23.999	1.414	187.5	3.329	1	0	2	1	0	1
34899	102	6	2	84	3	4	2	11	11	5	34989.83098	38107.43555	2	47	2	4	4	0.34	NA	0.37	NA	1	3	2	1	0	1	2851.5	54	2.088	2.2855	27.438	3.205	511.5	5.275	2.261	2.148	23.999	2.923	582.875	5.556	3	2	2	3	3	2
34901	581	549	1	53	3	4	2	10	10	4.22	83470.18975	84592.9086	2	50	2	1	1	0.42	NA	0.4	NA	1	1	3	2	0	1	3023	565	2.444	2.3865	24.602	2.812	478	4.135	2.261	2.148	23.999	2.923	582.875	3.329	3	2	2	3	3	1
34904	0	0	1	61	4	2	1	6	6	1.81	6287.29208	6440.579272	2	45	1	4	4	0.33	NA	0.47	NA	1	3	2	2	0	1	642.5	0	0.2495	0.778	4.093	0.698	85.5	2.35	0.793	1.055	11.772	0.92	187.5	1.726	0	0	0	0	0	0
34905	346	346	2	57	3	4	1	3	3	1.04	90663.16298	92689.52397	1	45	2	1	1	0.29	NA	0.32	NA	2	NA	1	2	0	1	1789	346	1.211	1.88	19.018	1.072	255	0.84	1.19	2.148	17.721	0.92	285.375	1.726	1	2	1	0	1	0
34906	217	252	2	44	3	5	1	3	3	0.52	121486.2394	124921.7446	1	57	2	0	0	NA	NA	NA	NA	2	NA	1	2	0	1	1414	234.5	0.427	0.8125	13.8745	1.15	155	1.615	0.793	1.055	11.772	0.92	187.5	1.726	0	0	0	0	0	0
34908	0	0	1	47	3	5	2	11	11	5	85173.88289	87154.15023	2	44	2	1	1	0.4	NA	0.45	NA	1	3	2	2	0	1	3572	0	2.214	2.6265	54.707	3.6805	646	3.395	2.261	3.109	35.019	2.923	582.875	3.329	3	3	3	3	3	1
34910	102	55	1	85	3	1	1	5	5	1.71	8437.708044	8795.406521	1	44	2	1	1	NA	NA	0.51	NA	2	NA	1	1	0	1	1850.5	78.5	1.9655	2.7465	23.742	2.4835	469.5	11.44	2.261	3.109	23.999	2.923	582.875	10.769	3	3	2	3	3	3
34911	213	231	2	70	3	4	1	4	4	1.58	62389.49397	64300.02521	2	53	2	4	1	0.2	NA	0.21	NA	1	1	3	2	0	1	1265	222	0.896	1.335	12.9965	1.8635	175	3.85	0.793	1.055	11.772	1.937	187.5	3.329	0	0	0	2	0	1
34913	126	126	2	81	3	4	1	6	6	2.05	27055.10151	30730.51468	2	46	2	1	1	0.44	0.2	0.37	0.3	2	NA	1	2	0	2	1871	126	1.15	2.51	20.313	2.112	437.5	3.955	1.19	2.148	17.721	1.937	387	3.329	1	2	1	2	2	1
34915	396	335	1	41	1	4	1	2	2	0.61	18767.69316	18899.72953	2	50	2	1	1	0.52	NA	0.44	NA	2	NA	1	2	0	1	4650	365.5	2.6005	2.7875	54.7025	3.4815	640	8.11	2.261	3.109	35.019	2.923	582.875	10.769	3	3	3	3	3	3
34922	121	52	2	40	3	5	2	11	11	5	96420.09128	99477.93692	1	47	2	1	1	0.45	NA	0.44	NA	2	NA	1	2	0	1	2412.5	86.5	4.292	5.371	63.138	6.843	1215	29.075	2.261	3.109	35.019	2.923	582.875	10.769	3	3	3	3	3	3
34928	311	426	1	85	3	5	1	6	6	2.05	19879.31456	20248.91902	2	46	2	1	4	0.3	NA	0.38	NA	2	NA	1	1	0	1	2519	368.5	1.872	3.8085	30.666	2.441	464	8.285	2.261	3.109	35.019	2.923	582.875	10.769	3	3	3	3	3	3
34934	16	2	2	66	3	3	1	5	5	1.79	63114.70296	66554.90636	1	45	1	1	1	0.52	NA	0.41	NA	2	NA	1	1	0	2	2163.5	9	1.54	1.8285	30.2185	2.328	330	5.975	1.595	1.602	35.019	2.923	285.375	5.556	2	1	3	3	1	2
34935	81	63	1	42	3	5	2	11	11	5	104643.8183	108279.7714	2	47	2	1	1	0.51	NA	0.47	NA	1	1	3	2	0	1	2362	72	1.613	1.94	39.7745	2.7235	382.5	3.76	1.595	2.148	35.019	2.923	387	3.329	2	2	3	3	2	1
34946	40	91	1	48	3	5	2	8	8	3.56	85173.88289	84964.64483	2	44	2	1	1	0.52	NA	0.5	NA	1	3	2	2	0	1	2641	65.5	1.0925	1.5995	28.609	1.846	263.5	3.91	1.19	1.602	35.019	1.937	285.375	3.329	1	1	3	2	1	1
34956	29	39	1	45	1	1	1	12	12	NA	15213.9009	15848.63797	1	58	2	1	1	0.46	NA	0.48	NA	2	NA	1	2	0	2	1710	34	1.785	1.6775	18.592	0.678	351.5	1.92	1.595	1.602	17.721	0.92	387	1.726	2	1	1	0	2	0
34960	11	117	2	76	3	3	1	2	2	0.76	41045.81826	43683.58372	2	46	2	2	2	0.42	NA	NA	NA	1	3	2	2	0	2	1061.5	64	0.9295	1.321	27.4175	1.811	226	4.075	0.793	1.055	23.999	1.937	187.5	3.329	0	0	2	2	0	1
34962	513	210	1	54	5	5	2	11	11	5	98198.66901	101235.2037	1	56	2	1	1	0.27	NA	0.32	NA	2	NA	1	2	0	1	4354	361.5	1.7895	4.042	29.7315	2.7535	511	8.85	1.595	3.109	35.019	2.923	582.875	10.769	2	3	3	3	3	3
34965	47	58	2	59	1	1	1	99	99	NA	14957.63717	16146.67151	1	58	1	1	1	0.56	NA	0.55	NA	2	NA	1	2	0	2	918.5	52.5	0.709	0.704	11.203	0.8805	277	0.4	0.793	1.055	11.772	0.92	285.375	1.726	0	0	0	0	1	0
34974	164	254	1	64	1	2	1	5	5	1.87	4433.674536	4008.181584	2	58	1	1	1	0.47	NA	0.42	NA	1	3	2	2	0	1	2938	209	1.8865	2.37	22.617	1.6975	413	3.935	2.261	2.148	23.999	1.937	387	3.329	3	2	2	2	2	1
34975	5	6	1	63	3	5	2	10	10	4.07	47720.35083	50277.53249	2	56	2	1	2	NA	NA	0.27	NA	1	3	2	1	0	1	2522	5.5	1.6385	1.7755	26.429	1.7405	367.5	4.855	1.595	1.602	23.999	1.937	387	5.556	2	1	2	2	2	2
34988	0	3	2	71	4	2	1	2	2	0.78	24259.30001	26116.9213	1	49	2	1	4	0.25	NA	0.31	NA	2	NA	1	2	0	2	889	1.5	1.7325	1.794	19.6615	2.356	477.5	10.015	1.595	1.602	17.721	2.923	582.875	10.769	2	1	1	3	3	3
34994	14	42	2	65	2	1	1	2	2	0.43	37011.88563	39641.13809	2	49	1	1	1	0.48	NA	0.44	NA	2	NA	1	1	0	2	1832.5	28	1.4985	1.7255	12.7905	1.5715	403.5	2.135	1.595	1.602	11.772	1.414	387	1.726	2	1	0	1	2	0
34995	1	0	2	60	1	1	2	8	8	0.99	6781.421795	5394.326532	2	57	1	1	1	0.38	NA	0.39	NA	2	NA	1	2	0	1	1655.5	0.5	1.353	1.364	17.4845	1.297	346.5	1.645	1.19	1.602	17.721	1.414	387	1.726	1	1	1	1	2	0
34996	0	0	1	50	4	4	1	6	6	1.29	32380.32423	33724.82282	1	49	2	1	1	0.45	NA	0.45	NA	1	1	3	2	1	1	2940	0	0.676	1.27	21.274	1.669	307	6.72	0.793	1.055	23.999	1.937	285.375	5.556	0	0	2	2	1	2
34997	103	124	1	78	3	2	1	4	4	1.41	14622.02826	15488.0216	1	48	2	2	1	0.6	0.9	0.61	0.6	1	3	2	1	0	2	1408.5	113.5	1.1585	1.7455	16.791	1.628	312	6.98	1.19	1.602	17.721	1.414	285.375	5.556	1	1	1	1	1	2
35004	116	74	1	69	3	3	2	7	7	2.68	60277.85735	60660.06782	2	44	2	1	4	0.47	NA	0.44	NA	1	3	2	1	0	1	2257	95	1.8085	2.4715	22.5205	1.8305	427	6.38	1.595	2.148	23.999	1.937	387	5.556	2	2	2	2	2	2
35007	3	3	2	46	1	1	1	3	3	0.51	17515.36253	18021.00447	2	57	2	2	2	0.41	NA	0.44	NA	1	1	3	2	0	1	1682	3	1.586	1.716	19.183	1.774	410	2.95	1.595	1.602	17.721	1.937	387	3.329	2	1	1	2	2	1
35013	16	8	2	55	2	2	1	5	5	1.24	59707.37665	68893.69685	1	57	2	1	1	0.47	0.3	0.59	0.5	2	NA	1	2	0	1	1194	12	0.937	1.314	14.6165	1.252	219	2.54	0.793	1.055	11.772	1.414	187.5	3.329	0	0	0	1	0	1
35017	151	4	1	56	1	1	2	9	9	3.73	22079.28956	22778.58563	1	56	1	1	4	NA	NA	NA	NA	1	3	2	2	0	1	1658	77.5	1.122	1.591	20.117	2.084	239.5	6.45	1.19	1.602	17.721	1.937	187.5	5.556	1	1	1	2	0	2
35018	0	41	2	66	4	2	1	3	3	1.25	18973.99279	20307.49885	1	49	2	0	0	NA	NA	NA	NA	2	NA	1	2	0	2	1576	20.5	1.3935	1.862	30.2515	2.0765	254.5	6.445	1.595	1.602	35.019	1.937	285.375	5.556	2	1	3	2	1	2
35023	200	257	1	48	4	2	1	5	5	1.24	20960.98279	21638.92608	1	44	2	1	1	0.27	NA	0.36	NA	2	NA	1	2	0	1	2737.5	228.5	1.9985	2.538	31.221	1.501	435.5	5.45	2.261	3.109	35.019	1.414	387	5.556	3	3	3	1	2	2
35029	71	0	2	45	3	5	1	4	4	1.14	26714.27711	27561.48784	2	45	2	1	1	0.5	NA	0.49	NA	1	3	2	2	0	2	2726.5	35.5	2.3365	2.0675	17.506	2.0975	572	5.875	2.261	2.148	17.721	1.937	582.875	5.556	3	2	1	2	3	2
35035	38	54	1	49	4	2	2	8	8	1.94	25858.3804	26932.07428	2	49	2	2	1	NA	NA	0.39	NA	2	NA	1	2	0	2	2569	46	1.2485	2.4205	29.4995	1.6415	258.5	3.47	1.19	2.148	35.019	1.414	285.375	3.329	1	2	3	1	1	1
35041	392	307	2	76	3	4	1	4	4	1.67	54497.38543	63032.0954	1	47	2	1	1	0.46	NA	0.47	NA	1	3	2	2	0	1	1779.5	349.5	1.404	2.672	18.798	1.466	420.5	7.52	1.595	3.109	17.721	1.414	387	10.769	2	3	1	1	2	3
35050	58	58	1	55	2	1	1	6	6	1.2	31205.01079	30830.25151	2	49	2	1	1	0.41	NA	0.42	NA	1	3	2	2	0	1	1901	58	1.111	1.163	40.601	2.318	284	2.58	1.19	1.055	35.019	2.923	285.375	3.329	1	0	3	3	1	1
35053	0	2	2	80	3	5	2	8	8	5	38509.29775	44116.96338	1	57	2	1	1	0.39	NA	0.44	NA	2	NA	1	2	0	2	1350	1	0.7445	1.04	9.898	1.2055	191.5	2.485	0.793	1.055	11.772	1.414	187.5	1.726	0	0	0	1	0	0
35055	0	12	2	46	4	4	2	7	7	2.73	30909.29799	31274.81682	1	53	2	1	1	0.54	NA	0.57	NA	2	NA	1	2	0	2	1749.5	6	1.1165	2.3945	22.331	1.7935	293.5	6.335	1.19	2.148	23.999	1.937	285.375	5.556	1	2	2	2	1	2
35061	38	10	1	71	3	5	2	11	10	5	39351.72611	42162.12842	1	55	2	1	1	0.41	NA	0.4	NA	1	3	2	2	0	1	3051.5	24	1.5075	1.898	31.413	2.833	375.5	7.685	1.595	2.148	35.019	2.923	387	10.769	2	2	3	3	2	3
35062	5	0	1	46	4	2	2	7	7	1.16	26332.62105	26394.12055	2	57	2	1	1	0.51	NA	0.52	NA	1	1	3	2	0	1	4440	2.5	2.7735	4.4865	44.4885	3.885	636.5	19.315	2.261	3.109	35.019	2.923	582.875	10.769	3	3	3	3	3	3
35063	284	436	1	46	3	4	1	6	6	1.22	91406.64771	94827.55023	1	47	2	1	1	0.48	0.4	0.47	0.6	1	3	2	2	0	1	3843	360	2.917	6.2415	46.6895	4.355	715	18.265	2.261	3.109	35.019	2.923	582.875	10.769	3	3	3	3	3	3
35067	71	858	1	54	5	4	2	8	7	3.57	84585.39442	87200.97451	2	54	2	1	1	0.29	NA	0.35	NA	2	NA	1	2	0	1	2698.5	464.5	2.046	3.4975	23.563	0.8935	395.5	5.755	2.261	3.109	23.999	0.92	387	5.556	3	3	2	0	2	2
35077	156	106	2	50	3	3	1	3	3	1.18	46029.49343	46780.48325	2	44	2	1	1	0.41	NA	0.38	NA	2	NA	1	2	0	1	2226.5	131	0.9915	1.615	42.5195	4.822	234.5	3.8	0.793	1.602	35.019	2.923	187.5	3.329	0	1	3	3	0	1
35078	0	327	2	47	4	2	2	7	7	1.16	25741.3931	25288.71282	2	57	2	1	1	0.25	NA	0.26	NA	1	1	3	2	0	1	4573	163.5	1.9865	2.749	29.8265	2.3085	345	3.545	2.261	3.109	35.019	2.923	387	3.329	3	3	3	3	2	1
35079	0	0	2	84	4	2	2	9	9	3.42	17444.39785	18578.0055	1	48	1	0	0	NA	NA	NA	NA	2	NA	1	2	0	3	1048.5	0	1.1895	1.243	13.6745	0.895	339	3.525	1.19	1.055	11.772	0.92	387	3.329	1	0	0	0	2	1
35080	234	142	1	52	3	3	2	11	11	5	98473.73276	100919.4984	2	47	2	1	1	0.4	NA	0.32	NA	2	NA	1	2	0	1	1800	188	0.976	1.855	24.0815	2.4225	227.5	6.72	0.793	1.602	23.999	2.923	187.5	5.556	0	1	2	3	0	2
35081	114	43	1	49	3	5	2	11	11	5	71926.17443	74867.26897	1	51	2	1	1	0.31	NA	0.36	NA	2	NA	1	2	0	1	2388	78.5	1.8105	2.561	24.689	2.6735	707.5	6.13	1.595	3.109	23.999	2.923	582.875	5.556	2	3	2	3	3	2
35087	49	6	2	60	3	5	1	6	6	2.34	63157.80538	64015.05356	1	55	2	4	1	0.51	NA	0.39	NA	2	NA	1	2	0	1	1284	27.5	0.95	1.562	13.4285	1.276	302	2.25	0.793	1.602	11.772	1.414	285.375	1.726	0	1	0	1	1	0
35092	33	23	2	72	3	5	1	5	5	1.64	55138.79602	55782.89011	1	54	2	1	1	0.5	NA	0.54	NA	2	NA	1	2	0	2	2165.5	28	1.1865	1.537	18.614	1.946	276	5.515	1.19	1.602	17.721	1.937	285.375	5.556	1	1	1	2	1	2
35094	56	56	1	62	5	5	2	8	8	3.01	66869.49028	70452.81335	2	58	2	0	0	NA	NA	NA	NA	2	NA	1	2	0	3	1571	56	1.48	1.431	19.429	1.898	521	3.17	1.595	1.602	17.721	1.937	582.875	3.329	2	1	1	2	3	1
35099	226	95	1	80	3	2	1	3	3	1.43	11035.67039	11552.83418	2	46	2	1	1	0.26	NA	0.44	NA	1	3	2	1	0	1	1583.5	160.5	1.5235	2.389	22.0555	1.8305	473	8.66	1.595	2.148	23.999	1.937	582.875	10.769	2	2	2	2	3	3
35100	0	0	2	60	4	1	1	6	6	1.84	12111.7023	12028.83671	2	52	2	3	3	0.46	NA	0.5	NA	2	NA	1	2	0	2	535	0	0.474	0.328	6.654	0.711	156	0.14	0.793	1.055	11.772	0.92	187.5	1.726	0	0	0	0	0	0
35117	117	86	2	53	3	3	2	11	11	5	100792.6546	102437.1276	2	46	1	1	4	0.39	NA	0.35	NA	1	3	2	2	0	1	1799	101.5	1.156	1.447	17.0895	0.8705	270.5	4.535	1.19	1.602	17.721	0.92	285.375	5.556	1	1	1	0	1	2
35119	569	510	2	46	3	4	2	8	8	2.48	106827.4882	108347.4878	1	46	2	4	4	0.2	NA	0.21	NA	2	NA	1	2	1	1	1794	539.5	0.9115	2.22	22.388	1.562	236	3.75	0.793	2.148	23.999	1.414	187.5	3.329	0	2	2	1	0	1
35120	35	35	1	76	4	1	1	4	4	1.97	11996.02007	11778.89606	2	48	2	1	1	0.43	NA	0.34	NA	2	NA	1	2	0	2	1011	35	0.515	1.458	9.384	0.626	65	4.36	0.793	1.602	11.772	0.92	187.5	5.556	0	1	0	0	0	2
35121	10	119	1	73	3	4	2	7	7	3.03	48020.98189	48584.09534	2	47	2	1	1	0.39	NA	0.46	NA	2	NA	1	2	0	1	1801.5	64.5	2.08	2.6085	29.0195	2.612	649	10.37	2.261	3.109	35.019	2.923	582.875	10.769	3	3	3	3	3	3
35122	322	339	2	70	3	3	1	6	6	2.2	53879.44513	54508.82834	2	53	2	1	1	0.42	NA	0.35	NA	1	3	2	2	0	1	1677	330.5	1.945	2.7055	29.7055	2.9425	426.5	9.815	2.261	3.109	35.019	2.923	387	10.769	3	3	3	3	2	3
35128	2	70	1	48	1	4	2	10	10	3.03	24368.21112	25140.00201	2	55	2	1	1	0.5	NA	0.53	NA	2	NA	1	2	0	2	2450	36	1.282	1.622	14.9275	0.827	278.5	2.565	1.19	1.602	11.772	0.92	285.375	3.329	1	1	0	0	1	1
35131	48	45	1	47	5	5	2	11	11	4	81004.93496	84036.55238	2	51	2	0	0	NA	NA	NA	NA	2	NA	1	2	0	3	1061	46.5	1.128	0.8525	12.679	1.209	332.5	0.69	1.19	1.055	11.772	1.414	285.375	1.726	1	0	0	1	1	0
35133	499	101	2	51	3	4	2	8	8	3.48	95097.60542	97223.07812	2	54	2	1	1	0.35	NA	0.38	NA	2	NA	1	2	0	1	1495	300	1.051	1.997	13.2845	1.1795	170	3.525	1.19	2.148	11.772	1.414	187.5	3.329	1	2	0	1	0	1
35142	9	2	1	81	3	4	1	6	6	2.27	23406.06264	24139.33362	2	56	2	1	4	NA	NA	NA	NA	1	3	2	1	0	1	2050.5	5.5	1.725	2.4545	23.221	2.3995	458.5	9.79	1.595	2.148	23.999	2.923	387	10.769	2	2	2	3	2	3
35143	535	604	1	71	3	3	2	9	9	4.37	46474.07114	46741.72223	1	46	2	1	1	0.72	0.6	0.62	0.4	1	3	2	2	0	1	2216.5	569.5	1.522	2.853	24.5725	1.7855	377.5	5.65	1.595	3.109	23.999	1.937	387	5.556	2	3	2	2	2	2
35144	238	202	1	66	1	1	1	3	3	0.62	3251.361327	3216.7606	2	58	2	1	4	0.38	NA	0.34	NA	1	1	3	2	0	1	2089.5	220	0.8315	1.342	18.2665	1.6345	261	3.585	0.793	1.602	17.721	1.414	285.375	3.329	0	1	1	1	1	1
35146	127	1	2	85	3	4	1	6	6	2.57	28429.88335	31038.54056	1	55	2	1	1	0.62	0.6	0.55	0.4	2	NA	1	1	0	2	1658.5	64	1.2235	1.8405	18.095	1.507	252.5	3.54	1.19	1.602	17.721	1.414	285.375	3.329	1	1	1	1	1	1
35151	199	8	2	81	3	3	1	6	6	1.95	24149.17956	27429.82563	1	44	2	4	1	0.26	NA	0.27	NA	2	NA	1	2	0	2	1344	103.5	1.1305	1.3315	13.321	0.912	210	2.145	1.19	1.055	11.772	0.92	187.5	1.726	1	0	0	0	0	0
35155	0	2	2	41	4	5	2	9	9	5	23486.64378	23916.78788	2	52	2	1	1	0.35	NA	0.36	NA	2	NA	1	2	0	1	1052.5	1	0.755	0.969	18.9185	1.7515	273	4.135	0.793	1.055	17.721	1.937	285.375	3.329	0	0	1	2	1	1
35157	68	62	1	46	4	5	2	11	1	0	16736.37321	17388.48205	2	45	1	1	1	0.57	NA	0.46	NA	2	NA	1	2	0	2	1091.5	65	0.8685	0.9745	9.9715	0.733	241.5	2.675	0.793	1.055	11.772	0.92	285.375	3.329	0	0	0	0	1	1
35161	0	2	2	62	1	1	1	5	5	0.86	8881.615556	7731.760113	2	54	1	2	2	0.85	0.9	0.6	0.9	2	NA	1	2	0	2	1378.5	1	1.31	2.023	16.071	1.7565	359.5	7.955	1.19	2.148	17.721	1.937	387	10.769	1	2	1	2	2	3
35165	92	92	2	85	4	4	1	3	3	1.22	19378.65531	20301.798	2	54	2	0	0	NA	NA	NA	NA	2	NA	1	2	0	3	1749	92	1.899	2.034	16.181	2.149	350	3.63	2.261	2.148	17.721	1.937	387	3.329	3	2	1	2	2	1
35166	29	15	2	42	3	4	1	6	6	1.95	33457.51769	34518.58207	1	44	2	1	1	0.28	NA	0.23	NA	2	NA	1	2	0	2	1567.5	22	0.992	1.217	13.7195	0.759	254.5	2.185	0.793	1.055	11.772	0.92	285.375	1.726	0	0	0	0	1	0
35171	862	853	1	44	3	5	2	11	11	5	104643.8183	108279.7714	2	47	2	1	1	0.3	NA	0.22	NA	1	1	3	2	0	1	1748.5	857.5	1.947	3.114	47.8605	2.617	372	9.115	2.261	3.109	35.019	2.923	387	10.769	3	3	3	3	2	3
35175	5	2	2	85	3	5	2	7	7	2.41	29658.7501	34063.13917	2	44	2	1	1	0.37	NA	0.4	NA	2	NA	1	2	0	1	1226	3.5	0.8545	1.3345	14.8555	0.9995	166.5	1.87	0.793	1.055	11.772	0.92	187.5	1.726	0	0	0	0	0	0
35178	86	0	1	69	4	5	2	10	10	5	7775.480849	7965.050797	1	51	2	1	1	0.49	NA	0.47	NA	1	3	2	2	0	2	2161.5	43	2.305	2.3085	32.4735	3.217	649	9.09	2.261	2.148	35.019	2.923	582.875	10.769	3	2	3	3	3	3
35181	197	163	2	66	3	4	1	6	6	2.55	65328.89009	69657.19335	2	44	1	1	1	0.19	NA	0.19	NA	1	1	3	2	0	3	1985.5	180	6.601	3.444	48.2065	3.013	881.5	12.355	2.261	3.109	35.019	2.923	582.875	10.769	3	3	3	3	3	3
35185	105	3	1	81	3	2	2	8	8	2.58	17665.85948	17994.31047	2	58	2	1	1	0.44	NA	0.44	NA	1	3	2	2	0	2	1689	54	2.526	3.2	30.6695	3.366	525.5	16.415	2.261	3.109	35.019	2.923	582.875	10.769	3	3	3	3	3	3
35186	151	98	1	45	3	3	2	10	10	3.36	85693.88666	88900.98856	2	47	2	1	1	0.51	NA	0.54	NA	2	NA	1	2	0	1	2133	124.5	1.2355	1.3365	27.62	1.74	215	3.33	1.19	1.055	23.999	1.937	187.5	3.329	1	0	2	2	0	1
35190	445	351	1	54	3	5	2	8	8	3.79	86151.79061	88815.80737	2	54	2	0	0	NA	NA	NA	NA	1	2	3	2	0	1	3174.5	398	9.2095	5.1245	50.573	4.91	1093.5	13.085	2.261	3.109	35.019	2.923	582.875	10.769	3	3	3	3	3	3
35198	151	112	2	61	5	3	2	11	11	5	83716.00209	84852.28904	1	57	1	1	2	0.66	0.7	0.68	0.8	2	NA	1	2	0	1	1744.5	131.5	1.351	1.754	15.444	1.573	400	2.625	1.19	1.602	17.721	1.414	387	3.329	1	1	1	1	2	1
35202	86	86	2	48	4	4	1	6	6	1.84	23486.64378	23685.91829	2	52	2	1	1	0.48	NA	0.41	NA	2	NA	1	2	0	2	1195	86	0.646	0.57	6.664	0.412	204	3.3	0.793	1.055	11.772	0.92	187.5	3.329	0	0	0	0	0	1
35203	0	0	2	72	3	3	1	6	6	2.55	52883.77676	53371.30969	2	50	2	3	3	0.28	NA	0.27	NA	2	NA	1	2	0	2	1325	0	1.64	2.232	17.201	1.866	511	9.33	1.595	2.148	17.721	1.937	582.875	10.769	2	2	1	2	3	3
35208	201	95	1	56	3	3	2	8	8	3.79	84561.00447	83545.46176	2	49	2	4	4	0.26	NA	0.35	NA	1	3	2	2	0	2	1556	148	1.3995	1.853	21.488	2.0215	298	9.655	1.595	1.602	23.999	1.937	285.375	10.769	2	1	2	2	1	3
35211	308	214	1	40	1	4	2	11	11	4.97	20256.87849	20449.8435	2	58	2	1	1	0.45	NA	0.49	NA	1	3	2	2	0	1	2584	261	1.411	1.629	28.2195	2.3805	458.5	5.955	1.595	1.602	23.999	2.923	387	5.556	2	1	2	3	2	2
35213	56	9	1	42	3	5	2	8	8	5	67429.86151	70187.09973	2	56	2	1	1	0.51	NA	0.44	NA	2	NA	1	2	0	1	1786	32.5	0.8615	1.1295	21.385	1.199	222.5	4.83	0.793	1.055	23.999	1.414	187.5	5.556	0	0	2	1	0	2
35214	786	1004	1	50	3	4	1	2	2	0.71	30802.47436	31567.50714	2	50	1	4	1	0.23	NA	0.21	NA	1	1	3	2	0	1	1422	895	0.78	1.702	9.144	0.6715	314	2.155	0.793	1.602	11.772	0.92	285.375	1.726	0	1	0	0	1	0
35215	28	0	2	52	4	1	2	10	10	3.1	20233.12335	20404.79307	1	51	2	4	1	0.41	NA	0.31	NA	1	3	2	2	0	2	1880	14	0.9125	1.49	15.3385	1.5175	261.5	3.835	0.793	1.602	17.721	1.414	285.375	3.329	0	1	1	1	1	1
35216	4	4	2	71	3	2	1	4	4	1.53	50781.36044	50124.69051	2	44	1	0	0	NA	NA	NA	NA	2	NA	1	1	0	2	1230.5	4	0.6585	0.707	9.973	0.5745	168	0.985	0.793	1.055	11.772	0.92	187.5	1.726	0	0	0	0	0	0
35221	0	7	2	61	1	1	1	5	5	0.65	12006.21597	9550.423397	2	51	1	0	0	NA	NA	NA	NA	2	NA	1	2	0	2	1377	3.5	1.273	2.04	12.644	1.41	337.5	4.3	1.19	2.148	11.772	1.414	387	3.329	1	2	0	1	2	1
35225	0	0	1	48	4	5	2	11	11	3.98	28551.47367	29474.91701	1	50	2	1	1	0.51	NA	0.43	NA	2	NA	1	2	0	1	3098	0	2.1505	1.898	32.41	1.803	339.5	6.37	2.261	2.148	35.019	1.937	387	5.556	3	2	3	2	2	2
35232	191	230	2	67	1	3	1	6	6	1.95	10668.71278	8820.96815	1	57	1	1	1	0.33	NA	0.35	NA	2	NA	1	2	0	2	1317	210.5	0.9605	1.6975	15.061	1.459	279	3.26	0.793	1.602	17.721	1.414	285.375	3.329	0	1	1	1	1	1
35233	16	0	1	47	4	3	2	11	11	4	16736.37321	17277.67951	2	45	2	1	1	0.27	NA	0.38	NA	2	NA	1	2	0	2	1354.5	8	0.5995	0.8015	18.4945	1.1945	117.5	1.27	0.793	1.055	17.721	1.414	187.5	1.726	0	0	1	1	0	0
35235	62	189	2	82	5	3	1	12	12	NA	31570.39006	33628.6786	2	57	2	2	2	0.73	0.8	0.73	0.7	2	NA	1	2	1	2	813.5	125.5	0.962	0.972	10.8725	0.6725	191	0.255	0.793	1.055	11.772	0.92	187.5	1.726	0	0	0	0	0	0
35237	1014	1014	1	67	3	4	1	2	2	0.89	32937.27864	35101.72459	1	47	2	1	1	0.22	NA	0.22	NA	1	1	3	2	0	1	5132	1014	5.395	9.268	76.451	6.375	1958	31.69	2.261	3.109	35.019	2.923	582.875	10.769	3	3	3	3	3	3
35238	80	163	2	51	3	4	2	11	11	5	75992.48831	77432.30206	2	52	2	1	1	0.48	NA	0.45	NA	2	NA	1	2	0	2	2090.5	121.5	1.6245	1.715	20.228	1.47	485	3.62	1.595	1.602	17.721	1.414	582.875	3.329	2	1	1	1	3	1
35245	95	95	1	67	5	5	2	9	9	3.42	59894.6643	59179.00393	1	55	2	1	1	0.48	NA	0.29	NA	1	3	2	2	0	3	2588	95	2.13	2.153	41.517	3.131	481	2.44	2.261	2.148	35.019	2.923	582.875	1.726	3	2	3	3	3	0
35255	95	105	2	45	4	4	1	6	6	1.81	26487.61155	26754.15132	2	51	2	1	1	0.35	NA	0.33	NA	2	NA	1	2	0	1	1894	100	1.501	1.4935	29.9415	1.38	275	6.195	1.595	1.602	35.019	1.414	285.375	5.556	2	1	3	1	1	2
35260	150	119	2	74	3	1	1	4	4	1.19	45085.26615	44502.25423	2	47	2	1	2	0.56	NA	0.59	NA	2	NA	1	2	0	2	1575.5	134.5	1.392	1.8435	18.284	1.064	227	2.63	1.595	1.602	17.721	0.92	187.5	3.329	2	1	1	0	0	1
35273	142	138	1	79	3	1	1	5	5	1.59	43718.50637	43427.30025	2	46	2	1	1	0.41	NA	0.35	NA	2	NA	1	2	0	1	1601.5	140	2.279	3.718	21.55	2.5835	230	7.33	2.261	3.109	23.999	2.923	187.5	10.769	3	3	2	3	0	3
35284	0	0	1	54	4	1	1	2	2	1	32380.32423	32455.94806	1	49	2	0	0	NA	NA	NA	NA	2	NA	1	2	0	2	2455	0	1.579	1.71	19.554	1.135	273	4.81	1.595	1.602	17.721	0.92	285.375	5.556	2	1	1	0	1	2
35287	158	43	2	45	3	4	1	6	6	1.37	94787.93607	93721.46517	2	52	2	4	4	0.48	NA	0.46	NA	2	NA	1	1	0	1	1280	100.5	1.0605	1.0775	12.44	0.7905	224.5	1.335	1.19	1.055	11.772	0.92	187.5	1.726	1	0	0	0	0	0
35298	11	2	2	52	3	4	1	6	6	3.35	107145.5864	108893.71	1	46	2	1	1	0.4	NA	0.28	NA	2	NA	1	2	0	1	1793	6.5	1.169	1.3925	16.5855	0.965	239.5	3.89	1.19	1.602	17.721	0.92	187.5	3.329	1	1	1	0	0	1
35299	413	100	1	48	4	4	2	8	8	2.83	25524.81409	26584.65761	2	50	2	1	1	0.56	NA	0.56	NA	1	2	3	2	0	1	2891.5	256.5	2.492	2.794	42.613	3.283	605	13.285	2.261	3.109	35.019	2.923	582.875	10.769	3	3	3	3	3	3
35301	148	142	2	80	4	4	2	7	7	4.7	17444.39785	18578.0055	1	46	2	4	1	0.66	0.7	0.71	0.7	2	NA	1	2	1	1	1857.5	145	1.0215	1.5285	19.0775	1.8125	351.5	7.135	1.19	1.602	17.721	1.937	387	5.556	1	1	1	2	2	2
35306	245	461	1	78	3	2	1	13	13	NA	15485.90387	17194.8032	1	45	2	1	1	0.53	NA	0.54	NA	1	3	2	2	0	2	1244.5	353	1.121	1.6955	15.166	1.0855	159	2.94	1.19	1.602	17.721	0.92	187.5	3.329	1	1	1	0	0	1
35311	225	545	2	72	3	3	1	5	5	2.09	54497.38543	63032.0954	1	47	2	1	1	0.24	NA	NA	NA	1	3	2	1	0	1	1756.5	385	2.8765	4.0305	61.4465	4.768	724.5	20.895	2.261	3.109	35.019	2.923	582.875	10.769	3	3	3	3	3	3
35313	1421	379	2	76	5	1	1	5	5	2.29	61574.64395	65825.69638	2	47	2	1	1	0.51	NA	0.43	NA	1	1	3	2	0	1	1389	900	1.601	2.9775	19.583	2.005	467	5.48	1.595	3.109	17.721	1.937	582.875	5.556	2	3	1	2	3	2
35315	1	0	2	60	3	5	1	6	6	2.34	38596.40443	44724.3746	1	54	2	1	4	0.46	NA	0.53	NA	2	NA	1	2	0	2	1532.5	0.5	1.2665	2.136	13.8855	1.8175	330	3.74	1.19	2.148	11.772	1.937	285.375	3.329	1	2	0	2	1	1
35324	509	379	1	76	3	3	1	4	4	1.36	39086.24089	41866.97719	2	44	2	1	4	0.33	NA	0.49	NA	1	1	3	2	0	1	576	444	0.5865	1.7505	9.7035	0.732	141.5	7.095	0.793	1.602	11.772	0.92	187.5	5.556	0	1	0	0	0	2
35329	481	124	1	55	3	4	2	11	11	5	89650.90557	91877.54102	2	46	2	1	1	0.33	NA	0.35	NA	1	1	3	2	0	1	2669	302.5	2.489	4.143	46.26	3.7175	681.5	18.705	2.261	3.109	35.019	2.923	582.875	10.769	3	3	3	3	3	3
35337	237	148	1	41	1	1	1	6	4	0.96	24368.21112	26377.00369	1	57	2	1	1	0.6	0.4	0.57	0.5	1	3	2	2	0	1	2210.5	192.5	1.8965	2.42	24.857	2.0675	483.5	6.81	2.261	2.148	23.999	1.937	582.875	5.556	3	2	2	2	3	2
35339	27	95	2	41	1	3	1	6	6	1.46	17702.00441	18213.03442	1	54	2	0	0	NA	NA	NA	NA	2	NA	1	2	0	3	2283.5	61	1.8875	1.879	21.3765	1.9165	388	5.13	2.261	2.148	23.999	1.937	387	5.556	3	2	2	2	2	2
35341	201	77	2	81	3	5	2	11	11	5	33862.69564	36879.87211	1	46	1	2	1	NA	NA	NA	NA	2	NA	1	1	0	2	1246	139	1.446	1.9535	21.6375	3.266	652.5	13.12	1.595	2.148	23.999	2.923	582.875	10.769	2	2	2	3	3	3
35345	28	1	1	48	1	4	2	9	9	4.55	19361.65138	20132.45562	2	57	2	1	1	0.52	NA	0.55	NA	1	3	2	2	0	1	1884.5	14.5	2.097	2.065	23.53	4.388	951.5	18.87	2.261	2.148	23.999	2.923	582.875	10.769	3	2	2	3	3	3
35349	325	259	2	63	3	3	2	11	11	4.82	77071.58309	82177.88726	2	47	2	1	1	0.4	NA	0.37	NA	1	1	3	2	0	1	1908.5	292	1.5305	2.76	17.877	2.2315	467	11.165	1.595	3.109	17.721	1.937	582.875	10.769	2	3	1	2	3	3
35352	0	3	2	85	4	4	1	2	2	0.78	19373.06753	19353.64823	2	49	2	1	2	0.25	NA	0.34	NA	1	3	2	1	0	2	1419.5	1.5	0.8375	1.4995	11.643	1.493	198.5	4.365	0.793	1.602	11.772	1.414	187.5	5.556	0	1	0	1	0	2
35353	237	284	1	73	3	5	1	3	3	1.33	41470.82617	42157.14466	2	48	2	1	2	0.38	NA	0.34	NA	1	3	2	2	0	1	1972.5	260.5	1.821	2.3705	20.443	2.0095	344	2.915	1.595	2.148	17.721	1.937	387	3.329	2	2	1	2	2	1
35367	101	141	1	57	3	5	2	11	11	5	67592.1814	69450.30264	2	52	2	1	1	0.29	NA	0.26	NA	1	3	2	2	0	1	2206.5	121	1.86	1.8235	28.301	1.8115	530.5	1.915	2.261	1.602	35.019	1.937	582.875	1.726	3	1	3	2	3	0
35374	108	96	1	72	3	5	2	8	8	3.59	32996.79242	34951.03585	1	58	2	1	1	0.35	NA	0.37	NA	2	NA	1	2	0	2	1506.5	102	0.971	1.5065	20.4755	1.4355	341.5	2.365	0.793	1.602	17.721	1.414	387	1.726	0	1	1	1	2	0
35375	142	47	2	65	3	4	1	5	5	1.56	74588.85874	75417.25293	1	46	2	1	1	0.23	NA	0.2	NA	1	3	2	2	0	1	1851	94.5	1.5455	3.582	19.0765	1.239	315.5	8.735	1.595	3.109	17.721	1.414	285.375	10.769	2	3	1	1	1	3
35384	153	51	2	71	1	1	2	7	7	2.33	7733.275043	10747.82954	1	56	2	4	1	0.29	NA	0.34	NA	2	NA	1	2	0	2	1143	102	1.2675	1.04	19.4	1.0935	289.5	2.655	1.19	1.055	17.721	0.92	285.375	3.329	1	0	1	0	1	1
35385	218	36	2	66	3	5	1	12	12	NA	70512.62918	74356.07254	2	58	2	0	0	NA	NA	NA	NA	1	1	3	2	0	2	2110.5	127	1.489	2.124	31.0965	1.9585	426.5	5.245	1.595	2.148	35.019	1.937	387	5.556	2	2	3	2	2	2
35392	266	228	1	64	4	3	2	7	7	3.26	9588.813507	9822.593374	2	50	2	1	1	0.31	NA	0.31	NA	1	3	2	2	0	1	2173.5	247	1.21	1.4785	17.828	1.743	273.5	1.765	1.19	1.602	17.721	1.937	285.375	1.726	1	1	1	2	1	0
35396	1	119	2	83	3	5	2	11	11	5	30046.33999	32005.26533	2	49	2	1	1	0.44	NA	0.49	NA	1	3	2	2	0	1	1621	60	1.8005	2.6915	21.42	2.679	674	10.72	1.595	3.109	23.999	2.923	582.875	10.769	2	3	2	3	3	3
35397	502	103	2	49	3	3	2	7	7	2.73	85351.40164	88058.21728	1	46	2	1	1	0.38	NA	0.32	NA	2	NA	1	2	0	1	1852.5	302.5	1.0055	1.72	20.502	1.3135	243.5	3.36	0.793	1.602	17.721	1.414	285.375	3.329	0	1	1	1	1	1
35407	2	0	1	67	4	2	1	4	4	0.94	9716.924987	9953.828274	2	54	1	4	4	0.21	NA	0.31	NA	2	NA	1	2	0	1	4104.5	1	2.585	2.1985	40.569	3.959	529.5	7.395	2.261	2.148	35.019	2.923	582.875	10.769	3	2	3	3	3	3
35408	287	426	1	66	3	2	1	2	2	1.03	40546.47609	40062.00045	1	49	2	1	1	0.44	NA	0.44	NA	1	1	3	2	0	1	3011.5	356.5	2.4845	3.3925	28.803	1.6105	620	5.435	2.261	3.109	35.019	1.414	582.875	5.556	3	3	3	1	3	2
35410	339	199	1	42	2	4	2	7	7	1.5	58159.85861	60336.49687	2	45	2	1	1	0.49	NA	0.56	NA	2	NA	1	2	0	1	3301.5	269	2.9985	2.983	38.723	3.1865	762	6.725	2.261	3.109	35.019	2.923	582.875	5.556	3	3	3	3	3	2
35413	326	142	1	63	3	5	2	8	8	3.98	48268.86061	51440.80875	2	56	2	1	1	0.48	NA	0.45	NA	1	3	2	2	0	1	2444.5	234	3.6575	3.941	56.437	4.859	1321	15.99	2.261	3.109	35.019	2.923	582.875	10.769	3	3	3	3	3	3
35414	6	106	2	42	5	5	1	6	6	1.4	31715.05108	32375.42439	1	49	2	1	1	0.25	NA	0.2	NA	2	NA	1	2	0	1	1935.5	56	1.04	1.524	24.6895	1.141	265.5	2.66	1.19	1.602	23.999	0.92	285.375	3.329	1	1	2	0	1	1
35416	249	156	1	63	3	5	2	11	11	5	51549.56345	54311.94042	1	44	2	1	1	0.35	NA	0.15	NA	2	NA	1	2	0	1	2142	202.5	1.0065	1.9915	17.186	1.3205	263.5	4.97	0.793	2.148	17.721	1.414	285.375	5.556	0	2	1	1	1	2
35420	250	240	1	64	3	4	1	5	5	1.06	36492.46435	36056.42868	1	46	1	2	1	NA	NA	0.28	NA	1	3	2	2	0	1	1788.5	245	1.079	2.2025	14.734	0.692	228	4.1	1.19	2.148	11.772	0.92	187.5	3.329	1	2	0	0	0	1
35424	295	299	2	50	4	4	2	10	10	5	23486.64378	23916.78788	2	52	2	1	1	0.6	0.6	0.4	0.4	1	1	3	2	0	1	1646	297	0.8735	1.3775	10.249	0.8255	140	1.125	0.793	1.602	11.772	0.92	187.5	1.726	0	1	0	0	0	0
35430	337	364	2	66	3	3	1	6	6	2.27	62731.71317	64773.62135	2	44	2	1	1	0.21	NA	0.29	NA	2	NA	1	2	0	1	2264.5	350.5	1.327	3.0105	20.1395	1.648	317.5	7.385	1.19	3.109	17.721	1.414	285.375	10.769	1	3	1	1	1	3
35432	140	36	1	84	3	4	2	11	11	5	17895.92441	18228.65286	1	44	2	1	1	0.3	NA	0.24	NA	1	3	2	1	0	1	1685	88	1.7275	1.9955	22.374	1.9685	434	7.045	1.595	2.148	23.999	1.937	387	5.556	2	2	2	2	2	2
35434	0	0	1	71	4	2	1	5	5	2.04	8314.19067	8163.706554	2	45	1	2	4	NA	NA	NA	NA	1	3	2	2	0	2	1341	0	1.237	1.224	17.191	1.5255	270.5	3.635	1.19	1.055	17.721	1.414	285.375	3.329	1	0	1	1	1	1
35437	109	191	2	66	3	2	1	6	6	1.89	70166.29739	69388.46536	2	46	2	1	1	0.21	NA	0.26	NA	2	NA	1	2	0	1	1907.5	150	1.792	2.216	22.7825	1.6865	457	5.03	1.595	2.148	23.999	1.937	387	5.556	2	2	2	2	2	2
35439	2	148	2	78	4	3	1	3	3	1.04	17444.39785	18578.0055	1	48	2	0	0	NA	NA	NA	NA	2	NA	1	1	1	2	1600.5	75	1.386	1.833	14.725	2.153	418.5	8.225	1.595	1.602	11.772	1.937	387	10.769	2	1	0	2	2	3
35442	9	1	1	41	4	4	1	5	5	2.09	20697.83744	21504.29906	1	51	2	1	1	0.34	NA	0.23	NA	2	NA	1	2	0	1	1434	5	0.8485	1.1935	11.9085	0.939	166.5	1.55	0.793	1.055	11.772	0.92	187.5	1.726	0	0	0	0	0	0
35444	307	213	1	80	3	4	1	6	6	2.58	25709.52677	26514.96126	2	47	2	0	0	NA	NA	NA	NA	2	NA	1	1	0	1	1666.5	260	1.677	2.1305	17.3495	1.8515	314.5	4.875	1.595	2.148	17.721	1.937	285.375	5.556	2	2	1	2	1	2
35455	193	207	2	53	4	5	1	5	5	1.07	25713.05915	26017.12971	1	47	2	1	1	0.45	NA	0.45	NA	1	1	3	2	0	2	621	200	0.4025	0.713	7.416	0.3835	89.5	0.425	0.793	1.055	11.772	0.92	187.5	1.726	0	0	0	0	0	0
35465	94	87	1	70	3	3	2	9	9	5	48020.98189	48297.54187	2	47	2	1	1	0.33	NA	0.3	NA	1	1	3	2	0	3	2234.5	90.5	2.2265	2.127	29.0915	2.7545	314.5	10.5	2.261	2.148	35.019	2.923	285.375	10.769	3	2	3	3	1	3
35469	299	218	1	45	3	5	2	11	11	5	67429.86151	70187.09973	2	56	2	1	1	0.55	NA	0.51	NA	1	2	3	2	0	1	1847.5	258.5	1.327	1.635	32.2225	1.8845	327.5	4.51	1.19	1.602	35.019	1.937	285.375	5.556	1	1	3	2	1	2
35475	206	149	2	67	3	4	1	12	12	NA	53648.09851	54376.27033	1	44	2	4	1	0.31	NA	0.34	NA	1	3	2	2	0	2	910.5	177.5	0.8125	1.521	15.614	1.316	273.5	7.68	0.793	1.602	17.721	1.414	285.375	10.769	0	1	1	1	1	3
35482	0	249	1	40	3	4	2	11	11	5	72840.61966	75566.6868	1	44	1	2	2	0.37	NA	0.47	NA	2	NA	1	2	0	2	918	124.5	1.34	1.2575	15.0555	1.107	386	3.1	1.19	1.055	17.721	0.92	387	3.329	1	0	1	0	2	1
35485	193	12	2	85	3	1	1	5	5	2.04	31854.8911	33931.7282	2	46	2	1	1	0.38	NA	0.48	NA	2	NA	1	1	0	1	1714	102.5	1.2295	1.6455	15.662	1.214	327	3.445	1.19	1.602	17.721	1.414	285.375	3.329	1	1	1	1	1	1
35488	414	189	1	43	3	2	1	6	6	2.96	95268.17767	100699.2877	1	48	2	1	1	0.4	NA	0.46	NA	1	1	3	2	0	1	1993.5	301.5	0.83	1.3825	27.823	2.1745	198	2.565	0.793	1.602	23.999	1.937	187.5	3.329	0	1	2	2	0	1
35493	8	43	1	69	3	4	2	8	8	3.79	67421.62537	67849.13312	2	46	2	1	1	0.38	NA	0.43	NA	2	NA	1	2	0	1	2097	25.5	1.547	1.632	24.0635	2.0785	478.5	8.9	1.595	1.602	23.999	1.937	582.875	10.769	2	1	2	2	3	3
35495	29	29	2	76	1	1	1	6	6	1.07	10668.71278	14082.74018	2	55	2	0	0	NA	NA	NA	NA	2	NA	1	2	0	2	704.5	29	0.23	0.4815	5.778	0.5075	61	2.06	0.793	1.055	11.772	0.92	187.5	1.726	0	0	0	0	0	0
35501	0	0	2	54	3	5	2	11	11	5	104971.5342	107317.6935	1	50	2	1	1	0.21	NA	0.22	NA	2	NA	1	2	0	2	2637.5	0	2.4665	4.1215	32.585	2.83	634.5	10.5	2.261	3.109	35.019	2.923	582.875	10.769	3	3	3	3	3	3
35507	172	196	2	85	3	4	2	10	10	4.37	24016.95291	27707.28308	2	52	2	0	0	NA	NA	NA	NA	2	NA	1	1	0	3	1406	184	0.9695	1.818	17.077	1.0875	214.5	8.935	0.793	1.602	17.721	0.92	187.5	10.769	0	1	1	0	0	3
35509	32	7	1	43	1	3	2	9	7	4.28	22079.28956	22778.58563	1	56	2	1	4	0.33	NA	0.44	NA	1	3	2	2	0	1	2442	19.5	1.8225	1.819	27.3685	2.5515	490	2.575	1.595	1.602	23.999	2.923	582.875	3.329	2	1	2	3	3	1
35515	380	142	1	58	4	4	2	8	8	3.9	32380.32423	32455.94806	1	49	1	1	1	0.46	NA	0.43	NA	2	NA	1	2	1	2	1644	261	1.414	2.0675	21.154	1.624	178.5	4.115	1.595	2.148	23.999	1.414	187.5	3.329	2	2	2	1	0	1
35517	867	438	1	73	3	3	1	13	13	NA	16029.17964	16217.14428	2	50	2	1	1	0.28	NA	0.18	NA	1	3	2	2	0	1	1923	652.5	1.5485	2.1475	18.2765	1.488	438.5	0.85	1.595	2.148	17.721	1.414	387	1.726	2	2	1	1	2	0
35522	5	3	2	85	3	4	1	3	3	1.31	30304.45868	34717.34806	1	47	2	3	3	0.26	NA	0.38	NA	2	NA	1	1	0	2	1356	4	1.0755	1.111	11.882	0.6505	201.5	2.215	1.19	1.055	11.772	0.92	187.5	1.726	1	0	0	0	0	0
35525	379	379	1	43	5	3	1	3	3	1.17	39383.13652	40751.5426	1	46	2	1	1	0.33	NA	0.43	NA	1	1	3	2	0	1	1576	379	1.371	2.024	17.294	1.516	189	2.51	1.19	2.148	17.721	1.414	187.5	1.726	1	2	1	1	0	0
35528	204	482	1	71	3	3	1	2	2	0.52	20334.3316	20198.88594	1	49	2	1	1	0.24	NA	0.26	NA	1	3	2	2	0	1	1542.5	343	0.992	1.577	18.0825	1.8895	408.5	1.6	0.793	1.602	17.721	1.937	387	1.726	0	1	1	2	2	0
35529	805	1043	1	50	3	4	2	11	11	5	89650.90557	91877.54102	2	46	2	4	1	0.39	NA	0.41	NA	1	1	3	2	0	1	2049	924	2.058	3.439	32.5805	1.952	456	4.94	2.261	3.109	35.019	1.937	387	5.556	3	3	3	2	2	2
35530	178	191	2	44	2	3	2	8	8	2.21	67903.40322	67139.41356	1	58	2	1	4	0.49	NA	0.44	NA	1	2	3	2	0	1	1537	184.5	1.216	1.7415	21.382	1.026	260	1.265	1.19	1.602	23.999	0.92	285.375	1.726	1	1	2	0	1	0
35531	237	696	1	40	3	3	1	5	5	1.31	38584.02763	40028.03855	1	50	2	1	1	0.39	NA	0.34	NA	2	NA	1	2	0	1	5657.5	466.5	4.2555	5.5805	62.0395	3.834	980	8.205	2.261	3.109	35.019	2.923	582.875	10.769	3	3	3	3	3	3
35535	13	14	2	85	3	5	1	3	3	1.25	38182.65128	47657.87141	1	57	2	2	2	NA	NA	NA	NA	2	NA	1	2	1	2	1600.5	13.5	2.2305	2.7055	21.5115	2.3225	315.5	12.135	2.261	3.109	23.999	2.923	285.375	10.769	3	3	2	3	1	3
35537	0	13	2	53	3	5	2	11	11	5	121847.9867	124571.342	2	55	2	1	1	0.32	NA	0.28	NA	1	3	2	2	0	2	2468.5	6.5	1.9	2.4655	26.853	2.455	446.5	6.555	2.261	2.148	23.999	2.923	387	5.556	3	2	2	3	2	2
35543	0	45	2	54	4	4	2	9	9	3.73	25327.10449	25854.46747	2	52	2	1	1	0.4	NA	0.44	NA	2	NA	1	2	0	2	1550.5	22.5	1.0505	1.34	14.9845	0.9885	218.5	3.63	1.19	1.602	11.772	0.92	187.5	3.329	1	1	0	0	0	1
35547	126	99	1	73	3	5	1	12	12	NA	41470.82617	44432.56933	2	48	2	1	1	0.37	NA	0.31	NA	2	NA	1	2	0	1	2504	112.5	2.5365	3.043	39.6875	3.641	739	9.87	2.261	3.109	35.019	2.923	582.875	10.769	3	3	3	3	3	3
35549	76	76	2	70	1	3	1	4	4	1.94	9128.327099	12049.42541	2	54	2	1	1	0.29	NA	0.32	NA	2	NA	1	2	0	1	972	76	0.541	0.7	9.321	0.51	136	1.32	0.793	1.055	11.772	0.92	187.5	1.726	0	0	0	0	0	0
35551	83	109	2	80	3	2	1	6	6	0.91	28421.38953	30274.3733	1	52	2	1	1	0.3	NA	0.3	NA	2	NA	1	1	0	2	1081	96	1.679	2.2885	21.346	2.4485	355.5	10.93	1.595	2.148	23.999	2.923	387	10.769	2	2	2	3	2	3
35558	1	1	2	84	2	1	1	3	3	0.98	19030.16427	21615.39635	2	45	2	0	0	NA	NA	NA	NA	2	NA	1	1	1	2	660.5	1	0.6975	0.549	9.0385	0.9105	143.5	1.575	0.793	1.055	11.772	0.92	187.5	1.726	0	0	0	0	0	0
35559	150	68	2	62	3	3	1	2	2	0.67	42264.98463	45065.21084	1	46	1	1	1	0.38	NA	0.28	NA	2	NA	1	2	0	2	1711	109	2.0855	2.7695	29.056	2.707	379	6.34	2.261	3.109	35.019	2.923	387	5.556	3	3	3	3	2	2
35564	288	181	2	66	3	2	2	9	6	1.16	73075.40334	72265.32228	1	50	2	1	1	NA	NA	0.25	NA	1	1	3	2	0	2	1008	234.5	0.6255	1.1225	12.871	0.97	163	1.66	0.793	1.055	11.772	0.92	187.5	1.726	0	0	0	0	0	0
35567	7	165	1	47	3	4	2	7	7	2.65	88700.19569	91782.17183	2	50	2	1	1	0.27	NA	0.25	NA	1	1	3	2	0	1	1967	86	0.9765	1.314	20.658	2.594	289.5	5.855	0.793	1.055	17.721	2.923	285.375	5.556	0	0	1	3	1	2
35569	0	0	1	85	3	3	2	8	8	3.9	21068.17096	23080.08636	1	55	2	1	1	0.5	NA	0.46	NA	2	NA	1	1	0	1	2084	0	1.208	2.692	24.3535	1.669	323.5	8.13	1.19	3.109	23.999	1.937	285.375	10.769	1	3	2	2	1	3
35572	12	0	1	40	3	3	2	11	11	5	71904.20132	74595.22292	1	58	2	1	1	0.33	NA	0.18	NA	2	NA	1	2	0	1	1452.5	6	1.1885	0.948	20.92	1.8495	288	2.2	1.19	1.055	23.999	1.937	285.375	1.726	1	0	2	2	1	0
35573	11	14	2	63	1	1	1	3	3	0.94	7733.275043	7035.661195	1	56	2	3	3	NA	NA	NA	NA	2	NA	1	2	0	2	2165	12.5	1.8855	2.6265	13.2345	1.1945	441.5	4.12	2.261	3.109	11.772	1.414	387	3.329	3	3	0	1	2	1
35578	4	48	1	68	3	5	1	6	6	2.5	71671.19085	72125.64428	1	46	2	1	1	0.31	NA	0.32	NA	1	3	2	2	1	1	997.5	26	0.8505	0.6445	10.2975	0.8075	232.5	1.065	0.793	1.055	11.772	0.92	187.5	1.726	0	0	0	0	0	0
35579	0	29	1	61	1	1	1	5	5	0.65	10988.63382	9934.071468	2	51	2	0	0	NA	NA	NA	NA	1	3	2	2	0	3	1273.5	14.5	0.655	0.3315	4.7605	1.038	311.5	0.095	0.793	1.055	11.772	0.92	285.375	1.726	0	0	0	0	1	0
35580	335	250	2	44	3	5	1	6	6	3.13	97554.91394	100648.7491	1	54	2	1	1	0.58	NA	0.57	NA	2	NA	1	2	0	1	3387	292.5	2.735	4.1945	45.5015	3.818	819	15.675	2.261	3.109	35.019	2.923	582.875	10.769	3	3	3	3	3	3
35586	4	39	2	67	1	2	1	4	4	0.82	6660.839328	5516.686737	1	58	1	3	3	NA	NA	NA	NA	2	NA	1	1	0	1	1613	21.5	1.9695	2.402	24.4085	2.0325	491	4.415	2.261	2.148	23.999	1.937	582.875	5.556	3	2	2	2	3	2
35588	166	118	2	67	1	3	1	3	3	0.75	10668.71278	8836.115599	1	57	1	1	1	0.28	NA	0.33	NA	1	3	2	2	0	2	1386	142	1.009	1.467	16.9275	1.491	279.5	4.42	0.793	1.602	17.721	1.414	285.375	5.556	0	1	1	1	1	2
35592	77	77	2	85	3	1	1	6	6	1.95	33175.6	36319.34626	1	50	2	1	1	NA	NA	0.44	NA	2	NA	1	1	0	1	1451	77	1.575	1.03	12.579	0.554	313	1.23	1.595	1.055	11.772	0.92	285.375	1.726	2	0	0	0	1	0
35594	185	195	2	49	1	5	2	11	11	5	19915.67058	20652.25567	2	58	2	1	1	0.54	NA	0.43	NA	1	3	2	2	0	1	1605	190	1.189	1.9605	15.7905	1.1835	302.5	2.62	1.19	2.148	17.721	1.414	285.375	3.329	1	2	1	1	1	1
35602	145	145	2	85	3	3	1	3	3	1.25	30563.70847	35014.34942	1	47	2	4	4	0.41	NA	0.38	NA	2	NA	1	1	0	2	1330	145	1.653	2.071	18.561	1.51	281	3.76	1.595	2.148	17.721	1.414	285.375	3.329	2	2	1	1	1	1
35607	71	142	1	48	3	4	2	10	10	4.22	85173.88289	87154.15023	2	44	2	1	4	0.33	NA	0.43	NA	2	NA	1	2	0	1	1680	106.5	1.116	1.5485	22.232	1.5075	314.5	2.445	1.19	1.602	23.999	1.414	285.375	1.726	1	1	2	1	1	0
35608	320	260	1	58	4	2	2	11	11	3.85	16736.37321	17247.57971	2	45	1	2	1	0.27	NA	0.44	NA	2	NA	1	2	0	1	2349	290	1.4055	2.05	28.9865	2.823	378	3.36	1.595	2.148	35.019	2.923	387	3.329	2	2	3	3	2	1
35609	102	139	2	64	3	4	2	7	7	3.03	66182.6286	65448.95774	2	49	2	1	1	0.34	NA	0.33	NA	1	3	2	2	0	2	857.5	120.5	0.777	1.349	12.1515	1.468	345.5	8.035	0.793	1.602	11.772	1.414	387	10.769	0	1	0	1	2	3
35612	0	0	1	42	4	5	2	11	8	4.9	19403.95583	20160.00321	2	56	2	0	0	NA	NA	NA	NA	1	2	3	2	0	3	1952	0	2.3135	3.0145	28.6055	2.2495	598.5	7.735	2.261	3.109	35.019	1.937	582.875	10.769	3	3	3	2	3	3
35614	5	2	1	73	3	3	1	5	5	1.79	39324.87029	45879.03351	1	45	1	2	4	0.42	NA	0.44	NA	2	NA	1	2	0	1	2018.5	3.5	1.5025	2.6785	24.432	2.205	336	17.475	1.595	3.109	23.999	1.937	285.375	10.769	2	3	2	2	1	3
35616	57	96	2	51	4	5	2	11	11	4.1	26487.61155	26800.8416	2	51	2	0	0	NA	NA	NA	NA	2	NA	1	2	0	2	1701.5	76.5	1.5895	1.693	18.8055	1.9025	334	7.465	1.595	1.602	17.721	1.937	285.375	10.769	2	1	1	2	1	3
35617	187	111	2	81	1	3	1	3	3	1.46	8534.970223	11266.19214	1	57	2	0	4	NA	NA	NA	NA	1	3	2	2	0	2	984	149	0.9735	1.733	13.4905	0.973	210	1.795	0.793	1.602	11.772	0.92	187.5	1.726	0	1	0	0	0	0
35619	153	95	1	72	3	2	1	3	3	0.98	17216.09205	18440.907	2	46	2	1	1	0.2	NA	0.43	NA	2	NA	1	2	0	1	1449	124	0.881	1.3685	16.0675	1.3155	166.5	6.205	0.793	1.602	17.721	1.414	187.5	5.556	0	1	1	1	0	2
35620	20	17	2	83	3	4	1	6	6	3.13	28673.09645	31304.07031	1	55	2	2	1	NA	NA	NA	NA	1	3	2	2	0	1	2160	18.5	2.0085	1.9175	27.239	2.021	713.5	6.025	2.261	2.148	23.999	1.937	582.875	5.556	3	2	2	2	3	2
35624	0	0	2	62	3	4	1	3	3	1.04	35787.69964	41469.73036	1	55	2	2	2	0.23	NA	0.28	NA	1	1	3	2	0	1	1274.5	0	0.538	1.2645	8.989	0.993	151	1.945	0.793	1.055	11.772	0.92	187.5	1.726	0	0	0	0	0	0
35625	103	142	2	63	3	3	2	11	11	5	53648.09851	54376.27033	1	44	2	1	1	0.3	NA	0.26	NA	2	NA	1	2	0	1	1740	122.5	1.599	1.994	19.0785	1.9615	580	7.975	1.595	2.148	17.721	1.937	582.875	10.769	2	2	1	2	3	3
35632	9	0	1	41	4	5	2	11	11	5	20697.83744	21367.26979	1	51	2	0	0	NA	NA	NA	NA	2	NA	1	2	0	1	2621.5	4.5	1.678	1.5825	25.7115	1.445	384.5	2.025	1.595	1.602	23.999	1.414	387	1.726	2	1	2	1	2	0
35633	0	0	2	58	3	5	1	1	1	0.33	52553.89122	53411.32923	1	46	2	1	1	0.21	NA	0.38	NA	1	3	2	2	0	2	1805	0	1.244	2.0605	15.544	1.539	348.5	9.49	1.19	2.148	17.721	1.414	387	10.769	1	2	1	1	2	3
35646	273	264	1	46	3	5	2	11	11	3.63	99218.01162	102931.2552	1	50	2	1	1	0.28	NA	0.29	NA	2	NA	1	2	0	1	3013	268.5	2.1315	3.1635	29.8165	2.1335	511	9.545	2.261	3.109	35.019	1.937	582.875	10.769	3	3	3	2	3	3
35652	213	266	1	65	1	1	1	3	3	0.78	10415.4562	10769.28481	1	57	2	1	1	0.58	NA	0.38	NA	1	3	2	2	0	1	2382.5	239.5	2.106	2.0625	21.8875	1.053	442	1.835	2.261	2.148	23.999	0.92	387	1.726	3	2	2	0	2	0
35654	179	56	2	56	1	1	2	9	9	2.35	22044.50662	23796.90074	2	55	1	1	1	0.47	NA	0.46	NA	2	NA	1	2	0	2	1227	117.5	1.5445	1.8335	30.857	2.268	373.5	1.45	1.595	1.602	35.019	1.937	387	1.726	2	1	3	2	2	0
35655	172	252	1	42	3	2	2	7	7	1.9	34493.84588	36460.2934	2	44	2	1	4	0.24	NA	0.29	NA	1	1	3	2	0	1	1857.5	212	1.707	1.9205	22.7005	1.8115	350.5	3.66	1.595	2.148	23.999	1.937	387	3.329	2	2	2	2	2	1
35659	15	161	2	53	4	3	2	8	8	5	19017.55422	19365.84957	2	45	2	1	1	0.36	NA	0.31	NA	1	3	2	2	0	1	3340	88	2.7745	2.5795	35.7155	2.4855	623	2.97	2.261	3.109	35.019	2.923	582.875	3.329	3	3	3	3	3	1
35664	71	71	1	48	2	2	1	3	3	0.65	58159.85861	58016.98317	2	45	2	1	1	0.28	NA	0.27	NA	1	3	2	2	0	1	1440	71	1.311	1.012	17.827	1.441	506	3.48	1.19	1.055	17.721	1.414	582.875	3.329	1	0	1	1	3	1
35667	30	15	2	73	3	4	1	4	4	1.43	60379.72708	69998.37604	1	46	1	1	1	0.59	0.7	0.61	0.7	2	NA	1	1	0	2	1103	22.5	0.678	1.0435	15.2295	1.1215	144.5	2.155	0.793	1.055	17.721	0.92	187.5	1.726	0	0	1	0	0	0
35668	343	499	2	81	3	3	1	12	12	NA	28410.48121	32547.57246	1	45	2	0	0	NA	NA	NA	NA	2	NA	1	1	0	1	1044.5	421	1.416	1.6605	15.3955	1.5465	236.5	3.715	1.595	1.602	17.721	1.414	187.5	3.329	2	1	1	1	0	1
35673	45	5	1	71	3	4	1	6	6	2.34	42440.14427	43142.50442	1	54	2	1	1	0.37	NA	0.4	NA	2	NA	1	2	0	2	2247.5	25	2.454	3.147	38.376	2.776	582.5	11.505	2.261	3.109	35.019	2.923	582.875	10.769	3	3	3	3	3	3
35675	4	4	2	70	3	3	1	4	4	1.21	38216.03605	39386.3121	2	50	1	1	1	0.28	NA	0.37	NA	2	NA	1	2	0	2	1051	4	1.0115	1.0955	16.864	0.8615	264	1.4	1.19	1.055	17.721	0.92	285.375	1.726	1	0	1	0	1	0
35679	110	0	1	50	3	4	2	11	11	4.49	20196.88389	20752.09987	2	45	2	0	0	NA	NA	NA	NA	1	1	3	2	0	3	2480.5	55	1.575	1.8725	43.831	3.165	623.5	1.48	1.595	1.602	35.019	2.923	582.875	1.726	2	1	3	3	3	0
35684	263	34	2	42	3	1	2	11	11	5	90455.73053	93324.42374	1	55	2	4	4	0.27	NA	0.21	NA	1	3	2	2	0	1	2322.5	148.5	1.7265	2.2415	27.008	2.7395	515.5	8.755	1.595	2.148	23.999	2.923	582.875	10.769	2	2	2	3	3	3
35685	0	158	1	51	4	4	1	6	6	1.72	24659.7035	25457.27491	1	45	2	1	2	0.65	0.7	0.49	0.7	1	1	3	1	1	1	2698	79	1.455	1.429	25.728	1.9075	530.5	2.65	1.595	1.602	23.999	1.937	582.875	3.329	2	1	2	2	3	1
35686	562	602	2	54	3	3	1	1	1	0.46	46631.02135	45687.93025	2	49	1	1	1	0.43	NA	0.43	NA	1	1	3	2	0	1	1372.5	582	0.8915	3.092	13.6545	1.3035	184	5.75	0.793	3.109	11.772	1.414	187.5	5.556	0	3	0	1	0	2
35687	6	1	2	70	3	5	2	11	11	5	50781.36044	51249.51131	2	50	2	1	4	0.42	NA	0.53	NA	1	3	2	2	0	1	1922	3.5	2.0315	2.296	32.0505	2.546	663	9.575	2.261	2.148	35.019	2.923	582.875	10.769	3	2	3	3	3	3
35688	294	294	1	85	3	3	1	12	12	NA	22077.19102	22487.65931	2	49	2	1	2	0.29	NA	NA	NA	1	3	2	1	0	2	1374	294	1.184	1.608	18.084	1.224	183	21.34	1.19	1.602	17.721	1.414	187.5	10.769	1	1	1	1	0	3
35689	6	8	2	71	3	1	2	7	7	3.18	56799.66094	56065.16645	2	46	2	1	1	0.38	NA	0.38	NA	2	NA	1	1	1	2	1635	7	2.032	2.621	28.33	3.117	400	10.765	2.261	3.109	35.019	2.923	387	10.769	3	3	3	3	2	3
35691	79	269	1	46	4	2	2	7	7	1.77	23284.07077	23957.78179	1	48	2	1	1	0.42	NA	0.49	NA	1	1	3	2	0	1	2991	174	1.414	1.5715	28.622	1.8935	395	3.63	1.595	1.602	35.019	1.937	387	3.329	2	1	3	2	2	1
35696	284	95	2	51	1	5	2	11	11	5	17838.36543	18498.12096	1	55	2	1	1	0.47	NA	0.43	NA	2	NA	1	2	0	1	1516	189.5	1.58	2.0645	19.9655	1.6475	313	6.01	1.595	2.148	17.721	1.414	285.375	5.556	2	2	1	1	1	2
35701	0	0	1	40	1	1	2	7	7	3.12	22079.28956	23468.43125	1	56	2	1	1	0.32	NA	0.42	NA	1	3	2	2	0	1	1794.5	0	1.4545	1.479	22.968	1.629	418	2.37	1.595	1.602	23.999	1.414	387	1.726	2	1	2	1	2	0
35708	2	69	2	66	1	3	1	5	5	2.04	8476.777244	7008.660148	2	57	2	1	1	0.58	NA	0.42	NA	2	NA	1	1	0	1	2505	35.5	3.7135	4.488	57.309	5.067	741	27.095	2.261	3.109	35.019	2.923	582.875	10.769	3	3	3	3	3	3
35709	299	575	2	45	3	3	2	9	9	3.1	90393.99848	92950.24721	1	45	2	1	1	0.24	NA	0.2	NA	1	1	3	2	0	2	1730	437	0.731	1.999	19.603	1.076	191	1.58	0.793	2.148	17.721	0.92	187.5	1.726	0	2	1	0	0	0
35715	592	0	1	41	1	4	2	10	10	3.1	20000.65123	20634.1126	1	53	2	1	1	0.49	NA	0.47	NA	1	3	2	2	0	1	2249.5	296	1.4505	2.311	20.313	2.097	340	4.69	1.595	2.148	17.721	1.937	387	5.556	2	2	1	2	2	2
35718	197	176	2	77	3	3	1	5	5	1.87	67087.41664	77774.61815	1	52	2	1	1	0.48	NA	0.5	NA	2	NA	1	1	0	2	2031	186.5	1.1165	1.6625	14.373	1.02	341	2.67	1.19	1.602	11.772	0.92	387	3.329	1	1	0	0	2	1
35719	144	378	1	48	4	3	2	11	11	5	32380.32423	33724.82282	1	52	2	1	1	0.28	NA	0.24	NA	1	3	2	2	0	1	2406.5	261	1.4775	2.3055	32.846	2.4035	249	2.69	1.595	2.148	35.019	2.923	285.375	3.329	2	2	3	3	1	1
35722	153	307	2	40	3	3	2	11	1	0	110383.2901	113211.694	2	47	2	1	1	0.28	NA	0.4	NA	1	1	3	2	0	1	1724.5	230	0.464	0.5255	7.434	0.5615	114	1.105	0.793	1.055	11.772	0.92	187.5	1.726	0	0	0	0	0	0
35724	244	38	2	70	3	5	2	10	10	5	54497.38543	57853.97421	1	47	2	1	1	0.56	NA	0.52	NA	1	3	2	1	0	1	1942.5	141	1.663	2.122	17.922	1.75	401	3.255	1.595	2.148	17.721	1.937	387	3.329	2	2	1	2	2	1
35729	135	199	2	41	3	4	1	4	4	1.66	121486.2394	125339.0274	1	57	2	1	1	0.46	NA	0.42	NA	1	1	3	2	0	1	2763.5	167	1.304	3.6215	8.1435	0.7595	133.5	6.78	1.19	3.109	11.772	0.92	187.5	5.556	1	3	0	0	0	2
35737	90	196	2	77	3	5	1	6	6	3.45	54497.38543	57853.97421	1	47	2	1	1	0.58	0.6	0.6	0.7	1	2	3	2	0	1	2005.5	143	1.915	2.4115	27.1035	3.549	599	11.865	2.261	2.148	23.999	2.923	582.875	10.769	3	2	2	3	3	3
35743	0	0	1	40	4	5	2	11	6	3.13	20960.98279	21777.69749	1	44	2	1	1	0.37	NA	0.21	NA	2	NA	1	2	0	1	1442	0	0.945	0.958	18.975	1.702	334	1.45	0.793	1.055	17.721	1.937	285.375	1.726	0	0	1	2	1	0
35745	224	118	1	66	4	2	2	8	8	3.11	7775.480849	7965.050797	1	49	2	1	1	0.42	NA	0.36	NA	1	1	3	2	0	2	1867	171	0.965	1.6095	23.9315	1.6885	199.5	5.365	0.793	1.602	23.999	1.937	187.5	5.556	0	1	2	2	0	2
35751	72	109	2	58	3	3	2	9	9	4.68	90725.07885	92752.82368	1	55	2	1	1	0.28	NA	0.26	NA	2	NA	1	2	0	1	1536	90.5	1.22	1.502	18.2705	1.104	322.5	7.875	1.19	1.602	17.721	0.92	285.375	10.769	1	1	1	0	1	3
35756	10	144	2	80	3	3	2	7	7	1.16	28238.08201	30079.11472	2	44	2	2	1	0.69	0.8	0.58	0.6	1	3	2	2	1	2	945.5	77	0.605	0.8275	13.3445	0.833	264	0.685	0.793	1.055	11.772	0.92	285.375	1.726	0	0	0	0	1	0
35763	436	568	1	46	3	4	2	11	11	5	71827.31626	74764.36844	2	52	2	0	0	NA	NA	NA	NA	1	3	2	2	0	1	2737.5	502	1.6925	3.4305	38.684	3.6685	784	9.63	1.595	3.109	35.019	2.923	582.875	10.769	2	3	3	3	3	3
35764	101	101	1	59	4	4	2	11	11	5	23310.38719	24218.64308	2	51	2	3	3	0.43	NA	0.42	NA	2	NA	1	2	0	1	1524	101	1.146	1.474	32.253	2.276	505	1.67	1.19	1.602	35.019	1.937	582.875	1.726	1	1	3	2	3	0
35766	316	86	1	68	4	2	2	7	7	2.18	7775.480849	8491.163498	1	51	2	1	1	0.48	NA	0.48	NA	1	1	3	2	0	1	2556.5	201	0.9595	2.777	10.6905	2.2375	274	4.93	0.793	3.109	11.772	1.937	285.375	5.556	0	3	0	2	1	2
35770	253	292	2	43	4	4	1	4	4	0.93	23817.98146	24099.64171	1	44	2	1	1	0.51	NA	0.52	NA	1	1	3	2	0	1	1897	272.5	1.5295	1.971	20.684	1.8855	348	2.51	1.595	2.148	17.721	1.937	387	1.726	2	2	1	2	2	0
35775	340	251	2	42	1	4	2	11	11	3.85	17515.36253	18021.00447	2	57	2	1	1	0.54	NA	0.52	NA	1	3	2	2	0	2	1730.5	295.5	1.531	3.2225	25.68	2.2645	416	8.6	1.595	3.109	23.999	1.937	387	10.769	2	3	2	2	2	3
35778	408	1018	2	47	3	3	2	11	11	5	106827.4882	109564.7801	1	46	2	1	1	0.38	NA	0.31	NA	1	3	2	2	0	1	1246	713	1.279	2.27	15.1595	1.0625	199.5	1.72	1.19	2.148	17.721	0.92	187.5	1.726	1	2	1	0	0	0
35781	1	0	2	50	3	3	2	11	11	5	97845.40136	99699.25768	1	54	2	4	1	0.58	NA	0.55	NA	2	NA	1	2	0	2	1025	0.5	0.6345	0.799	11.9065	1.07	168.5	1.775	0.793	1.055	11.772	0.92	187.5	1.726	0	0	0	0	0	0
35783	36	47	1	80	3	5	2	11	11	5	22202.6971	24393.12248	2	48	2	1	1	0.31	NA	0.29	NA	2	NA	1	2	0	2	2227	41.5	2.095	2.833	40.601	6.1455	963.5	45.63	2.261	3.109	35.019	2.923	582.875	10.769	3	3	3	3	3	3
35784	0	43	2	78	1	1	1	2	2	0.61	16464.09574	23913.89162	2	53	1	4	4	0.44	NA	0.41	NA	1	3	2	1	0	1	1678.5	21.5	1.7355	2.229	24.921	1.808	406.5	10.615	1.595	2.148	23.999	1.937	387	10.769	2	2	2	2	2	3
35785	56	33	1	49	1	1	1	3	3	0.51	19361.65138	19974.87432	2	57	1	2	2	NA	NA	NA	NA	1	3	2	2	0	1	1486	44.5	1.727	1.8115	16.8975	1.4245	412	3.72	1.595	1.602	17.721	1.414	387	3.329	2	1	1	1	2	1
35788	164	136	1	72	3	5	2	11	11	5	41946.45272	42640.64255	1	47	2	1	1	0.49	NA	0.32	NA	2	NA	1	2	0	1	2399	150	1.4255	2.1275	26.964	2.2095	366.5	7.68	1.595	2.148	23.999	1.937	387	10.769	2	2	2	2	2	3
35790	95	71	1	51	4	3	2	11	11	3.87	20697.83744	21367.26979	1	51	2	1	4	0.57	NA	0.53	NA	2	NA	1	2	0	1	3012	83	2.2425	1.9465	31.648	2.754	363	6.86	2.261	2.148	35.019	2.923	387	5.556	3	2	3	3	2	2
35792	0	0	2	75	5	3	2	11	11	5	42264.71758	44485.26227	2	52	2	0	0	NA	NA	NA	NA	2	NA	1	1	0	3	1027	0	1.271	0.745	10.53	0.972	379	2.21	1.19	1.055	11.772	0.92	387	1.726	1	0	0	0	2	0
35793	281	273	1	43	3	5	2	11	11	4.55	99218.01162	102931.2552	1	50	2	1	1	0.38	NA	0.35	NA	1	3	2	2	0	1	2281	277	1.325	2.081	23.071	1.514	492.5	3.465	1.19	2.148	23.999	1.414	582.875	3.329	1	2	2	1	3	1
35798	124	182	1	65	3	3	1	1	1	0.23	67421.62537	71833.81309	2	46	2	1	1	0.38	NA	0.36	NA	1	3	2	2	0	1	1544	153	1.105	1.2455	17.1555	1.212	241	2.975	1.19	1.055	17.721	1.414	187.5	3.329	1	0	1	1	0	1
35802	302	71	1	76	3	3	1	6	6	2.5	50975.4029	51573.16108	2	53	2	1	4	0.43	NA	0.33	NA	1	3	2	1	1	1	820	186.5	0.618	1.081	11.2365	1.0965	166	2.17	0.793	1.055	11.772	0.92	187.5	1.726	0	0	0	0	0	0
35805	0	95	1	45	4	4	2	11	10	5	23310.38719	24218.64308	2	51	2	1	1	0.43	NA	0.4	NA	1	1	3	2	0	1	910.5	47.5	0.7365	1.6335	7.0045	1.0335	380	4.535	0.793	1.602	11.772	0.92	387	5.556	0	1	0	0	2	2
35808	430	236	2	50	3	5	2	11	11	5	76097.07914	77797.88184	1	51	2	1	1	0.15	NA	0.19	NA	2	NA	1	2	0	1	1768	333	1.8265	3.102	24.8935	4.023	883	17.395	1.595	3.109	23.999	2.923	582.875	10.769	2	3	2	3	3	3
35809	0	0	1	74	4	2	1	6	6	1.81	12708.61318	12478.59146	2	58	2	1	1	0.42	NA	0.36	NA	1	3	2	2	0	2	1557	0	1.4685	1.2525	13.003	1.611	645	3.375	1.595	1.055	11.772	1.414	582.875	3.329	2	0	0	1	3	1
35810	0	56	1	51	4	4	2	8	12	NA	20697.83744	21367.26979	1	51	1	1	1	0.53	NA	0.45	NA	1	1	3	2	0	1	1611.5	28	1.988	1.1755	17.1495	1.1455	460	0.965	2.261	1.055	17.721	0.92	387	1.726	3	0	1	0	2	0
35818	0	0	1	85	3	3	1	6	3	1.28	20926.03518	21315.10071	2	44	2	1	2	0.35	NA	0.38	NA	1	3	2	1	1	2	1316	0	0.6375	1.4425	7.0975	1.3705	185	2.18	0.793	1.602	11.772	1.414	187.5	1.726	0	1	0	1	0	0
35822	348	188	1	42	3	4	2	11	11	2.2	94527.42343	94295.20747	1	53	2	1	1	0.23	NA	0.36	NA	1	3	2	2	0	1	3686	268	1.743	3.41	37.3215	3.856	417.5	32.67	1.595	3.109	35.019	2.923	387	10.769	2	3	3	3	2	3
35823	66	0	2	47	3	4	2	10	10	5	93565.19661	95962.66251	2	50	2	0	0	NA	NA	NA	NA	2	NA	1	2	0	1	942.5	33	0.482	0.818	11.667	0.651	156.5	1.205	0.793	1.055	11.772	0.92	187.5	1.726	0	0	0	0	0	0
35826	296	502	1	72	1	2	2	7	7	2.96	3877.549029	5883.339374	1	55	2	1	1	0.36	NA	0.43	NA	1	3	2	2	0	1	835.5	399	0.616	1.6585	8.276	0.663	169.5	2.035	0.793	1.602	11.772	0.92	187.5	1.726	0	1	0	0	0	0
35827	0	0	1	53	4	2	1	4	4	1.53	25524.81409	25584.42697	2	44	2	4	4	0.58	NA	0.52	NA	1	3	2	2	0	1	977.5	0	0.849	0.55	12.1945	1.16	279	0.88	0.793	1.055	11.772	0.92	285.375	1.726	0	0	0	0	1	0
35832	225	212	1	81	3	5	2	7	7	3.57	22202.6971	24115.53957	2	48	2	1	1	0.55	NA	0.44	NA	1	3	2	1	0	1	2535.5	218.5	3.021	3.361	40.811	3.8825	593.5	13.065	2.261	3.109	35.019	2.923	582.875	10.769	3	3	3	3	3	3
35838	360	153	1	43	3	2	2	10	10	3.25	34493.84588	36460.2934	2	50	2	1	1	0.32	NA	0.26	NA	1	1	3	2	0	1	4704	256.5	2.1625	3.2835	52.626	3.7985	629	6.43	2.261	3.109	35.019	2.923	582.875	5.556	3	3	3	3	3	2
35856	341	234	1	42	5	5	2	11	11	5	71827.31626	74515.46043	2	52	2	0	0	NA	NA	NA	NA	1	1	3	2	0	1	3054	287.5	2.0925	2.801	32.0345	2.08	405.5	8.475	2.261	3.109	35.019	1.937	387	10.769	3	3	3	2	2	3
35858	8	5	1	72	3	3	2	8	8	3.41	48020.98189	48297.54187	2	47	2	1	1	0.47	NA	0.42	NA	1	3	2	2	1	1	1840.5	6.5	1.239	1.921	19.4945	1.9435	264	4.38	1.19	2.148	17.721	1.937	285.375	5.556	1	2	1	2	1	2
35863	0	0	1	56	3	4	2	8	8	3.74	95301.57612	97668.55577	1	46	2	1	4	0.28	NA	0.35	NA	2	NA	1	2	0	1	2012	0	0.8875	2.414	17.0085	1.8365	207	3.88	0.793	2.148	17.721	1.937	187.5	3.329	0	2	1	2	0	1
35867	252	190	2	66	3	3	2	8	8	4.09	70166.29739	70945.574	2	56	2	1	1	0.26	NA	0.27	NA	1	3	2	2	0	1	2396.5	221	2.3975	3.2255	30.5975	4.769	914.5	23.215	2.261	3.109	35.019	2.923	582.875	10.769	3	3	3	3	3	3
35870	214	214	1	41	1	1	1	4	4	0.67	20256.87849	21926.7535	2	58	2	0	0	NA	NA	NA	NA	2	NA	1	2	0	3	1969	214	1.426	1.655	16.965	1.164	326	3.56	1.595	1.602	17.721	0.92	285.375	3.329	2	1	1	0	1	1
35874	154	462	1	51	3	3	2	7	7	2.18	86017.06196	88381.68649	1	47	2	1	1	0.44	NA	0.43	NA	2	NA	1	2	0	1	2872	308	0.947	2.4455	33.7495	2.5545	274.5	9.82	0.793	2.148	35.019	2.923	285.375	10.769	0	2	3	3	1	3
35877	0	0	2	85	1	1	1	5	5	1.03	21337.42556	28213.84638	1	57	1	0	0	0.13	NA	NA	NA	2	NA	1	1	0	2	1375	0	0.952	1.9295	11.209	1.0835	205.5	3.855	0.793	2.148	11.772	0.92	187.5	3.329	0	2	0	0	0	1
35880	528	342	2	51	3	4	1	5	5	0.94	46644.47114	47528.23416	2	54	2	1	1	0.32	0.1	0.34	0.1	1	1	3	2	0	1	1513	435	1.524	1.5475	19.0105	1.967	500	1.915	1.595	1.602	17.721	1.937	582.875	1.726	2	1	1	2	3	0
35882	4	111	2	76	4	2	1	2	2	0.7	18325.34342	19728.58044	1	52	1	1	1	0.51	NA	0.49	NA	1	1	3	2	0	1	1834.5	57.5	1.5025	1.584	21.0315	1.3915	345.5	2.505	1.595	1.602	23.999	1.414	387	1.726	2	1	2	1	2	0
35883	77	48	1	68	3	5	1	NA	NA	NA	74056.79928	74086.81595	2	47	2	1	1	0.46	NA	0.44	NA	1	3	2	2	0	1	2869.5	62.5	3.3535	3.75	50.746	4.233	1211.5	28.115	2.261	3.109	35.019	2.923	582.875	10.769	3	3	3	3	3	3
35884	1420	644	1	60	3	1	1	6	6	1.89	31962.04142	31580.13819	2	50	1	1	1	0.35	NA	0.3	NA	1	3	2	2	0	1	1618	1032	2.068	4.1215	21.388	1.077	281.5	2.945	2.261	3.109	23.999	0.92	285.375	3.329	3	3	2	0	1	1
35887	328	130	1	73	3	5	2	11	11	5	52851.19242	56625.69301	1	57	2	1	1	0.33	NA	0.39	NA	2	NA	1	2	0	2	1469	229	0.951	2.301	15.3385	1.469	266.5	4.535	0.793	2.148	17.721	1.414	285.375	5.556	0	2	1	1	1	2
35888	131	131	1	49	1	1	1	3	3	0.46	18143.98362	19639.68223	1	55	2	0	0	NA	NA	NA	NA	1	1	3	2	0	1	2024	131	1.496	1.314	22.452	1.766	339	2.48	1.595	1.055	23.999	1.937	387	1.726	2	0	2	2	2	0
35891	426	388	1	63	4	4	1	13	13	NA	10725.82763	11522.28255	1	50	1	1	1	0.33	NA	0.38	NA	1	1	3	2	0	1	1769.5	407	1.6075	2.6065	26.2685	1.6865	385.5	7.61	1.595	3.109	23.999	1.937	387	10.769	2	3	2	2	2	3
35897	209	149	1	41	3	3	2	11	11	3.75	88700.19569	90762.44874	2	50	2	1	1	0.34	NA	0.42	NA	1	3	2	2	0	1	2941.5	179	2.3435	2.0705	41.061	2.2175	336	5.31	2.261	2.148	35.019	1.937	387	5.556	3	2	3	2	2	2
35902	43	8	2	50	1	1	2	10	10	3.41	29947.18965	32327.79538	1	57	2	1	1	0.37	NA	0.32	NA	2	NA	1	2	0	2	1913.5	25.5	1.5535	2.3865	23.926	1.5995	365.5	5.745	1.595	2.148	23.999	1.414	387	5.556	2	2	2	1	2	2
35904	420	5	2	64	4	2	2	8	8	2.5	15152.31039	15048.64163	2	52	1	1	1	0.55	0.5	0.62	0.7	1	3	2	1	0	1	584.5	212.5	0.6585	1.4055	10.53	1.095	357	2.43	0.793	1.602	11.772	0.92	387	1.726	0	1	0	0	2	0
35907	483	195	1	85	3	4	2	7	7	4.08	21792.40106	22608.46567	2	50	2	0	0	NA	NA	NA	NA	2	NA	1	2	1	1	1786.5	339	1.7165	2.579	20.665	2.424	383.5	6.9	1.595	3.109	17.721	2.923	387	5.556	2	3	1	3	2	2
35908	286	138	1	72	3	4	2	8	8	3.79	40704.4636	41181.7806	2	50	2	1	1	0.41	0.4	0.39	0.3	1	3	2	2	0	1	2296.5	212	1.9835	2.6075	24.725	1.2825	453.5	5.08	2.261	3.109	23.999	1.414	387	5.556	3	3	2	1	2	2
35918	0	0	1	51	1	1	1	77	77	NA	20000.65123	21649.40417	1	53	2	1	1	0.4	NA	0.36	NA	2	NA	1	2	0	1	1746.5	0	1.2165	1.1115	22.8355	1.812	163	5.565	1.19	1.055	23.999	1.937	187.5	5.556	1	0	2	2	0	2
35922	97	52	2	69	5	3	2	11	11	4.42	67224.9583	77898.29808	1	54	2	0	0	NA	NA	NA	NA	2	NA	1	2	0	3	1018.5	74.5	0.598	0.8375	17.707	0.9265	114	2.885	0.793	1.055	17.721	0.92	187.5	3.329	0	0	1	0	0	1
35927	148	38	2	50	3	3	2	11	11	5	110711.9763	111268.1804	2	47	2	1	1	0.19	NA	0.41	NA	2	NA	1	2	0	1	2289.5	93	1.471	1.9725	22.589	1.2765	380	4.295	1.595	2.148	23.999	1.414	387	3.329	2	2	2	1	2	1
35928	2	0	2	62	3	4	2	11	11	5	53648.09851	54376.27033	1	44	2	1	1	0.39	NA	0.36	NA	1	3	2	2	0	1	1404	1	1.528	2.5305	32.584	2.596	397.5	10.905	1.595	3.109	35.019	2.923	387	10.769	2	3	3	3	2	3
35936	107	95	1	62	4	3	2	9	9	3.2	6287.29208	6754.159986	2	45	2	1	1	0.3	NA	0.32	NA	1	1	3	2	0	1	1372	101	0.772	1.221	17.6085	1.1375	250	2.715	0.793	1.055	17.721	0.92	285.375	3.329	0	0	1	0	1	1
35937	53	54	2	54	2	1	1	4	4	1.14	80601.15385	78971.03235	2	49	1	1	1	0.28	NA	0.34	NA	2	NA	1	2	0	2	1852.5	53.5	1.6075	1.4	14.0005	1.5525	485	2.365	1.595	1.602	11.772	1.414	582.875	1.726	2	1	0	1	3	0
35941	302	142	2	51	3	3	2	8	8	2.98	119048.5771	116640.874	1	49	2	1	1	0.52	NA	0.55	NA	1	3	2	2	0	1	1377	222	1.1105	1.4165	10.1455	0.607	174	1.33	1.19	1.602	11.772	0.92	187.5	1.726	1	1	0	0	0	0
35947	102	1	2	60	1	1	1	2	2	0.39	7005.231606	5572.357517	1	53	2	1	1	0.34	NA	0.32	NA	2	NA	1	2	0	2	1145.5	51.5	0.7895	1.4805	10.25	1.3125	245	2.78	0.793	1.602	11.772	1.414	285.375	3.329	0	1	0	1	1	1
35955	2	2	2	42	4	2	2	8	8	3.56	19017.55422	19341.87056	2	45	2	0	0	NA	NA	NA	NA	2	NA	1	2	0	2	1948	2	1.745	2.691	27.148	2.344	546	8.37	1.595	3.109	23.999	2.923	582.875	10.769	2	3	2	3	3	3
35957	106	51	2	59	3	2	1	3	3	1.33	46644.47114	45701.10803	2	54	2	1	2	0.57	NA	0.39	NA	1	1	3	2	0	1	1231.5	78.5	0.771	1.0265	10.3285	1.277	214.5	0.465	0.793	1.055	11.772	1.414	187.5	1.726	0	0	0	1	0	0
35958	590	279	1	63	3	4	2	9	9	4.17	60277.85735	60660.06782	2	44	2	1	1	0.39	NA	0.45	NA	1	1	3	2	0	1	3016	434.5	2.0155	3.036	34.868	2.528	427	8.585	2.261	3.109	35.019	2.923	387	10.769	3	3	3	3	2	3
35959	213	250	2	43	2	5	2	11	11	5	67830.7961	69748.98082	2	52	2	1	1	0.28	NA	0.24	NA	1	2	3	2	0	1	1776	231.5	1.329	1.737	21.6605	1.7495	285	3.645	1.19	1.602	23.999	1.937	285.375	3.329	1	1	2	2	1	1
35961	188	377	1	66	3	3	2	7	7	4.39	79633.26888	78681.75885	1	49	2	1	0	NA	NA	NA	NA	2	NA	1	2	1	2	2463	282.5	1.8135	2.03	36.5895	3.289	523.5	11.125	1.595	2.148	35.019	2.923	582.875	10.769	2	2	3	3	3	3
35963	54	3	2	74	1	1	2	7	7	1.57	8881.615556	12343.81158	2	54	2	1	1	NA	NA	NA	NA	2	NA	1	2	0	2	1092.5	28.5	0.731	1.4625	18.5445	1.638	194	4.97	0.793	1.602	17.721	1.414	187.5	5.556	0	1	1	1	0	2
35972	258	100	1	61	3	4	1	6	6	1.95	60645.86585	61321.34929	1	45	1	1	2	0.31	NA	0.17	NA	1	3	2	2	1	1	1888.5	179	2.3635	2.143	28.4275	2.2265	414	2.31	2.261	2.148	35.019	1.937	387	1.726	3	2	3	2	2	0
35976	149	239	2	59	3	3	2	11	11	5	95097.60542	97223.07812	2	54	2	2	2	0.28	NA	0.34	NA	2	NA	1	2	0	1	2311.5	194	1.2345	1.452	24.6335	1.3945	301.5	3.845	1.19	1.602	23.999	1.414	285.375	3.329	1	1	2	1	1	1
35977	634	379	1	66	3	3	2	11	11	4.82	74056.79928	73171.92053	2	47	2	1	1	0.49	NA	0.55	NA	1	3	2	2	0	1	1853.5	506.5	2.08	3.398	26.0925	1.923	665	8.93	2.261	3.109	23.999	1.937	582.875	10.769	3	3	2	2	3	3
35980	296	196	2	54	3	5	2	11	11	5	95070.18431	93147.43328	2	49	2	1	1	0.3	NA	0.32	NA	2	NA	1	1	0	1	1771	246	2.425	3.3585	38.8545	2.8625	554	10.925	2.261	3.109	35.019	2.923	582.875	10.769	3	3	3	3	3	3
35982	303	132	2	59	3	4	2	10	10	5	95070.18431	93147.43328	2	49	2	1	1	0.35	NA	0.28	NA	2	NA	1	2	0	2	1795.5	217.5	1.108	1.81	20.554	1.31	232	3.96	1.19	1.602	17.721	1.414	187.5	3.329	1	1	1	1	0	1
35983	1	8	2	67	3	5	2	11	11	5	53648.09851	54376.27033	1	44	2	1	1	0.43	NA	0.46	NA	2	NA	1	2	0	1	2357.5	4.5	2.0525	2.5375	29.4245	2.158	538	8.07	2.261	3.109	35.019	1.937	582.875	10.769	3	3	3	2	3	3
35999	144	59	2	69	3	1	1	6	6	2.27	70166.29739	72450.2002	2	46	2	1	4	0.36	NA	0.26	NA	1	1	3	2	0	1	1467	101.5	0.6705	0.857	12.837	1.0165	194	1.395	0.793	1.055	11.772	0.92	187.5	1.726	0	0	0	0	0	0
36004	101	20	2	40	1	5	2	11	11	3.98	22044.50662	22680.89808	1	57	2	1	4	0.35	NA	0.48	NA	2	NA	1	2	0	1	2382	60.5	1.5535	2.2625	16.449	1.7785	503.5	3.815	1.595	2.148	17.721	1.937	582.875	3.329	2	2	1	2	3	1
36007	57	110	2	45	3	4	2	11	10	5	89845.4737	91123.84396	2	44	2	1	1	0.35	NA	0.36	NA	1	3	2	2	0	1	1309.5	83.5	1.1805	1.2085	13.8065	0.639	209.5	1.09	1.19	1.055	11.772	0.92	187.5	1.726	1	0	0	0	0	0
36011	0	176	2	43	4	5	2	10	10	2.54	26931.60113	27250.08159	2	58	2	0	0	NA	NA	NA	NA	2	NA	1	2	0	2	1441	88	0.906	1.3245	15.1625	1.6775	295	6.115	0.793	1.055	17.721	1.937	285.375	5.556	0	0	1	2	1	2
36014	7	94	1	49	2	2	2	10	10	3.5	27932.29888	32814.32112	2	52	2	1	1	0.64	0.6	0.61	0.6	1	3	2	1	0	1	3110	50.5	2.574	3.754	44.428	3.1395	655.5	9.115	2.261	3.109	35.019	2.923	582.875	10.769	3	3	3	3	3	3
36020	0	1	2	82	3	3	1	6	6	2.55	34989.83098	38107.43555	2	47	2	1	1	NA	NA	NA	NA	2	NA	1	1	0	2	1084.5	0.5	1.0945	1.524	12.0575	1.31	229	6.88	1.19	1.602	11.772	1.414	187.5	5.556	1	1	0	1	0	2
36024	254	339	2	50	3	5	2	10	10	5	52553.89122	53411.32923	1	46	2	1	1	0.37	NA	0.34	NA	2	NA	1	2	0	1	2464.5	296.5	1.267	2.3795	36.536	2.564	345.5	9.42	1.19	2.148	35.019	2.923	387	10.769	1	2	3	3	2	3
36036	30	157	2	55	1	2	1	5	5	1.24	17838.36543	19256.39883	1	55	2	1	1	0.74	0.8	0.68	0.7	2	NA	1	2	0	1	937.5	93.5	0.566	0.578	8.998	0.721	193.5	1.355	0.793	1.055	11.772	0.92	187.5	1.726	0	0	0	0	0	0
36038	442	343	1	55	3	5	2	9	9	5	67592.1814	69682.29123	2	52	2	0	0	NA	NA	NA	NA	2	NA	1	2	0	1	3868.5	392.5	4.4055	5.2665	68.054	4.6505	1379	17.455	2.261	3.109	35.019	2.923	582.875	10.769	3	3	3	3	3	3
36047	185	189	1	47	1	1	1	4	4	0.6	23503.33688	23668.68993	2	53	2	1	1	0.47	NA	0.29	NA	2	NA	1	2	0	1	2212.5	187	0.929	1.2895	19.7875	1.229	159	5.405	0.793	1.055	17.721	1.414	187.5	5.556	0	0	1	1	0	2
36048	286	189	1	82	3	4	2	11	11	5	22077.19102	22903.92021	2	49	2	1	1	0.31	0.2	0.35	0.3	1	3	2	2	0	1	2637.5	237.5	1.457	2.842	25.625	1.2635	342	6.72	1.595	3.109	23.999	1.414	387	5.556	2	3	2	1	2	2
36052	284	284	1	58	3	5	2	11	11	5	80641.14092	82857.9804	1	45	2	1	1	0.49	NA	0.48	NA	1	3	2	2	0	1	2298	284	1.534	2.873	46.788	2.647	374	9.17	1.595	3.109	35.019	2.923	387	10.769	2	3	3	3	2	3
36057	0	58	1	58	1	3	1	3	3	0.78	18143.98362	18866.31145	1	55	2	1	1	0.4	NA	0.43	NA	1	1	3	2	0	1	1391	29	0.7055	0.9375	12.5005	0.817	177	6.055	0.793	1.055	11.772	0.92	187.5	5.556	0	0	0	0	0	2
36058	77	3	2	69	4	2	1	5	5	1.2	14956.84957	14854.51811	2	50	2	2	4	NA	2	0.7	0.8	2	NA	1	2	1	1	855.5	40	1.0265	1.111	11.1915	0.619	211	4.735	1.19	1.055	11.772	0.92	187.5	5.556	1	0	0	0	0	2
36065	109	244	2	55	3	4	2	11	11	5	110711.9763	112518.287	2	47	2	1	1	0.26	NA	0.35	NA	2	NA	1	2	0	1	1494.5	176.5	1.3075	1.807	18.0005	1.1015	240.5	2.305	1.19	1.602	17.721	0.92	187.5	1.726	1	1	1	0	0	0
36066	359	222	1	84	3	4	1	4	4	1.21	9866.367972	10235.83592	2	44	2	1	1	0.45	NA	0.51	NA	2	NA	1	1	0	1	2375	290.5	1.592	2.474	33.2705	1.79	395.5	3.425	1.595	2.148	35.019	1.937	387	3.329	2	2	3	2	2	1
36069	0	2	2	40	4	5	2	10	10	3.62	27793.82772	28122.50447	1	52	2	1	1	0.64	0.6	0.63	0.5	2	NA	1	2	0	2	1545.5	1	1.094	1.2115	14.9495	1.279	381.5	1.785	1.19	1.055	11.772	1.414	387	1.726	1	0	0	1	2	0
36070	159	9	1	42	4	2	1	NA	1	0.23	26005.38208	26985.18981	2	48	2	1	2	0.68	0.6	0.64	0.7	1	1	3	2	0	2	1961	84	0.6625	1.344	19	1.2845	169.5	5.495	0.793	1.602	17.721	1.414	187.5	5.556	0	1	1	1	0	2
36074	211	134	1	70	2	5	2	8	8	3.7	38837.76531	41611.46182	1	55	2	1	1	0.34	NA	0.54	NA	2	NA	1	2	0	1	1866.5	172.5	1.224	2.42	14.9055	1.502	401.5	5.28	1.19	2.148	11.772	1.414	387	5.556	1	2	0	1	2	2
36075	0	171	1	59	4	2	1	4	4	1.63	23310.38719	24188.65529	2	51	2	4	1	0.66	0.8	0.55	0.5	2	NA	1	2	0	1	1684	85.5	0.8935	1.2575	16.348	1.073	197	2.235	0.793	1.055	17.721	0.92	187.5	1.726	0	0	1	0	0	0
36077	0	0	2	72	3	3	1	3	3	1.22	41045.81826	42302.74973	2	46	2	2	1	NA	NA	NA	NA	2	NA	1	2	0	1	541	0	0.534	0.681	16.998	1.644	211	1.25	0.793	1.055	17.721	1.414	187.5	1.726	0	0	1	1	0	0
36081	147	5	2	59	3	5	1	5	5	2.09	90725.07885	92752.82368	1	55	2	1	1	0.53	NA	0.5	NA	1	1	3	2	0	1	924.5	76	0.571	1.22	10.868	0.864	74.5	4.125	0.793	1.055	11.772	0.92	187.5	3.329	0	0	0	0	0	1
36085	0	2	2	62	4	2	2	11	11	5	11370.19245	12038.29304	2	56	1	4	4	0.56	NA	0.59	NA	2	NA	1	2	0	2	1539	1	0.9465	1.1545	25.0085	2.1565	191.5	2.405	0.793	1.055	23.999	1.937	187.5	1.726	0	0	2	2	0	0
36087	411	302	1	54	3	2	1	6	6	2.12	80151.79799	82142.50666	2	44	2	1	1	0.35	0.3	0.49	0.4	1	1	3	2	0	1	2742	356.5	1.5315	2.4125	21.4445	1.47	331.5	3.53	1.595	2.148	23.999	1.414	285.375	3.329	2	2	2	1	1	1
36091	46	76	2	56	4	4	2	10	8	3.9	23817.98146	24099.64171	1	44	2	4	1	0.57	NA	NA	NA	2	NA	1	2	0	2	2983	61	2.87	4.0885	41.495	3.506	380	7.35	2.261	3.109	35.019	2.923	387	10.769	3	3	3	3	2	3
36100	403	284	2	80	3	3	1	2	2	0.75	28410.48121	31017.35813	2	47	2	2	2	0.27	NA	0.24	NA	2	NA	1	2	0	1	819	343.5	0.976	2.073	9.411	0.9305	263.5	5.15	0.793	2.148	11.772	0.92	285.375	5.556	0	2	0	0	1	2
36101	0	229	2	43	3	4	2	7	7	1.71	43759.0558	44381.68344	2	46	2	1	1	0.35	NA	0.31	NA	1	3	2	2	0	1	3726	114.5	2.163	4.696	32.757	2.9965	392	17.23	2.261	3.109	35.019	2.923	387	10.769	3	3	3	3	2	3
36102	61	96	2	50	3	4	1	12	12	NA	85702.30511	87617.78877	2	51	2	1	1	0.61	0.8	0.48	0.7	1	3	2	2	0	2	1426	78.5	0.483	1.143	9.6865	0.806	123	5.495	0.793	1.055	11.772	0.92	187.5	5.556	0	0	0	0	0	2
36108	3	3	1	76	1	1	1	2	2	0.27	4274.337288	6205.550752	1	53	2	1	2	0.51	0.8	0.84	0.9	2	NA	1	1	0	2	886	3	0.748	1	5.638	0.383	248	1.51	0.793	1.055	11.772	0.92	285.375	1.726	0	0	0	0	1	0
36112	151	136	2	74	3	3	1	6	6	1.55	43428.16878	50229.35423	1	44	1	1	1	0.25	NA	0.3	NA	1	1	3	2	0	1	742.5	143.5	0.6475	1.063	12.7435	1.105	213	3.48	0.793	1.055	11.772	0.92	187.5	3.329	0	0	0	0	0	1
36116	55	29	1	45	1	3	1	5	5	1	18767.69316	20197.36103	2	50	2	1	1	0.48	NA	0.45	NA	1	3	2	2	0	1	2796.5	42	1.801	2.8305	23.09	1.9165	427.5	8.08	1.595	3.109	23.999	1.937	387	10.769	2	3	2	2	2	3
36118	232	71	1	73	4	3	2	11	11	5	11383.04056	11721.2007	1	55	1	4	4	0.59	NA	0.48	NA	1	3	2	2	0	1	1385.5	151.5	0.615	1.1325	11.0615	1.2025	217.5	0.95	0.793	1.055	11.772	1.414	187.5	1.726	0	0	0	1	0	0
36119	18	18	1	83	2	3	1	3	3	0.98	6649.127344	6931.002791	2	45	1	1	1	0.61	0.7	0.54	NA	1	3	2	2	0	2	1115	18	0.944	1.619	13.123	1.717	185	4.8	0.793	1.602	11.772	1.937	187.5	5.556	0	1	0	2	0	2
36122	64	4	1	41	1	1	1	6	6	0.95	20000.65123	20835.09565	1	53	2	1	1	0.31	NA	0.25	NA	2	NA	1	2	0	3	2017.5	34	1.453	2.373	15.201	1.253	362	11.61	1.595	2.148	17.721	1.414	387	10.769	2	2	1	1	2	3
36129	154	142	2	68	4	4	1	6	6	2.55	15430.20256	16336.86509	2	57	2	1	1	0.39	NA	0.39	NA	1	3	2	2	0	1	1581.5	148	1.8415	1.5325	35.085	2.0055	290	2.51	1.595	1.602	35.019	1.937	285.375	1.726	2	1	3	2	1	0
36132	363	338	2	48	3	4	2	11	11	5	100493.4172	101923.2922	2	46	2	4	1	0.36	NA	0.47	NA	2	NA	1	2	0	2	2200	350.5	1.3945	2.627	18.6735	1.8665	370.5	4.25	1.595	3.109	17.721	1.937	387	3.329	2	3	1	2	2	1
36133	0	4	2	43	4	5	2	11	11	5	18968.29236	19192.60247	2	56	2	1	1	0.48	NA	0.54	NA	2	NA	1	2	0	2	1615	2	1.138	1.318	16.0715	1.152	225.5	2.79	1.19	1.055	17.721	0.92	187.5	3.329	1	0	1	0	0	1
36134	0	0	2	44	4	4	1	6	6	1.81	31305.27532	31675.4768	2	58	2	1	1	0.56	NA	0.49	NA	2	NA	1	2	0	2	1696.5	0	1.4715	1.5325	15.702	2.06	418.5	1.835	1.595	1.602	17.721	1.937	387	1.726	2	1	1	2	2	0
36140	103	146	1	61	3	4	2	7	7	2.18	60645.86585	59921.22965	1	45	2	1	4	0.28	NA	0.25	NA	1	3	2	2	0	1	2625.5	124.5	1.6065	1.92	37.485	2.972	280	5.875	1.595	2.148	35.019	2.923	285.375	5.556	2	2	3	3	1	2
36147	2	178	2	79	3	3	1	3	3	1.33	38715.45524	39901.02483	2	49	2	4	4	0.53	NA	0.3	NA	2	NA	1	2	0	2	2334	90	1.3085	1.884	17.3885	0.9705	353.5	2.775	1.19	2.148	17.721	0.92	387	3.329	1	2	1	0	2	1
36148	0	45	1	44	4	3	1	6	6	1.81	16736.37321	17277.67951	2	45	2	1	1	0.44	NA	0.48	NA	1	1	3	2	0	1	2263.5	22.5	1.7515	2.0035	39.3395	2.3315	590.5	2.805	1.595	2.148	35.019	2.923	582.875	3.329	2	2	3	3	3	1
36155	0	0	2	53	4	4	2	11	11	4.49	27793.82772	28122.50447	1	52	2	1	1	0.36	NA	0.35	NA	2	NA	1	2	0	2	2448.5	0	1.4055	1.8385	26.613	2.637	330	5.715	1.595	1.602	23.999	2.923	285.375	5.556	2	1	2	3	1	2
36159	47	2	1	65	4	1	1	6	6	2.04	11280.77852	12118.44176	1	56	1	2	2	NA	NA	0.53	NA	2	NA	1	2	0	1	1937.5	24.5	1.1435	1.959	19.9965	1.496	300.5	3.82	1.19	2.148	17.721	1.414	285.375	3.329	1	2	1	1	1	1
36160	568	568	2	47	3	4	2	8	8	2.83	89845.4737	91123.84396	2	50	2	1	1	0.46	NA	0.37	NA	2	NA	1	2	0	1	1573.5	568	1.3975	2.667	22.0505	1.334	290.5	2.67	1.595	3.109	23.999	1.414	285.375	3.329	2	3	2	1	1	1
36164	178	177	1	46	3	4	2	11	11	5	71827.31626	74515.46043	2	52	2	1	1	0.42	NA	0.47	NA	2	NA	1	2	0	1	1358.5	177.5	1.742	1.4925	18.144	1.2685	286	4.42	1.595	1.602	17.721	1.414	285.375	5.556	2	1	1	1	1	2
36169	315	543	1	51	3	4	2	11	11	5	86017.06196	88676.9126	1	47	2	4	4	0.44	NA	0.35	NA	2	NA	1	2	0	1	2546	429	3.291	3.1	36.111	3.0775	495.5	8.615	2.261	3.109	35.019	2.923	582.875	10.769	3	3	3	3	3	3
36171	311	703	2	45	3	4	2	11	11	3.63	104659.8905	107619.5639	1	50	2	1	1	0.33	NA	0.37	NA	2	NA	1	2	0	1	2131.5	507	1.835	2.9845	22.948	1.5145	368.5	4.745	1.595	3.109	23.999	1.414	387	5.556	2	3	2	1	2	2
36174	0	2	2	78	4	4	1	99	99	NA	15703.94312	16724.44897	1	44	2	1	1	0.57	NA	0.53	NA	2	NA	1	2	1	1	1838	1	2.154	2.216	29.2845	1.912	536	7.69	2.261	2.148	35.019	1.937	582.875	10.769	3	2	3	2	3	3
36176	0	0	2	41	3	3	1	2	1	0.2	51022.68318	51748.66167	2	53	2	1	1	0.28	0.3	0.5	0.3	1	1	3	2	0	1	294	0	0.416	0.152	3.5015	0.2685	19	1.76	0.793	1.055	11.772	0.92	187.5	1.726	0	0	0	0	0	0
36179	3	0	1	49	1	2	1	5	5	0.79	18143.98362	18718.64055	1	55	2	1	1	0.56	NA	0.55	NA	1	3	2	2	0	1	1680.5	1.5	0.857	1.024	14.018	1.4505	264	3.32	0.793	1.055	11.772	1.414	285.375	3.329	0	0	0	1	1	1
36184	295	373	2	59	3	5	2	10	10	4.92	85702.30511	87617.78877	2	51	1	1	1	0.48	NA	0.44	NA	2	NA	1	2	0	2	2900	334	2.41	2.5955	23.125	1.9565	587	3.61	2.261	3.109	23.999	1.937	582.875	3.329	3	3	2	2	3	1
36190	426	348	1	59	3	5	2	9	9	4.17	84561.00447	83545.46176	2	49	2	1	1	0.29	NA	0.21	NA	1	3	2	2	0	1	2167.5	387	1.087	2.1625	27.651	2.5195	349.5	3.735	1.19	2.148	23.999	2.923	387	3.329	1	2	2	3	2	1
36193	302	372	1	54	5	4	2	7	7	1.86	95301.57612	96583.43347	1	48	2	1	1	0.41	NA	0.4	NA	1	3	2	2	0	1	3050	337	2.1985	2.6315	29.097	1.37	562	2.565	2.261	3.109	35.019	1.414	582.875	3.329	3	3	3	1	3	1
36194	44	16	2	46	3	3	2	11	11	5	117174.4613	118841.6833	2	53	2	1	1	0.26	NA	0.22	NA	2	NA	1	2	0	2	1262	30	1.897	1.5885	19.0625	1.437	659.5	5.9	2.261	1.602	17.721	1.414	582.875	5.556	3	1	1	1	3	2
36197	186	167	2	60	4	2	1	3	3	1.22	13659.25539	14461.85893	2	51	2	1	1	0.32	NA	0.3	NA	1	1	3	2	0	2	1095.5	176.5	0.585	1.1445	9.3205	0.7045	183	2.97	0.793	1.055	11.772	0.92	187.5	3.329	0	0	0	0	0	1
36201	85	68	1	58	3	1	2	8	6	3.06	80151.79799	82142.50666	2	44	2	1	1	0.39	NA	0.44	NA	1	3	2	2	0	1	1540.5	76.5	1.6785	1.854	17.087	1.4275	366	5.84	1.595	1.602	17.721	1.414	387	5.556	2	1	1	1	2	2
36205	4	3	2	85	1	1	2	7	7	2.36	5328.671462	7045.944585	2	58	1	0	0	NA	NA	NA	NA	2	NA	1	1	0	2	1599	3.5	1.2785	1.095	13.786	1.6125	299.5	1.43	1.19	1.055	11.772	1.414	285.375	1.726	1	0	0	1	1	0
36207	456	384	1	85	3	1	1	4	4	1.63	23406.06264	24502.9392	1	48	2	2	2	NA	NA	NA	NA	1	3	2	1	1	1	1163.5	420	1.2305	1.908	17.19	1.794	200	4.345	1.19	2.148	17.721	1.937	187.5	5.556	1	2	1	2	0	2
36209	175	10	1	56	4	4	2	10	10	5	28551.47367	29663.94099	1	50	2	1	4	0.44	NA	0.47	NA	2	NA	1	2	1	1	2252.5	92.5	1.3835	1.6455	18.029	1.652	229.5	4.34	1.19	1.602	17.721	1.414	187.5	5.556	1	1	1	1	0	2
36211	500	228	2	81	3	2	1	3	3	1.12	34693.0376	37980.57745	2	47	2	3	3	0.33	NA	0.22	NA	1	1	3	2	0	1	2005	364	1.5645	2.5865	17.88	2.0175	309	4.865	1.595	3.109	17.721	1.937	285.375	5.556	2	3	1	2	1	2
36213	36	44	1	58	4	4	2	11	11	5	24459.92099	25412.96681	1	52	2	1	1	0.71	0.8	0.69	0.7	2	NA	1	2	1	1	1892.5	40	1.221	1.489	15.8085	1.1645	330.5	4.49	1.19	1.602	17.721	0.92	285.375	5.556	1	1	1	0	1	2
36216	2	116	1	75	3	4	2	10	10	5	37131.14648	39782.96053	2	46	2	1	1	0.5	NA	0.41	NA	1	3	2	2	0	1	1801.5	59	1.287	1.4565	17.78	1.545	242.5	3.445	1.19	1.602	17.721	1.414	285.375	3.329	1	1	1	1	1	1
36218	2	5	2	54	4	5	2	8	8	5	27793.82772	28302.85536	1	52	2	1	1	0.6	0.6	0.65	0.8	2	NA	1	2	0	1	1540	3.5	0.9155	1.5415	19.0295	1.598	281.5	3.165	0.793	1.602	17.721	1.414	285.375	3.329	0	1	1	1	1	1
36220	0	38	2	65	3	3	1	3	3	0.91	37017.92174	37429.0479	2	44	2	1	4	NA	NA	0.24	NA	2	NA	1	2	1	2	1240	19	1.116	1.2505	14.833	1.1355	231	1.56	1.19	1.055	11.772	0.92	187.5	1.726	1	0	0	0	0	0
36223	121	109	1	71	1	2	1	4	4	1.29	5542.402972	7352.579262	2	54	2	2	2	0.42	NA	0.37	NA	2	NA	1	2	0	1	1195	115	0.8185	1.244	10.752	1.2115	229.5	6.435	0.793	1.055	11.772	1.414	187.5	5.556	0	0	0	1	0	2
36227	104	0	1	62	4	3	2	8	8	4.91	9270.147043	10123.40403	1	55	2	1	1	0.51	NA	0.38	NA	1	3	2	2	0	1	1883.5	52	1.6375	1.3005	29.8075	1.8115	319.5	5.45	1.595	1.055	35.019	1.937	285.375	5.556	2	0	3	2	1	2
36237	85	683	1	82	3	1	1	6	6	2.27	11035.67039	12564.99423	2	46	2	1	1	0.56	NA	0.53	NA	1	3	2	1	0	1	1659	384	2.2055	4.9235	30.6115	2.3355	861	22.845	2.261	3.109	35.019	2.923	582.875	10.769	3	3	3	3	3	3
36240	821	1715	1	41	3	4	2	9	9	3.1	39383.13652	40298.78268	1	46	2	1	1	0.33	NA	0.42	NA	2	NA	1	2	0	2	2256	1268	1.8235	4.19	35.8275	2.686	474.5	7.285	1.595	3.109	35.019	2.923	582.875	5.556	2	3	3	3	3	2
36247	39	58	1	60	5	3	2	11	11	5	50237.58664	53538.90798	1	51	2	1	1	0.58	0.6	0.62	0.6	2	NA	1	2	0	2	1985.5	48.5	0.7	0.9065	17.2985	1.613	168.5	3.175	0.793	1.055	17.721	1.414	187.5	3.329	0	0	1	1	0	1
36250	0	0	2	77	5	1	1	5	5	0.88	36438.57182	35967.37306	1	45	1	0	0	NA	NA	NA	NA	2	NA	1	1	0	3	817	0	0.917	0.539	9.271	0.702	293	7.02	0.793	1.055	11.772	0.92	285.375	5.556	0	0	0	0	1	2
36251	191	230	2	84	3	2	2	8	8	3.01	37142.5294	39564.10362	2	53	2	0	0	NA	NA	NA	NA	1	1	3	2	0	3	1376	210.5	1.4265	2.161	16.3175	1.3935	419	6.35	1.595	2.148	17.721	1.414	387	5.556	2	2	1	1	2	2
36257	457	343	2	55	3	4	2	8	8	2.58	76073.83183	77515.18679	2	58	2	1	4	0.2	NA	0.28	NA	1	1	3	2	0	1	1460	400	1.181	1.743	16.738	1.3225	208	3.58	1.19	1.602	17.721	1.414	187.5	3.329	1	1	1	1	0	1
36265	62	2	2	54	4	4	2	9	9	4.17	22283.29145	22691.39685	2	56	2	4	4	0.39	NA	0.32	NA	1	3	2	2	0	1	1255	32	0.613	0.8465	12.2645	0.9615	205	1.595	0.793	1.055	11.772	0.92	187.5	1.726	0	0	0	0	0	0
36266	154	189	2	85	3	1	2	9	9	4.29	24355.77192	30399.78124	1	44	1	2	2	0.3	NA	0.21	NA	2	NA	1	1	0	2	1325	171.5	1.0795	1.7795	14.2735	0.7795	297	38.515	1.19	1.602	11.772	0.92	285.375	10.769	1	1	0	0	1	3
36268	455	607	2	49	3	5	2	11	11	5	71945.79963	74227.47295	2	56	2	1	1	0.4	NA	0.33	NA	1	1	3	2	0	1	2264	531	1.451	2.2645	23.9915	2.0615	473.5	2.17	1.595	2.148	23.999	1.937	582.875	1.726	2	2	2	2	3	0
36275	44	94	1	84	3	2	1	6	6	2.55	25709.52677	26914.3504	2	47	2	1	1	0.33	NA	0.3	NA	1	3	2	2	1	1	1703.5	69	1.128	1.56	17.7215	1.894	321	4.335	1.19	1.602	17.721	1.937	285.375	5.556	1	1	1	2	1	2
36277	167	237	2	65	3	5	2	11	11	5	66558.86862	70790.47261	2	53	2	1	1	0.41	NA	0.44	NA	1	3	2	2	0	1	1478.5	202	1.6745	2.3465	29.317	2.309	351.5	7.555	1.595	2.148	35.019	2.923	387	10.769	2	2	3	3	2	3
36279	247	154	2	76	3	3	1	77	77	NA	43428.16878	45709.83999	1	44	2	1	1	0.49	NA	0.54	NA	2	NA	1	1	0	1	2214	200.5	2.2335	3.191	30.0805	2.6465	623.5	9.97	2.261	3.109	35.019	2.923	582.875	10.769	3	3	3	3	3	3
36280	7	0	2	52	1	2	2	7	7	1.2	14902.08351	15481.62555	1	55	2	1	1	0.44	NA	0.54	NA	2	NA	1	2	0	2	2175	3.5	1.37	1.7685	21.702	2.418	347	3.51	1.19	1.602	23.999	2.923	387	3.329	1	1	2	3	2	1
36281	102	102	2	66	4	4	1	6	6	2.76	14956.84957	14854.51811	2	50	2	1	1	0.18	NA	0.24	NA	2	NA	1	2	0	1	1882	102	1.099	1.211	14.5055	1.206	233	1.765	1.19	1.055	11.772	1.414	187.5	1.726	1	0	0	1	0	0
36283	84	68	2	85	4	2	1	3	3	1.04	17444.39785	18780.17772	1	48	2	0	0	NA	NA	NA	NA	2	NA	1	1	0	1	1566.5	76	1.2905	1.995	15.5915	1.535	349.5	5.45	1.19	2.148	17.721	1.414	387	5.556	1	2	1	1	2	2
36284	170	242	1	64	3	3	1	6	6	1.89	63593.78445	63997.02058	2	49	2	1	1	0.42	NA	0.28	NA	1	3	2	2	0	1	1734.5	206	1.5015	1.8415	23.644	1.44	454.5	4.855	1.595	1.602	23.999	1.414	387	5.556	2	1	2	1	2	2
36286	206	189	1	64	3	5	2	11	11	5	62773.44135	63171.47584	2	50	2	4	4	0.29	NA	0.35	NA	1	3	2	2	0	1	2163	197.5	1.628	2.185	28.86	2.221	406	4.275	1.595	2.148	35.019	1.937	387	3.329	2	2	3	2	2	1
36291	408	253	1	72	4	3	1	4	4	1.99	14936.71649	14666.36684	1	52	2	1	1	0.38	NA	0.31	NA	1	1	3	2	0	1	3483.5	330.5	3.8945	5.2005	49.0875	4.452	621.5	19.74	2.261	3.109	35.019	2.923	582.875	10.769	3	3	3	3	3	3
36292	61	163	1	46	1	1	2	7	7	2.07	22079.28956	23899.39496	1	56	2	1	1	0.57	NA	0.58	NA	2	NA	1	1	0	1	2403.5	112	1.7705	1.907	29.3	2.2345	274	4.56	1.595	2.148	35.019	1.937	285.375	5.556	2	2	3	2	1	2
36294	130	130	1	45	3	5	2	11	11	5	72840.61966	75566.6868	1	44	2	1	1	0.21	NA	0.24	NA	1	1	3	2	0	1	2827	130	6.363	8.85	48.531	3.897	1014	25.47	2.261	3.109	35.019	2.923	582.875	10.769	3	3	3	3	3	3
36296	0	0	2	51	4	5	1	3	3	0.63	23817.98146	24099.64171	1	44	1	1	4	0.26	0.2	0.25	0.2	2	NA	1	2	0	1	1163.5	0	0.9055	0.846	9.607	0.625	259.5	0.48	0.793	1.055	11.772	0.92	285.375	1.726	0	0	0	0	1	0
36298	361	142	1	72	3	5	2	9	9	4.55	32961.50992	35315.5389	2	52	2	1	1	0.36	NA	0.41	NA	2	NA	1	2	0	1	2722.5	251.5	2.4025	2.6705	24.8265	2.6315	468	7.235	2.261	3.109	23.999	2.923	582.875	5.556	3	3	2	3	3	2
36307	5	97	2	40	4	4	1	5	5	1.2	25000.3915	25520.95164	2	44	2	2	2	0.48	NA	0.42	NA	2	NA	1	2	0	2	1698	51	1.1305	2.1385	20.5615	1.08	368	6.915	1.19	2.148	17.721	0.92	387	5.556	1	2	1	0	2	2
36309	0	43	2	47	4	5	2	11	11	5	23518.96918	23949.7053	1	51	2	1	1	0.63	0.7	0.59	0.6	1	3	2	2	0	1	2500	21.5	1.6025	2.0205	16.535	1.843	371	11.67	1.595	2.148	17.721	1.937	387	10.769	2	2	1	2	2	3
36311	218	230	1	63	3	2	2	11	11	5	60277.85735	60660.06782	2	50	2	1	1	0.37	NA	0.27	NA	2	NA	1	2	0	1	3017	224	5.775	9.208	90.7575	8.515	1509	44.625	2.261	3.109	35.019	2.923	582.875	10.769	3	3	3	3	3	3
36319	142	40	1	65	3	4	1	6	6	2.58	30691.37731	30703.81713	2	50	2	1	1	0.36	NA	0.35	NA	1	1	3	2	0	1	1816.5	91	1.3455	1.572	22.692	1.6205	309.5	2.965	1.19	1.602	23.999	1.414	285.375	3.329	1	1	2	1	1	1
36323	32	65	2	50	3	3	2	7	7	1.95	110711.9763	111268.1804	1	45	2	1	1	0.6	0.7	0.55	0.6	2	NA	1	2	0	1	2689	48.5	1.769	2.2695	17.7395	1.443	509	3.975	1.595	2.148	17.721	1.414	582.875	3.329	2	2	1	1	3	1
36328	686	685	1	83	4	4	1	6	6	2.61	13170.5064	12932.12457	1	50	2	1	1	0.31	NA	0.34	NA	1	1	3	2	0	1	3043.5	685.5	2.5335	5.1035	36.264	2.8345	691	31.24	2.261	3.109	35.019	2.923	582.875	10.769	3	3	3	3	3	3
36329	127	3	2	41	1	4	2	10	10	3.5	19035.52273	19585.04938	2	57	2	1	1	0.59	NA	0.54	NA	1	3	2	2	0	1	1762	65	1.021	1.117	20.1585	1.4365	262.5	2.165	1.19	1.055	17.721	1.414	285.375	1.726	1	0	1	1	1	0
36331	3	4	2	85	3	2	1	3	3	1.1	30304.45868	34960.89692	1	47	1	1	1	0.42	NA	0.22	NA	1	3	2	2	0	2	1475	3.5	1.196	1.75	19.8915	1.8945	349.5	4.1	1.19	1.602	17.721	1.937	387	3.329	1	1	1	2	2	1
36333	74	24	2	79	3	3	1	5	5	1.13	50781.36044	50124.69051	2	44	2	1	1	0.31	NA	0.38	NA	2	NA	1	1	0	2	1042	49	1.1685	1.931	15.1495	1.4785	297	7.155	1.19	2.148	17.721	1.414	285.375	5.556	1	2	1	1	1	2
36335	257	71	2	46	3	5	2	11	11	5	89661.66445	92505.17482	1	52	2	0	0	NA	NA	NA	NA	2	NA	1	2	0	1	1713	164	1.1005	1.6755	16.0865	1.512	307	3.025	1.19	1.602	17.721	1.414	285.375	3.329	1	1	1	1	1	1
36336	2	4	2	45	3	5	2	11	11	5	75766.87871	77909.48763	2	52	2	1	1	0.39	NA	0.36	NA	2	NA	1	2	0	1	2236	3	1.72	2.646	22.1965	1.822	422.5	5.62	1.595	3.109	23.999	1.937	387	5.556	2	3	2	2	2	2
36340	58	133	1	63	1	1	2	11	11	1.83	8128.857692	7348.743674	2	54	2	1	1	NA	NA	NA	NA	1	3	2	2	0	1	1971	95.5	1.032	2.141	36.2325	3.25	218	10.955	1.19	2.148	35.019	2.923	187.5	10.769	1	2	3	3	0	3
36342	0	1	2	41	3	4	2	11	11	2.2	99712.03434	98590.1618	1	53	2	1	1	0.14	NA	0.14	NA	2	NA	1	2	0	3	2886.5	0.5	2.338	4.766	21.231	2.3685	455.5	10.55	2.261	3.109	23.999	2.923	387	10.769	3	3	2	3	2	3
36343	597	264	1	48	3	4	1	6	6	1.89	91507.37129	95249.15002	2	57	2	1	1	0.35	NA	0.5	NA	1	2	3	2	0	1	5223	430.5	3.362	4.7995	41.5555	3.244	644.5	12.095	2.261	3.109	35.019	2.923	582.875	10.769	3	3	3	3	3	3
36346	1	0	1	85	3	4	1	3	3	1.22	9866.367972	10175.46402	2	50	2	1	4	0.31	NA	0.26	NA	2	NA	1	1	0	2	1541	0.5	1.488	1.4135	17.888	1.5235	312	3.17	1.595	1.602	17.721	1.414	285.375	3.329	2	1	1	1	1	1
36347	124	142	2	47	3	2	2	9	9	3.1	106827.4882	105625.5588	1	46	2	1	1	0.59	0.6	0.63	0.7	1	3	2	2	0	1	2185	133	2.238	3.915	25.11	2.11	550	10.47	2.261	3.109	23.999	1.937	582.875	10.769	3	3	2	2	3	3
36351	74	265	1	64	4	4	2	11	11	5	6287.29208	6754.159986	2	45	2	2	2	NA	NA	NA	NA	1	1	3	2	0	1	1758.5	169.5	1.1265	4.2095	70.5335	5.679	352.5	23.26	1.19	3.109	35.019	2.923	387	10.769	1	3	3	3	2	3
36352	284	354	1	44	3	4	2	10	10	2.51	85693.88666	88900.98856	1	45	2	0	0	NA	NA	NA	NA	2	NA	1	2	0	1	1796.5	319	1.5555	2.2	31.0105	1.987	298.5	3.855	1.595	2.148	35.019	1.937	285.375	3.329	2	2	3	2	1	1
36354	147	220	1	70	4	3	1	3	3	1.12	12708.61318	13086.15259	2	58	1	4	4	0.62	0.6	0.65	0.7	1	3	2	2	0	2	1891.5	183.5	0.791	1.1845	10.99	0.919	347	1.465	0.793	1.055	11.772	0.92	387	1.726	0	0	0	0	2	0
36356	124	241	2	64	3	5	2	11	11	5	63157.80538	64015.05356	1	55	2	1	4	0.48	NA	0.48	NA	2	NA	1	2	0	2	1280.5	182.5	1.294	1.911	12.083	1.348	432	4.53	1.19	2.148	11.772	1.414	387	5.556	1	2	0	1	2	2
36357	0	72	1	47	4	4	2	9	9	5	20960.98279	21777.69749	2	49	2	1	1	0.43	NA	0.33	NA	2	NA	1	2	0	1	1755.5	36	1.763	2.263	26.6975	2.2645	413	9.495	1.595	2.148	23.999	1.937	387	10.769	2	2	2	2	2	3
36358	130	95	2	47	1	1	2	7	7	2.68	14957.63717	16146.67151	1	58	2	1	1	0.3	NA	0.36	NA	2	NA	1	2	0	2	1019.5	112.5	0.7575	2.447	17.0955	1.5295	322	43.045	0.793	2.148	17.721	1.414	285.375	10.769	0	2	1	1	1	3
36362	2	190	2	49	4	2	1	6	6	1.72	24106.0364	24391.10306	1	45	2	0	0	NA	NA	NA	NA	2	NA	1	2	1	1	1507	96	1.099	1.4845	18.1595	1.4055	219	6.64	1.19	1.602	17.721	1.414	187.5	5.556	1	1	1	1	0	2
36373	152	21	1	69	3	2	1	4	4	1.44	31962.04142	32456.62874	2	44	2	1	2	0.28	NA	NA	NA	1	3	2	1	0	2	3001	86.5	2.57	2.4635	27.298	2.4325	449.5	11.775	2.261	2.148	23.999	2.923	387	10.769	3	2	2	3	2	3
36379	237	123	2	58	1	3	2	9	9	3.73	19238.36328	19793.74563	1	54	2	1	1	0.39	NA	0.45	NA	2	NA	1	2	0	1	1251	180	1.118	1.54	11.6285	1.4545	354	3.76	1.19	1.602	11.772	1.414	387	3.329	1	1	0	1	2	1
36389	355	201	2	49	3	4	2	11	11	5	75766.87871	78169.73289	2	52	2	1	1	0.65	0.6	0.49	0.7	1	3	2	2	0	1	1718.5	278	4.04	5.256	29.956	3.554	598.5	3.12	2.261	3.109	35.019	2.923	582.875	3.329	3	3	3	3	3	1
36390	2	0	1	67	4	2	1	3	3	0.48	10725.82763	10987.32845	1	50	2	1	1	0.27	NA	0.34	NA	2	NA	1	2	0	1	1154.5	1	0.8575	0.6835	14.5785	0.988	241.5	3.19	0.793	1.055	11.772	0.92	285.375	3.329	0	0	0	0	1	1
36394	432	355	2	54	3	5	2	11	11	5	121847.9867	124571.342	1	57	2	1	1	0.39	NA	0.28	NA	2	NA	1	2	0	1	1185	393.5	0.813	2.334	12.845	1.1145	237	3.74	0.793	2.148	11.772	0.92	187.5	3.329	0	2	0	0	0	1
36398	0	0	1	63	3	1	1	3	3	1.35	50168.53812	55408.2071	2	52	2	1	1	0.47	NA	0.49	NA	1	1	3	2	0	1	2413	0	1.7055	1.909	35.513	1.6015	424.5	1.845	1.595	2.148	35.019	1.414	387	1.726	2	2	3	1	2	0
36400	172	0	2	41	4	2	1	2	2	0.31	27793.82772	28029.64691	1	52	2	4	4	0.58	0.5	0.63	0.6	1	1	3	2	0	2	2357.5	86	1.3235	1.7495	27.766	2.212	356	4.235	1.19	1.602	23.999	1.937	387	3.329	1	1	2	2	2	1
36401	114	93	1	66	3	5	2	11	11	5	63955.30721	68158.07718	2	53	1	1	1	0.7	0.8	0.61	0.7	2	NA	1	1	0	2	2458	103.5	2.05	3.637	30.5265	2.78	806.5	10.77	2.261	3.109	35.019	2.923	582.875	10.769	3	3	3	3	3	3
36405	66	87	1	54	4	5	1	6	6	2.27	16736.37321	17388.48205	2	45	2	2	1	0.5	0.4	0.42	0.5	2	NA	1	2	1	1	3035.5	76.5	1.28	2.3555	25.5795	2.545	334	5.33	1.19	2.148	23.999	2.923	285.375	5.556	1	2	2	3	1	2
36407	93	183	1	80	3	2	1	5	5	1.56	20883.22391	22943.47557	1	52	2	1	1	0.29	NA	0.21	NA	1	3	2	2	1	1	1908.5	138	2.05	3.0595	22.303	2.502	540.5	12.03	2.261	3.109	23.999	2.923	582.875	10.769	3	3	2	3	3	3
36408	196	1	1	42	1	4	1	3	3	0.51	19018.43919	19620.79191	2	54	1	4	1	0.33	NA	0.39	NA	1	3	2	2	1	1	984	98.5	0.779	0.894	25.9705	1.407	125	6.48	0.793	1.055	23.999	1.414	187.5	5.556	0	0	2	1	0	2
36409	170	170	1	61	4	4	2	11	11	5	7874.335701	8066.315778	1	44	2	1	1	0.31	NA	0.3	NA	1	3	2	2	0	1	1942	170	1.013	1.014	19.086	0.871	217	1.05	1.19	1.055	17.721	0.92	187.5	1.726	1	0	1	0	0	0
36414	5	2	1	80	3	1	1	6	6	2.27	23406.06264	23841.23786	2	46	2	4	2	0.5	0.6	0.75	0.8	1	3	2	2	1	1	745	3.5	0.7015	1.091	16.864	1.439	126.5	4.44	0.793	1.055	17.721	1.414	187.5	5.556	0	0	1	1	0	2
36415	50	72	2	85	3	3	1	3	3	1.43	31854.8911	36585.41189	2	46	1	4	1	0.48	NA	0.43	NA	2	NA	1	1	1	2	1362.5	61	1.3215	1.716	18.8295	1.813	346.5	8.04	1.19	1.602	17.721	1.937	387	10.769	1	1	1	2	2	3
36427	38	109	2	53	3	5	2	8	8	3.74	107145.5864	108893.71	1	46	2	1	1	0.4	NA	0.46	NA	2	NA	1	2	0	1	1855.5	73.5	3.324	2.72	50.1185	3.2995	398.5	8.505	2.261	3.109	35.019	2.923	387	10.769	3	3	3	3	2	3
36428	108	244	1	45	4	4	2	10	10	2.99	19403.95583	20031.54004	2	56	2	1	1	0.45	NA	0.54	NA	1	1	3	2	0	1	1861	176	0.6805	1.177	12.8675	1.261	231.5	7.365	0.793	1.055	11.772	1.414	187.5	10.769	0	0	0	1	0	3
36432	7	63	2	84	3	3	2	7	7	1.32	28479.65428	32708.94505	2	44	2	0	0	NA	NA	NA	NA	1	3	2	1	0	1	1842	35	1.4445	1.7375	15.855	1.331	373.5	36.575	1.595	1.602	17.721	1.414	387	10.769	2	1	1	1	2	3
36436	0	0	2	49	4	5	2	11	11	5	20233.12335	20472.39075	1	51	2	1	1	0.23	NA	0.2	NA	2	NA	1	2	0	2	1653.5	0	0.9975	0.963	18.755	1.5335	260	2.4	0.793	1.055	17.721	1.414	285.375	1.726	0	0	1	1	1	0
36437	0	0	2	50	4	1	1	3	3	1.25	34121.65595	34703.55047	1	56	2	1	1	0.29	NA	0.42	NA	2	NA	1	2	0	2	2081.5	0	1.238	1.802	11.927	1.018	357	5.325	1.19	1.602	11.772	0.92	387	5.556	1	1	0	0	2	2
36440	101	155	2	65	3	3	1	3	3	1.02	39758.9872	40200.55602	2	46	2	1	1	0.6	0.6	0.58	0.6	2	NA	1	2	0	2	1828	128	1.9915	3.2015	20.347	1.9185	500	9.14	2.261	3.109	17.721	1.937	582.875	10.769	3	3	1	2	3	3
36442	163	375	1	65	4	1	2	7	7	2.66	7764.793921	8341.37491	2	52	2	1	4	0.57	NA	0.43	NA	1	3	2	2	0	3	2662.5	269	1.9755	2.016	37.1435	2.429	491	1.45	2.261	2.148	35.019	2.923	582.875	1.726	3	2	3	3	3	0
36446	0	38	2	56	4	3	2	8	8	1.66	31308.72924	30758.14349	2	53	2	0	0	NA	NA	NA	NA	2	NA	1	2	0	3	2169	19	2.2065	2.1915	25.567	1.794	501.5	8.265	2.261	2.148	23.999	1.937	582.875	10.769	3	2	2	2	3	3
36451	5	4	2	65	4	2	2	11	11	5	13643.83468	14602.73334	1	48	2	1	2	0.42	NA	0.4	NA	1	3	2	2	0	1	1360	4.5	0.877	2.1005	15.5325	1.258	262.5	28.265	0.793	2.148	17.721	1.414	285.375	10.769	0	2	1	1	1	3
36458	182	40	1	54	3	3	1	99	3	1.04	68545.73766	70665.3337	1	44	2	4	1	0.27	NA	0.22	NA	1	3	2	2	0	1	2135.5	111	1.9185	3.1675	28.2895	2.214	662	12.81	2.261	3.109	35.019	1.937	582.875	10.769	3	3	3	2	3	3
36462	164	142	2	60	3	5	2	11	11	5	66558.86862	67462.27982	2	48	2	1	1	0.37	NA	0.36	NA	2	NA	1	2	0	2	2313	153	1.53	2.0365	15.5525	1.031	345	3.395	1.595	2.148	17.721	0.92	387	3.329	2	2	1	0	2	1
36464	201	262	1	59	4	3	1	1	1	0.48	23310.38719	24218.64308	2	51	2	1	0	0.47	NA	NA	NA	1	1	3	2	1	2	2342	231.5	1.5285	2.2335	27.743	1.486	333	3.285	1.595	2.148	23.999	1.414	285.375	3.329	2	2	2	1	1	1
36468	550	457	1	43	3	5	2	11	11	5	101272.9033	104791.7306	1	46	1	1	4	0.45	NA	0.42	NA	1	3	2	2	0	1	2808	503.5	2.813	3.8875	32.0065	2.1855	893	9.94	2.261	3.109	35.019	1.937	582.875	10.769	3	3	3	2	3	3
36469	30	65	1	53	4	1	1	3	3	0.91	23310.38719	24188.65529	2	51	2	1	1	0.24	NA	0.33	NA	1	1	3	2	0	1	2450	47.5	1.777	2.2	20.7235	1.239	433	6.17	1.595	2.148	17.721	1.414	387	5.556	2	2	1	1	2	2
36472	21	7	2	82	3	2	1	3	3	1.33	31584.68914	36437.84147	2	46	2	1	1	0.35	NA	0.4	NA	2	NA	1	1	0	2	1730.5	14	1.049	2.3435	23.637	2.5255	348	13.52	1.19	2.148	23.999	2.923	387	10.769	1	2	2	3	2	3
36478	105	97	1	67	4	1	1	6	6	1.11	10725.82763	10987.32845	1	50	2	0	0	NA	NA	NA	NA	2	NA	1	2	1	1	1083.5	101	0.6245	0.7975	8.3525	0.5295	169	2.005	0.793	1.055	11.772	0.92	187.5	1.726	0	0	0	0	0	0
36482	192	189	1	78	4	4	1	12	12	NA	12133.60175	12700.93798	1	47	2	0	0	NA	NA	NA	NA	1	1	3	2	0	3	1518.5	190.5	1.259	1.3525	21.089	1.948	265	3.145	1.19	1.602	23.999	1.937	285.375	3.329	1	1	2	2	1	1
36483	212	142	2	50	3	4	2	7	7	3.12	85605.55089	87518.87206	1	48	2	1	1	0.56	NA	0.5	NA	2	NA	1	2	0	1	1439	177	1.284	1.64	20.0085	1.4585	285	2.165	1.19	1.602	17.721	1.414	285.375	1.726	1	1	1	1	1	0
36484	128	6	1	85	3	3	1	6	6	2.39	22492.51354	24711.531	2	54	2	1	1	0.56	NA	0.57	NA	2	NA	1	2	0	1	1549	67	2.0755	2.314	24.114	2.2135	493	10.545	2.261	2.148	23.999	1.937	582.875	10.769	3	2	2	2	3	3
36487	104	210	1	81	3	1	1	6	6	1.89	23406.06264	24139.33362	2	46	2	1	2	0.27	NA	0.23	NA	2	NA	1	2	0	1	2238.5	157	2.187	3.0245	27.208	2.0975	379	12.335	2.261	3.109	23.999	1.937	387	10.769	3	3	2	2	2	3
36493	0	231	2	47	2	3	1	6	6	1.62	99615.43079	102432.4521	1	53	2	1	1	0.5	NA	0.47	NA	2	NA	1	2	0	2	1010	115.5	1.055	0.8695	7.7095	0.6595	339.5	1.03	1.19	1.055	11.772	0.92	387	1.726	1	0	0	0	2	0
36494	151	189	1	72	3	1	1	5	2	0.78	16238.65401	18030.62077	2	49	2	1	1	0.33	NA	0.44	NA	1	3	2	1	0	1	1733.5	170	1.5045	1.844	22.4735	1.2785	355	1.9	1.595	1.602	23.999	1.414	387	1.726	2	1	2	1	2	0
36499	593	390	1	54	3	2	2	11	11	5	67664.5331	69756.88022	1	58	2	0	4	NA	NA	0.42	NA	1	1	3	2	0	1	2337.5	491.5	1.801	2.892	28.45	1.962	636.5	5.835	1.595	3.109	35.019	1.937	582.875	5.556	2	3	3	2	3	2
36502	403	745	1	54	1	2	1	4	4	1.18	18143.98362	18271.63201	1	55	2	4	4	0.49	NA	0.44	NA	1	1	3	2	0	1	3009.5	574	1.7445	2.588	18.7565	1.212	396.5	3.695	1.595	3.109	17.721	1.414	387	3.329	2	3	1	1	2	1
36503	348	0	2	52	3	4	2	8	8	2.74	97845.40136	99699.25768	1	54	2	1	1	0.34	NA	0.34	NA	2	NA	1	2	0	2	1486	174	1.2705	1.3625	15.9235	1.6945	311.5	1.75	1.19	1.602	17.721	1.937	285.375	1.726	1	1	1	2	1	0
36506	1035	840	1	62	1	4	1	2	2	0.68	10976.22813	10313.93666	1	48	2	4	1	0.57	0.5	0.65	0.6	2	NA	1	2	0	1	2589	937.5	1.5195	2.666	19.908	1.143	295	3.165	1.595	3.109	17.721	0.92	285.375	3.329	2	3	1	0	1	1
36509	424	89	1	49	1	4	2	9	9	4.68	20000.65123	20796.89462	1	53	2	1	1	0.4	NA	0.46	NA	1	3	2	2	0	1	3283	256.5	2.0185	2.262	38.9145	2.5855	717	2.615	2.261	2.148	35.019	2.923	582.875	3.329	3	2	3	3	3	1
36515	246	190	2	44	3	5	2	7	7	2.65	95326.7937	98022.53678	2	48	2	1	1	0.29	NA	0.32	NA	1	3	2	2	0	2	845	218	0.794	1.3835	9.456	0.65	229.5	1.24	0.793	1.602	11.772	0.92	187.5	1.726	0	1	0	0	0	0
36518	80	80	1	63	3	2	2	8	8	4.9	81505.83338	86861.92162	2	55	2	1	1	0.3	NA	0.28	NA	1	1	3	2	0	1	2206	80	1.112	1.682	16.85	1.236	210	1.72	1.19	1.602	17.721	1.414	187.5	1.726	1	1	1	1	0	0
36519	201	285	2	67	3	5	2	11	11	5	66201.71767	76712.59702	2	54	2	2	1	0.37	NA	NA	NA	1	3	2	1	0	1	1799	243	1.0915	2.057	12.952	1.7845	335	2.635	1.19	2.148	11.772	1.937	285.375	3.329	1	2	0	2	1	1
36523	137	73	2	45	3	1	1	5	5	1.2	46517.17638	47179.04807	1	46	2	0	0	NA	NA	NA	NA	1	3	2	2	0	2	1701	105	1.253	1.371	15.025	1.0825	306	2.32	1.19	1.602	17.721	0.92	285.375	1.726	1	1	1	0	1	0
36525	6	165	1	42	3	5	1	6	3	1.02	26222.21104	27294.44937	2	56	2	2	2	0.49	NA	0.4	NA	2	NA	1	2	0	1	2462.5	85.5	1.717	2.093	22.692	2.0805	397	2.28	1.595	2.148	23.999	1.937	387	1.726	2	2	2	2	2	0
36528	171	171	1	78	1	4	1	3	3	1.09	5287.566857	7290.968879	1	55	2	0	0	NA	NA	NA	NA	2	NA	1	2	0	1	2862	171	2.276	2.565	20.763	2.124	714	2.87	2.261	3.109	23.999	1.937	582.875	3.329	3	3	2	2	3	1
36534	2	0	2	45	5	3	1	5	5	0.85	37587.66816	38650.60852	1	47	2	0	0	NA	NA	NA	NA	2	NA	1	2	0	2	1496.5	1	1.978	2.6305	29.501	3.108	604.5	11.995	2.261	3.109	35.019	2.923	582.875	10.769	3	3	3	3	3	3
36538	10	181	2	43	1	5	2	10	10	5	19663.75923	20391.02732	1	53	2	1	1	0.27	NA	0.26	NA	2	NA	1	2	0	1	1200.5	95.5	0.74	1.806	9.1075	1.153	655	1.895	0.793	1.602	11.772	0.92	582.875	1.726	0	1	0	0	3	0
36539	426	251	1	62	3	2	2	7	7	4.39	57262.75794	58148.85383	1	48	2	1	1	0.43	NA	0.5	NA	1	1	3	1	0	1	1937.5	338.5	2.3865	3.455	39.019	2.7195	554.5	11.065	2.261	3.109	35.019	2.923	582.875	10.769	3	3	3	3	3	3
36548	67	95	2	77	3	3	1	3	3	1.04	39382.09738	45549.63691	1	47	2	0	0	NA	NA	NA	NA	1	3	2	1	0	1	968	81	0.7865	0.849	14.055	1.181	187.5	2.8	0.793	1.055	11.772	1.414	187.5	3.329	0	0	0	1	0	1
36554	384	0	1	44	4	4	2	11	11	4.13	28551.47367	29474.91701	1	50	2	1	1	0.61	0.6	0.63	0.7	2	NA	1	2	0	3	2386	192	1.067	1.4525	23.1635	2.3245	268	6.2	1.19	1.602	23.999	2.923	285.375	5.556	1	1	2	3	1	2
36556	200	0	1	46	1	1	2	8	8	1.66	19361.65138	19546.08855	2	57	2	1	1	0.63	0.7	0.56	0.5	2	NA	1	2	0	1	2767	100	1.875	1.8975	26.113	1.878	410	5.435	2.261	2.148	23.999	1.937	387	5.556	3	2	2	2	2	2
36569	0	2	2	82	3	4	1	12	12	NA	30563.70847	38148.24898	1	47	1	1	1	0.42	NA	0.3	NA	1	3	2	1	0	2	1579.5	1	1.0955	1.0845	15.078	1.2745	233.5	2.525	1.19	1.055	17.721	1.414	187.5	3.329	1	0	1	1	0	1
36570	154	51	1	60	1	1	1	6	6	0.74	10045.79181	9081.712564	2	53	2	4	1	0.47	NA	0.51	NA	1	3	2	2	0	1	2450	102.5	1.144	1.863	25.646	1.9015	268.5	6.825	1.19	1.602	23.999	1.937	285.375	5.556	1	1	2	2	1	2
36582	107	101	2	61	4	2	1	2	2	0.34	13659.25539	13565.80179	2	51	2	2	2	0.45	NA	0.29	NA	1	3	2	2	0	2	780.5	104	0.7855	1.051	9.003	0.833	231.5	2.235	0.793	1.055	11.772	0.92	187.5	1.726	0	0	0	0	0	0
36586	0	54	1	76	4	1	1	12	12	NA	14745.35265	14478.46662	2	53	1	0	0	NA	NA	NA	NA	1	2	3	2	0	2	989	27	0.69	1.04	10.2885	1.036	165.5	1.995	0.793	1.055	11.772	0.92	187.5	1.726	0	0	0	0	0	0
36590	201	189	1	60	2	4	2	8	6	2.61	11632.64709	10930.74815	1	55	2	1	1	0.51	NA	0.56	NA	1	2	3	2	0	2	1731	195	1.1215	2.48	10.5745	1.04	241.5	4.31	1.19	2.148	11.772	0.92	285.375	3.329	1	2	0	0	1	1
36601	527	390	2	46	3	5	2	9	9	5	90455.73053	93324.42374	1	55	2	1	1	0.46	NA	0.31	NA	1	1	3	2	0	1	1797.5	458.5	1.403	2.5085	27.3805	1.8405	423.5	5.87	1.595	2.148	23.999	1.937	387	5.556	2	2	2	2	2	2
36606	130	9	1	85	3	1	1	3	3	0.91	12121.72537	12501.47781	2	47	2	4	2	0.46	NA	0.45	NA	2	NA	1	2	0	1	1959	69.5	2.0385	2.435	31.594	2.6045	661	4.57	2.261	2.148	35.019	2.923	582.875	5.556	3	2	3	3	3	2
36614	205	225	1	62	1	1	1	2	2	0.55	4329.095591	3913.638919	1	58	2	1	1	0.47	NA	0.33	NA	1	1	3	2	0	1	1950.5	215	1.1375	1.218	15.5425	1.63	368	1.545	1.19	1.055	17.721	1.414	387	1.726	1	0	1	1	2	0
36617	109	121	1	68	3	3	1	6	6	2.03	79633.26888	78681.75885	1	49	1	1	1	0.41	NA	0.41	NA	1	3	2	2	0	2	1893.5	115	1.4115	1.603	28.2685	1.712	384	2.935	1.595	1.602	35.019	1.937	387	3.329	2	1	3	2	2	1
36628	34	1	2	42	4	5	2	11	11	5	23518.96918	23797.09346	1	51	2	1	1	0.45	NA	0.53	NA	2	NA	1	2	0	2	2234	17.5	1.7565	1.9285	24.634	1.9445	373.5	7.93	1.595	2.148	23.999	1.937	387	10.769	2	2	2	2	2	3
36631	405	156	1	76	3	3	2	7	7	2.92	41946.45272	44942.16395	1	47	1	1	2	0.29	NA	0.27	NA	1	3	2	2	0	1	2501.5	280.5	2.8425	3.3835	30.337	2.5115	570.5	9.93	2.261	3.109	35.019	2.923	582.875	10.769	3	3	3	3	3	3
36634	404	379	2	61	3	5	2	11	11	5	70166.29739	70945.574	2	46	2	4	1	0.52	NA	0.46	NA	2	NA	1	2	0	1	1401.5	391.5	2.072	2.8895	29.249	2.7345	348.5	4.41	2.261	3.109	35.019	2.923	387	5.556	3	3	3	3	2	2
36638	43	93	2	64	4	2	1	99	99	NA	12282.56806	12792.45903	1	44	1	4	4	NA	NA	NA	NA	2	NA	1	2	0	2	1574.5	68	0.8715	1.431	22.5615	2.2905	189	5.235	0.793	1.602	23.999	2.923	187.5	5.556	0	1	2	3	0	2
36642	52	202	1	84	3	1	1	5	5	1.52	23406.06264	23841.23786	2	46	1	4	1	0.47	NA	0.48	NA	2	NA	1	2	0	2	1268	127	1.2915	1.724	13.4405	1.33	282.5	2.835	1.19	1.602	11.772	1.414	285.375	3.329	1	1	0	1	1	1
36644	5	7	1	80	3	2	1	4	4	1.17	21068.17096	21961.31073	1	55	2	2	1	0.36	NA	0.36	NA	1	3	2	2	0	1	2652.5	6	1.3935	2.495	28.4895	2.599	319	6.255	1.595	2.148	35.019	2.923	285.375	5.556	2	2	3	3	1	2
36645	342	213	2	58	3	2	1	6	6	1.89	46029.49343	47786.96977	2	50	2	1	1	0.41	NA	0.43	NA	2	NA	1	2	0	1	1203.5	277.5	1.296	1.4355	12.755	0.84	196	1.375	1.19	1.602	11.772	0.92	187.5	1.726	1	1	0	0	0	0
36646	142	213	2	66	3	2	1	5	5	1.45	37501.6836	37085.95679	2	49	2	1	1	0.4	NA	0.36	NA	1	3	2	2	0	1	1342	177.5	1.4335	1.3815	14.3825	2.212	464.5	7.35	1.595	1.602	11.772	1.937	582.875	10.769	2	1	0	2	3	3
36647	130	189	1	75	4	3	2	11	11	5	9547.703341	9994.129567	1	51	1	2	2	0.76	0.9	0.82	0.9	1	3	2	2	1	2	1417	159.5	0.916	1.6145	13.8895	1.193	178	2.76	0.793	1.602	11.772	1.414	187.5	3.329	0	1	0	1	0	1
36649	0	0	2	69	1	3	2	8	8	3.01	8881.615556	7343.383365	2	54	1	1	1	0.48	NA	0.42	NA	2	NA	1	2	0	2	1195.5	0	1.325	1.3695	10.145	1.0435	153	2.685	1.19	1.602	11.772	0.92	187.5	3.329	1	1	0	0	0	1
36653	414	278	2	49	3	5	2	11	11	5	90393.99848	92950.24721	1	45	2	1	1	0.35	NA	0.47	NA	2	NA	1	2	0	1	1158.5	346	0.6815	1.554	6.9705	0.93	208	10.6	0.793	1.602	11.772	0.92	187.5	10.769	0	1	0	0	0	3
36655	0	1	2	48	4	3	1	3	3	0.67	23518.96918	23797.09346	1	51	1	1	1	0.23	NA	0.39	NA	1	3	2	2	0	2	2262.5	0.5	1.727	2.53	31.5985	2.119	381	6.915	1.595	3.109	35.019	1.937	387	5.556	2	3	3	2	2	2
36663	78	78	1	55	4	4	1	2	2	0.84	24676.54415	25638.03039	1	55	2	1	2	0.46	NA	0.43	NA	1	3	2	2	0	1	2402	78	1.845	2.411	25.788	1.973	391	10.62	1.595	2.148	23.999	1.937	387	10.769	2	2	2	2	2	3
36670	117	86	2	52	4	4	1	5	2	0.84	33056.02142	32474.70832	1	49	2	1	1	0.61	2	NA	2	2	NA	1	2	0	2	3207	101.5	1.7735	3.061	36.9545	2.375	403.5	8.235	1.595	3.109	35.019	2.923	387	10.769	2	3	3	3	2	3
36674	205	194	1	43	3	2	2	9	9	3.73	115169.4604	119479.6885	1	57	2	1	1	0.5	NA	0.48	NA	2	NA	1	2	0	1	2915	199.5	2.0395	2.274	32.769	3.8965	467	10.34	2.261	2.148	35.019	2.923	582.875	10.769	3	2	3	3	3	3
36675	176	176	2	43	3	3	1	5	5	2.04	89845.4737	92147.62735	2	44	2	1	1	0.6	0.6	0.56	0.5	2	NA	1	2	0	2	1980	176	0.734	1.271	9.13	0.43	170	1.76	0.793	1.055	11.772	0.92	187.5	1.726	0	0	0	0	0	0
36676	78	0	2	43	1	1	1	NA	NA	NA	21707.38486	23432.98	1	56	2	1	4	0.51	NA	0.54	NA	2	NA	1	2	0	2	1799.5	39	1.8745	3.091	17.86	2.5605	511.5	10.515	2.261	3.109	17.721	2.923	582.875	10.769	3	3	1	3	3	3
36681	15	15	2	85	3	3	1	4	4	1.53	30217.1497	37715.68988	2	46	1	0	0	NA	NA	NA	NA	2	NA	1	1	0	3	1603	15	2.588	2.081	29.531	1.848	249	3.08	2.261	2.148	35.019	1.937	285.375	3.329	3	2	3	2	1	1
36686	60	182	1	62	4	2	1	6	6	1.41	9188.76901	9412.795601	1	49	1	1	1	0.59	NA	0.5	NA	1	3	2	2	0	1	1670.5	121	0.7985	1.03	13.4635	0.89	201.5	2.215	0.793	1.055	11.772	0.92	187.5	1.726	0	0	0	0	0	0
36690	31	31	2	85	3	1	1	4	4	1.36	26855.93188	30982.48597	2	51	2	2	1	0.7	0.8	NA	2	2	NA	1	1	1	2	994	31	0.437	0.734	4.728	0.184	76	1.11	0.793	1.055	11.772	0.92	187.5	1.726	0	0	0	0	0	0
36691	106	254	1	82	3	5	2	11	11	5	16566.57659	18148.61001	2	56	2	1	1	0.66	2	0.66	0.8	1	3	2	2	0	1	2949	180	2.298	2.4635	20.93	3.3115	343.5	4.655	2.261	2.148	23.999	2.923	387	5.556	3	2	2	3	2	2
36697	0	5	1	81	3	5	2	10	10	5	25637.71312	28167.02283	1	56	2	1	1	0.42	NA	0.44	NA	1	3	2	2	0	1	1938	2.5	2.865	3.1375	36.809	4.2205	780	16.975	2.261	3.109	35.019	2.923	582.875	10.769	3	3	3	3	3	3
36699	7	2	1	66	1	3	1	77	77	NA	8275.55338	7776.217149	2	57	2	1	1	0.43	NA	0.47	NA	2	NA	1	2	0	1	5125	4.5	4.4115	4.494	73.028	3.409	972	13.095	2.261	3.109	35.019	2.923	582.875	10.769	3	3	3	3	3	3
36703	7	6	1	53	3	3	1	3	3	1.02	33083.30469	33904.98584	2	46	2	1	1	0.3	NA	0.32	NA	1	3	2	2	0	1	2407.5	6.5	1.688	4.2345	18.6555	2.0995	193	13.275	1.595	3.109	17.721	1.937	187.5	10.769	2	3	1	2	0	3
36713	462	289	2	70	3	4	2	11	11	5	53879.44513	54508.82834	2	48	2	1	1	0.56	0.4	0.49	0.5	2	NA	1	2	0	1	1089.5	375.5	1.017	1.81	14.863	1.207	332.5	4.25	1.19	1.602	11.772	1.414	285.375	3.329	1	1	0	1	1	1
36714	414	39	1	43	4	4	2	10	8	3.64	33141.74274	33219.14486	2	55	2	1	1	0.27	NA	0.32	NA	1	1	3	2	0	1	3378.5	226.5	2.685	5.7015	90.1295	7.047	538.5	26.56	2.261	3.109	35.019	2.923	582.875	10.769	3	3	3	3	3	3
36719	0	0	1	69	3	1	1	99	99	NA	30691.37731	30324.65679	2	44	2	3	3	NA	NA	NA	NA	1	3	2	2	0	1	1871	0	1.054	1.096	22.784	2.537	312	5.16	1.19	1.055	23.999	2.923	285.375	5.556	1	0	2	3	1	2
36720	16	16	2	47	5	1	1	5	5	0.88	35238.50241	36235.01079	1	45	2	0	0	NA	NA	NA	NA	2	NA	1	2	0	3	1186	16	0.639	0.976	20.392	1.76	135	4.5	0.793	1.055	17.721	1.937	187.5	5.556	0	0	1	2	0	2
36725	0	56	2	69	3	3	1	5	5	2.51	68114.58193	69039.10901	1	54	2	2	1	0.33	NA	0.31	NA	2	NA	1	2	0	2	1155.5	28	0.8635	1.4725	7.8985	0.629	209.5	9.65	0.793	1.602	11.772	0.92	187.5	10.769	0	1	0	0	0	3
36728	4	83	2	69	3	4	2	11	6	2.27	62731.71317	62036.2976	2	50	2	4	4	0.47	NA	0.31	NA	1	3	2	2	0	2	1281	43.5	1.267	2.1785	21.452	2.059	663	3.28	1.19	2.148	23.999	1.937	582.875	3.329	1	2	2	2	3	1
36729	8	8	2	85	3	4	1	6	6	2.81	30217.1497	37715.68988	2	46	2	1	1	0.33	NA	0.32	NA	2	NA	1	1	0	1	1096.5	8	0.9255	1.426	12.154	1.3485	246.5	3.235	0.793	1.602	11.772	1.414	285.375	3.329	0	1	0	1	1	1
36731	57	50	2	85	3	4	1	6	6	3.13	28410.48121	32547.57246	1	45	2	1	1	0.44	NA	0.52	NA	2	NA	1	1	0	2	1308.5	53.5	0.9645	1.0185	14.846	1.7495	238.5	4.16	0.793	1.055	11.772	1.937	187.5	3.329	0	0	0	2	0	1
36732	400	355	2	72	3	4	2	11	11	5	42824.02906	45461.63552	2	52	2	1	4	0.35	NA	0.23	NA	1	3	2	1	0	1	1467.5	377.5	0.9845	1.499	15.3795	1.366	178	1.875	0.793	1.602	17.721	1.414	187.5	1.726	0	1	1	1	0	0
36736	219	255	2	76	3	2	1	5	5	2.35	56799.66094	56065.16645	2	46	2	1	1	0.41	NA	0.38	NA	1	3	2	2	0	1	1929	237	2.1585	3.455	36.225	2.7055	627.5	10.025	2.261	3.109	35.019	2.923	582.875	10.769	3	3	3	3	3	3
36739	2	284	2	62	1	4	1	6	6	2.76	8868.719058	7332.720448	2	58	2	1	1	0.44	NA	0.35	NA	2	NA	1	2	0	2	1368	143	1.341	2.0365	22.602	1.93	366.5	10.265	1.19	2.148	23.999	1.937	387	10.769	1	2	2	2	2	3
36746	213	192	2	59	4	4	2	7	7	4.18	32632.51954	32058.65402	2	53	2	1	2	0.3	NA	0.38	NA	2	NA	1	2	0	1	538	202.5	0.702	0.7385	6.7595	0.3735	163.5	1.76	0.793	1.055	11.772	0.92	187.5	1.726	0	0	0	0	0	0
36747	0	0	2	64	1	1	1	5	5	0.65	9031.943173	7184.518552	1	47	2	4	2	0.59	NA	0.55	NA	1	1	3	2	0	2	475.5	0	0.284	0.45	5.2975	0.3105	57	1.305	0.793	1.055	11.772	0.92	187.5	1.726	0	0	0	0	0	0
36749	52	108	2	50	3	3	2	11	11	2.94	107145.5864	107683.8734	1	46	2	1	1	0.24	NA	0.23	NA	1	3	2	2	0	1	691.5	80	0.5025	0.602	4.6265	0.4385	149.5	0.25	0.793	1.055	11.772	0.92	187.5	1.726	0	0	0	0	0	0
36753	0	0	2	59	1	3	2	11	11	2.57	14061.17344	14156.54374	1	48	2	1	1	0.38	NA	0.31	NA	2	NA	1	2	0	2	1289	0	1.5185	2.115	21.6865	3.669	859.5	18.21	1.595	2.148	23.999	2.923	582.875	10.769	2	2	2	3	3	3
36754	176	253	2	50	4	4	1	3	3	1.33	31305.27532	31878.61306	2	58	2	2	2	NA	NA	NA	NA	2	NA	1	2	0	2	1721	214.5	0.594	1.218	13.1935	0.838	146.5	3.03	0.793	1.055	11.772	0.92	187.5	3.329	0	0	0	0	0	1
36760	130	142	2	54	3	3	2	9	9	3.73	119048.5771	116640.874	1	49	2	1	1	0.41	NA	0.37	NA	2	NA	1	2	0	2	1727.5	136	2.221	1.5785	27.236	1.767	479.5	1.87	2.261	1.602	23.999	1.937	582.875	1.726	3	1	2	2	3	0
36761	298	162	1	43	3	5	2	7	7	4.49	94527.42343	98392.69349	1	53	2	1	1	0.44	NA	0.35	NA	2	NA	1	2	0	1	2578.5	230	3.47	4.471	44.6935	3.9065	797.5	19.78	2.261	3.109	35.019	2.923	582.875	10.769	3	3	3	3	3	3
36765	8	6	2	72	3	1	1	6	6	2.33	53574.87861	52882.08481	2	49	2	4	1	0.54	NA	0.58	NA	2	NA	1	2	0	2	1235	7	0.8395	1.3205	14.93	1.8225	222.5	1.975	0.793	1.055	11.772	1.937	187.5	1.726	0	0	0	2	0	0
36767	230	174	1	60	4	2	1	3	3	1.25	10725.82763	10987.32845	1	50	2	1	1	0.38	NA	0.39	NA	1	3	2	2	0	1	3171.5	202	2.1065	2.94	33.2495	1.87	584	5.83	2.261	3.109	35.019	1.937	582.875	5.556	3	3	3	2	3	2
36773	509	320	2	54	3	4	2	9	9	4.68	104971.5342	108555.6349	1	50	2	1	4	0.44	NA	0.38	NA	1	3	2	2	0	1	1614.5	414.5	1.0935	2.4105	13.9765	1.059	324	2.495	1.19	2.148	11.772	0.92	285.375	1.726	1	2	0	0	1	0
36776	303	530	1	69	3	2	1	6	6	1.69	67421.62537	66616.02799	2	46	2	2	4	0.72	0.8	0.49	0.3	1	3	2	2	1	1	2261	416.5	1.526	2.508	19.5225	1.8605	301	3.78	1.595	2.148	17.721	1.937	285.375	3.329	2	2	1	2	1	1
36779	116	248	2	53	1	1	1	3	3	0.72	20581.04022	20669.51187	2	53	2	1	1	0.5	NA	0.48	NA	2	NA	1	2	0	2	1371.5	182	0.8625	1.0135	11.4655	0.7135	210.5	0.485	0.793	1.055	11.772	0.92	187.5	1.726	0	0	0	0	0	0
36788	38	0	1	85	5	5	1	3	3	0.91	10945.29611	11990.52257	1	58	2	1	2	0.7	0.8	NA	NA	2	NA	1	1	1	2	1247.5	19	1.2765	1.4545	13.892	1.2705	343.5	3.115	1.19	1.602	11.772	1.414	387	3.329	1	1	0	1	2	1
36791	0	11	1	75	4	3	1	2	2	0.96	11996.02007	12556.92334	2	46	2	1	1	0.54	NA	0.51	NA	2	NA	1	2	0	2	1933.5	5.5	1.5675	1.25	38.646	2.979	273	4.385	1.595	1.055	35.019	2.923	285.375	5.556	2	0	3	3	1	2
36795	196	196	2	69	4	3	1	2	2	0.73	15413.2183	16053.07316	1	47	2	0	0	NA	NA	NA	NA	1	3	2	2	0	2	1517	196	1.502	2.207	16.228	1.622	259	7.71	1.595	2.148	17.721	1.414	285.375	10.769	2	2	1	1	1	3
36798	0	0	2	51	4	3	2	11	11	5	23518.96918	23797.09346	1	51	2	1	1	0.42	NA	0.47	NA	2	NA	1	2	0	2	2026	0	1.596	2.552	32.676	2.476	408	2.64	1.595	3.109	35.019	2.923	387	3.329	2	3	3	3	2	1
36800	0	25	2	46	4	4	1	12	12	NA	31308.72924	31960.64208	2	53	2	4	1	0.56	0.6	0.68	0.6	2	NA	1	2	0	2	1936	12.5	1.123	1.6885	23.7675	1.9025	213.5	14.79	1.19	1.602	23.999	1.937	187.5	10.769	1	1	2	2	0	3
36801	350	239	2	46	3	5	2	11	11	5	90455.73053	93324.42374	1	55	2	1	4	0.45	NA	0.37	NA	2	NA	1	2	0	2	1810	294.5	1.6075	2.1215	36.7015	2.285	446.5	5.83	1.595	2.148	35.019	2.923	387	5.556	2	2	3	3	2	2
36806	341	527	1	58	3	3	2	9	9	3.1	87029.44548	89421.9006	1	54	2	1	1	NA	NA	NA	NA	1	3	2	2	0	1	3842	434	3.0425	5.7695	45.869	4.057	793	16.07	2.261	3.109	35.019	2.923	582.875	10.769	3	3	3	3	3	3
36809	207	303	1	78	3	4	1	6	6	2.12	46474.07114	49780.40436	1	46	2	4	4	0.25	NA	0.21	NA	1	3	2	1	0	1	1488	255	1.387	1.753	19.4785	1.933	310.5	4.73	1.595	1.602	17.721	1.937	285.375	5.556	2	1	1	2	1	2
36815	39	7	1	42	3	4	1	2	2	0.84	39383.13652	40751.5426	1	46	2	4	2	0.53	NA	0.55	NA	2	NA	1	2	0	2	4158	23	1.906	3.485	14.692	1.089	391.5	3.84	2.261	3.109	11.772	0.92	387	3.329	3	3	0	0	2	1
36823	0	189	2	56	3	3	1	6	6	1.12	44199.57197	44421.6255	2	50	2	1	4	0.24	NA	0.28	NA	2	NA	1	2	0	2	1951.5	94.5	1.5915	3.644	22.758	0.9915	531	40.865	1.595	3.109	23.999	0.92	582.875	10.769	2	3	2	0	3	3
36827	11	43	2	83	3	2	1	6	6	1.89	28479.65428	35629.85165	2	50	2	1	1	0.27	NA	0.51	NA	2	NA	1	1	0	2	1184	27	1.4755	1.194	19.221	2.023	348	1.385	1.595	1.055	17.721	1.937	387	1.726	2	0	1	2	2	0
36830	124	32	1	60	4	5	2	11	11	5	8756.927856	8970.425952	2	51	2	1	1	0.48	NA	0.54	NA	2	NA	1	2	0	2	3113	78	2.298	2.732	43.121	3.153	569.5	10.92	2.261	3.109	35.019	2.923	582.875	10.769	3	3	3	3	3	3
36832	2	3	2	77	3	5	1	6	6	2.2	56799.66094	60449.83018	2	46	2	1	1	0.35	0	0.34	0.2	1	3	2	2	0	1	1832.5	2.5	2.152	1.82	21.237	2.0925	489	7.965	2.261	1.602	23.999	1.937	582.875	10.769	3	1	2	2	3	3
36838	149	104	1	69	3	3	1	6	6	2.61	40546.47609	40803.57361	1	49	2	1	1	0.47	NA	0.29	NA	1	3	2	2	0	1	1182	126.5	0.9035	0.9825	15.408	1.8695	272.5	4.845	0.793	1.055	17.721	1.937	285.375	5.556	0	0	1	2	1	2
36839	356	291	1	40	3	5	1	6	6	1.14	33324.74857	33242.88303	1	45	2	1	1	0.51	NA	0.47	NA	1	1	3	2	0	1	3366	323.5	2.498	2.727	47.09	2.3415	291.5	6.41	2.261	3.109	35.019	2.923	285.375	5.556	3	3	3	3	1	2
36843	101	351	1	81	3	1	1	3	3	1.33	11035.67039	12564.99423	2	46	1	3	3	NA	NA	NA	NA	2	NA	1	1	0	1	888	226	1.158	2.1435	12.976	1.264	310.5	5.71	1.19	2.148	11.772	1.414	285.375	5.556	1	2	0	1	1	2
36845	116	145	2	51	1	2	1	NA	NA	NA	18698.09162	19820.49302	2	54	2	1	1	0.54	0.5	0.55	0.6	1	1	3	2	0	2	671.5	130.5	0.594	0.536	7.126	0.455	99	1.49	0.793	1.055	11.772	0.92	187.5	1.726	0	0	0	0	0	0
36847	208	0	1	66	4	2	2	11	11	4.97	7775.480849	8491.163498	1	49	2	0	0	0.43	NA	0.48	NA	1	1	3	2	0	2	2829.5	104	1.2995	1.928	42.236	3.604	419	6.315	1.19	2.148	35.019	2.923	387	5.556	1	2	3	3	2	2
36849	101	124	1	80	3	5	1	3	3	1.25	21053.79286	22867.65307	1	45	2	0	0	NA	NA	NA	NA	1	3	2	1	0	2	2282.5	112.5	1.4915	2.355	20.9945	1.405	376	6.725	1.595	2.148	23.999	1.414	387	5.556	2	2	2	1	2	2
36853	0	0	1	65	4	4	1	3	3	1.06	9714.123141	9950.958117	2	49	1	4	4	0.57	0.6	0.69	0.8	2	NA	1	1	1	2	1053	0	0.8895	0.8915	9.443	1.031	258	1.18	0.793	1.055	11.772	0.92	285.375	1.726	0	0	0	0	1	0
36857	46	11	2	51	3	4	2	8	8	0.95	90113.00487	88290.51053	2	44	2	0	0	NA	NA	NA	NA	2	NA	1	2	0	2	3005	28.5	0.8875	2.013	27.814	1.8835	298	2.755	0.793	2.148	23.999	1.937	285.375	3.329	0	2	2	2	1	1
36868	368	261	1	43	3	5	2	11	11	5	115169.4604	119479.6885	1	57	2	1	1	0.25	NA	0.18	NA	1	3	2	2	0	1	3261.5	314.5	1.967	2.493	35.023	2.252	340.5	3.805	2.261	2.148	35.019	1.937	387	3.329	3	2	3	2	2	1
36873	0	15	2	51	4	4	1	6	6	2.12	19017.55422	19365.84957	2	45	2	0	0	NA	NA	NA	NA	1	1	3	2	0	3	2322	7.5	1.121	1.7975	28.353	2.608	380.5	4.175	1.19	1.602	35.019	2.923	387	3.329	1	1	3	3	2	1
36875	57	154	2	74	4	4	2	8	8	3.79	15485.48179	16223.16503	2	52	1	2	1	NA	NA	0.43	NA	1	3	2	1	1	2	1774	105.5	1.0365	1.01	18.544	1.3965	261.5	1.635	1.19	1.055	17.721	1.414	285.375	1.726	1	0	1	1	1	0
36876	30	5	1	74	3	5	1	5	5	1.87	15485.90387	16591.86857	1	45	2	1	1	0.34	NA	0.28	NA	2	NA	1	1	0	1	2251	17.5	1.188	1.808	18.1425	1.5705	256	4.52	1.19	1.602	17.721	1.414	285.375	5.556	1	1	1	1	1	2
36883	503	354	1	45	3	3	2	11	11	5	111081.8768	113664.4973	2	53	2	1	4	0.26	NA	0.27	NA	1	1	3	2	0	1	930	428.5	1.2485	1.7945	25.0415	1.8335	495.5	5.375	1.19	1.602	23.999	1.937	582.875	5.556	1	1	2	2	3	2
36885	104	85	2	50	4	3	2	7	7	1.6	55087.35056	56131.07905	2	45	2	0	0	NA	NA	NA	NA	2	NA	1	2	0	2	1100.5	94.5	0.9425	1.1845	15.666	1.2805	281.5	2.39	0.793	1.055	17.721	1.414	285.375	1.726	0	0	1	1	1	0
36889	241	124	2	43	1	1	1	1	1	0.04	16637.45411	16708.97348	2	58	2	1	1	0.36	0.2	0.4	0.2	1	3	2	2	0	1	676	182.5	0.4485	0.6795	7.7255	0.5155	140.5	0.9	0.793	1.055	11.772	0.92	187.5	1.726	0	0	0	0	0	0
36896	5	45	2	60	4	3	2	8	8	3.41	11491.15194	11412.53202	2	56	1	2	1	0.45	NA	0.49	NA	2	NA	1	1	0	2	1472	25	0.9235	1.4225	17.716	1.52	212.5	4.775	0.793	1.602	17.721	1.414	187.5	5.556	0	1	1	1	0	2
36908	0	0	1	66	4	4	2	7	7	3.12	9270.147043	9496.157668	1	55	2	1	1	0.61	0.7	0.55	0.6	2	NA	1	2	0	2	2639	0	1.9815	2.751	21.81	1.607	417	5.26	2.261	3.109	23.999	1.414	387	5.556	3	3	2	1	2	2
36909	114	238	2	40	1	4	2	10	10	3.1	18093.42862	18615.75845	1	53	2	1	1	0.43	NA	0.36	NA	2	NA	1	2	0	1	1842.5	176	1.492	2.118	16.9525	1.806	343	5.41	1.595	2.148	17.721	1.937	387	5.556	2	2	1	2	2	2
36913	51	51	2	63	4	2	1	1	1	0	18973.99279	20307.49885	1	52	2	0	0	NA	NA	NA	NA	2	NA	1	1	1	3	952	51	0.685	0.913	10.998	0.812	192	0.94	0.793	1.055	11.772	0.92	187.5	1.726	0	0	0	0	0	0
36915	216	216	1	41	3	3	1	5	3	0.62	44787.2475	46463.41452	1	57	2	1	1	NA	NA	0.17	NA	1	1	3	2	0	1	3503.5	216	1.017	1.5255	27.792	2.1855	327	4.95	1.19	1.602	23.999	1.937	285.375	5.556	1	1	2	2	1	2
36916	30	5	1	40	1	2	2	9	9	2.75	19361.65138	19974.87432	2	57	2	1	4	0.32	NA	0.42	NA	1	3	2	2	0	1	2822.5	17.5	1.415	2.7875	17.539	1.9325	416.5	8.28	1.595	3.109	17.721	1.937	387	10.769	2	3	1	2	2	3
36917	34	73	2	40	2	1	1	4	4	0.95	34992.93081	34599.22098	2	49	2	1	1	0.48	NA	0.47	NA	2	NA	1	2	0	2	536	53.5	0.3775	0.4535	3.9605	0.2395	93.5	0.62	0.793	1.055	11.772	0.92	187.5	1.726	0	0	0	0	0	0
36918	74	180	1	85	3	1	1	3	3	0.82	9926.604143	10781.8169	1	45	2	1	1	NA	NA	0.38	NA	2	NA	1	1	1	2	897.5	127	0.764	1.178	10.279	0.789	255	8.46	0.793	1.055	11.772	0.92	285.375	10.769	0	0	0	0	1	3
36923	77	51	1	82	4	1	1	5	5	2.45	14745.35265	14478.46662	2	53	2	0	0	NA	NA	NA	NA	2	NA	1	1	0	1	1051.5	64	1.2425	1.133	15.563	1.004	286.5	1.76	1.19	1.055	17.721	0.92	285.375	1.726	1	0	1	0	1	0
36931	202	284	1	81	3	4	1	3	3	1.22	9866.367972	10175.46402	2	44	2	1	4	0.43	NA	0.33	NA	2	NA	1	1	0	1	1518.5	243	1.746	2.058	19.5765	1.791	442	4.475	1.595	2.148	17.721	1.937	387	5.556	2	2	1	2	2	2
36932	0	0	2	85	5	1	2	11	11	5	34532.83955	39661.04153	2	47	1	2	3	NA	NA	NA	NA	2	NA	1	1	0	1	1578	0	1.3415	2.888	21.8225	2.129	316	6.84	1.19	3.109	23.999	1.937	285.375	5.556	1	3	2	2	1	2
36940	0	0	2	79	4	4	1	6	6	2.93	15506.79494	16514.4893	1	51	2	0	0	NA	NA	NA	NA	2	NA	1	2	1	3	1383.5	0	1.221	1.8915	18.531	1.8145	365	4.885	1.19	2.148	17.721	1.937	387	5.556	1	2	1	2	2	2
36941	127	245	2	66	3	3	1	6	6	2	66182.6286	65448.95774	2	49	2	1	1	0.25	NA	0.25	NA	2	NA	1	2	0	2	1119.5	186	0.9555	1.312	14.2295	1.031	222.5	2.22	0.793	1.055	11.772	0.92	187.5	1.726	0	0	0	0	0	0
36947	253	192	2	85	3	3	1	3	3	0.76	36827.47624	42296.43676	2	53	2	2	2	NA	0.8	0.7	0.8	2	NA	1	2	0	1	1887.5	222.5	1.507	2.816	18.5515	1.851	381	9.205	1.595	3.109	17.721	1.937	387	10.769	2	3	1	2	2	3
36950	11	1	1	67	4	1	1	6	6	1.45	9188.76901	9871.088409	1	52	1	4	1	0.51	NA	0.57	NA	1	3	2	2	0	1	1577	6	0.8255	1.348	12.228	0.9415	289.5	2.755	0.793	1.602	11.772	0.92	285.375	3.329	0	1	0	0	1	1
36952	3	45	1	78	3	4	1	6	6	1.89	41236.40235	40961.72936	2	49	2	1	1	0.43	NA	0.47	NA	1	3	2	1	1	2	2198.5	24	2.1905	2.8715	39.242	2.7025	440	7.39	2.261	3.109	35.019	2.923	387	10.769	3	3	3	3	2	3
36957	0	79	2	72	4	1	1	5	5	1.56	21390.72977	21369.28799	1	50	2	1	4	0.34	NA	0.2	NA	1	3	2	2	0	3	871.5	39.5	0.465	0.5715	9.755	0.569	98	0.485	0.793	1.055	11.772	0.92	187.5	1.726	0	0	0	0	0	0
36959	90	204	1	80	3	1	1	4	4	1.14	11035.67039	11240.85015	2	46	2	1	1	0.51	NA	0.48	NA	2	NA	1	2	0	1	1604.5	147	1.579	2.373	21.719	1.895	355	8.495	1.595	2.148	23.999	1.937	387	10.769	2	2	2	2	2	3
36963	107	107	2	51	4	5	2	11	11	4.5	24006.49065	24506.3557	2	44	2	1	4	0.4	NA	0.34	NA	1	2	3	2	0	1	2530	107	1.32	2.061	29.847	0.823	324	9.04	1.19	2.148	35.019	0.92	285.375	10.769	1	2	3	0	1	3
36971	629	410	2	60	3	5	1	6	6	2.26	63114.70296	73135.45547	1	45	2	1	1	0.38	NA	0.4	NA	1	3	2	2	0	1	1098.5	519.5	1.1065	1.723	13.2945	0.4325	276.5	0.905	1.19	1.602	11.772	0.92	285.375	1.726	1	1	0	0	1	0
36974	439	196	1	65	1	1	1	5	5	1.15	3877.549029	3649.839509	1	55	2	0	0	0.35	NA	0.35	NA	1	3	2	2	0	1	2418	317.5	2.0965	2.97	20.5105	2.2615	546.5	8.005	2.261	3.109	17.721	1.937	582.875	10.769	3	3	1	2	3	3
36975	316	285	1	75	3	5	2	11	11	5	33006.87587	33553.12082	1	51	2	1	1	0.38	NA	0.39	NA	1	3	2	2	0	2	1312.5	300.5	1.9875	3.0175	20.0445	2.188	436.5	10.59	2.261	3.109	17.721	1.937	387	10.769	3	3	1	2	2	3
36977	128	242	1	60	3	5	1	6	6	2.34	60687.28225	64675.29667	1	55	2	1	1	0.33	NA	0.28	NA	1	3	2	1	0	1	1915	185	1.3245	1.9895	20.405	1.2685	282	4.035	1.19	2.148	17.721	1.414	285.375	3.329	1	2	1	1	1	1
36978	390	189	2	67	1	1	2	8	8	3.11	11992.66147	10440.03549	1	48	2	1	4	0.3	NA	0.27	NA	1	3	2	2	0	2	1554	289.5	1.287	1.823	12.325	0.8615	298	1.995	1.19	1.602	11.772	0.92	285.375	1.726	1	1	0	0	1	0
36980	14	24	2	59	4	2	1	1	1	0.1	26057.45376	25599.21534	2	50	2	2	1	0.38	NA	0.3	NA	2	NA	1	2	0	2	2448	19	1.5175	1.851	28.038	2.403	537.5	3.715	1.595	1.602	23.999	2.923	582.875	3.329	2	1	2	3	3	1
36981	285	287	1	65	1	4	1	6	6	1.77	4433.674536	4166.152326	1	58	1	1	1	0.35	NA	0.3	NA	1	3	2	2	0	1	1934	286	1.828	2.391	19.239	1.4555	344.5	3.12	1.595	2.148	17.721	1.414	387	3.329	2	2	1	1	2	1
36986	46	36	2	50	4	2	1	6	6	1.56	31715.05108	32375.42439	1	49	2	1	1	0.3	NA	0.35	NA	1	1	3	2	0	2	980	41	1.29	1.8885	18.012	1.5535	322	7.785	1.19	2.148	17.721	1.414	285.375	10.769	1	2	1	1	1	3
36987	150	100	2	40	3	5	2	8	8	4.7	90455.73053	93324.42374	1	55	2	1	4	0.55	NA	0.54	NA	2	NA	1	2	0	1	1757.5	125	1.0945	1.2305	27.309	1.9925	365	2.435	1.19	1.055	23.999	1.937	387	1.726	1	0	2	2	2	0
36992	30	0	2	49	4	4	2	7	7	2.88	23518.96918	23949.7053	1	51	1	0	0	NA	NA	NA	NA	2	NA	1	2	0	1	1314.5	15	1.151	1.277	21.174	1.714	299.5	5.275	1.19	1.055	23.999	1.937	285.375	5.556	1	0	2	2	1	2
36995	29	199	1	45	4	4	2	11	11	5	20697.83744	21367.26979	1	51	2	1	1	0.54	NA	0.55	NA	1	3	2	2	0	1	3336.5	114	2.8635	3.2025	43.2495	2.803	580	3.58	2.261	3.109	35.019	2.923	582.875	3.329	3	3	3	3	3	1
36998	57	335	2	55	3	5	2	11	11	5	90663.16298	92380.93894	1	45	2	1	1	0.56	NA	0.57	NA	1	3	2	2	0	1	1931.5	196	1.52	2.002	27.6845	1.653	264	6.63	1.595	2.148	23.999	1.414	285.375	5.556	2	2	2	1	1	2
37007	8	105	1	81	3	3	2	9	9	5	20926.03518	21709.6568	2	44	2	0	0	NA	NA	NA	NA	2	NA	1	1	0	3	1824.5	56.5	1.735	1.9025	21.856	2.2545	419.5	1.6	1.595	2.148	23.999	1.937	387	1.726	2	2	2	2	2	0
37012	778	377	2	60	1	5	2	11	11	5	9041.895727	7192.435376	2	57	2	1	1	0.58	NA	0.56	NA	2	NA	1	2	0	1	2624	577.5	1.6445	3.0415	28.2725	2.7475	644.5	6.76	1.595	3.109	35.019	2.923	582.875	5.556	2	3	3	3	3	2
37020	182	152	2	43	3	5	2	11	11	4.55	104659.8905	107619.5639	1	50	2	1	1	0.2	NA	0.29	NA	2	NA	1	2	0	1	1567.5	167	0.692	1.087	8.727	0.922	228	2.225	0.793	1.055	11.772	0.92	187.5	1.726	0	0	0	0	0	0
37025	3	8	1	83	3	3	1	5	5	1.64	22721.65171	24679.20398	1	54	2	0	1	NA	NA	0.37	NA	2	NA	1	1	1	2	2040	5.5	1.728	2.4755	22.081	2.433	412	5.435	1.595	2.148	23.999	2.923	387	5.556	2	2	2	3	2	2
37027	144	104	2	59	1	4	2	7	7	2.49	16831.76382	17317.6713	1	48	2	1	1	0.52	NA	0.45	NA	2	NA	1	2	0	1	1807	124	1.6465	1.6755	17.531	1.275	258.5	1.505	1.595	1.602	17.721	1.414	285.375	1.726	2	1	1	1	1	0
37028	58	3	1	41	1	1	1	99	99	NA	14267.19458	14862.43424	2	56	2	0	0	NA	NA	NA	NA	1	3	2	2	0	3	1727	30.5	1.137	1.1745	13.0175	1.493	225	1.605	1.19	1.055	11.772	1.414	187.5	1.726	1	0	0	1	0	0
37030	404	0	1	62	3	4	1	3	3	1.17	37707.13275	40174.7527	1	45	2	1	1	0.42	NA	0.28	NA	2	NA	1	2	0	2	1708	202	3.2695	5.2105	35.787	4.2175	787	22.765	2.261	3.109	35.019	2.923	582.875	10.769	3	3	3	3	3	3
37031	0	0	2	53	4	4	2	11	11	5	29391.37318	29738.94175	2	54	2	1	4	0.62	0.6	0.57	0.5	1	1	3	2	0	2	720	0	0.5345	0.8295	7.337	0.5765	116	4.005	0.793	1.055	11.772	0.92	187.5	3.329	0	0	0	0	0	1
37033	0	0	1	70	4	4	2	11	11	4.65	9547.703341	9994.129567	1	51	1	2	2	NA	NA	0.59	NA	2	NA	1	1	1	2	1549.5	0	0.785	1.4205	14.07	1.812	191	4.155	0.793	1.602	11.772	1.937	187.5	3.329	0	1	0	2	0	1
37036	4	9	2	57	4	4	1	77	77	NA	27793.82772	28302.85536	1	52	2	1	1	0.48	NA	0.39	NA	1	3	2	2	0	1	2089	6.5	1.415	2.051	16.4465	1.1605	216.5	3.55	1.595	2.148	17.721	0.92	187.5	3.329	2	2	1	0	0	1
37038	74	2	1	49	4	3	2	7	7	4.08	26584.33426	27620.15481	2	54	2	1	1	0.39	NA	0.32	NA	2	NA	1	2	0	2	2506.5	38	1.622	0.934	28.424	1.622	472.5	0.59	1.595	1.055	35.019	1.414	582.875	1.726	2	0	3	1	3	0
37039	11	3	2	85	3	4	2	8	8	0.95	28479.65428	32855.7018	2	44	2	0	0	NA	NA	NA	NA	2	NA	1	2	0	2	2157.5	7	1.6185	1.907	14.561	1.7225	549	2.15	1.595	2.148	11.772	1.937	582.875	1.726	2	2	0	2	3	0
37040	0	3	2	51	4	4	1	3	3	0.91	26057.45376	25599.21534	2	50	1	1	1	0.43	NA	0.33	NA	2	NA	1	2	0	1	1994	1.5	1.6325	2.23	30.256	2.777	402.5	7.96	1.595	2.148	35.019	2.923	387	10.769	2	2	3	3	2	3
37046	32	0	2	45	4	4	2	8	8	3.11	34121.65595	34525.16262	1	56	2	1	1	0.4	NA	0.39	NA	2	NA	1	2	0	2	1820	16	1.338	3.1485	24.0925	1.771	828	20.51	1.19	3.109	23.999	1.937	582.875	10.769	1	3	2	2	3	3
37047	4	3	1	84	3	4	1	6	6	2.71	23224.06965	24208.60411	1	53	2	1	1	NA	NA	0.38	NA	1	3	2	1	1	1	1267.5	3.5	1.036	1.909	13.2905	1.5195	304	4.765	1.19	2.148	11.772	1.414	285.375	5.556	1	2	0	1	1	2
37048	10	0	2	52	4	2	1	6	6	1.69	19017.55422	19208.92423	2	45	2	1	2	0.67	0.7	0.7	0.8	2	NA	1	2	0	2	1868	5	1.033	1.443	17.594	1.6695	325	3.825	1.19	1.602	17.721	1.937	285.375	3.329	1	1	1	2	1	1
37049	5	95	2	70	1	1	2	10	10	5	15509.87336	19696.79834	2	47	2	1	1	0.54	NA	0.55	NA	2	NA	1	2	0	2	1063.5	50	1.4395	1.488	15.742	1.433	194	5.505	1.595	1.602	17.721	1.414	187.5	5.556	2	1	1	1	0	2
37050	5	0	1	69	4	3	1	2	2	0.73	10725.82763	11522.28255	1	50	1	1	1	0.41	NA	0.48	NA	1	3	2	1	0	1	1698	2.5	1.363	1.791	24.9505	2.489	356	1.48	1.19	1.602	23.999	2.923	387	1.726	1	1	2	3	2	0
37056	120	234	1	45	3	4	1	6	6	0.96	37048.01114	36956.99903	2	46	2	1	1	0.34	NA	0.37	NA	2	NA	1	2	0	1	3417.5	177	2.4125	2.492	27.5645	1.6165	558.5	4.025	2.261	2.148	23.999	1.414	582.875	3.329	3	2	2	1	3	1
37057	243	240	1	71	3	5	2	8	8	3.79	39086.24089	39544.58195	2	44	2	1	1	0.38	NA	0.31	NA	1	3	2	2	0	1	2272	241.5	2.479	3.266	33.3435	3.639	674	12.145	2.261	3.109	35.019	2.923	582.875	10.769	3	3	3	3	3	3
37066	203	189	1	67	3	3	1	6	6	2.34	70216.93679	70999.02435	1	50	1	1	2	0.21	NA	NA	NA	1	3	2	1	0	1	1461.5	196	1.8095	2.5055	24.7305	2.2505	556	10.67	1.595	2.148	23.999	1.937	582.875	10.769	2	2	2	2	3	3
37069	257	204	1	75	3	3	1	5	5	1.67	18910.38174	19132.13252	2	47	2	1	1	0.42	0.4	0.42	0.4	1	1	3	2	0	1	1587	230.5	1.113	1.525	19.576	1.909	334	3.95	1.19	1.602	17.721	1.937	285.375	3.329	1	1	1	2	1	1
37071	63	166	1	59	4	3	1	6	6	2.93	20960.98279	21777.69749	1	44	2	1	1	0.42	NA	0.5	NA	2	NA	1	2	0	1	1685	114.5	1.1035	1.7745	17.529	1.4035	261.5	2.515	1.19	1.602	17.721	1.414	285.375	3.329	1	1	1	1	1	1
37074	29	68	1	53	1	1	1	4	4	0.62	20993.11263	22723.67908	1	50	2	1	1	0.58	NA	0.51	NA	2	NA	1	2	0	1	1134.5	48.5	0.8555	1.043	15.567	1.1975	111	3.26	0.793	1.055	17.721	1.414	187.5	3.329	0	0	1	1	0	1
37075	0	12	2	61	4	5	2	9	9	4.68	18973.99279	18844.17692	1	51	2	1	1	0.3	NA	0.19	NA	2	NA	1	2	1	2	1869.5	6	1.077	1.21	21.0085	1.8485	279.5	2.35	1.19	1.055	23.999	1.937	285.375	1.726	1	0	2	2	1	0
37078	1001	435	2	45	3	4	1	6	6	2.05	90393.99848	92950.24721	1	45	2	1	1	0.48	NA	0.45	NA	1	1	3	2	0	2	1277.5	718	1.1725	3.389	10.956	1.0465	219.5	4.075	1.19	3.109	11.772	0.92	187.5	3.329	1	3	0	0	0	1
37088	238	64	1	66	5	1	2	8	8	3.74	50876.29044	59039.7351	1	44	2	1	1	0.49	NA	0.43	NA	1	3	2	2	0	1	2120	151	1.626	2.144	20.318	2.0665	565	9.385	1.595	2.148	17.721	1.937	582.875	10.769	2	2	1	2	3	3
37091	327	215	1	63	3	3	1	4	4	1.44	62773.44135	72845.86428	2	50	2	1	4	0.42	NA	0.44	NA	1	1	3	2	0	1	1618.5	271	0.9215	1.9355	12.5425	0.682	202.5	40.365	0.793	2.148	11.772	0.92	187.5	10.769	0	2	0	0	0	3
37093	102	110	2	77	4	3	2	7	7	1.71	19373.06753	19353.64823	2	49	1	3	4	0.72	0.8	0.6	0.6	1	3	2	2	1	3	2308.5	106	1.365	1.8245	21.0655	1.729	253	6.125	1.19	1.602	23.999	1.937	285.375	5.556	1	1	2	2	1	2
37105	3	0	2	56	3	5	2	11	11	5	97845.40136	100032.2885	1	54	2	1	1	0.38	NA	0.33	NA	2	NA	1	2	0	2	1319.5	1.5	0.8955	1.045	13.262	1.5275	257	2.025	0.793	1.055	11.772	1.414	285.375	1.726	0	0	0	1	1	0
37106	434	675	1	50	3	5	2	11	11	5	67592.1814	69450.30264	2	52	2	1	1	0.25	NA	0.27	NA	1	3	2	2	0	1	3075	554.5	3.109	5.0695	52.0825	3.679	930	13.81	2.261	3.109	35.019	2.923	582.875	10.769	3	3	3	3	3	3
37115	71	95	2	62	1	1	1	4	4	0.82	8756.539507	7622.876993	1	53	1	4	4	0.34	NA	0.41	NA	2	NA	1	2	0	1	1545.5	83	1.92	1.605	23.7105	1.5075	492.5	5.56	2.261	1.602	23.999	1.414	582.875	5.556	3	1	2	1	3	2
37116	214	187	1	74	3	4	1	12	12	NA	33426.51421	35813.75264	1	44	2	4	1	NA	NA	0.22	NA	2	NA	1	2	0	1	2434	200.5	1.83	2.9365	26.694	1.831	800	4.635	1.595	3.109	23.999	1.937	582.875	5.556	2	3	2	2	3	2
37117	133	80	2	45	3	4	1	4	4	1.12	43418.80886	44646.64784	1	53	1	1	1	0.4	NA	0.37	NA	2	NA	1	2	0	1	1939.5	106.5	2.5425	3.1995	30.446	2.297	542	11.065	2.261	3.109	35.019	2.923	582.875	10.769	3	3	3	3	3	3
37122	91	113	2	40	3	3	2	11	11	4.25	40742.21747	41321.91989	2	50	2	1	1	0.74	0.8	0.73	0.8	2	NA	1	2	0	1	1916	102	1.3445	1.2545	14.1985	0.9635	223.5	22.89	1.19	1.055	11.772	0.92	187.5	10.769	1	0	0	0	0	3
37127	90	47	2	71	4	5	1	5	5	2.35	20640.55109	21981.85773	2	58	2	0	0	NA	NA	NA	NA	1	3	2	2	0	1	810	68.5	0.8875	0.741	10.666	1.013	241	0.85	0.793	1.055	11.772	0.92	187.5	1.726	0	0	0	0	0	0
37128	89	4	2	64	4	2	2	7	7	3.12	16730.39008	17906.21411	1	50	2	2	2	0.43	NA	0.44	NA	1	3	2	2	0	1	1148	46.5	0.7965	0.817	9.304	0.9915	245	1.8	0.793	1.055	11.772	0.92	285.375	1.726	0	0	0	0	1	0
37130	38	47	1	82	3	2	1	4	4	1.48	20926.03518	25034.37971	2	50	2	1	1	NA	NA	NA	NA	1	3	2	2	0	1	1615	42.5	1.676	1.7975	26.178	1.5175	354	2.895	1.595	1.602	23.999	1.414	387	3.329	2	1	2	1	2	1
37131	265	265	2	44	3	3	1	4	4	1.44	40742.21747	41786.17484	2	50	2	1	2	0.2	0.1	0.32	0.1	1	1	3	1	0	1	725.5	265	0.6005	1.044	11.623	0.6475	115	2.255	0.793	1.055	11.772	0.92	187.5	1.726	0	0	0	0	0	0
37132	334	309	2	48	3	4	1	2	2	0.6	39122.49384	40124.94826	2	44	2	1	1	0.42	NA	0.42	NA	1	1	3	2	0	1	1600.5	321.5	1.159	1.628	18.8765	1.718	189.5	2.515	1.19	1.602	17.721	1.937	187.5	1.726	1	1	1	2	0	0
37133	107	107	2	80	4	2	2	11	11	5	15506.79494	16245.49348	1	51	2	4	4	0.57	NA	0.32	NA	2	NA	1	2	0	1	2283	107	1.245	1.298	20.664	2.136	242	4.5	1.19	1.055	17.721	1.937	285.375	5.556	1	0	1	2	1	2
37134	10	12	2	75	3	4	2	7	7	3.03	62389.49397	66398.88783	2	47	2	1	1	0.43	NA	0.29	NA	2	NA	1	1	0	2	1606	11	1.1415	1.6845	18.4085	1.9135	306	5.995	1.19	1.602	17.721	1.937	285.375	5.556	1	1	1	2	1	2
37135	197	197	1	47	3	2	2	11	11	5	71827.31626	74764.36844	2	52	2	0	0	NA	NA	NA	NA	1	3	2	2	0	3	4527	197	3.728	3.966	53.8	3.475	871	2.51	2.261	3.109	35.019	2.923	582.875	1.726	3	3	3	3	3	0
37136	186	103	2	40	3	3	2	11	11	5	118695.1408	117359.687	1	49	2	1	1	0.18	NA	0.17	NA	2	NA	1	2	0	1	1244.5	144.5	1.2005	1.3575	13.2995	1	227.5	2.425	1.19	1.602	11.772	0.92	187.5	1.726	1	1	0	0	0	0
37138	379	284	1	66	1	4	1	2	2	1	13738.06238	12931.29307	1	46	2	1	1	0.65	0.6	0.72	0.7	1	3	2	2	0	1	4364	331.5	3.4465	2.7225	83.0015	2.8615	1037.5	2.36	2.261	3.109	35.019	2.923	582.875	1.726	3	3	3	3	3	0
37140	8	146	2	45	1	4	1	5	5	0.79	16413.80917	16887.65093	1	55	2	1	1	0.48	NA	0.48	NA	2	NA	1	2	0	2	1725	77	1.762	1.807	21.139	1.463	394.5	2.235	1.595	1.602	23.999	1.414	387	1.726	2	1	2	1	2	0
37147	0	127	1	60	1	1	2	11	11	3.21	4329.095591	4283.025702	2	58	1	1	1	0.47	NA	0.51	NA	2	NA	1	2	0	1	1394	63.5	0.8335	1.6765	18.109	1.419	168	3.2	0.793	1.602	17.721	1.414	187.5	3.329	0	1	1	1	0	1
37148	0	3	1	84	3	2	1	3	3	1.38	22202.6971	25279.54816	2	46	2	0	0	NA	NA	NA	NA	1	3	2	1	0	2	1654	1.5	1.3565	1.4055	19.8015	1.542	375.5	5.55	1.19	1.602	17.721	1.414	387	5.556	1	1	1	1	2	2
37151	895	429	2	55	3	3	2	9	9	4.24	100792.6546	102437.1276	2	46	2	1	1	0.49	0.4	0.66	0.6	1	1	3	2	0	1	2643	662	2.6205	3.445	32.878	1.8735	575.5	4.625	2.261	3.109	35.019	1.937	582.875	5.556	3	3	3	2	3	2
37154	4	2	2	83	3	3	1	5	5	1.82	29658.7501	34063.13917	2	50	1	1	4	0.38	NA	0.26	NA	2	NA	1	1	0	2	1712.5	3	1.1495	1.989	18.4415	1.217	267	11.025	1.19	2.148	17.721	1.414	285.375	10.769	1	2	1	1	1	3
37155	426	571	1	49	3	5	2	11	11	5	85693.88666	88900.98856	1	45	2	1	1	0.26	NA	0.22	NA	2	NA	1	2	0	1	2137.5	498.5	1.695	3.4305	18.5205	1.606	286.5	16.845	1.595	3.109	17.721	1.414	285.375	10.769	2	3	1	1	1	3
37164	154	189	1	52	3	4	1	1	1	0.42	35168.53578	36042.00726	1	46	2	1	1	0.45	NA	0.38	NA	1	3	2	2	0	1	2385	171.5	1.7225	2.107	29.205	2.623	429	3.35	1.595	2.148	35.019	2.923	387	3.329	2	2	3	3	2	1
37174	262	154	2	63	4	3	2	11	11	4.97	12128.37201	12841.02244	1	49	2	1	1	0.18	NA	0.22	NA	2	NA	1	2	0	2	1551	208	1.435	1.9455	24.0325	1.456	327.5	1.99	1.595	2.148	23.999	1.414	285.375	1.726	2	2	2	1	1	0
37179	5	2	1	81	3	3	1	6	6	2.17	20926.03518	21709.6568	2	44	2	1	1	0.34	NA	0.32	NA	1	3	2	2	0	1	1977	3.5	1.9135	2.7715	25.2435	2.276	515	9.89	2.261	3.109	23.999	1.937	582.875	10.769	3	3	2	2	3	3
37188	36	50	1	78	4	3	1	3	3	1.38	14936.71649	14666.36684	1	49	2	1	1	0.36	NA	0.39	NA	2	NA	1	2	0	1	2106	43	1.6655	2.0645	21.9245	1.98	390.5	6.92	1.595	2.148	23.999	1.937	387	5.556	2	2	2	2	2	2
37196	15	11	2	50	1	2	2	11	11	5	21707.38486	22334.04413	1	56	2	1	1	0.54	NA	0.55	NA	2	NA	1	2	0	1	1788.5	13	1.813	1.8525	42.642	2.3015	503.5	5.94	1.595	1.602	35.019	2.923	582.875	5.556	2	1	3	3	3	2
37208	10	100	2	70	3	4	2	8	8	3.41	62389.49397	62964.65964	2	47	2	4	1	0.57	0.5	0.64	0.7	2	NA	1	2	1	1	1666.5	55	1.89	2.2785	23.7995	2.117	485	5.245	2.261	2.148	23.999	1.937	582.875	5.556	3	2	2	2	3	2
37210	75	267	2	72	3	3	1	3	3	1.15	39382.09738	45549.63691	1	47	1	1	2	0.26	NA	NA	NA	1	3	2	1	0	2	1824	171	1.3465	2.0395	16.94	1.4265	245	4.385	1.19	2.148	17.721	1.414	285.375	5.556	1	2	1	1	1	2
37212	435	249	1	47	3	3	2	11	11	5	92482.46431	95943.62937	1	54	2	1	1	0.39	NA	0.38	NA	2	NA	1	2	0	1	2276.5	342	1.7395	2.948	32.98	2.4995	426	8.785	1.595	3.109	35.019	2.923	387	10.769	2	3	3	3	2	3
37218	50	2	2	80	3	2	1	3	3	1.22	34693.0376	36954.91278	2	47	2	1	1	0.29	NA	0.33	NA	2	NA	1	2	0	2	963.5	26	0.8745	1.341	7.691	1.084	313.5	1.94	0.793	1.602	11.772	0.92	285.375	1.726	0	1	0	0	1	0
37225	503	368	2	82	3	4	2	7	7	3.03	30217.1497	37715.68988	2	46	2	1	1	0.44	NA	0.51	NA	1	3	2	2	0	2	1413	435.5	1.8095	2.559	22.897	1.795	531.5	7.655	1.595	3.109	23.999	1.937	582.875	10.769	2	3	2	2	3	3
37236	21	1	2	78	2	1	1	12	12	NA	42264.71758	41718.17907	2	52	2	0	0	NA	NA	NA	NA	2	NA	1	2	0	2	1320.5	11	0.774	1.088	9.2315	0.748	202	1.365	0.793	1.055	11.772	0.92	187.5	1.726	0	0	0	0	0	0
37241	128	364	2	57	3	5	2	11	11	5	85605.55089	87518.87206	2	46	2	1	1	0.62	0.7	0.59	0.7	2	NA	1	2	1	2	1768	246	1.191	1.73	21.533	1.7565	351	2.885	1.19	1.602	23.999	1.937	387	3.329	1	1	2	2	2	1
37243	284	241	1	64	3	3	2	11	11	5	63955.30721	68158.07718	2	48	2	1	2	0.55	0.7	0.63	0.5	1	3	2	2	0	1	3243.5	262.5	2.0345	3.773	27.3115	4.8475	733	21.205	2.261	3.109	23.999	2.923	582.875	10.769	3	3	2	3	3	3
37248	568	183	1	67	4	5	2	11	11	5	9588.813507	9822.593374	2	50	2	1	1	0.73	0.8	0.64	0.7	1	3	2	2	1	1	3227.5	375.5	2.2325	2.832	41.3015	2.8295	560	3.28	2.261	3.109	35.019	2.923	582.875	3.329	3	3	3	3	3	1
37252	201	202	1	78	3	1	1	6	6	1.89	43718.50637	44231.16725	2	46	2	1	1	0.37	NA	0.32	NA	1	3	2	2	0	1	2341	201.5	1.8625	2.7965	27.5545	1.713	393.5	7.015	2.261	3.109	23.999	1.937	387	5.556	3	3	2	2	2	2
37256	5	9	1	53	1	4	1	2	2	0.82	20256.87849	21063.3225	1	58	2	2	1	0.45	NA	0.52	NA	1	3	2	2	0	2	1861	7	1.72	2.1125	24.324	2.26	441	7.095	1.595	2.148	23.999	1.937	387	5.556	2	2	2	2	2	2
37267	57	4	1	61	3	5	1	12	12	NA	60277.85735	64222.54453	2	44	2	2	2	0.3	NA	0.25	NA	1	3	2	1	0	1	1983	30.5	1.767	2.207	24.418	2.291	584	9.19	1.595	2.148	23.999	2.923	582.875	10.769	2	2	2	3	3	3
37270	200	200	1	85	3	1	2	7	3	1.15	23224.06965	25515.25938	1	53	2	4	1	0.24	NA	0.23	NA	1	3	2	1	0	3	1358	200	1.946	2.411	16.788	1.937	329	7.96	2.261	2.148	17.721	1.937	285.375	10.769	3	2	1	2	1	3
37275	298	344	1	61	4	5	2	11	9	5	9270.147043	10123.40403	1	55	2	1	1	0.51	NA	0.44	NA	1	3	2	2	0	1	2726.5	321	1.4215	2.041	25.9335	2.329	420	6.715	1.595	2.148	23.999	2.923	387	5.556	2	2	2	3	2	2
37276	51	2	2	40	3	3	1	12	1	0	93565.19661	95962.66251	2	50	2	1	2	0.53	NA	0.46	NA	1	1	3	2	0	1	1769	26.5	0.6855	0.8875	16.2995	1.2135	167	2.745	0.793	1.055	17.721	1.414	187.5	3.329	0	0	1	1	0	1
37278	350	201	1	77	3	1	2	8	8	3.79	41470.82617	41194.5917	2	48	1	1	1	0.31	NA	0.28	NA	1	3	2	2	0	1	1830	275.5	2.3165	2.8785	28.966	2.676	787.5	10.365	2.261	3.109	35.019	2.923	582.875	10.769	3	3	3	3	3	3
37279	49	92	2	43	3	4	1	5	5	1.36	51022.68318	51748.66167	2	53	1	4	2	0.28	NA	0.31	NA	1	1	3	2	0	2	1448.5	70.5	0.8115	2.047	11.8405	1.346	266	7.195	0.793	2.148	11.772	1.414	285.375	5.556	0	2	0	1	1	2
37283	53	7	1	40	1	2	1	6	6	1.57	15213.9009	15320.93528	1	58	2	1	1	0.46	NA	0.37	NA	1	1	3	2	0	1	2444	30	1.7615	1.5815	27.728	2.133	448.5	3.995	1.595	1.602	23.999	1.937	387	3.329	2	1	2	2	2	1
37286	237	50	1	44	2	1	2	11	6	0.8	27970.74297	27902.03008	1	51	2	1	4	0.23	NA	0.22	NA	1	3	2	2	0	2	989	143.5	0.734	1.0245	7.752	0.7695	267	1.38	0.793	1.055	11.772	0.92	285.375	1.726	0	0	0	0	1	0
37293	29	2	2	72	4	3	1	6	6	2.34	15506.79494	16245.49348	1	51	2	1	2	0.38	NA	0.52	NA	2	NA	1	2	1	2	1661	15.5	1.7645	1.718	19.232	2.029	391	5.58	1.595	1.602	17.721	1.937	387	5.556	2	1	1	2	2	2
37296	0	0	2	46	4	2	1	3	3	0.53	20233.12335	20436.7254	1	51	2	1	1	0.33	NA	0.4	NA	2	NA	1	2	0	2	1967	0	1.6065	2.2675	21.9815	2.16	480.5	3.57	1.595	2.148	23.999	1.937	582.875	3.329	2	2	2	2	3	1
37301	183	170	2	53	3	4	1	6	6	2.27	100792.6546	102437.1276	2	46	2	1	1	0.25	NA	0.29	NA	1	3	2	2	0	1	1397.5	176.5	0.7975	1.886	13.638	1.0755	229.5	5.28	0.793	2.148	11.772	0.92	187.5	5.556	0	2	0	0	0	2
37303	106	106	1	66	4	2	1	3	3	1.18	9714.123141	9950.958117	2	49	2	4	4	0.22	NA	0.22	NA	1	2	3	2	0	1	2578	106	1.146	1.461	44.534	2.881	203	1.85	1.19	1.602	35.019	2.923	187.5	1.726	1	1	3	3	0	0
37304	9	2	1	82	3	1	1	4	4	1.27	12867.49688	13106.73471	2	53	2	2	2	NA	NA	0.42	NA	2	NA	1	2	0	1	1417.5	5.5	1.7295	2.765	20.3695	2.1435	464	8.615	1.595	3.109	17.721	1.937	582.875	10.769	2	3	1	2	3	3
37305	69	102	2	40	4	5	2	11	11	4.8	22048.73049	22309.46841	2	56	2	0	0	NA	NA	NA	NA	1	3	2	2	0	2	2528	85.5	1.7085	1.98	28.644	3.061	408	3.855	1.595	2.148	35.019	2.923	387	3.329	2	2	3	3	2	1
37311	108	265	1	62	3	3	2	8	8	3.98	63955.30721	67382.46849	2	48	1	1	1	0.54	NA	0.48	NA	2	NA	1	2	0	2	1401.5	186.5	1.579	1.9865	18.611	2.0345	583.5	7.775	1.595	2.148	17.721	1.937	582.875	10.769	2	2	1	2	3	3
37312	343	231	1	76	3	4	2	8	8	3.41	41470.82617	43926.9464	2	48	2	1	1	0.48	NA	0.34	NA	1	3	2	2	0	1	1136.5	287	0.955	2.0405	8.8445	1.207	267.5	3.32	0.793	2.148	11.772	1.414	285.375	3.329	0	2	0	1	1	1
37324	0	0	2	79	3	4	2	8	8	3.98	42824.02906	49530.60159	2	52	2	0	0	NA	NA	NA	NA	2	NA	1	2	0	3	1639	0	1.238	2.114	15.424	1.072	243	5.24	1.19	2.148	17.721	0.92	285.375	5.556	1	2	1	0	1	2
37326	199	178	2	41	3	5	2	11	11	4.87	151857.7993	156152.1807	1	57	2	1	1	0.4	NA	0.38	NA	1	1	3	2	0	1	1771.5	188.5	0.9695	1.6895	26.719	1.78	263	3.21	0.793	1.602	23.999	1.937	285.375	3.329	0	1	2	2	1	1
37327	257	213	1	79	3	5	2	11	11	5	32961.50992	35315.5389	2	52	2	1	1	0.55	NA	0.43	NA	2	NA	1	2	0	1	1958.5	235	1.8855	2.182	27.7455	2.322	393.5	5.905	2.261	2.148	23.999	2.923	387	5.556	3	2	2	3	2	2
37329	259	303	2	69	3	2	1	5	3	1.42	37501.6836	38115.25852	2	49	2	1	1	0.42	NA	0.41	NA	1	1	3	2	0	2	1976	281	2.3355	1.8585	28.5805	2.047	477	2.135	2.261	1.602	35.019	1.937	582.875	1.726	3	1	3	2	3	0
37330	160	203	2	68	3	4	1	6	6	2.34	73075.40334	77058.53626	1	50	2	1	1	0.56	0.6	0.38	0.3	1	3	2	2	0	1	1808.5	181.5	1.567	2.4595	22.4105	2.235	553.5	9.47	1.595	2.148	23.999	1.937	582.875	10.769	2	2	2	2	3	3
37332	243	379	2	46	3	2	2	8	8	3.9	96420.09128	100625.4443	1	47	2	2	1	0.58	NA	0.49	NA	1	1	3	2	0	1	2555	311	1.769	2.394	36.6955	2.85	369	2.515	1.595	2.148	35.019	2.923	387	3.329	2	2	3	3	2	1
37338	0	1	1	71	3	3	2	9	9	5	42012.15351	49014.1985	2	54	2	1	1	0.48	NA	0.49	NA	1	3	2	2	0	1	2548.5	0.5	1.2015	1.9765	40.0225	3.3895	497.5	5.465	1.19	2.148	35.019	2.923	582.875	5.556	1	2	3	3	3	2
37339	309	233	1	40	1	2	2	10	10	3.5	19361.65138	19974.87432	2	57	2	1	1	0.46	NA	0.38	NA	1	3	2	2	0	1	1882.5	271	1.476	2.2295	19.6665	1.5385	253	5.365	1.595	2.148	17.721	1.414	285.375	5.556	2	2	1	1	1	2
37350	646	438	2	60	3	4	1	5	5	1.56	46960.27575	46439.69524	1	49	2	1	1	0.52	NA	0.41	NA	1	3	2	1	0	1	1016.5	542	1.467	2.1855	17.0485	1.2555	190	2.375	1.595	2.148	17.721	1.414	187.5	1.726	2	2	1	1	0	0
37352	25	19	2	51	3	3	2	11	11	4.75	71340.03092	72691.69554	2	46	2	1	1	0.26	NA	0.37	NA	1	1	3	2	0	1	2021	22	1.913	3.075	21.07	1.2775	457.5	7.4	2.261	3.109	23.999	1.414	387	10.769	3	3	2	1	2	3
37353	108	31	1	45	1	1	1	5	5	0.86	24368.21112	26377.00369	2	55	2	0	0	NA	NA	NA	NA	2	NA	1	2	0	1	2513.5	69.5	2.388	2.289	29.2725	2.5095	409	4.1	2.261	2.148	35.019	2.923	387	3.329	3	2	3	3	2	1
37355	142	142	1	48	5	3	2	8	8	3.71	104643.8183	108279.7714	1	45	2	1	1	0.21	NA	0.25	NA	1	2	3	2	0	1	1820	142	1.444	1.772	17.944	1.563	474	10.15	1.595	1.602	17.721	1.414	582.875	10.769	2	1	1	1	3	3
37361	0	0	2	66	5	5	2	11	11	5	52282.71233	55132.49465	1	51	2	1	2	0.65	0.6	0.35	2	2	NA	1	2	1	2	1417	0	1.2245	1.158	19.086	1.334	334	4.12	1.19	1.055	17.721	1.414	285.375	3.329	1	0	1	1	1	1
37362	0	0	2	81	3	4	1	2	2	0.73	30304.45868	37824.66503	1	47	2	0	0	NA	NA	NA	NA	2	NA	1	1	0	2	1496.5	0	1.342	2.103	21.6865	2.127	246.5	7.025	1.19	2.148	23.999	1.937	285.375	5.556	1	2	2	2	1	2
37367	7	14	1	54	3	5	1	5	5	1.05	85041.72327	87379.53555	2	48	2	4	4	0.23	NA	0.29	NA	1	3	2	2	0	1	2287	10.5	1.078	1.3475	24.858	2.261	301	8.16	1.19	1.602	23.999	1.937	285.375	10.769	1	1	2	2	1	3
37369	35	80	1	70	4	4	2	10	10	5	9547.703341	9994.129567	1	51	2	1	1	0.61	0.6	0.58	0.6	1	3	2	2	1	2	1676.5	57.5	0.5755	1.12	10.5405	0.6955	165.5	3.51	0.793	1.055	11.772	0.92	187.5	3.329	0	0	0	0	0	1
37373	201	154	2	77	3	3	1	6	6	2.27	47859.07152	55483.1472	2	53	1	2	2	0.26	NA	0.22	NA	2	NA	1	1	0	2	1832	177.5	1.2785	2.01	12.195	1.242	250	2.675	1.19	2.148	11.772	1.414	285.375	3.329	1	2	0	1	1	1
37377	18	11	2	43	4	5	2	11	11	5	20233.12335	20472.39075	1	51	2	1	1	0.25	NA	0.27	NA	2	NA	1	2	0	2	1971.5	14.5	0.614	0.935	12.886	1.576	129	3.66	0.793	1.055	11.772	1.414	187.5	3.329	0	0	0	1	0	1
37378	229	29	1	65	3	5	2	11	11	5	79633.26888	78681.75885	1	49	2	1	1	0.46	NA	0.55	NA	1	3	2	2	1	1	2148.5	129	1.222	1.6355	17.694	1.609	214	6.055	1.19	1.602	17.721	1.414	187.5	5.556	1	1	1	1	0	2
37382	30	0	1	58	4	4	1	4	4	0.93	20691.51434	21360.74219	2	58	1	1	1	0.52	0.6	0.6	0.7	2	NA	1	2	0	1	2373	15	1.7805	1.4565	22.8805	2.108	479	5.71	1.595	1.602	23.999	1.937	582.875	5.556	2	1	2	2	3	2
37385	414	757	1	46	1	3	1	2	2	0.75	21427.89832	21578.65003	1	46	1	1	1	0.45	NA	0.57	NA	1	1	3	2	0	1	2892	585.5	3.2435	4.7585	47.1755	3.357	790.5	12.34	2.261	3.109	35.019	2.923	582.875	10.769	3	3	3	3	3	3
37386	83	219	1	61	1	3	2	10	10	4.92	10045.79181	9455.851516	2	53	2	1	1	0.59	NA	0.51	NA	1	3	2	2	0	1	1425	151	1.489	1.5145	13.9035	1.6015	309	1.615	1.595	1.602	11.772	1.414	285.375	1.726	2	1	0	1	1	0
37387	426	426	2	46	3	5	2	11	11	5	90393.99848	93260.73394	1	45	2	1	1	0.41	NA	0.4	NA	1	1	3	2	0	1	1323	426	1.196	1.758	23.1	1.98	282	3.04	1.19	1.602	23.999	1.937	285.375	3.329	1	1	2	2	1	1
37388	396	6	1	73	3	5	2	8	8	3.79	40704.4636	41181.7806	2	50	1	1	1	0.32	NA	0.38	NA	1	3	2	2	0	1	1814.5	201	0.811	1.4835	12.239	1.0925	276	1.555	0.793	1.602	11.772	0.92	285.375	1.726	0	1	0	0	1	0
37389	361	317	1	71	3	2	1	5	5	0.69	17082.22895	16968.44534	1	53	2	1	1	0.29	NA	0.19	NA	1	1	3	2	0	1	1756	339	1.152	2.4375	10.089	0.6235	233	4.12	1.19	2.148	11.772	0.92	187.5	3.329	1	2	0	0	0	1
37394	305	246	2	68	3	2	1	6	6	2.55	66182.6286	70884.11398	2	49	2	1	1	0.29	NA	0.32	NA	2	NA	1	2	0	2	891	275.5	0.838	1.539	10.9545	0.908	273	1.95	0.793	1.602	11.772	0.92	285.375	1.726	0	1	0	0	1	0
37400	0	0	2	42	3	5	2	11	11	4.01	76835.75946	79008.59522	1	44	2	1	4	0.52	NA	0.45	NA	2	NA	1	2	0	2	2042	0	2.363	2.6855	29.3975	2.069	607.5	8.02	2.261	3.109	35.019	1.937	582.875	10.769	3	3	3	2	3	3
37402	143	71	2	62	1	1	1	12	12	NA	5328.671462	4638.79676	1	58	2	1	1	0.42	NA	0.53	NA	1	3	2	2	0	2	1372	107	3.4895	3.953	28.809	2.4645	481	7.83	2.261	3.109	35.019	2.923	582.875	10.769	3	3	3	3	3	3
37407	142	187	1	55	3	5	2	10	10	5	39994.32385	41231.04277	2	55	2	1	1	0.33	NA	0.31	NA	1	2	3	2	0	1	1530.5	164.5	1.0675	1.3025	11.2465	0.934	310	0.685	1.19	1.055	11.772	0.92	285.375	1.726	1	0	0	0	1	0
37412	121	84	2	85	3	2	1	13	13	NA	30046.33999	32005.26533	2	49	2	1	2	0.47	NA	NA	NA	2	NA	1	1	0	2	1481.5	102.5	1.1325	1.2935	17.708	1.265	230.5	1.8	1.19	1.055	17.721	1.414	187.5	1.726	1	0	1	1	0	0
37413	190	67	2	62	1	4	1	5	5	1.23	11379.9603	9409.032694	2	55	2	1	1	0.61	0.5	0.5	0.6	2	NA	1	2	0	1	1743.5	128.5	1.3745	1.9275	11.3345	1.197	309.5	3.85	1.19	2.148	11.772	1.414	285.375	3.329	1	2	0	1	1	1
37419	10	6	1	65	4	3	1	6	6	2.05	9588.813507	9822.593374	2	50	2	1	1	0.42	NA	0.58	NA	1	3	2	2	0	1	1754	8	1.233	2.125	20.7575	1.5425	203	5.39	1.19	2.148	23.999	1.414	187.5	5.556	1	2	2	1	0	2
37424	258	397	2	40	3	4	2	11	11	3.88	110383.2901	111953.8835	2	47	2	1	1	0.51	NA	0.54	NA	2	NA	1	2	0	1	1521.5	327.5	0.8625	1.538	15.646	1.582	335	3.935	0.793	1.602	17.721	1.414	285.375	3.329	0	1	1	1	1	1
37426	816	44	2	43	5	4	1	3	3	1.26	39437.58096	40448.109	1	46	2	1	1	0.34	NA	0.38	NA	1	1	3	2	0	1	1784	430	0.4205	1.5255	23.018	1.6485	111	8.555	0.793	1.602	23.999	1.414	187.5	10.769	0	1	2	1	0	3
37429	74	2	2	57	5	4	2	11	11	5	76398.42315	77644.89434	2	44	2	4	1	0.45	NA	0.45	NA	2	NA	1	2	0	1	949.5	38	0.5865	1.1665	15.0145	1.0265	148.5	2.695	0.793	1.055	17.721	0.92	187.5	3.329	0	0	1	0	0	1
37432	1	0	2	71	3	3	1	99	99	NA	55138.79602	63773.95583	1	54	2	1	1	0.37	NA	0.46	NA	2	NA	1	1	0	2	1379.5	0.5	0.676	1.204	8.5905	0.7275	181.5	3.41	0.793	1.055	11.772	0.92	187.5	3.329	0	0	0	0	0	1
37436	232	232	1	77	3	2	1	5	5	1.52	18910.38174	22062.12076	2	47	1	4	3	NA	NA	NA	NA	2	NA	1	1	1	1	2114	232	1.9115	3.663	34.53	3.5075	310.5	7.1	2.261	3.109	35.019	2.923	285.375	5.556	3	3	3	3	1	2
37440	1147	947	1	53	3	3	1	3	3	1.12	33083.30469	33904.98584	2	46	2	1	1	0.51	NA	0.4	NA	1	1	3	2	0	1	1969.5	1047	1.3535	3.853	17.7735	1.123	294	3.985	1.19	3.109	17.721	0.92	285.375	3.329	1	3	1	0	1	1
37442	0	0	2	55	4	5	2	11	11	5	19017.55422	19365.84957	2	45	2	1	1	0.53	NA	0.46	NA	1	3	2	2	0	2	1231.5	0	1.0995	1.141	17.08	2.212	261.5	2.72	1.19	1.055	17.721	1.937	285.375	3.329	1	0	1	2	1	1
37444	189	99	2	71	3	5	1	12	12	NA	50781.36044	51249.51131	2	44	2	1	1	0.51	0.5	0.45	0.6	1	3	2	2	0	1	2263.5	144	1.7205	2.3945	23.567	2.8205	746	7.34	1.595	2.148	23.999	2.923	582.875	10.769	2	2	2	3	3	3
37453	43	73	2	45	1	1	1	99	99	NA	19915.67058	21498.83615	1	58	1	0	0	NA	NA	NA	NA	1	3	2	2	0	1	2241.5	58	1.887	2.144	15.568	1.323	466.5	5.51	2.261	2.148	17.721	1.414	582.875	5.556	3	2	1	1	3	2
37454	71	79	1	42	2	4	1	6	6	1.5	22617.28042	23463.7343	2	45	2	1	1	0.43	NA	0.25	NA	2	NA	1	2	0	1	2025	75	1.052	1.1175	22.89	1.7875	414	3.175	1.19	1.055	23.999	1.937	387	3.329	1	0	2	2	2	1
37456	58	0	2	52	4	3	2	7	7	2.49	27793.82772	28122.50447	1	52	2	0	0	NA	NA	NA	NA	2	NA	1	2	0	1	1077	29	0.76	0.744	10.648	0.8035	166.5	2.165	0.793	1.055	11.772	0.92	187.5	1.726	0	0	0	0	0	0
37457	8	75	2	72	3	5	1	6	6	2.55	50781.36044	52336.41995	2	50	2	1	1	0.38	NA	0.42	NA	1	1	3	2	0	1	1672	41.5	1.8325	2.388	26.7595	2.127	436.5	14.18	1.595	2.148	23.999	1.937	387	10.769	2	2	2	2	2	3
37458	247	87	2	63	3	3	2	11	11	5	62731.71317	62036.2976	2	44	2	1	1	0.49	NA	0.48	NA	1	3	2	2	0	2	1720.5	167	0.851	1.278	11.984	1.1245	227	2.355	0.793	1.055	11.772	0.92	187.5	1.726	0	0	0	0	0	0
37460	7	72	2	79	1	3	1	4	4	1.53	6781.421795	8951.501757	2	57	2	1	1	0.57	NA	0.56	NA	1	1	3	1	0	1	2090	39.5	1.131	1.247	17.313	1.3035	221	3.06	1.19	1.055	17.721	1.414	187.5	3.329	1	0	1	1	0	1
37465	34	0	1	61	1	1	1	6	6	2.34	8548.674576	8839.085822	1	53	2	0	0	NA	NA	NA	NA	2	NA	1	2	0	2	1016	17	1.2885	0.772	12.1925	0.777	230	1.705	1.19	1.055	11.772	0.92	187.5	1.726	1	0	0	0	0	0
37467	51	43	2	46	1	1	1	4	4	0.56	16648.972	17868.55204	2	49	1	1	1	0.44	NA	0.5	NA	2	NA	1	2	0	1	1935	47	1.8895	1.4345	22.157	1.723	417.5	1.78	2.261	1.602	23.999	1.937	387	1.726	3	1	2	2	2	0
37469	284	253	1	41	1	5	2	11	11	5	19018.43919	19775.57986	2	54	2	1	1	0.54	NA	0.47	NA	2	NA	1	2	0	1	2785	268.5	2.3925	2.321	34.122	1.9505	606	29.91	2.261	2.148	35.019	1.937	582.875	10.769	3	2	3	2	3	3
37478	74	58	1	66	2	5	2	11	11	5	50237.58664	49637.31532	1	51	2	3	3	0.42	NA	0.47	NA	1	3	2	2	0	1	2782.5	66	3.166	3.748	44.362	4.455	804	18.81	2.261	3.109	35.019	2.923	582.875	10.769	3	3	3	3	3	3
37480	101	3	2	50	4	5	2	9	9	5	19017.55422	19365.84957	2	45	2	1	1	0.32	NA	0.3	NA	2	NA	1	2	0	2	1380.5	52	1.0025	1.2985	15.2845	0.856	227.5	2.32	0.793	1.055	17.721	0.92	187.5	1.726	0	0	1	0	0	0
37484	0	97	2	53	4	3	2	11	11	5	23486.64378	23764.3858	2	52	2	4	4	0.54	NA	0.58	NA	2	NA	1	2	0	1	2213	48.5	0.9425	1.463	26.813	1.9225	328	5.775	0.793	1.602	23.999	1.937	285.375	5.556	0	1	2	2	1	2
37485	470	208	1	49	3	5	2	11	11	5	99218.01162	102931.2552	1	50	2	1	1	0.29	NA	0.29	NA	1	3	2	2	0	1	3143.5	339	3.7175	4.404	48.325	3.868	934	10.33	2.261	3.109	35.019	2.923	582.875	10.769	3	3	3	3	3	3
37488	11	12	1	48	3	2	1	2	2	0.92	43197.66275	43091.54342	2	48	1	1	1	0.38	NA	0.36	NA	1	3	2	2	0	2	1628.5	11.5	3.9085	3.902	49.12	4.731	883.5	17.81	2.261	3.109	35.019	2.923	582.875	10.769	3	3	3	3	3	3
37492	101	1	1	75	4	1	1	4	4	1.48	11383.04056	11177.01127	1	55	1	2	2	0.53	0.7	0.64	0.7	2	NA	1	1	1	1	978.5	51	0.5145	0.7895	12.971	0.914	142	3.1	0.793	1.055	11.772	0.92	187.5	3.329	0	0	0	0	0	1
37494	0	0	1	62	3	3	2	9	9	3.73	51549.56345	50933.61578	1	44	1	1	1	NA	NA	NA	NA	1	1	3	2	0	1	1074	0	1.056	1.082	17.388	1.203	164.5	2.705	1.19	1.055	17.721	1.414	187.5	3.329	1	0	1	1	0	1
37497	210	411	2	62	3	4	1	2	2	0.83	42264.98463	45065.21084	1	46	2	1	1	0.38	NA	0.43	NA	1	2	3	2	0	1	468	310.5	0.582	1.5735	10.69	0.8	193	14.835	0.793	1.602	11.772	0.92	187.5	10.769	0	1	0	0	0	3
37498	29	29	2	85	4	1	1	2	2	0.8	17464.11408	18801.4037	2	51	2	0	0	NA	NA	NA	NA	2	NA	1	2	0	2	1373	29	1.317	1.908	23.445	2.351	282	8.29	1.19	2.148	23.999	2.923	285.375	10.769	1	2	2	3	1	3
37503	458	258	1	47	3	3	1	3	3	0.81	35546.33441	36876.65937	1	47	2	1	1	0.15	NA	0.26	NA	1	3	2	2	0	1	2110.5	358	1.971	2.616	27.771	2.649	594.5	10.555	2.261	3.109	23.999	2.923	582.875	10.769	3	3	2	3	3	3
37510	189	378	1	73	3	5	2	8	8	5	32961.50992	35315.5389	2	52	2	4	4	0.41	NA	0.38	NA	2	NA	1	2	1	1	1913	283.5	2.028	3.8065	27.8775	2.7145	434.5	12.765	2.261	3.109	23.999	2.923	387	10.769	3	3	2	3	2	3
37515	252	147	2	67	4	4	1	6	6	2.57	18973.99279	18844.17692	1	49	1	0	0	NA	NA	NA	NA	1	3	2	2	0	2	1960.5	199.5	1.308	2.628	14.26	1.1985	266.5	5.33	1.19	3.109	11.772	1.414	285.375	5.556	1	3	0	1	1	2
37518	1	0	2	63	3	5	2	7	7	3.03	70166.29739	70945.574	2	46	2	1	1	0.54	NA	0.58	NA	2	NA	1	2	0	2	827.5	0.5	0.6815	1.3305	11.1805	1.284	223	4.58	0.793	1.055	11.772	1.414	187.5	5.556	0	0	0	1	0	2
37520	127	95	1	66	3	5	2	11	11	5	51549.56345	50933.61578	1	44	2	1	1	0.59	NA	0.39	NA	1	3	2	2	0	1	1885	111	1.705	2.2165	25.832	2.2175	587	13.945	1.595	2.148	23.999	1.937	582.875	10.769	2	2	2	2	3	3
37521	29	88	1	52	4	3	2	11	11	5	25524.81409	25584.42697	2	50	2	1	1	0.34	NA	0.45	NA	1	3	2	2	0	1	2015	58.5	1.081	1.611	27.1655	1.6215	239	2.89	1.19	1.602	23.999	1.414	187.5	3.329	1	1	2	1	0	1
37522	201	239	2	66	3	3	2	7	7	2.23	66182.6286	65448.95774	2	49	2	1	1	0.29	NA	0.37	NA	2	NA	1	2	0	1	1474	220	1.663	2.2765	22.769	1.824	577	7.31	1.595	2.148	23.999	1.937	582.875	10.769	2	2	2	2	3	3
37523	165	41	1	61	4	3	1	3	3	0.72	8756.927856	9407.180544	2	51	2	1	2	0.36	NA	0.45	NA	1	3	2	2	1	1	3203	103	3.113	2.9855	38.4375	2.8705	401.5	12.115	2.261	3.109	35.019	2.923	387	10.769	3	3	3	3	2	3
37524	138	138	1	84	3	1	1	4	4	1.17	13034.49008	13276.83273	1	49	1	4	4	0.24	NA	0.22	NA	1	3	2	1	0	2	2036	138	1.507	2.004	21.897	2.303	366	6.61	1.595	2.148	23.999	2.923	387	5.556	2	2	2	3	2	2
37526	156	167	1	48	3	5	2	11	11	3.88	85752.4089	88961.70099	1	55	2	1	1	0.33	NA	0.47	NA	1	3	2	2	0	1	2893.5	161.5	2.117	2.27	30.815	2.432	532.5	5.94	2.261	2.148	35.019	2.923	582.875	5.556	3	2	3	3	3	2
37527	364	267	1	85	3	4	1	12	12	NA	28295.53027	31087.04912	2	55	2	1	1	0.43	NA	0.52	NA	2	NA	1	2	0	1	2270.5	315.5	1.498	3.1425	16.606	1.439	483	6.305	1.595	3.109	17.721	1.414	582.875	5.556	2	3	1	1	3	2
37528	102	97	2	41	3	4	2	11	11	4.26	106827.4882	108347.4878	1	46	2	1	4	0.56	NA	0.44	NA	2	NA	1	2	0	1	1441.5	99.5	1.1825	1.103	17.0545	1.0125	265.5	3.7	1.19	1.055	17.721	0.92	285.375	3.329	1	0	1	0	1	1
37531	332	962	1	41	3	4	1	6	2	0.3	95268.17767	97483.13435	2	46	2	1	1	0.45	NA	0.37	NA	1	3	2	2	0	1	2177	647	1.0445	2.367	29.76	2.099	451	7.815	1.19	2.148	35.019	1.937	387	10.769	1	2	3	2	2	3
37532	129	130	2	44	3	5	2	8	8	4.7	99712.03434	102874.2799	1	53	2	1	1	0.24	NA	0.26	NA	2	NA	1	2	0	2	2024.5	129.5	1.1035	1.8825	16.3595	1.414	475	7.315	1.19	2.148	17.721	1.414	582.875	10.769	1	2	1	1	3	3
37533	882	936	1	42	3	2	1	6	3	1.46	35546.33441	37426.64456	1	47	2	1	1	0.21	NA	0.41	NA	1	1	3	2	0	1	3196	909	0.6815	2.4805	25.892	1.901	318	1.255	0.793	2.148	23.999	1.937	285.375	1.726	0	2	2	2	1	0
37540	0	0	2	70	4	2	1	6	6	1.7	22497.47928	22474.92811	1	56	2	1	1	0.45	NA	0.38	NA	1	3	2	2	0	1	1711	0	0.871	1.836	17.408	1.331	271	2.79	0.793	1.602	17.721	1.414	285.375	3.329	0	1	1	1	1	1
37541	444	379	1	44	3	4	1	13	13	NA	33122.52883	34273.4039	2	44	2	1	1	0.63	0.5	0.55	0.6	1	1	3	2	0	1	2164	411.5	2.307	2.4395	23.745	2.224	340	6.25	2.261	2.148	23.999	1.937	387	5.556	3	2	2	2	2	2
37542	146	73	2	65	3	4	2	7	7	3.57	65328.89009	69657.19335	2	44	2	1	1	0.22	NA	0.34	NA	1	3	2	2	0	1	2012.5	109.5	1.554	2.069	23.4805	2.2655	330.5	4.6	1.595	2.148	23.999	1.937	285.375	5.556	2	2	2	2	1	2
37544	56	50	1	56	2	2	1	6	6	1.29	31742.33045	32614.93283	1	47	2	1	1	0.39	NA	0.47	NA	1	3	2	2	0	2	3201.5	53	2.2565	2.95	25.749	2.1485	574.5	4.535	2.261	3.109	23.999	1.937	582.875	5.556	3	3	2	2	3	2
37545	414	414	1	45	1	5	2	11	11	4.27	24368.21112	25140.00201	2	55	2	1	1	0.45	NA	0.47	NA	2	NA	1	2	0	1	1403	414	5.121	5.505	32.838	3.785	462	8.21	2.261	3.109	35.019	2.923	387	10.769	3	3	3	3	2	3
37551	9	105	1	83	3	5	2	11	11	5	24881.33997	25813.07672	1	46	2	1	1	0.45	NA	0.37	NA	2	NA	1	2	0	1	2999	57	2.5735	2.379	24.2505	2.115	503.5	1.885	2.261	2.148	23.999	1.937	582.875	1.726	3	2	2	2	3	0
37556	175	178	1	58	4	4	1	4	4	1.48	32380.32423	32455.94806	1	49	2	1	2	0.33	NA	0.24	NA	1	3	2	2	0	2	2271	176.5	1.4835	4.6545	30.899	2.1345	571.5	76.88	1.595	3.109	35.019	1.937	582.875	10.769	2	3	3	2	3	3
37558	0	2	1	62	3	5	2	11	11	5	63955.30721	68158.07718	2	48	1	2	2	NA	NA	NA	NA	1	3	2	2	0	1	2101	1	2.2775	2.836	22.155	2.8625	579	7.065	2.261	3.109	23.999	2.923	582.875	5.556	3	3	2	3	3	2
37560	128	96	1	61	3	3	2	8	8	3.51	79633.26888	78681.75885	1	52	2	1	1	0.35	NA	0.3	NA	1	3	2	2	0	1	2246	112	1.852	1.503	15.1725	0.646	330	1.62	1.595	1.602	17.721	0.92	285.375	1.726	2	1	1	0	1	0
37562	144	47	1	84	2	1	1	4	4	1.14	21788.84761	22193.9549	2	49	1	1	4	0.29	NA	0.31	NA	1	3	2	1	0	2	1771	95.5	1.723	1.5985	15.4995	1.6975	408.5	2.5	1.595	1.602	17.721	1.937	387	1.726	2	1	1	2	2	0
37565	0	0	1	45	4	3	2	8	8	3.11	30028.71778	30999.93978	1	56	2	1	1	0.28	NA	0.22	NA	2	NA	1	2	0	1	1884.5	0	1.299	1.284	16.3175	1.432	148.5	3.285	1.19	1.055	17.721	1.414	187.5	3.329	1	0	1	1	0	1
37569	100	2	1	47	2	5	2	11	11	4.91	115169.4604	119479.6885	1	57	1	1	1	0.53	NA	0.49	NA	2	NA	1	2	0	1	2196.5	51	1.222	1.75	34.2965	2	266.5	36.64	1.19	1.602	35.019	1.937	285.375	10.769	1	1	3	2	1	3
37570	0	0	1	53	4	3	1	5	5	2.09	26303.63633	27328.51988	1	47	2	1	1	0.5	0.4	0.54	0.5	1	2	3	2	0	1	2769	0	1.455	1.4755	24.809	1.548	263	2.35	1.595	1.602	23.999	1.414	285.375	1.726	2	1	2	1	1	0
37580	3	91	2	70	3	3	1	4	4	1.88	62215.22325	66047.16709	1	56	2	1	1	0.31	NA	0.27	NA	2	NA	1	2	0	2	1373	47	0.9285	1.2725	16.439	0.9565	258	3.205	0.793	1.055	17.721	0.92	285.375	3.329	0	0	1	0	1	1
37588	1103	918	1	59	3	3	2	10	10	4.92	98473.73276	100919.4984	2	47	1	1	1	0.54	0.4	0.59	0.6	2	NA	1	2	0	1	1532.5	1010.5	1.5395	3.8545	38.7505	3.011	424.5	9.59	1.595	3.109	35.019	2.923	387	10.769	2	3	3	3	2	3
37593	2	3	1	73	4	3	1	5	5	1.74	11928.20968	11712.31301	2	49	2	1	1	0.63	0.6	0.59	0.6	1	3	2	2	0	1	1135.5	2.5	1.5825	1.4215	15.7075	1.6125	416.5	4.745	1.595	1.602	17.721	1.414	387	5.556	2	1	1	1	2	2
37599	42	67	2	48	4	5	2	9	9	3.42	30909.29799	31274.81682	1	53	2	1	4	0.4	NA	0.33	NA	2	NA	1	2	0	1	2078	54.5	2.1185	1.898	25.5645	2.2545	641	8.95	2.261	2.148	23.999	1.937	582.875	10.769	3	2	2	2	3	3
37600	92	0	1	47	4	5	2	11	11	5	19403.95583	20031.54004	2	56	2	1	1	0.49	NA	0.42	NA	2	NA	1	2	0	1	3631.5	46	1.941	2.269	43.977	2.8705	525	17.36	2.261	2.148	35.019	2.923	582.875	10.769	3	2	3	3	3	3
37601	237	244	1	48	1	5	2	11	11	3.98	24368.21112	25140.00201	1	57	2	1	1	0.59	0.6	0.65	0.6	2	NA	1	2	0	1	1912	240.5	1.4035	1.485	14.9315	1.18	240.5	1.585	1.595	1.602	11.772	1.414	187.5	1.726	2	1	0	1	0	0
37604	7	4	2	73	3	1	1	4	4	1.44	56799.66094	60721.05327	2	46	2	4	1	NA	NA	NA	NA	2	NA	1	2	0	2	1197.5	5.5	1.3775	1.8945	17.501	1.724	292.5	9.34	1.19	2.148	17.721	1.937	285.375	10.769	1	2	1	2	1	3
37606	8	2	1	53	3	4	2	11	11	5	89650.90557	91877.54102	2	46	2	1	1	0.32	0.2	0.26	0.2	1	2	3	2	0	1	3796	5	2.1065	2.437	35.3525	3.0025	644	5.06	2.261	2.148	35.019	2.923	582.875	5.556	3	2	3	3	3	2
37608	7	7	2	41	5	5	2	11	11	4	85365.08453	87779.12078	2	51	2	1	1	0.33	NA	0.34	NA	2	NA	1	2	0	2	1269.5	7	1.535	1.7835	16.6685	1.5935	359	3.925	1.595	1.602	17.721	1.414	387	3.329	2	1	1	1	2	1
37615	2	2	1	83	3	5	1	12	12	NA	21053.79286	21946.3231	1	45	2	1	1	0.39	NA	0.32	NA	2	NA	1	2	0	2	1865.5	2	2.0045	2.159	25.8175	2.7205	645.5	10.91	2.261	2.148	23.999	2.923	582.875	10.769	3	2	2	3	3	3
37616	196	29	1	52	3	2	2	8	8	3.9	86017.06196	89699.827	1	47	2	1	1	0.43	NA	0.48	NA	1	1	3	2	0	1	1990.5	112.5	1.0685	1.046	28.612	1.8065	205	2.21	1.19	1.055	35.019	1.937	187.5	1.726	1	0	3	2	0	0
37617	144	157	2	60	4	4	1	6	6	2.29	13659.25539	14226.29732	2	51	2	1	1	0.27	NA	0.36	NA	2	NA	1	2	1	1	1116	150.5	1.0075	1.478	25.383	1.649	246	1.555	0.793	1.602	23.999	1.414	285.375	1.726	0	1	2	1	1	0
37618	162	64	2	64	4	4	1	5	5	1.67	14956.84957	14854.51811	2	50	1	1	1	0.34	NA	0.41	NA	1	1	3	2	0	2	1140	113	0.751	1.0315	18.084	1.0285	188.5	3.15	0.793	1.055	17.721	0.92	187.5	3.329	0	0	1	0	0	1
37628	207	189	1	53	3	3	1	6	6	1.99	80696.21253	82914.56594	1	55	2	1	4	0.22	NA	0.19	NA	1	1	3	2	0	1	2545	198	1.948	2.802	30.296	2.3585	694	4.385	2.261	3.109	35.019	2.923	582.875	5.556	3	3	3	3	3	2
37629	145	386	1	80	3	1	1	5	5	1.7	11035.67039	12121.30403	2	46	2	1	1	0.33	NA	0.29	NA	1	3	2	2	0	1	2721.5	265.5	2.3055	3.2395	34.2115	2.497	389.5	5.425	2.261	3.109	35.019	2.923	387	5.556	3	3	3	3	2	2
37640	202	379	1	45	3	3	2	8	8	2.63	72840.61966	75566.6868	1	44	2	0	0	NA	NA	NA	NA	1	1	3	2	0	3	1764.5	290.5	1.4845	2.05	17.187	0.9265	268	2.83	1.595	2.148	17.721	0.92	285.375	3.329	2	2	1	0	1	1
37646	0	0	1	66	4	3	1	6	6	1.81	10349.66996	10601.99987	2	58	2	1	1	NA	NA	0.58	NA	2	NA	1	2	0	2	2137	0	1.791	1.6735	27.497	2.9635	524	4.905	1.595	1.602	23.999	2.923	582.875	5.556	2	1	2	3	3	2
37648	695	504	1	64	3	3	1	2	2	0.92	30691.37731	30885.98552	2	44	2	1	1	0.48	NA	0.43	NA	1	1	3	2	0	1	3604	599.5	2.1115	3.8405	41.535	3.307	489	13.195	2.261	3.109	35.019	2.923	582.875	10.769	3	3	3	3	3	3
37649	87	0	1	71	4	3	2	7	7	3.33	12646.1932	12417.30127	2	46	2	2	4	0.69	0.7	0.6	0.7	1	3	2	2	1	1	2466	43.5	1.841	2.044	34.377	2.8675	419.5	7.825	1.595	2.148	35.019	2.923	387	10.769	2	2	3	3	2	3
37650	395	297	2	60	3	2	1	6	6	1.89	66182.6286	65448.95774	2	49	2	1	1	0.48	NA	0.42	NA	1	3	2	1	0	2	2042.5	346	1.4685	1.9715	18.013	1.7455	461.5	5.27	1.595	2.148	17.721	1.937	387	5.556	2	2	1	2	2	2
37652	61	2	1	68	4	3	2	11	11	5	12164.19791	12460.76689	1	52	2	1	1	0.45	NA	0.48	NA	1	1	3	2	0	2	1663.5	31.5	1.675	2.7035	29.6595	3.0135	700.5	7.46	1.595	3.109	35.019	2.923	582.875	10.769	2	3	3	3	3	3
37653	52	61	2	82	3	4	2	11	11	5	34989.83098	40185.89718	2	47	1	2	1	0.79	0.9	0.49	0.4	2	NA	1	1	1	2	2106	56.5	1.3895	1.7225	17.701	1.395	200	3.045	1.595	1.602	17.721	1.414	187.5	3.329	2	1	1	1	0	1
37657	143	95	1	75	3	5	2	11	11	5	32961.50992	35315.5389	2	52	2	1	1	0.34	NA	0.35	NA	2	NA	1	2	0	1	1743	119	1.7055	2.1095	20.8165	1.625	289.5	3.205	1.595	2.148	23.999	1.414	285.375	3.329	2	2	2	1	1	1
37659	156	255	2	42	4	4	2	10	10	2.99	18968.29236	19192.60247	2	56	2	0	0	NA	NA	NA	NA	1	1	3	2	0	1	2205	205.5	0.9145	1.919	14.66	1.5405	263	6.43	0.793	2.148	11.772	1.414	285.375	5.556	0	2	0	1	1	2
37665	98	94	2	76	3	5	1	5	5	1.52	53574.87861	52882.08481	2	49	2	1	1	0.33	NA	0.51	NA	1	3	2	2	0	1	1254	96	1.401	1.801	18.494	1.778	628.5	6.1	1.595	1.602	17.721	1.937	582.875	5.556	2	1	1	2	3	2
37667	83	39	1	65	4	5	2	11	11	4.13	7775.480849	8491.163498	1	51	1	1	2	0.54	NA	0.38	NA	1	3	2	2	0	1	3498	61	2.3025	3.8315	36.7955	2.8905	466	20.285	2.261	3.109	35.019	2.923	582.875	10.769	3	3	3	3	3	3
37668	675	362	2	83	3	3	2	9	9	4.91	28653.52833	32826.01174	1	45	2	0	0	0.17	NA	0.15	NA	1	3	2	1	0	1	1455.5	518.5	1.66	3.078	22.022	2.353	577	8.95	1.595	3.109	23.999	2.923	582.875	10.769	2	3	2	3	3	3
37670	150	43	1	78	3	2	1	4	4	1.83	39086.24089	41866.97719	2	44	2	1	1	0.67	0.8	NA	2	1	3	2	1	0	1	2084	96.5	1.9395	2.7705	23.148	1.258	486	6.075	2.261	3.109	23.999	1.414	582.875	5.556	3	3	2	1	3	2
37671	22	42	2	46	4	5	2	11	11	5	28039.9768	28553.51251	1	55	2	1	4	0.39	NA	0.37	NA	1	3	2	2	0	1	2953.5	32	1.845	2.158	29.7945	1.8015	286.5	4.35	1.595	2.148	35.019	1.937	285.375	5.556	2	2	3	2	1	2
37682	208	158	1	74	3	5	1	5	5	2.24	40704.4636	40938.88666	2	50	2	1	1	0.31	NA	0.25	NA	1	3	2	2	0	1	1874	183	1.0075	1.6005	16.1795	1.01	374.5	2.69	0.793	1.602	17.721	0.92	387	3.329	0	1	1	0	2	1
37683	7	0	2	48	4	3	1	2	2	0.84	27793.82772	28302.85536	1	52	1	1	1	0.43	NA	0.33	NA	2	NA	1	2	1	2	829.5	3.5	0.805	0.965	15.698	1.4915	186	1.955	0.793	1.055	17.721	1.414	187.5	1.726	0	0	1	1	0	0
37685	0	86	1	54	3	5	2	11	11	5	76228.66262	78585.83284	2	51	2	1	1	0.36	NA	0.41	NA	1	3	2	2	0	1	2378.5	43	1.518	2.5695	25.1425	2.249	433	4.755	1.595	3.109	23.999	1.937	387	5.556	2	3	2	2	2	2
37687	302	203	1	44	3	5	2	11	11	5	85693.88666	89197.94932	1	45	2	1	1	0.47	NA	0.41	NA	1	3	2	2	0	1	1988	252.5	1.705	2.4	36.2445	3.3695	443	6.215	1.595	2.148	35.019	2.923	387	5.556	2	2	3	3	2	2
37690	252	0	2	58	3	4	1	4	4	1.88	119048.5771	116640.874	1	49	2	4	1	0.45	NA	0.44	NA	1	3	2	2	0	2	2080	126	2.0325	2.577	36.6785	2.902	617	10.52	2.261	3.109	35.019	2.923	582.875	10.769	3	3	3	3	3	3
37697	241	118	2	55	3	3	2	7	7	3.37	107145.5864	108893.71	1	46	2	1	4	0.14	NA	0.24	NA	1	1	3	2	0	1	1614.5	179.5	0.436	0.8925	4.6595	0.3625	114.5	1.395	0.793	1.055	11.772	0.92	187.5	1.726	0	0	0	0	0	0
37700	129	156	1	72	3	3	2	11	11	5	48020.98189	48584.09534	2	47	2	1	1	0.36	NA	0.39	NA	2	NA	1	2	0	2	2433.5	142.5	2.027	2.157	26.991	1.9215	420.5	6.235	2.261	2.148	23.999	1.937	387	5.556	3	2	2	2	2	2
37702	30	20	1	71	3	3	1	6	6	2.03	41946.45272	44942.16395	1	47	2	1	1	0.42	NA	0.46	NA	2	NA	1	2	0	1	1360	25	0.6055	0.5995	11.413	1.101	157	2.165	0.793	1.055	11.772	0.92	187.5	1.726	0	0	0	0	0	0
37708	710	127	1	54	3	3	1	1	1	0	29577.90931	30312.5279	2	44	2	3	3	0.46	NA	0.46	NA	1	1	3	2	0	1	1302	418.5	1.24	1.913	12.704	1.418	150.5	3.895	1.19	2.148	11.772	1.414	187.5	3.329	1	2	0	1	0	1
37710	68	95	2	43	3	5	2	8	8	3.51	76835.75946	79272.51189	1	44	2	1	1	0.22	NA	0.36	NA	2	NA	1	2	0	1	1693.5	81.5	1.0155	1.5865	23.052	1.519	329.5	5.395	1.19	1.602	23.999	1.414	285.375	5.556	1	1	2	1	1	2
37712	2	37	1	70	2	1	1	4	4	0.75	10372.90753	10303.81427	2	45	2	1	1	0.42	NA	0.28	NA	2	NA	1	2	0	1	1118	19.5	0.8455	1.4175	20.2695	1.3875	148	4.31	0.793	1.602	17.721	1.414	187.5	3.329	0	1	1	1	0	1
37714	37	2	2	52	3	5	2	11	11	5	77064.55185	78524.67776	1	44	2	1	1	0.35	NA	0.29	NA	1	3	2	2	0	1	2147	19.5	1.296	2.123	17.7905	2.2405	553	4.775	1.19	2.148	17.721	1.937	582.875	5.556	1	2	1	2	3	2
37715	330	201	1	45	3	2	2	11	11	5	91507.37129	94932.0434	2	57	2	1	1	0.47	NA	0.48	NA	2	NA	1	2	0	1	3554.5	265.5	2.1535	3.658	44.937	3.473	759.5	11.35	2.261	3.109	35.019	2.923	582.875	10.769	3	3	3	3	3	3
37717	327	129	1	61	1	3	1	6	6	1.17	5287.566857	4977.053876	1	55	1	1	1	0.47	NA	0.45	NA	1	3	2	2	0	2	1368	228	2.3925	1.565	18.222	2.041	213.5	1.59	2.261	1.602	17.721	1.937	187.5	1.726	3	1	1	2	0	0
37718	0	0	1	48	3	5	2	11	11	5	104643.8183	108279.7714	2	47	2	1	4	0.3	NA	0.23	NA	1	1	3	2	0	1	1980	0	0.818	1.489	21.735	1.443	272	4.02	0.793	1.602	23.999	1.414	285.375	3.329	0	1	2	1	1	1
37722	202	142	2	84	3	4	1	77	77	NA	38509.29775	48065.57687	2	55	2	1	1	0.45	NA	0.5	NA	2	NA	1	1	0	3	1334	172	1.3265	1.9205	22.032	3.29	746	14.1	1.19	2.148	23.999	2.923	582.875	10.769	1	2	2	3	3	3
37725	220	210	2	71	3	4	2	9	9	4.37	60379.72708	60936.36482	1	46	2	1	1	0.38	NA	0.44	NA	2	NA	1	2	0	2	1933	215	1.0685	1.8915	21.584	2.0595	269	3.985	1.19	2.148	23.999	1.937	285.375	3.329	1	2	2	2	1	1
37727	112	207	1	65	3	5	2	11	11	5	51549.56345	54937.10026	1	44	2	1	1	0.23	NA	0.28	NA	2	NA	1	2	0	1	3289.5	159.5	2.3465	2.348	26.907	2.515	711	3.185	2.261	2.148	23.999	2.923	582.875	3.329	3	2	2	3	3	1
37741	0	0	2	54	4	4	2	7	7	3.66	23817.98146	24254.19381	1	44	1	1	1	0.39	NA	0.39	NA	2	NA	1	2	0	1	1199.5	0	1.0265	1.3865	16.153	1.121	334.5	2.495	1.19	1.602	17.721	0.92	285.375	1.726	1	1	1	0	1	0
37743	280	2	1	63	4	3	2	11	11	5	6287.29208	6865.996591	2	45	2	1	1	0.26	NA	0.33	NA	1	3	2	2	0	2	2262.5	141	2.0205	2.215	21.1035	1.5345	429.5	4.63	2.261	2.148	23.999	1.414	387	5.556	3	2	2	1	2	2
37749	6	4	2	84	3	1	1	4	4	1.21	34989.83098	40366.20113	2	47	2	0	0	NA	NA	NA	NA	2	NA	1	1	0	1	1841.5	5	2.049	2.7045	31.448	3.005	549.5	6.57	2.261	3.109	35.019	2.923	582.875	5.556	3	3	3	3	3	2
37751	213	213	1	55	3	4	2	8	8	5	135473.4429	139662.6016	1	50	2	1	1	0.35	NA	0.38	NA	2	NA	1	2	0	1	1975	213	1.74	1.767	20.256	1.964	488	1.44	1.595	1.602	17.721	1.937	582.875	1.726	2	1	1	2	3	0
37754	8	6	1	82	3	3	1	3	3	1.25	9926.604143	10905.92145	1	45	2	1	1	0.56	NA	0.47	NA	1	3	2	1	0	1	1195.5	7	1.082	0.9485	13.3895	0.493	273.5	0.655	1.19	1.055	11.772	0.92	285.375	1.726	1	0	0	0	1	0
37755	71	91	2	57	1	4	1	3	3	1.25	23957.75172	24843.83398	1	57	2	1	1	0.48	NA	0.37	NA	2	NA	1	2	0	1	1398.5	81	1.339	1.6165	12.735	1.1105	207	0.505	1.19	1.602	11.772	0.92	187.5	1.726	1	1	0	0	0	0
37762	159	129	1	84	3	1	1	4	4	1.84	19901.78282	20834.43858	2	51	2	3	3	NA	NA	NA	NA	1	3	2	2	0	1	1834	144	1.727	1.5535	17.8495	2.231	348	5.21	1.595	1.602	17.721	1.937	387	5.556	2	1	1	2	2	2
37765	53	6	1	73	4	4	2	10	10	5	9547.703341	9994.129567	1	51	1	1	1	0.6	0.8	0.53	0.7	2	NA	1	2	0	2	1096.5	29.5	0.574	1.122	9.137	1.022	234	2.865	0.793	1.055	11.772	0.92	187.5	3.329	0	0	0	0	0	1
37766	10	13	1	46	3	3	2	11	11	5	115169.4604	119479.6885	2	55	2	1	1	0.56	NA	0.49	NA	2	NA	1	2	0	2	2751	11.5	3.587	5.499	60.902	5.1925	875	14.54	2.261	3.109	35.019	2.923	582.875	10.769	3	3	3	3	3	3
37769	13	5	2	64	3	5	1	6	6	2.39	62731.71317	66887.94295	2	44	1	2	2	NA	NA	NA	NA	2	NA	1	2	0	1	1101	9	0.9135	0.7805	19.6505	1.3055	145	1.55	0.793	1.055	17.721	1.414	187.5	1.726	0	0	1	1	0	0
37775	5	0	1	71	3	5	2	11	11	5	39086.24089	39544.58195	2	44	2	1	1	0.4	NA	0.36	NA	1	3	2	2	0	1	2461.5	2.5	2.21	2.35	24.92	2.6985	432.5	7.63	2.261	2.148	23.999	2.923	387	10.769	3	2	2	3	2	3
37778	543	0	2	44	3	2	2	11	5	2.04	121486.2394	126784.8501	2	55	2	1	1	0.47	NA	0.42	NA	1	1	3	2	0	2	1306	271.5	0.9355	1.4245	19.1645	1.101	165	2.42	0.793	1.602	17.721	0.92	187.5	1.726	0	1	1	0	0	0
37780	62	282	2	61	4	5	2	11	11	5	12128.37201	12045.39237	1	51	2	1	1	0.46	NA	0.51	NA	2	NA	1	2	0	2	1463.5	172	0.9995	1.61	19.069	1.5635	290	2.28	0.793	1.602	17.721	1.414	285.375	1.726	0	1	1	1	1	0
37784	5	36	2	42	1	2	2	7	7	1.71	17515.36253	18021.00447	2	57	2	1	1	0.6	0.6	0.52	0.4	2	NA	1	2	0	2	1676	20.5	0.9445	1.392	12.115	1.9045	356.5	1.675	0.793	1.602	11.772	1.937	387	1.726	0	1	0	2	2	0
37787	0	0	2	45	4	3	1	5	5	2.24	31305.27532	31878.61306	1	58	2	4	1	0.56	0.6	0.6	0.6	2	NA	1	2	0	1	4108	0	1.373	4.047	18.839	2.621	377	1.94	1.19	3.109	17.721	2.923	387	1.726	1	3	1	3	2	0
37792	146	718	1	50	1	5	2	11	11	5	24368.21112	25338.33088	1	57	1	1	1	0.49	NA	0.43	NA	1	1	3	2	0	1	3214.5	432	2.7015	4.375	50.3605	4.389	676.5	12.28	2.261	3.109	35.019	2.923	582.875	10.769	3	3	3	3	3	3
37793	79	86	1	61	1	4	1	3	3	1.06	3049.040807	2756.429032	2	56	2	1	1	0.3	NA	0.3	NA	2	NA	1	2	0	1	2078.5	82.5	0.975	1.6345	24.4885	1.7165	222	2.28	0.793	1.602	23.999	1.937	187.5	1.726	0	1	2	2	0	0
37799	73	53	2	61	3	3	1	99	99	NA	84823.86048	89447.36845	1	57	2	4	4	0.44	NA	0.55	NA	1	3	2	2	0	1	2235	63	1.631	2.1485	28.2105	2.591	463	11.29	1.595	2.148	23.999	2.923	582.875	10.769	2	2	2	3	3	3
37801	354	22	1	59	3	3	1	77	77	NA	80641.14092	83134.75538	1	45	2	1	1	0.39	NA	0.44	NA	2	NA	1	2	0	2	3529	188	3.1255	4.098	48.7365	5.0365	1081.5	17.055	2.261	3.109	35.019	2.923	582.875	10.769	3	3	3	3	3	3
37803	35	91	2	68	4	4	1	6	6	3.34	14449.9182	15298.98025	1	45	2	1	1	0.27	NA	0.28	NA	2	NA	1	1	0	2	1998	63	1.7915	2.0295	16.845	1.6445	334	4.01	1.595	2.148	17.721	1.414	285.375	3.329	2	2	1	1	1	1
37804	405	542	2	40	3	3	2	10	10	4.35	118695.1408	117359.687	1	49	2	1	1	0.36	NA	0.36	NA	1	1	3	2	0	2	1987.5	473.5	1.251	1.813	13.6655	0.9005	365.5	2.1	1.19	1.602	11.772	0.92	387	1.726	1	1	0	0	2	0
37806	168	96	1	62	3	5	2	9	9	4.55	63593.78445	63997.02058	2	49	2	1	4	0.25	NA	0.25	NA	2	NA	1	2	0	2	2411	132	1.476	1.5965	32.995	2.284	344	1.95	1.595	1.602	35.019	1.937	387	1.726	2	1	3	2	2	0
37810	151	101	2	75	3	1	1	6	6	2.12	60379.72708	62228.71395	1	46	2	1	1	0.37	NA	0.53	NA	2	NA	1	1	0	1	1283.5	126	1.924	2.231	19.8535	1.5025	691.5	4.825	2.261	2.148	17.721	1.414	582.875	5.556	3	2	1	1	3	2
37815	0	0	1	63	5	3	1	4	4	1.21	34047.60632	39510.77487	2	58	2	0	0	NA	NA	NA	NA	2	NA	1	2	0	3	2301	0	2.243	1.747	28.029	2.317	756	1.94	2.261	1.602	23.999	2.923	582.875	1.726	3	1	2	3	3	0
37819	329	295	1	51	3	3	2	11	11	5	108378.7543	111358.1058	2	55	2	1	1	0.48	NA	0.41	NA	1	3	2	2	0	1	2940	312	1.659	2.956	26.7375	2.5275	378	10.155	1.595	3.109	23.999	2.923	387	10.769	2	3	2	3	2	3
37823	34	78	1	44	1	1	1	5	5	0.77	15213.9009	16468.05825	2	58	2	4	4	0.39	NA	0.41	NA	1	1	3	2	0	1	2776	56	2.4635	2.304	26.509	1.54	444.5	2.475	2.261	2.148	23.999	1.414	387	1.726	3	2	2	1	2	0
37825	1030	378	1	74	3	4	2	10	10	5	48020.98189	48297.54187	2	47	2	1	1	0.33	NA	0.33	NA	1	3	2	2	0	1	2291.5	704	1.8895	4.078	24.6235	2.625	448.5	6.37	2.261	3.109	23.999	2.923	387	5.556	3	3	2	3	2	2
37829	75	0	2	74	4	2	2	11	11	5	19378.65531	19359.23041	2	54	2	0	0	NA	NA	NA	NA	2	NA	1	2	0	2	1898	37.5	1.2945	1.2535	22.7945	1.4965	407	2.09	1.19	1.055	23.999	1.414	387	1.726	1	0	2	1	2	0
37836	242	66	1	51	3	5	2	11	11	5	68545.73766	70430.07233	1	44	2	1	1	0.28	NA	0.26	NA	1	3	2	2	0	1	2835.5	154	2.4085	3.582	32.3165	3.1765	560	11.915	2.261	3.109	35.019	2.923	582.875	10.769	3	3	3	3	3	3
37841	0	0	1	75	4	4	2	9	9	4.55	10752.84615	11255.62178	2	51	2	1	1	0.34	NA	0.33	NA	1	3	2	2	0	2	1927.5	0	1.61	2.0515	25.543	2.2335	488.5	6.87	1.595	2.148	23.999	1.937	582.875	5.556	2	2	2	2	3	2
37848	5	1	2	57	3	5	2	11	11	5	71340.03092	72934.51153	2	56	2	1	1	0.5	NA	0.44	NA	2	NA	1	2	0	1	1269	3	1.6585	1.5555	30.093	1.6115	236	6.965	1.595	1.602	35.019	1.414	187.5	5.556	2	1	3	1	0	2
37849	284	189	2	82	3	3	1	13	13	NA	31584.68914	36275.08435	2	46	1	0	3	NA	NA	NA	NA	2	NA	1	2	0	1	1286.5	236.5	1.854	2.286	20.085	1.6345	345	5.005	2.261	2.148	17.721	1.414	387	5.556	3	2	1	1	2	2
37857	468	500	1	59	3	5	2	11	11	5	80151.79799	82142.50666	2	44	1	1	1	0.52	NA	0.49	NA	2	NA	1	2	1	1	1805	484	1.2585	2.134	21.435	1.7555	373	4.735	1.19	2.148	23.999	1.937	387	5.556	1	2	2	2	2	2
37860	1	3	1	65	4	5	2	11	11	5	9207.606278	9432.09213	2	44	2	4	4	0.48	NA	0.49	NA	1	3	2	2	0	1	1599	2	1.159	1.2865	23.2045	2.6035	540.5	9.83	1.19	1.055	23.999	2.923	582.875	10.769	1	0	2	3	3	3
37867	201	189	1	46	3	5	2	11	11	5	101272.9033	103627.468	1	46	2	1	1	0.65	0.8	0.6	0.6	2	NA	1	2	0	1	2244.5	195	1.321	2.169	33.073	1.886	410	5.185	1.19	2.148	35.019	1.937	387	5.556	1	2	3	2	2	2
37870	252	178	1	70	3	2	1	6	6	2.27	39086.24089	39311.34437	2	44	2	1	1	0.32	NA	0.19	NA	1	3	2	2	0	1	1883.5	215	1.3085	3.414	19.7955	1.6455	360	6.2	1.19	3.109	17.721	1.414	387	5.556	1	3	1	1	2	2
37871	105	32	1	65	3	5	2	7	7	3.92	81505.83338	86861.92162	1	57	1	4	1	0.72	0.9	0.6	0.8	2	NA	1	2	0	2	1961	68.5	0.936	1.9845	19.7135	1.188	207	5.18	0.793	2.148	17.721	1.414	187.5	5.556	0	2	1	1	0	2
37874	218	284	2	81	3	3	2	11	11	5	34989.83098	40185.89718	2	47	2	1	1	0.2	NA	0.23	NA	1	1	3	1	0	2	1414.5	251	1.7595	2.374	25.6085	2.214	511.5	11.99	1.595	2.148	23.999	1.937	582.875	10.769	2	2	2	2	3	3
37875	8	5	2	41	1	2	1	4	4	0.95	20581.04022	20669.51187	2	48	2	1	1	0.4	NA	0.44	NA	2	NA	1	2	0	1	2429.5	6.5	2.064	1.9145	22.6875	3.2265	425.5	2.065	2.261	2.148	23.999	2.923	387	1.726	3	2	2	3	2	0
37879	98	0	1	41	3	2	2	7	5	1.52	33122.52883	33892.61773	2	44	2	1	1	0.34	NA	0.35	NA	1	1	3	2	0	1	2263	49	1.52	1.2045	45.8815	3.6075	230	48.2	1.595	1.055	35.019	2.923	187.5	10.769	2	0	3	3	0	3
37881	296	296	1	40	3	2	2	9	9	3.1	101272.9033	101024.1164	1	46	2	1	1	0.49	NA	0.41	NA	1	1	3	2	0	1	2690	296	1.816	3.058	19.772	1.171	413	3.65	1.595	3.109	17.721	0.92	387	3.329	2	3	1	0	2	1
37885	252	189	2	47	3	4	2	11	11	5	96526.33931	99256.0043	2	57	2	1	1	0.39	NA	0.43	NA	2	NA	1	2	0	1	1884.5	220.5	1.145	2.5485	19.303	1.9065	326.5	5.8	1.19	3.109	17.721	1.937	285.375	5.556	1	3	1	2	1	2
37886	431	273	1	50	3	3	2	11	11	4.97	93367.84651	95934.54542	1	50	2	1	1	0.4	NA	0.21	NA	2	NA	1	2	0	1	2427	352	1.4365	1.3985	17.721	1.7675	448	2.76	1.595	1.602	17.721	1.937	387	3.329	2	1	1	2	2	1
37887	311	464	2	67	3	3	2	9	6	2.12	81813.30004	87233.76215	2	53	2	1	1	0.34	NA	0.32	NA	1	1	3	2	0	1	1676	387.5	1.554	1.8755	22.2665	1.024	407	1.525	1.595	1.602	23.999	0.92	387	1.726	2	1	2	0	2	0
37892	603	129	1	55	1	4	1	99	99	NA	22079.28956	22289.61468	1	56	1	1	1	0.3	NA	0.46	NA	1	3	2	2	0	1	3987	366	2.818	3.3255	52.0055	4.064	766	8.115	2.261	3.109	35.019	2.923	582.875	10.769	3	3	3	3	3	3
37897	71	47	1	74	1	2	1	6	6	2.2	12987.28677	17908.02958	2	58	2	1	1	0.49	NA	0.44	NA	2	NA	1	2	0	2	1476	59	1.161	2.6055	10.875	1.1805	201	6.8	1.19	3.109	11.772	1.414	187.5	5.556	1	3	0	1	0	2
37901	172	178	1	77	3	2	1	5	5	1.71	33426.51421	34125.41856	1	44	1	1	1	0.64	0.6	0.44	0.4	1	3	2	1	0	1	1355	175	2.0925	2.47	23.077	1.7885	650.5	9.21	2.261	2.148	23.999	1.937	582.875	10.769	3	2	2	2	3	3
37905	270	171	1	58	3	5	1	2	2	0.63	29778.81115	30699.6423	1	55	2	1	1	0.3	NA	0.57	NA	1	3	2	2	0	1	1887.5	220.5	1.414	2.423	18.1695	1.694	476	8.275	1.595	2.148	17.721	1.937	582.875	10.769	2	2	1	2	3	3
37910	289	205	2	60	1	2	1	4	4	1.25	8473.2446	6740.0981	1	55	1	1	4	0.56	NA	0.33	NA	1	3	2	1	0	1	1704	247	1.617	2.038	13.6795	1.347	412.5	3.52	1.595	2.148	11.772	1.414	387	3.329	2	2	0	1	2	1
37914	11	202	2	78	3	3	1	3	3	1.03	56799.66094	60449.83018	2	46	2	1	1	0.54	NA	0.43	NA	2	NA	1	1	0	1	1343	106.5	2.361	2.9645	34.091	3.1215	665	14.68	2.261	3.109	35.019	2.923	582.875	10.769	3	3	3	3	3	3
37915	8	0	1	47	4	4	2	7	7	1.62	16736.37321	17277.67951	2	45	2	1	1	0.36	NA	0.41	NA	2	NA	1	2	0	1	1104.5	4	1.576	1.632	18.112	1.3735	270.5	2.27	1.595	1.602	17.721	1.414	285.375	1.726	2	1	1	1	1	0
37916	418	102	1	51	3	3	2	8	8	2.58	67664.5331	69524.6433	2	58	2	4	1	0.38	NA	0.34	NA	1	1	3	2	0	1	2246	260	1.6075	2.881	27.979	2.2	501.5	8.825	1.595	3.109	23.999	1.937	582.875	10.769	2	3	2	2	3	3
37922	3	8	2	85	3	1	1	4	4	1.14	28479.65428	30336.43673	2	44	2	1	1	0.42	NA	0.45	NA	1	3	2	1	0	2	1634	5.5	1.37	1.8405	24.323	2.737	525	14.155	1.19	1.602	23.999	2.923	582.875	10.769	1	1	2	3	3	3
37928	51	51	2	76	4	1	1	6	6	2.05	19483.20101	19463.67131	2	46	2	4	4	0.51	NA	0.32	NA	2	NA	1	1	0	2	1015	51	0.727	0.822	10.203	0.677	154	1.05	0.793	1.055	11.772	0.92	187.5	1.726	0	0	0	0	0	0
37929	28	76	1	78	4	4	1	6	6	2.34	9547.703341	9831.34045	1	51	2	1	1	0.49	0.6	0.6	0.6	2	NA	1	2	0	2	1976	52	2.3965	3.5395	38.769	3.6715	683.5	16.455	2.261	3.109	35.019	2.923	582.875	10.769	3	3	3	3	3	3
37930	81	0	1	48	4	2	1	6	6	2.42	25858.3804	25918.77232	2	49	2	1	1	0.46	NA	0.44	NA	1	1	3	2	0	1	3731	40.5	2.061	2.0115	41.0315	2.8555	500.5	6.475	2.261	2.148	35.019	2.923	582.875	5.556	3	2	3	3	3	2
37936	537	359	1	44	3	3	2	9	9	3.26	112523.4873	112247.0623	1	49	2	1	1	0.55	NA	0.46	NA	1	1	3	2	0	2	1195.5	448	0.916	1.3435	11	0.703	289.5	1.07	0.793	1.602	11.772	0.92	285.375	1.726	0	1	0	0	1	0
37944	7	12	1	73	3	5	2	11	11	5	39086.24089	39544.58195	2	50	2	4	1	0.31	NA	0.38	NA	1	3	2	2	0	1	2391.5	9.5	2.6355	2.9725	37.7965	2.7765	700	16.995	2.261	3.109	35.019	2.923	582.875	10.769	3	3	3	3	3	3
37945	214	189	2	53	4	4	1	5	5	1.69	29549.93639	30091.12613	2	48	2	1	1	0.25	NA	0.39	NA	1	2	3	2	0	3	791	201.5	1.2525	0.939	16.0205	0.903	83.5	2.67	1.19	1.055	17.721	0.92	187.5	3.329	1	0	1	0	0	1
37947	613	111	1	44	3	4	1	3	3	0.52	115169.4604	119479.6885	1	57	1	0	0	NA	NA	NA	NA	2	NA	1	2	0	1	3271.5	362	1.754	2.3275	20.5455	1.1605	437.5	5.805	1.595	2.148	17.721	0.92	387	5.556	2	2	1	0	2	2
37953	296	145	1	48	3	3	2	10	10	4.22	95268.17767	97483.13435	2	46	2	4	1	0.34	NA	0.34	NA	1	2	3	2	0	1	3472	220.5	2.374	2.7405	36.055	2.8965	530.5	5.035	2.261	3.109	35.019	2.923	582.875	5.556	3	3	3	3	3	2
37954	302	189	2	51	3	3	1	6	6	1.99	90725.07885	92444.02791	1	55	2	1	1	0.53	NA	0.26	NA	1	1	3	2	0	1	2410	245.5	2.4535	3.294	33.8255	2.962	622.5	10.045	2.261	3.109	35.019	2.923	582.875	10.769	3	3	3	3	3	3
37957	106	34	2	49	4	5	2	9	9	4.17	26487.61155	26972.71661	2	51	2	1	1	0.6	0.5	0.5	0.5	1	1	3	2	1	2	1706.5	70	0.5795	1.149	12.9065	1.1275	148.5	4.515	0.793	1.055	11.772	0.92	187.5	5.556	0	0	0	0	0	2
37961	38	0	1	45	1	1	1	5	5	0.77	22079.28956	23899.39496	1	56	2	1	4	0.46	NA	0.49	NA	1	2	3	2	0	2	2082	19	1.3395	1.1885	17.0955	1.0395	432.5	1.075	1.19	1.055	17.721	0.92	387	1.726	1	0	1	0	2	0
37967	0	0	2	68	4	5	1	3	3	1.42	18973.99279	18844.17692	1	49	2	1	1	0.44	NA	0.38	NA	2	NA	1	2	0	2	852.5	0	0.648	0.773	15.111	1.684	145.5	1.38	0.793	1.055	17.721	1.937	187.5	1.726	0	0	1	2	0	0
37968	7	9	1	56	5	5	2	9	9	2.56	63454.0126	65198.37484	2	46	1	3	2	NA	NA	NA	NA	1	3	2	1	1	2	1912	8	1.359	1.6725	19.8895	1.6115	543.5	2.5	1.19	1.602	17.721	1.414	582.875	1.726	1	1	1	1	3	0
37977	6	6	1	73	2	1	2	7	7	3.68	9372.950762	9203.303437	2	56	2	4	4	0.6	0.6	0.56	0.5	2	NA	1	2	0	3	717	6	0.378	0.859	14.764	0.816	85	1.63	0.793	1.055	11.772	0.92	187.5	1.726	0	0	0	0	0	0
37978	348	125	1	54	3	5	2	7	7	3.12	105888.795	104617.1144	1	49	2	1	1	0.56	NA	0.53	NA	1	3	2	2	0	1	3213	236.5	2.9175	1.762	35.427	2.1025	638.5	5.01	2.261	1.602	35.019	1.937	582.875	5.556	3	1	3	2	3	2
37996	343	343	2	45	3	3	2	11	11	5	89845.4737	91123.84396	2	50	2	1	1	0.29	NA	0.32	NA	1	1	3	2	0	1	1375	343	1.41	2.006	12.236	0.891	282	1.82	1.595	2.148	11.772	0.92	285.375	1.726	2	2	0	0	1	0
38000	202	47	1	85	4	1	1	4	4	0.82	12547.86319	12320.75099	1	53	2	2	2	0.79	0.9	NA	2	1	3	2	1	0	2	1878.5	124.5	1.024	0.9695	18.031	1.2055	175	1.235	1.19	1.055	17.721	1.414	187.5	1.726	1	0	1	1	0	0
38010	68	68	2	81	4	3	1	2	2	0.75	19373.06753	19353.64823	1	44	2	1	1	0.46	NA	0.44	NA	2	NA	1	1	1	2	591	68	0.401	0.443	7.379	0.484	123	0.51	0.793	1.055	11.772	0.92	187.5	1.726	0	0	0	0	0	0
38015	142	95	1	77	3	4	2	9	9	4.17	41236.40235	40961.72936	2	49	2	0	0	NA	NA	NA	NA	1	3	2	2	0	3	1194.5	118.5	2.265	2.833	25.3345	2.4775	706	15.28	2.261	3.109	23.999	2.923	582.875	10.769	3	3	2	3	3	3
38017	145	102	1	48	3	5	2	11	11	5	95738.40911	99321.42821	1	58	2	1	4	0.52	NA	0.47	NA	2	NA	1	2	0	2	2410.5	123.5	3.154	3.714	31.352	5.268	825	17.73	2.261	3.109	35.019	2.923	582.875	10.769	3	3	3	3	3	3
38023	168	153	2	51	1	3	2	8	8	2.8	21707.38486	22334.04413	1	56	1	1	1	0.39	NA	0.53	NA	2	NA	1	2	0	2	910	160.5	0.8545	1.0355	14.905	1.3605	346	1.635	0.793	1.055	11.772	1.414	387	1.726	0	0	0	1	2	0
38027	136	93	1	67	4	3	1	5	5	1.67	9588.813507	9822.593374	2	50	1	2	2	NA	NA	0.61	0.7	2	NA	1	1	0	1	2024.5	114.5	1.2645	1.3105	24.4815	1.849	469.5	6.28	1.19	1.055	23.999	1.937	582.875	5.556	1	0	2	2	3	2
38028	852	850	1	64	3	3	1	99	99	NA	33324.93612	32926.74814	1	54	2	1	1	0.4	NA	0.48	NA	1	1	3	2	0	1	2334.5	851	1.879	3.588	29.99	1.546	387	6.095	2.261	3.109	35.019	1.414	387	5.556	3	3	3	1	2	2
38032	6	3	1	64	4	2	2	7	7	2.73	10725.82763	10987.32845	1	50	2	1	1	0.23	0.2	0.28	0.2	1	1	3	2	0	1	1245.5	4.5	1.4995	2.29	14.9535	1.905	465.5	8.105	1.595	2.148	11.772	1.937	582.875	10.769	2	2	0	2	3	3
38037	328	141	2	50	1	2	2	7	7	3.03	23957.75172	25395.87783	2	55	2	1	1	0.25	NA	0.28	NA	2	NA	1	2	0	1	1836.5	234.5	1.5345	1.879	19.214	1.815	379.5	6.41	1.595	2.148	17.721	1.937	387	5.556	2	2	1	2	2	2
38042	77	77	2	63	4	5	1	4	4	1.99	13643.83468	14445.53211	1	48	2	4	1	0.48	0.5	0.51	0.5	1	3	2	2	1	2	1319	77	1.4965	1.635	16.5485	1.6825	364.5	1.015	1.595	1.602	17.721	1.937	387	1.726	2	1	1	2	2	0
38045	363	263	1	40	3	4	2	10	10	4.35	112523.4873	112247.0623	1	49	2	1	4	0.37	NA	0.38	NA	1	1	3	2	0	2	2911	313	2.2585	2.62	26.154	1.7515	539.5	4.08	2.261	3.109	23.999	1.937	582.875	3.329	3	3	2	2	3	1
38050	0	3	2	85	1	1	1	3	3	1.02	11379.9603	16529.24895	2	55	2	1	1	NA	NA	NA	NA	2	NA	1	2	0	2	1864	1.5	1.306	2.01	20.2175	1.9675	264.5	3.47	1.19	2.148	17.721	1.937	285.375	3.329	1	2	1	2	1	1
38055	408	408	1	55	3	2	2	9	9	4.24	89650.90557	91877.54102	2	46	2	1	1	0.41	NA	0.42	NA	1	1	3	2	0	1	2076	408	2.226	2.739	32.405	1.916	516	3.98	2.261	3.109	35.019	1.937	582.875	3.329	3	3	3	2	3	1
38060	0	116	2	69	4	2	1	3	3	0.64	15939.45133	15830.39713	1	53	1	1	1	0.41	NA	0.45	NA	2	NA	1	1	0	2	1054	58	0.6545	1.0205	7.163	1.2635	174	2.425	0.793	1.055	11.772	1.414	187.5	1.726	0	0	0	1	0	0
38063	200	217	1	71	3	3	2	8	8	3.79	48020.98189	48584.09534	2	47	2	0	3	NA	NA	0.56	NA	1	3	2	2	1	1	2513.5	208.5	1.98	2.3195	30.9335	2.9675	590	11.49	2.261	2.148	35.019	2.923	582.875	10.769	3	2	3	3	3	3
38065	0	0	1	66	4	2	1	5	5	1.2	9714.123141	9950.958117	2	49	2	1	1	0.55	0.7	0.6	0.7	2	NA	1	2	0	1	945.5	0	1.6095	1.5205	15.949	1.695	292	7.09	1.595	1.602	17.721	1.937	285.375	5.556	2	1	1	2	1	2
38069	8	8	1	70	3	1	1	77	77	NA	17216.09205	19115.92099	2	46	2	1	4	0.37	NA	0.39	NA	1	3	2	2	0	1	2407	8	2.207	2.302	38.436	3.012	711	12.94	2.261	2.148	35.019	2.923	582.875	10.769	3	2	3	3	3	3
38071	174	340	2	74	3	3	1	1	1	0.31	62389.49397	62964.65964	2	47	2	4	1	0.37	NA	0.28	NA	1	1	3	2	0	2	1942	257	1.6045	2.039	16.8255	1.862	328.5	4.265	1.595	2.148	17.721	1.937	285.375	3.329	2	2	1	2	1	1
38073	84	0	2	75	3	4	1	13	13	NA	53574.87861	52882.08481	2	49	2	4	1	0.55	NA	0.49	NA	2	NA	1	2	0	2	1775.5	42	1.4385	2.584	13.3565	1.441	305	15.225	1.595	3.109	11.772	1.414	285.375	10.769	2	3	0	1	1	3
38079	471	481	2	40	3	4	2	11	11	5	118695.1408	117359.687	1	49	2	1	1	0.24	NA	0.3	NA	2	NA	1	2	0	1	1471.5	476	0.6435	1.8555	11.513	0.771	199.5	0.265	0.793	1.602	11.772	0.92	187.5	1.726	0	1	0	0	0	0
38081	26	23	2	44	3	5	2	11	8	5	90455.73053	93324.42374	1	55	2	4	1	0.38	NA	0.37	NA	2	NA	1	2	0	2	2020.5	24.5	3.0235	3.177	25.8725	2.716	910.5	13.17	2.261	3.109	23.999	2.923	582.875	10.769	3	3	2	3	3	3
38098	405	112	2	67	2	4	1	4	4	1.67	75852.50478	79987.00962	1	56	1	1	1	0.58	0.5	0.62	0.7	1	3	2	2	0	1	2307	258.5	1.187	1.7205	17.7935	1.3955	280	3.415	1.19	1.602	17.721	1.414	285.375	3.329	1	1	1	1	1	1
38100	431	375	2	65	2	4	1	3	3	1.09	12861.7864	13395.72268	1	44	1	1	1	0.3	NA	0.39	NA	1	1	3	2	1	2	1654	403	1.2455	2.2155	26.5345	1.3215	336	3.165	1.19	2.148	23.999	1.414	285.375	3.329	1	2	2	1	1	1
38106	4	3	1	73	1	2	1	4	4	0.82	4433.674536	6124.04421	1	58	2	1	1	0.31	NA	0.33	NA	1	3	2	2	0	1	2454	3.5	1.847	3.0655	44.5055	3.1775	371.5	6.49	1.595	3.109	35.019	2.923	387	5.556	2	3	3	3	2	2
38116	411	406	1	53	3	5	2	11	11	5	80151.79799	82142.50666	2	44	2	1	1	0.47	0.7	0.6	0.6	1	3	2	2	0	1	3259	408.5	1.701	3.0365	29.82	2.2175	385	34.24	1.595	3.109	35.019	1.937	387	10.769	2	3	3	2	2	3
38118	0	0	2	46	4	5	1	6	6	2.12	29549.93639	30091.12613	2	48	2	0	0	NA	NA	NA	NA	2	NA	1	2	0	1	2633	0	0.8885	1.251	28.319	2.1295	321	6.14	0.793	1.055	35.019	1.937	285.375	5.556	0	0	3	2	1	2
38119	73	39	2	81	4	2	1	6	6	1.95	24259.30001	26116.9213	1	49	2	1	1	0.38	NA	0.29	NA	2	NA	1	2	0	2	1687.5	56	0.6755	0.8265	14.3375	1.2515	227	2.38	0.793	1.055	11.772	1.414	187.5	1.726	0	0	0	1	0	0
38123	51	73	2	41	1	2	2	8	8	1.49	16637.45411	17284.48471	2	58	2	0	0	NA	NA	NA	NA	2	NA	1	2	0	3	1537	62	1.7145	2.097	17.0365	1.357	345	3.575	1.595	2.148	17.721	1.414	387	3.329	2	2	1	1	2	1
38124	140	151	2	71	4	3	1	5	5	1.59	19123.16005	19103.99126	2	50	2	0	1	NA	NA	0.23	NA	1	3	2	1	0	2	1918.5	145.5	1.6265	2.3285	15.2925	1.534	342	3.885	1.595	2.148	17.721	1.414	387	3.329	2	2	1	1	2	1
38125	246	123	1	66	3	5	2	11	11	5	60687.28225	61363.22698	1	55	2	0	0	NA	NA	NA	NA	2	NA	1	2	0	3	2579.5	184.5	1.4745	1.8215	20.486	1.337	349.5	2.4	1.595	1.602	17.721	1.414	387	1.726	2	1	1	1	2	0
38131	1	2	2	64	1	1	1	4	4	0.93	9666.593804	8415.111409	1	56	1	1	1	0.17	NA	0.47	NA	2	NA	1	2	0	2	837.5	1.5	0.6505	1.0405	17.558	1.029	183	2.07	0.793	1.055	17.721	0.92	187.5	1.726	0	0	1	0	0	0
38138	101	101	1	65	1	5	2	7	7	2.41	10415.4562	9787.000989	2	55	1	4	4	0.68	0.8	0.59	0.5	2	NA	1	2	0	2	681	101	0.458	1.18	14.278	1.08	150	3.38	0.793	1.055	11.772	0.92	187.5	3.329	0	0	0	0	0	1
38140	419	327	1	44	2	4	2	11	11	5	26416.89085	27271.29516	2	54	2	1	1	0.34	NA	0.5	NA	2	NA	1	2	0	2	2821	373	1.4115	2.6255	26.623	1.561	356	2.37	1.595	3.109	23.999	1.414	387	1.726	2	3	2	1	2	0
38143	1330	1232	2	60	5	1	1	4	1	0.22	35082.00025	37574.1574	2	50	2	1	1	0.28	NA	0.31	NA	1	1	3	2	0	1	1023.5	1281	1.534	4.0405	21.3615	1.2425	376	5.13	1.595	3.109	23.999	1.414	387	5.556	2	3	2	1	2	2
38146	58	0	1	78	4	2	2	7	7	3.03	11774.33892	11561.22726	2	50	2	1	1	0.48	NA	0.53	NA	1	3	2	2	0	1	1995	29	1.325	1.248	18.6575	1.49	329.5	9.365	1.19	1.055	17.721	1.414	285.375	10.769	1	0	1	1	1	3
38147	217	171	1	77	3	5	2	11	11	5	32961.50992	32741.95545	2	52	2	1	1	0.3	NA	0.22	NA	2	NA	1	2	0	1	2141.5	194	1.9545	2.6795	32.389	2.2075	546.5	8.69	2.261	3.109	35.019	1.937	582.875	10.769	3	3	3	2	3	3
38148	76	3	2	54	3	3	1	6	6	2.1	119048.5771	116640.874	1	49	2	4	4	0.26	NA	0.29	NA	2	NA	1	1	0	2	1225	39.5	1.0535	1.728	13.7345	1.6755	251.5	4.84	1.19	1.602	11.772	1.937	285.375	5.556	1	1	0	2	1	2
38150	0	30	2	40	4	4	2	11	11	3.88	23817.98146	24099.64171	1	44	2	1	1	0.55	NA	0.52	NA	2	NA	1	2	0	1	2254	15	1.3275	1.601	14.393	1.3405	337.5	2.91	1.19	1.602	11.772	1.414	387	3.329	1	1	0	1	2	1
38152	178	172	1	85	1	3	2	8	8	3.11	3251.361327	4313.272057	1	58	2	0	0	NA	NA	NA	NA	2	NA	1	1	1	3	1483	175	1.097	1.844	19.245	1.211	266.5	1.695	1.19	1.602	17.721	1.414	285.375	1.726	1	1	1	1	1	0
38154	0	10	1	66	3	3	2	11	11	5	60277.85735	59557.61835	2	44	2	1	1	0.52	NA	0.53	NA	1	3	2	2	0	1	3214	5	3.8755	6.5415	37.333	3.886	669	24.145	2.261	3.109	35.019	2.923	582.875	10.769	3	3	3	3	3	3
38156	75	64	2	55	3	5	2	11	11	5	90113.00487	90565.72217	2	44	2	1	1	0.26	NA	0.21	NA	2	NA	1	2	0	1	1964	69.5	1.107	1.358	19.799	1.7265	351.5	2.23	1.19	1.602	17.721	1.937	387	1.726	1	1	1	2	2	0
38157	0	1	2	44	4	3	1	6	6	2.11	23518.96918	23797.09346	1	51	1	0	0	NA	NA	NA	NA	1	2	3	2	0	3	1133	0.5	0.5535	0.875	10.1825	1.155	168	1.02	0.793	1.055	11.772	0.92	187.5	1.726	0	0	0	0	0	0
38159	77	5	2	74	4	4	2	11	11	5	15506.79494	16245.49348	1	51	1	0	0	NA	NA	NA	NA	2	NA	1	2	0	2	1315.5	41	1.243	2.1555	18.72	2.2025	513.5	11.37	1.19	2.148	17.721	1.937	582.875	10.769	1	2	1	2	3	3
38163	55	3	1	64	1	2	1	5	5	0.94	4329.095591	4283.025702	2	58	1	1	2	0.48	NA	0.39	NA	1	3	2	2	0	1	1157.5	29	1.1835	1.3895	14.9165	1.651	538.5	2.055	1.19	1.602	11.772	1.414	582.875	1.726	1	1	0	1	3	0
38166	0	0	2	62	3	5	2	11	11	4.97	68114.58193	71827.31454	1	54	1	4	4	0.23	NA	0.22	NA	2	NA	1	2	0	2	1554	0	1.1875	1.706	43.8235	4.2285	536.5	8.97	1.19	1.602	35.019	2.923	582.875	10.769	1	1	3	3	3	3
38175	0	47	2	74	4	5	2	11	11	5	15506.79494	15491.25114	1	51	2	1	2	0.43	NA	0.32	NA	2	NA	1	2	0	2	1170	23.5	0.7485	1.0505	15.6705	1.52	212.5	5.37	0.793	1.055	17.721	1.414	187.5	5.556	0	0	1	1	0	2
38179	1	1	2	62	1	1	2	8	8	2.35	6662.783207	5800.188165	2	56	2	1	1	0.56	0.4	0.74	0.7	1	3	2	2	0	1	2532	1	1.858	1.874	33.552	2.129	478	5.81	2.261	1.602	35.019	1.937	582.875	5.556	3	1	3	2	3	2
38182	238	238	1	56	4	2	1	5	5	2.24	25858.3804	25918.77232	2	49	2	1	1	0.64	0.6	0.69	0.7	1	3	2	2	0	1	2914	238	3.27	3.283	36.758	2.17	472	3.51	2.261	3.109	35.019	1.937	582.875	3.329	3	3	3	2	3	1
38186	976	711	1	46	3	4	2	11	11	4.87	71926.17443	74618.01838	1	51	2	1	1	0.29	NA	0.39	NA	1	1	3	2	0	1	1957	843.5	1.6825	3.517	28.989	1.8795	253	4.225	1.595	3.109	35.019	1.937	285.375	3.329	2	3	3	2	1	1
38192	0	31	2	62	4	3	2	8	8	3.41	13659.25539	14461.85893	2	51	1	1	1	0.54	NA	NA	NA	2	NA	1	2	0	2	2333.5	15.5	1.826	2.1765	24.229	2.0765	425.5	6.44	1.595	2.148	23.999	1.937	387	5.556	2	2	2	2	2	2
38194	7	5	1	65	3	5	2	11	11	5	63593.78445	63997.02058	2	49	2	1	1	0.35	NA	0.23	NA	1	3	2	2	0	1	2551	6	1.647	2.0985	29.8105	3.454	695	15.67	1.595	2.148	35.019	2.923	582.875	10.769	2	2	3	3	3	3
38197	0	0	2	55	5	1	1	4	4	1.21	49633.72435	50743.0596	2	58	1	0	0	NA	NA	NA	NA	2	NA	1	2	0	3	799	0	0.964	0.552	8.294	0.516	240	0.61	0.793	1.055	11.772	0.92	187.5	1.726	0	0	0	0	0	0
38206	95	142	2	73	3	3	1	6	6	2.23	48295.79984	48859.95869	2	51	2	1	4	NA	NA	0.42	NA	1	3	2	2	0	1	1326.5	118.5	1.1665	2.1605	16.2975	1.356	326	3.925	1.19	2.148	17.721	1.414	285.375	3.329	1	2	1	1	1	1
38207	22	149	1	60	4	2	2	7	7	3.12	12164.19791	12460.76689	1	49	2	1	1	0.5	NA	0.49	NA	1	3	2	2	0	2	2342.5	85.5	1.6525	1.5465	16.1695	1.1465	268.5	1.935	1.595	1.602	17.721	0.92	285.375	1.726	2	1	1	0	1	0
38214	314	168	1	49	4	4	2	10	10	4.22	26332.62105	27184.29981	2	57	2	0	0	NA	NA	NA	NA	2	NA	1	2	0	3	3542	241	2.5025	3.1845	50.1685	3.0355	594.5	17.935	2.261	3.109	35.019	2.923	582.875	10.769	3	3	3	3	3	3
38216	79	1	2	40	1	4	1	3	3	0.44	18093.42862	18615.75845	1	53	2	1	1	0.39	NA	0.31	NA	1	2	3	2	0	2	3632	40	2.7135	2.9365	23.744	1.73	717.5	4.345	2.261	3.109	23.999	1.937	582.875	5.556	3	3	2	2	3	2
38219	5	10	2	40	4	2	2	8	8	2.71	25327.10449	25854.46747	2	49	2	1	1	0.53	NA	0.56	NA	1	3	2	2	0	1	3450.5	7.5	2.338	2.614	32.447	2.6325	574	7.02	2.261	3.109	35.019	2.923	582.875	5.556	3	3	3	3	3	2
38220	125	113	2	67	3	4	2	8	8	3.41	65328.89009	66054.44179	2	50	1	1	1	0.27	NA	0.24	NA	1	3	2	2	1	1	1626	119	1.272	1.821	19.8665	2.1455	512	3.085	1.19	1.602	17.721	1.937	582.875	3.329	1	1	1	2	3	1
38225	112	147	2	85	3	1	2	7	7	2.23	30046.33999	32005.26533	2	49	2	1	1	0.36	NA	0.27	NA	1	3	2	1	0	2	1392	129.5	1.2305	1.8245	15.0705	1.3635	242	4.74	1.19	1.602	17.721	1.414	285.375	5.556	1	1	1	1	1	2
38230	30	14	2	74	3	2	1	2	2	0.61	38715.45524	41388.33192	2	49	1	1	1	0.45	NA	0.48	NA	2	NA	1	1	0	2	917.5	22	1.206	1.3235	16.052	1.9755	300.5	9.745	1.19	1.055	17.721	1.937	285.375	10.769	1	0	1	2	1	3
38232	8	171	2	41	3	3	1	99	99	NA	52900.21252	55207.45023	2	55	2	1	1	0.29	NA	0.35	NA	1	2	3	2	0	2	1113	89.5	0.6215	1.377	13.3195	1.2505	175	3.395	0.793	1.602	11.772	1.414	187.5	3.329	0	1	0	1	0	1
38235	204	758	1	55	3	5	2	8	8	2.71	68545.73766	70430.07233	1	44	2	1	1	0.23	NA	0.18	NA	2	NA	1	2	0	2	3417.5	481	2.365	3.751	28.3885	1.9505	478	8.54	2.261	3.109	35.019	1.937	582.875	10.769	3	3	3	2	3	3
38236	850	850	1	41	3	1	1	3	3	0.6	33122.52883	35010.79943	2	44	2	1	1	0.29	NA	0.34	NA	1	1	3	2	0	1	3599	850	0.712	1.459	19.124	1.245	252	2.02	0.793	1.602	17.721	1.414	285.375	1.726	0	1	1	1	1	0
38239	45	0	1	62	3	4	2	11	11	5	63612.12682	67020.89815	2	54	2	1	1	0.46	0.5	0.68	0.7	1	3	2	2	1	1	2230	22.5	1.082	1.606	27.8475	2.113	360	3.07	1.19	1.602	23.999	1.937	387	3.329	1	1	2	2	2	1
38240	74	30	1	75	3	3	1	3	3	1.01	13163.16575	15357.03278	1	44	2	1	1	0.24	NA	0.38	NA	1	3	2	2	0	3	580.5	52	0.286	0.709	7.3445	0.5735	108	1.67	0.793	1.055	11.772	0.92	187.5	1.726	0	0	0	0	0	0
38243	142	0	1	55	3	2	2	11	11	5	76142.60374	78497.11282	1	48	2	1	1	0.4	NA	0.28	NA	2	NA	1	2	0	2	1810.5	71	1.959	1.9945	32.5355	1.9775	737	8.095	2.261	2.148	35.019	1.937	582.875	10.769	3	2	3	2	3	3
38246	29	29	2	44	5	1	2	10	10	2.61	67830.7961	78983.77011	2	52	2	1	1	0.48	NA	0.49	NA	2	NA	1	2	0	2	904	29	0.969	0.612	10.919	0.721	231	0.33	0.793	1.055	11.772	0.92	187.5	1.726	0	0	0	0	0	0
38247	77	90	2	48	1	1	2	10	10	2.43	22044.50662	23796.90074	2	55	2	1	1	0.34	NA	0.36	NA	1	2	3	2	0	2	1356	83.5	1.1745	1.3505	15.7585	1.384	364	4.425	1.19	1.602	17.721	1.414	387	5.556	1	1	1	1	2	2
38250	100	73	2	85	3	2	1	2	2	0.73	37305.41988	43037.59234	1	49	2	1	1	0.31	NA	0.24	NA	2	NA	1	1	0	2	773.5	86.5	0.537	0.7285	8.914	0.944	309.5	1.66	0.793	1.055	11.772	0.92	285.375	1.726	0	0	0	0	1	0
38251	9	83	1	58	3	4	2	11	11	5	76142.60374	78497.11282	2	46	2	1	1	0.3	NA	0.24	NA	1	3	2	2	0	2	3055.5	46	3.057	3.609	37.974	4.0245	1201.5	16.145	2.261	3.109	35.019	2.923	582.875	10.769	3	3	3	3	3	3
38259	133	190	1	71	3	4	2	9	9	3.55	41248.29617	40973.54396	2	54	2	2	2	0.86	2	0.46	0.6	1	3	2	2	1	1	1025.5	161.5	0.7355	1.18	15.688	1.047	205	2.05	0.793	1.055	17.721	0.92	187.5	1.726	0	0	1	0	0	0
38260	185	9	1	69	3	5	2	11	11	5	51549.56345	54937.10026	1	44	2	1	1	0.28	NA	0.35	NA	1	3	2	2	0	1	2561.5	97	1.469	3.268	23.013	1.57	455	5.455	1.595	3.109	23.999	1.414	387	5.556	2	3	2	1	2	2
38262	374	302	1	56	3	5	1	NA	NA	NA	79987.82042	82461.23267	1	52	2	1	1	0.13	NA	0.18	NA	2	NA	1	2	0	1	3347	338	2.209	2.548	41.86	3.4805	612.5	4.885	2.261	3.109	35.019	2.923	582.875	5.556	3	3	3	3	3	2
38270	534	535	2	54	3	5	1	4	4	1.59	107145.5864	108893.71	1	46	2	1	1	0.2	NA	0.25	NA	2	NA	1	2	0	1	1536	534.5	2.129	3.0845	21.6375	1.7865	392.5	5.465	2.261	3.109	23.999	1.937	387	5.556	3	3	2	2	2	2
38279	115	95	1	85	3	4	1	4	4	1.63	35369.41283	36477.47464	2	46	2	4	2	0.62	0.7	0.64	0.7	1	3	2	1	0	3	1857.5	105	1.2115	1.976	19.1365	2.2195	250	2.955	1.19	2.148	17.721	1.937	285.375	3.329	1	2	1	2	1	1
38280	399	399	1	54	3	3	2	10	6	3.37	89650.90557	91877.54102	2	46	2	1	1	0.37	NA	0.32	NA	1	1	3	1	0	1	1576	399	0.9	1.028	10.624	0.576	152	0.53	0.793	1.055	11.772	0.92	187.5	1.726	0	0	0	0	0	0
38284	398	315	2	40	3	5	2	11	11	4.42	121486.2394	124921.7446	1	57	2	1	1	0.38	NA	0.44	NA	1	3	2	2	0	1	1604.5	356.5	2.101	2.84	37.1855	4.799	992.5	23.34	2.261	3.109	35.019	2.923	582.875	10.769	3	3	3	3	3	3
38285	142	154	2	81	3	4	1	77	77	NA	33175.6	36219.71267	1	50	2	1	1	0.51	NA	0.41	NA	2	NA	1	1	0	2	1022.5	148	1.1005	1.973	14.8495	1.7815	346.5	3.605	1.19	2.148	11.772	1.937	387	3.329	1	2	0	2	2	1
38290	303	202	1	73	3	4	2	10	10	5	41248.29617	44194.14679	2	54	2	4	1	NA	NA	NA	NA	1	3	2	2	0	1	2226	252.5	1.2575	2.264	21.319	1.436	363.5	2.505	1.19	2.148	23.999	1.414	387	1.726	1	2	2	1	2	0
38306	106	142	2	60	4	3	1	5	5	1.56	14449.9182	15049.78321	1	45	1	1	1	0.37	NA	0.22	NA	2	NA	1	2	0	2	2036.5	124	1.891	2.39	27.0995	2.0865	442.5	7.795	2.261	2.148	23.999	1.937	387	10.769	3	2	2	2	2	3
38314	62	163	1	44	2	1	1	3	3	0.46	33324.74857	34571.93046	1	45	1	1	1	0.57	NA	0.39	NA	1	1	3	2	0	1	1863.5	112.5	1.1035	1.4055	30.4805	2.096	309	2.36	1.19	1.602	35.019	1.937	285.375	1.726	1	1	3	2	1	0
38315	214	87	2	68	1	3	1	77	77	NA	5328.671462	4413.349389	1	58	2	1	1	0.24	NA	0.27	NA	2	NA	1	2	0	2	2272	150.5	1.251	2.716	22.766	1.9165	313.5	5.4	1.19	3.109	23.999	1.937	285.375	5.556	1	3	2	2	1	2
38317	303	237	1	84	3	4	1	77	77	NA	19879.31456	20722.05533	1	48	2	1	1	0.51	0.6	0.61	0.6	1	3	2	1	0	1	2314	270	1.9425	2.5435	29.6975	2.0645	282.5	9.135	2.261	3.109	35.019	1.937	285.375	10.769	3	3	3	2	1	3
38318	43	31	2	70	1	4	1	6	6	1.68	13547.91476	17883.2974	1	47	1	1	1	0.37	NA	0.36	NA	2	NA	1	2	0	2	2006	37	1.267	1.6765	27.779	2.3255	403.5	5.72	1.19	1.602	23.999	2.923	387	5.556	1	1	2	3	2	2
38321	710	237	1	46	3	4	2	11	11	5	111081.8768	113664.4973	2	53	2	1	1	0.38	NA	0.39	NA	1	3	2	2	0	1	1113	473.5	0.7195	1.9455	26.9955	1.4365	47	2.65	0.793	2.148	23.999	1.414	187.5	3.329	0	2	2	1	0	1
38323	562	148	2	40	3	3	2	9	9	3.61	110383.2901	111953.8835	2	47	2	1	1	0.47	NA	0.43	NA	1	1	3	2	0	1	2306.5	355	1.9425	2.364	30.3715	2.031	456.5	5.545	2.261	2.148	35.019	1.937	387	5.556	3	2	3	2	2	2
38334	0	0	2	85	4	2	1	99	99	NA	12538.8707	13136.18598	2	45	2	0	0	NA	NA	NA	NA	1	3	2	2	0	3	1389.5	0	0.8815	1.0135	15.648	0.8035	220	4.405	0.793	1.055	17.721	0.92	187.5	5.556	0	0	1	0	0	2
38337	342	41	1	64	1	2	2	11	11	3.46	4329.095591	4074.868946	2	58	2	1	1	NA	NA	NA	NA	1	3	2	2	0	1	1834	191.5	1.0785	1.6505	21.0835	2.3205	296.5	2.825	1.19	1.602	23.999	2.923	285.375	3.329	1	1	2	3	1	1
38342	294	237	2	42	3	5	2	11	11	5	110383.2901	111953.8835	2	47	2	1	1	0.27	0.3	0.26	0.2	2	NA	1	2	0	1	1527.5	265.5	1.371	2.2565	20.535	1.761	335	2.555	1.19	2.148	17.721	1.937	285.375	3.329	1	2	1	2	1	1
38345	196	196	1	46	1	1	1	3	3	0.81	22079.28956	23899.39496	1	56	2	1	1	0.41	NA	0.44	NA	1	1	3	2	0	2	2222	196	1.926	2.301	22.794	2.426	601	5.52	2.261	2.148	23.999	2.923	582.875	5.556	3	2	2	3	3	2
38348	53	53	2	56	4	4	2	11	11	3.72	16360.60311	16072.89054	2	45	1	4	3	NA	NA	NA	NA	2	NA	1	2	1	2	984.5	53	0.6565	1.258	8.881	1.2315	232.5	3.16	0.793	1.055	11.772	1.414	187.5	3.329	0	0	0	1	0	1
38349	304	304	1	57	4	4	2	11	11	5	20697.83744	21367.26979	1	51	2	1	4	0.28	NA	0.29	NA	1	3	2	2	0	2	2050	304	0.906	1.433	25.563	1.602	259	4.47	0.793	1.602	23.999	1.414	285.375	5.556	0	1	2	1	1	2
38352	0	2	2	73	3	3	1	5	5	2.09	67087.41664	77774.61815	1	49	1	4	1	0.33	NA	0.49	NA	2	NA	1	2	0	2	967.5	1	1.048	1.4525	19.0225	2.0285	209.5	4.805	1.19	1.602	17.721	1.937	187.5	5.556	1	1	1	2	0	2
38358	209	363	1	40	3	5	2	11	11	4.3	104643.8183	104386.7504	2	47	2	4	4	0.27	NA	0.26	NA	2	NA	1	2	0	3	3002.5	286	2.13	2.743	23.077	1.6525	415	4.755	2.261	3.109	23.999	1.414	387	5.556	3	3	2	1	2	2
38361	118	144	1	40	3	3	1	2	2	0.5	72840.61966	75566.6868	1	44	2	1	1	0.45	NA	0.51	NA	1	3	2	2	0	1	3548.5	131	2.297	2.8075	52.408	4.9495	772.5	15.4	2.261	3.109	35.019	2.923	582.875	10.769	3	3	3	3	3	3
38364	86	230	2	63	3	2	2	8	8	2.6	37512.50021	40177.31536	2	54	1	4	1	0.17	NA	0.21	NA	2	NA	1	2	0	2	1477	158	2.986	3.6755	39.063	3.524	730.5	18.095	2.261	3.109	35.019	2.923	582.875	10.769	3	3	3	3	3	3
38365	4	9	1	51	4	5	2	11	11	5	28551.47367	29663.94099	1	50	2	1	1	0.29	NA	0.27	NA	1	3	2	2	0	1	3931	6.5	3.0235	3.557	45.8105	4.5415	771.5	15.47	2.261	3.109	35.019	2.923	582.875	10.769	3	3	3	3	3	3
38368	101	223	2	60	3	4	2	7	7	3.31	62603.37427	63453.09709	1	52	2	1	1	0.49	NA	0.53	NA	1	3	2	2	0	2	1166	162	0.78	1.111	15.023	0.8605	224.5	1.125	0.793	1.055	17.721	0.92	187.5	1.726	0	0	1	0	0	0
38369	127	215	2	79	3	4	1	12	12	NA	44959.33082	47728.45423	1	56	2	0	0	NA	NA	NA	NA	1	1	3	1	0	3	1225.5	171	0.7735	1.5035	9.9915	0.67	143	2.8	0.793	1.602	11.772	0.92	187.5	3.329	0	1	0	0	0	1
38377	180	75	2	43	3	4	2	11	11	5	95326.7937	98022.53678	2	48	2	1	1	0.32	NA	0.29	NA	1	3	2	2	0	1	1963.5	127.5	2.303	1.939	34.6395	2.645	262.5	5.92	2.261	2.148	35.019	2.923	285.375	5.556	3	2	3	3	1	2
38378	2	0	2	78	3	3	1	4	4	1.53	50781.36044	54044.77006	2	44	2	1	1	0.37	NA	0.31	NA	1	3	2	1	0	1	1855.5	1	1.89	2.464	22.7025	2.5695	495.5	13.685	2.261	2.148	23.999	2.923	582.875	10.769	3	2	2	3	3	3
38384	43	0	1	53	4	3	2	11	11	5	26005.38208	26066.11731	2	48	1	0	0	NA	NA	NA	NA	2	NA	1	2	0	2	2589.5	21.5	2.1345	2.6925	24.8685	2.291	527.5	8.08	2.261	3.109	23.999	2.923	582.875	10.769	3	3	2	3	3	3
38388	916	495	2	64	3	4	1	4	4	1.36	37017.92174	38222.84973	2	44	2	1	1	0.26	NA	0.24	NA	1	1	3	2	0	2	1230.5	705.5	1.4415	2.5415	15.8075	0.983	338.5	5.03	1.595	3.109	17.721	0.92	387	5.556	2	3	1	0	2	2
38393	136	173	2	51	3	4	2	10	10	5	110711.9763	112518.287	2	47	1	1	1	0.34	NA	0.23	NA	2	NA	1	2	0	1	3147	154.5	1.8875	2.7235	28.708	3.2665	470.5	9.76	2.261	3.109	35.019	2.923	582.875	10.769	3	3	3	3	3	3
38394	5	46	1	47	3	4	2	11	11	5	104643.8183	107076.7558	2	47	2	1	1	0.25	NA	0.29	NA	1	3	2	2	0	1	3033.5	25.5	2.204	3.2665	26.7825	2.4595	644.5	6.73	2.261	3.109	23.999	2.923	582.875	5.556	3	3	2	3	3	2
38398	75	68	2	56	4	4	1	77	77	NA	29888.84294	30436.23955	1	47	1	4	4	0.32	NA	0.33	NA	2	NA	1	2	0	2	1776	71.5	1.0405	1.0735	17.9005	1.464	292	3.465	1.19	1.055	17.721	1.414	285.375	3.329	1	0	1	1	1	1
38402	166	144	2	45	4	3	1	3	3	1.09	23817.98146	24254.19381	1	44	1	1	1	0.45	0.5	0.63	0.7	1	2	3	2	0	1	1337	155	0.5885	0.8495	11.494	0.8795	130.5	1.38	0.793	1.055	11.772	0.92	187.5	1.726	0	0	0	0	0	0
38406	154	165	2	49	1	3	2	9	9	3.73	21707.38486	22334.04413	1	56	2	1	4	0.24	NA	0.24	NA	1	3	2	2	0	2	1043	159.5	0.692	0.838	7.733	0.6945	122.5	2.345	0.793	1.055	11.772	0.92	187.5	1.726	0	0	0	0	0	0
38409	433	372	2	63	1	2	1	4	4	0.78	5328.671462	4638.79676	2	58	2	1	1	0.41	NA	0.23	NA	1	3	2	2	0	2	1562	402.5	1.0695	2.315	13.707	1.131	273	6.16	1.19	2.148	11.772	0.92	285.375	5.556	1	2	0	0	1	2
38410	278	603	2	63	1	4	2	11	11	5	8620.213372	7139.493153	2	45	2	1	2	0.57	NA	0.57	NA	1	3	2	2	0	2	2468.5	440.5	1.8855	3.2175	24.6805	2.4315	523.5	5.97	2.261	3.109	23.999	2.923	582.875	5.556	3	3	2	3	3	2
38414	294	452	2	61	4	4	2	8	8	1.87	9807.061297	10383.31394	2	45	2	1	1	0.5	NA	0.59	NA	2	NA	1	2	0	2	1952.5	373	1.0605	1.5155	23.541	1.055	301	2.37	1.19	1.602	23.999	0.92	285.375	1.726	1	1	2	0	1	0
38426	0	0	1	53	3	4	2	11	11	5	104532.1858	105938.1998	2	53	2	1	1	0.3	NA	0.31	NA	2	NA	1	2	0	1	2546	0	1.5545	2.102	27.5875	2.4835	329	11.62	1.595	2.148	23.999	2.923	285.375	10.769	2	2	2	3	1	3
38427	142	95	1	77	4	2	1	4	4	0.78	11283.11448	11078.89382	1	52	2	1	1	0.69	0.7	0.51	0.5	2	NA	1	2	0	1	1794	118.5	1.371	1.9325	20.1655	1.5975	437.5	3.88	1.19	2.148	17.721	1.414	387	3.329	1	2	1	1	2	1
38432	77	5	2	69	4	3	1	6	6	2.27	15156.68077	15785.88589	2	54	2	2	2	NA	NA	NA	NA	2	NA	1	2	0	2	1780.5	41	3.294	3.987	41.6265	4.195	947.5	19.955	2.261	3.109	35.019	2.923	582.875	10.769	3	3	3	3	3	3
38433	81	3	2	72	4	3	2	8	8	3.11	15506.79494	16514.4893	1	51	1	1	1	0.37	NA	0.41	NA	2	NA	1	2	0	2	1086	42	1.0745	1.4445	14.1895	1.082	247	4.66	1.19	1.602	11.772	0.92	285.375	5.556	1	1	0	0	1	2
38443	0	2	2	40	4	4	1	2	2	0.52	33056.02142	32474.70832	1	49	1	0	0	NA	NA	NA	NA	1	3	2	2	0	2	1170	1	0.7985	1.0765	23.94	1.635	268.5	2.935	0.793	1.055	23.999	1.414	285.375	3.329	0	0	2	1	1	1
38444	166	189	2	59	4	4	1	3	3	1.46	26457.70818	26942.26558	1	48	1	4	1	0.62	0.5	0.56	0.6	1	2	3	2	0	2	1112	177.5	0.7305	1.3035	12.936	1.1905	172	1.205	0.793	1.055	11.772	1.414	187.5	1.726	0	0	0	1	0	0
38446	3	96	2	55	1	1	1	6	6	1.24	17496.0831	18886.90729	1	47	1	1	1	0.44	NA	0.44	NA	1	3	2	2	0	2	1560	49.5	0.992	1.5205	33.285	2.5215	179.5	6.035	0.793	1.602	35.019	2.923	187.5	5.556	0	1	3	3	0	2
38449	53	9	2	46	3	5	2	11	11	5	89845.4737	91123.84396	2	44	2	1	1	0.19	NA	0.15	NA	2	NA	1	2	0	2	1466	31	2.903	3.508	37.0935	3.491	737.5	16.99	2.261	3.109	35.019	2.923	582.875	10.769	3	3	3	3	3	3
38450	79	5	2	85	1	1	1	4	4	0.4	12598.29327	15999.2307	1	52	2	1	1	0.47	NA	0.47	NA	2	NA	1	2	0	3	1174.5	42	0.602	0.5855	7.3315	1.0875	168	0.91	0.793	1.055	11.772	0.92	187.5	1.726	0	0	0	0	0	0
38452	64	55	2	47	4	2	2	8	8	1.94	25327.10449	25854.46747	2	49	2	2	1	0.28	NA	0.32	NA	1	3	2	2	0	2	1895	59.5	1.0755	1.23	25.774	1.8195	306	19.885	1.19	1.055	23.999	1.937	285.375	10.769	1	0	2	2	1	3
38454	213	142	1	72	3	4	1	3	3	0.92	18301.21733	18179.31412	1	46	2	2	1	0.56	NA	0.55	NA	2	NA	1	2	0	1	1361.5	177.5	1.708	1.812	20.3995	1.5635	634.5	7.055	1.595	1.602	17.721	1.414	582.875	5.556	2	1	1	1	3	2
38466	94	305	1	66	4	4	2	11	11	5	7775.480849	7965.050797	1	51	2	1	1	0.41	NA	0.4	NA	2	NA	1	2	0	1	3205.5	199.5	2.081	2.583	23.793	1.9965	357.5	4.955	2.261	3.109	23.999	1.937	387	5.556	3	3	2	2	2	2
38469	177	426	1	58	3	4	2	9	9	4.87	95301.57612	97668.55577	1	46	1	1	1	0.45	NA	0.35	NA	1	3	2	2	0	1	1977	301.5	1.4435	2.2365	20.827	2.008	362.5	6.52	1.595	2.148	23.999	1.937	387	5.556	2	2	2	2	2	2
38472	1754	1055	1	45	3	4	2	9	6	3.13	92482.46431	96264.11505	1	54	2	1	1	0.33	NA	0.28	NA	1	1	3	2	0	1	2505.5	1404.5	1.54	5.49	25.96	1.8	248	19.34	1.595	3.109	23.999	1.937	285.375	10.769	2	3	2	2	1	3
38481	302	521	1	40	3	4	2	7	7	3.35	92482.46431	96264.11505	1	54	2	0	0	NA	NA	NA	NA	1	1	3	2	0	3	3100	411.5	7.069	12.322	69.334	4.417	541	31.305	2.261	3.109	35.019	2.923	582.875	10.769	3	3	3	3	3	3
38482	60	4	2	73	3	3	1	6	6	2.27	56799.66094	57323.29422	2	46	2	1	1	0.55	NA	0.48	NA	2	NA	1	1	0	2	1398	32	1.1125	1.581	26.2915	1.6005	294.5	5.59	1.19	1.602	23.999	1.414	285.375	5.556	1	1	2	1	1	2
38491	2	47	2	85	3	3	2	8	8	3.9	28673.09645	35788.47193	1	55	2	1	1	NA	NA	NA	NA	2	NA	1	1	0	1	1298	24.5	0.695	1.65	16.0205	1.079	197.5	6.92	0.793	1.602	17.721	0.92	187.5	5.556	0	1	1	0	0	2
38494	43	173	1	50	3	3	2	7	7	2.73	84561.00447	83545.46176	2	49	1	1	4	0.4	NA	0.36	NA	2	NA	1	2	0	1	1246.5	108	1.182	1.287	16.718	1.3235	191.5	2.095	1.19	1.055	17.721	1.414	187.5	1.726	1	0	1	1	0	0
38496	107	10	2	47	1	1	1	77	77	NA	19663.75923	21226.8995	1	53	2	1	1	0.49	NA	0.3	NA	2	NA	1	2	0	2	1504	58.5	1.4655	1.1495	27.5715	2.096	227.5	3.455	1.595	1.055	23.999	1.937	187.5	3.329	2	0	2	2	0	1
38500	0	0	1	65	4	2	2	11	11	3.63	9588.813507	9822.593374	2	50	1	1	1	0.48	0.5	0.46	0.4	1	3	2	1	0	1	1400.5	0	1.1065	0.8975	16.806	1.3695	312	1.28	1.19	1.055	17.721	1.414	285.375	1.726	1	0	1	1	1	0
38504	444	437	1	67	3	4	2	11	11	4.66	70216.93679	73979.63885	1	50	2	1	1	0.69	0.8	0.63	2	1	3	2	2	1	2	1712.5	440.5	1.199	1.9675	14.196	0.8575	318	2.79	1.19	2.148	11.772	0.92	285.375	3.329	1	2	0	0	1	1
38505	0	71	1	74	4	2	1	2	2	0.78	14936.71649	14666.36684	1	49	1	1	4	0.3	NA	0.35	NA	2	NA	1	2	0	2	2232.5	35.5	2.2595	1.9555	30.9335	2.314	626.5	3.95	2.261	2.148	35.019	2.923	582.875	3.329	3	2	3	3	3	1
38508	514	428	1	54	3	3	2	9	1	0	84561.00447	83545.46176	2	49	2	1	1	0.44	NA	0.45	NA	1	1	3	2	0	2	2400	471	1.9605	2.9215	22.095	1.917	447	9.51	2.261	3.109	23.999	1.937	387	10.769	3	3	2	2	2	3
38509	117	155	1	67	3	5	2	10	10	5	60277.85735	60660.06782	2	50	2	1	1	0.41	NA	0.45	NA	2	NA	1	2	0	1	2959.5	136	2.241	2.8135	37.0425	3.2305	546.5	12.3	2.261	3.109	35.019	2.923	582.875	10.769	3	3	3	3	3	3
38514	301	456	2	46	3	5	2	10	10	5	94815.27577	97822.22664	2	54	2	1	1	0.31	NA	0.37	NA	2	NA	1	2	0	1	2891.5	378.5	1.891	2.9275	35.2185	1.9735	454	7.835	2.261	3.109	35.019	1.937	387	10.769	3	3	3	2	2	3
38525	188	361	1	40	1	1	1	6	6	1.33	22079.28956	23899.39496	1	56	2	4	4	0.29	NA	0.43	NA	2	NA	1	2	0	1	2007.5	274.5	1.7575	1.732	16.7545	1.071	420	2.015	1.595	1.602	17.721	0.92	387	1.726	2	1	1	0	2	0
38528	383	141	1	60	1	3	2	8	8	2.69	3251.361327	3055.178372	2	58	2	1	1	0.33	NA	0.31	NA	1	3	2	2	0	1	2362	262	1.767	2.2145	17.53	1.6475	453.5	2.765	1.595	2.148	17.721	1.414	387	3.329	2	2	1	1	2	1
38536	47	0	1	45	3	5	2	11	11	5	104643.8183	108279.7714	2	47	2	4	4	0.47	NA	0.5	NA	2	NA	1	2	0	1	3614.5	23.5	3.338	2.751	43.635	2.1845	747.5	6.175	2.261	3.109	35.019	1.937	582.875	5.556	3	3	3	2	3	2
38539	5	144	2	70	3	4	2	9	9	4.55	50781.36044	51249.51131	2	44	2	1	1	0.41	NA	0.33	NA	2	NA	1	2	0	1	2353.5	74.5	1.527	2.7245	14.6415	1.9765	522.5	7.33	1.595	3.109	11.772	1.937	582.875	10.769	2	3	0	2	3	3
38541	73	73	1	80	5	2	1	6	6	3.06	10945.29611	12462.09588	1	58	2	0	0	NA	NA	NA	NA	1	3	2	2	0	3	1007	73	1.247	1.002	13.976	0.969	235	1.25	1.19	1.055	11.772	0.92	187.5	1.726	1	0	0	0	0	0
38543	528	102	1	67	1	4	1	6	6	1.95	4718.562888	4441.464731	1	56	1	0	0	NA	NA	NA	NA	1	3	2	1	0	1	1775	315	1.376	2.365	24.06	1.347	272	4.075	1.19	2.148	23.999	1.414	285.375	3.329	1	2	2	1	1	1
38549	140	145	2	43	3	5	2	11	11	5	110383.2901	111953.8835	2	47	2	1	4	0.29	NA	0.29	NA	2	NA	1	2	0	2	544.5	142.5	0.216	0.518	5.6845	0.802	82	0.685	0.793	1.055	11.772	0.92	187.5	1.726	0	0	0	0	0	0
38558	189	231	1	45	3	4	2	10	10	3.72	91406.64771	94827.55023	1	47	2	4	4	0.26	NA	0.4	NA	2	NA	1	2	0	1	2277.5	210	1.313	2.176	30.2655	2.459	355.5	5.76	1.19	2.148	35.019	2.923	387	5.556	1	2	3	3	2	2
38559	142	160	2	67	3	4	2	10	10	5	66201.71767	76712.59702	2	54	2	1	1	0.27	NA	0.32	NA	2	NA	1	2	0	2	1339	151	0.882	0.964	6.611	0.52	93	0.41	0.793	1.055	11.772	0.92	187.5	1.726	0	0	0	0	0	0
38562	302	386	1	81	3	3	2	7	7	2.73	19879.31456	20722.05533	1	48	2	1	1	0.58	0.5	0.61	0.7	1	3	2	2	1	1	1715	344	1.634	2.1615	19.5705	1.6135	268.5	4.71	1.595	2.148	17.721	1.414	285.375	5.556	2	2	1	1	1	2
38565	0	86	1	42	4	5	2	11	11	5	20697.83744	21367.26979	1	51	1	0	0	NA	NA	NA	NA	1	3	2	2	1	3	2040.5	43	1.093	2.2735	22.338	1.549	260	7.91	1.19	2.148	23.999	1.414	285.375	10.769	1	2	2	1	1	3
38568	209	475	2	67	3	2	1	4	4	1.14	39758.9872	40409.49446	2	46	1	1	1	0.46	NA	0.51	NA	2	NA	1	2	0	2	1623	342	1.8655	2.462	24.4905	1.9715	407	5.515	2.261	2.148	23.999	1.937	387	5.556	3	2	2	2	2	2
38571	46	6	2	73	3	5	2	8	8	3.79	52883.77676	54503.21781	2	50	2	1	1	0.4	NA	0.35	NA	2	NA	1	2	0	1	1638	26	0.7115	1.1145	14.679	0.9795	168	1.8	0.793	1.055	11.772	0.92	187.5	1.726	0	0	0	0	0	0
38572	414	0	2	61	1	2	1	2	2	0.7	7005.231606	6373.294096	1	53	1	1	2	0.51	NA	NA	NA	2	NA	1	2	0	2	2772	207	1.848	4.505	24.02	2.2435	394.5	7.24	1.595	3.109	23.999	1.937	387	5.556	2	3	2	2	2	2
38574	751	0	1	54	4	4	1	12	5	2.51	24459.92099	24517.04682	1	52	2	1	1	0.58	NA	0.58	NA	1	3	2	2	0	1	3347.5	375.5	2.2395	3.2085	32.155	5.352	1117.5	28.23	2.261	3.109	35.019	2.923	582.875	10.769	3	3	3	3	3	3
38575	24	13	1	66	3	4	1	6	6	2.49	79633.26888	80138.20835	1	49	2	4	1	0.45	NA	0.33	NA	1	1	3	2	0	2	2163	18.5	1.8755	1.91	24.326	0.973	294	4.505	2.261	2.148	23.999	0.92	285.375	5.556	3	2	2	0	1	2
38577	183	183	2	81	3	4	1	3	3	1.13	30304.45868	37824.66503	1	47	2	4	4	0.48	NA	0.55	NA	2	NA	1	1	0	2	2358	183	2.644	2.086	30.312	1.97	688	0.39	2.261	2.148	35.019	1.937	582.875	1.726	3	2	3	2	3	0
38578	1	0	2	46	3	5	2	7	7	1.82	110383.2901	111953.8835	2	47	2	1	1	0.48	NA	0.39	NA	2	NA	1	2	0	2	2058.5	0.5	2.2705	3.039	28.302	2.999	724	8.525	2.261	3.109	35.019	2.923	582.875	10.769	3	3	3	3	3	3
38580	919	924	1	59	3	4	2	9	6	3.13	87029.44548	89720.6014	1	54	2	4	1	0.39	NA	0.43	NA	1	1	3	2	0	1	3491.5	921.5	2.114	3.591	31.5245	1.606	429	16.49	2.261	3.109	35.019	1.414	387	10.769	3	3	3	1	2	3
38588	108	132	2	61	3	4	2	11	11	5	63114.70296	63971.3661	1	45	2	1	1	0.22	NA	0.22	NA	1	3	2	2	0	1	1469	120	1.511	1.5275	28.233	1.3005	428.5	1.545	1.595	1.602	23.999	1.414	387	1.726	2	1	2	1	2	0
38597	101	101	1	57	4	3	1	6	6	2.82	32380.32423	32455.94806	1	49	2	4	1	0.39	NA	0.42	NA	1	1	3	2	0	2	1498	101	1.078	1.346	13.811	1.682	299	0.86	1.19	1.602	11.772	1.937	285.375	1.726	1	1	0	2	1	0
38598	0	22	2	63	1	1	1	5	5	0.85	6246.359256	4968.707519	2	56	1	1	1	0.52	NA	0.45	NA	2	NA	1	2	0	2	800	11	0.288	0.741	4.8185	0.653	88.5	2.35	0.793	1.055	11.772	0.92	187.5	1.726	0	0	0	0	0	0
38602	0	49	2	69	4	5	2	10	10	5	12128.37201	12841.02244	1	51	2	1	2	0.54	NA	0.43	NA	2	NA	1	2	0	1	2257.5	24.5	1.465	1.7435	14.9165	1.583	211.5	5.01	1.595	1.602	11.772	1.414	187.5	5.556	2	1	0	1	0	2
38606	36	101	1	77	3	2	2	8	8	3.56	43718.50637	43970.28775	2	46	2	1	1	0.46	NA	0.42	NA	1	3	2	2	0	1	2299.5	68.5	2.0595	2.2045	23.559	2.819	479.5	5.665	2.261	2.148	23.999	2.923	582.875	5.556	3	2	2	3	3	2
38607	124	2	2	82	3	5	2	7	7	3.11	34989.83098	38107.43555	2	47	2	1	1	0.44	NA	0.48	NA	2	NA	1	2	0	1	1560.5	63	1.2575	2.1295	23.69	1.923	355	8.325	1.19	2.148	23.999	1.937	387	10.769	1	2	2	2	2	3
38608	61	0	2	74	4	1	2	8	4	1.4	15506.79494	16245.49348	1	51	2	1	1	NA	NA	0.59	NA	2	NA	1	2	0	2	1252	30.5	1.425	1.2505	22.085	1.5745	351	7.935	1.595	1.055	23.999	1.414	387	10.769	2	0	2	1	2	3
38611	604	604	1	77	4	3	1	2	2	0.94	10740.70665	11059.78475	1	48	2	0	0	NA	NA	NA	NA	1	1	3	2	0	1	1337	604	1.885	2.619	15.548	1.348	188	5.54	2.261	3.109	17.721	1.414	187.5	5.556	3	3	1	1	0	2
38612	8	0	2	49	3	5	2	8	8	3.99	106827.4882	109564.7801	1	46	2	1	1	0.4	NA	0.5	NA	2	NA	1	2	0	1	2285	4	1.8555	3.339	30.0975	2.11	404	9.63	2.261	3.109	35.019	1.937	387	10.769	3	3	3	2	2	3
38613	126	68	1	48	4	3	2	7	7	1.6	58159.85861	60336.49687	2	45	2	0	0	NA	NA	NA	NA	2	NA	1	2	0	3	1339.5	97	0.947	0.872	18.3475	1.386	89.5	1.07	0.793	1.055	17.721	1.414	187.5	1.726	0	0	1	1	0	0
38614	600	340	1	58	3	4	1	6	6	2.83	80641.14092	83134.75538	1	45	2	1	1	0.37	NA	0.43	NA	1	1	3	2	0	1	1972.5	470	1.6145	1.9075	16.155	1.515	651	3.13	1.595	2.148	17.721	1.414	582.875	3.329	2	2	1	1	3	1
38615	0	213	2	46	4	4	2	11	11	3.3	25421.5014	25722.12413	2	48	2	4	4	0.38	NA	0.41	NA	1	3	2	2	0	2	1549	106.5	0.7235	1.0295	14.29	1.446	187.5	2.26	0.793	1.055	11.772	1.414	187.5	1.726	0	0	0	1	0	0
38617	0	104	1	64	4	2	1	99	99	NA	9714.123141	9950.958117	2	49	2	1	1	0.49	NA	0.47	NA	1	1	3	2	0	1	2563.5	52	1.6585	2.082	27.7505	2.1385	495	3.17	1.595	2.148	23.999	1.937	582.875	3.329	2	2	2	2	3	1
38621	161	145	2	40	4	4	2	7	7	2.23	25327.10449	25854.46747	2	49	2	4	4	0.29	NA	0.27	NA	2	NA	1	2	0	2	3048.5	153	2.2495	3.6665	34.0485	2.125	704.5	6.85	2.261	3.109	35.019	1.937	582.875	5.556	3	3	3	2	3	2
38633	95	95	2	85	3	4	1	3	3	1.33	29791.47866	31733.78786	2	49	2	0	0	NA	NA	NA	NA	2	NA	1	1	1	2	1495	95	2.45	3.096	25.647	5.931	773	26.41	2.261	3.109	23.999	2.923	582.875	10.769	3	3	2	3	3	3
38637	173	85	1	69	5	5	2	11	11	5	12164.19791	12460.76689	1	49	2	1	2	0.45	NA	0.55	NA	1	3	2	2	0	1	1281	129	0.678	0.7605	15.7795	1.053	123.5	2.535	0.793	1.055	17.721	0.92	187.5	3.329	0	0	1	0	0	1
38640	444	376	2	61	3	2	1	6	6	1.65	74588.85874	73762.00019	1	46	2	1	1	0.33	NA	0.38	NA	1	2	3	2	0	1	1772.5	410	1.8145	3.22	29.169	2.192	524.5	8.74	1.595	3.109	35.019	1.937	582.875	10.769	2	3	3	2	3	3
38647	683	287	1	43	3	4	2	10	10	3.5	104643.8183	107076.7558	2	53	2	0	0	0.18	NA	0.25	NA	1	3	2	2	0	1	2388	485	2.031	3.2525	29.8045	2.5805	560.5	5.815	2.261	3.109	35.019	2.923	582.875	5.556	3	3	3	3	3	2
38649	16	48	2	65	3	5	2	9	9	5	63114.70296	63971.3661	1	45	2	1	1	0.23	NA	0.47	NA	1	3	2	2	0	1	2473	32	1.253	1.8725	17.709	1.6915	459.5	4.46	1.19	1.602	17.721	1.937	387	5.556	1	1	1	2	2	2
38651	68	1	1	75	1	1	2	8	8	1.54	4433.674536	5881.734623	2	58	2	1	4	0.4	NA	0.41	NA	1	1	3	2	0	1	1589.5	34.5	0.907	1.0885	13.15	1.244	221	4.56	0.793	1.055	11.772	1.414	187.5	5.556	0	0	0	1	0	2
38653	145	6	1	50	3	5	2	11	11	5	98198.66901	100898.1681	1	56	2	1	1	0.35	NA	0.33	NA	2	NA	1	2	0	1	3036	75.5	2.709	2.341	40.6595	3.192	577.5	4.895	2.261	2.148	35.019	2.923	582.875	5.556	3	2	3	3	3	2
38659	189	193	1	43	4	5	2	11	11	5	16736.37321	17277.67951	2	45	2	1	1	0.36	NA	0.35	NA	2	NA	1	2	0	2	1335	191	1.1785	1.7455	16.5455	1.196	187.5	4.03	1.19	1.602	17.721	1.414	187.5	3.329	1	1	1	1	0	1
38660	0	1	2	84	3	2	1	3	3	1.46	28673.09645	33078.86737	1	55	2	1	0	NA	NA	NA	NA	2	NA	1	2	0	2	881	0.5	0.856	1.1635	8.399	0.837	234	2.435	0.793	1.055	11.772	0.92	187.5	1.726	0	0	0	0	0	0
38664	4	8	1	40	1	1	2	9	9	2.35	19018.43919	19620.79191	2	54	2	1	1	0.48	NA	0.42	NA	2	NA	1	2	0	1	3756.5	6	3.4835	4.8935	50.0955	4.691	742	15.26	2.261	3.109	35.019	2.923	582.875	10.769	3	3	3	3	3	3
38669	666	390	1	65	3	5	2	8	8	3.79	74056.79928	78903.20424	2	47	1	3	3	0.31	NA	0.32	NA	1	3	2	1	0	1	1798	528	1.357	2.113	21.66	1.928	297.5	3	1.19	2.148	23.999	1.937	285.375	3.329	1	2	2	2	1	1
38672	2	90	2	40	4	4	2	11	11	5	30909.29799	31274.81682	1	53	2	1	4	0.35	NA	0.4	NA	2	NA	1	2	0	2	1730.5	46	0.91	1.17	21.699	1.2775	241	1.08	0.793	1.055	23.999	1.414	187.5	1.726	0	0	2	1	0	0
38675	11	8	2	73	3	5	2	8	8	3.79	62389.49397	62964.65964	2	47	2	1	1	0.29	NA	0.26	NA	1	3	2	2	0	1	1903.5	9.5	1.248	1.8635	22.4115	1.94	384	8.62	1.19	1.602	23.999	1.937	387	10.769	1	1	2	2	2	3
38676	194	194	2	45	3	5	2	11	11	5	121486.2394	124921.7446	2	55	2	1	1	0.35	NA	0.32	NA	2	NA	1	2	0	1	1571	194	1.956	3.0745	27.3465	2.5035	535.5	10.73	2.261	3.109	23.999	2.923	582.875	10.769	3	3	2	3	3	3
[truncated: 3,026 more rows]
