# Supplementary material for: Association of dietary intake of B vitamins with glaucoma
Source: Sci Rep. 2024 Apr 12;14:8539. doi: 10.1038/s41598-024-58526-5 (PMC11014949; doi:10.1038/s41598-024-58526-5)
Supplement: Supplementary file 5 — Supplementary Information 5. [file 41598_2024_58526_MOESM5_ESM.csv]

seqn	dr1tcaff	dr2tcaff	RIAGENDR	RIDAGEYR	RIDRETH1	DMDEDUC2	INCOME	INDHHINC	INDFMINC	INDFMPIR	WTINT2YR	WTMEC2YR	SDMVPSU	SDMVSTRA	DIQ010	OPDODFDT	OPDOSFDT	OPDDVCDR	OPXDRCDR	OPDSVCDR	OPXSRCDR	SMQ020	SMQ040	SMQNEW	VIQ071	VIQ090	ALQ101	TKCAL	CAFF	TVB1	TVB2	TNIAC	TVB6	TFOLA	TOTALB12	TVB1.Q4	TVB2.Q4	TNIAC.Q4	TVB6.Q4	TFOLA.Q4	TOTALB12.Q4	TVB1.q4	TVB2.q4	TNIAC.q4	TVB6.q4	TFOLA.q4	TOTALB12.q4
31132	260	302	1	70	3	5	2	11	11	5	32961.50992	35315.5389	2	52	1	1	1	0.32	NA	0.23	NA	2	NA	1	2	0	1	1807	281	3.486	3.9	40.606	4.065	754	15.905	3	3	3	3	3	3	2.505	3.47	39.709	3.301	638.5	12.195
31134	142	105	1	73	3	3	1	12	12	NA	43718.50637	44231.16725	2	48	2	1	1	0.3	NA	0.35	NA	2	NA	1	2	0	1	2044.5	123.5	1.8145	3.34	32.9145	2.2345	462.5	10.67	2	3	3	2	2	3	1.821	3.47	39.709	2.223	436.5	12.195
31150	95	95	1	79	3	3	1	3	3	1.22	15391.933	15572.42503	2	44	2	1	4	0.44	NA	0.39	NA	1	3	2	2	0	1	2164.5	95	1.651	2.414	22.7945	3.421	509	9.52	2	2	1	3	2	3	1.821	2.446	20.925	3.301	436.5	12.195
31154	203	0	1	62	4	3	1	5	5	1.56	9263.820576	9489.676959	1	45	2	4	1	0.32	NA	0.47	NA	1	1	3	2	0	1	1370.5	101.5	0.76	0.9385	17.4285	1.367	252.5	2.115	0	0	0	0	0	0	0.922	1.18	13.864	1.054	210.188	2.029
31158	426	572	1	71	3	4	2	8	8	3.71	40704.4636	43600.3261	2	50	2	1	4	0.36	NA	0.44	NA	1	1	3	2	0	1	3663.5	499	2.178	3.7915	35.486	3.147	474	9.545	3	3	3	3	2	3	2.505	3.47	39.709	3.301	436.5	12.195
31164	215	227	1	54	3	4	2	11	11	5	88953.82822	91399.18497	1	53	2	1	1	0.21	NA	0.24	NA	2	NA	1	2	0	2	3017	221	1.47	1.893	27.5725	1.468	353.5	3.28	1	1	2	1	1	1	1.391	1.834	28.205	1.628	323.063	3.88
31175	154	154	1	75	4	1	2	11	11	3.92	7720.319907	7580.584657	2	45	2	1	1	NA	NA	NA	NA	1	3	2	2	0	3	691	154	1.157	0.751	7.951	0.843	122	1.03	0	0	0	0	0	0	0.922	1.18	13.864	1.054	210.188	2.029
31179	164	152	1	71	3	3	1	1	1	0.44	42440.14427	44953.67261	1	54	2	1	1	0.6	0.8	0.69	0.8	1	3	2	2	0	1	2840.5	158	2.314	4.019	28.6005	2.515	498	8.255	3	3	2	2	2	2	2.505	3.47	28.205	2.223	436.5	6.354
31190	150	249	1	72	3	4	1	12	12	NA	40704.4636	41181.7806	2	44	2	0	0	NA	NA	NA	NA	2	NA	1	2	0	1	1612.5	199.5	2.3425	3.041	27.344	2.766	495.5	12.5	3	3	2	3	2	3	2.505	3.47	28.205	3.301	436.5	12.195
31193	237	237	1	51	3	1	1	2	2	1.01	39075.46998	38606.18973	1	49	2	1	1	0.34	NA	0.38	NA	1	2	3	2	0	2	2580	237	0.723	1.093	16.252	0.808	140	1.77	0	0	0	0	0	0	0.922	1.18	13.864	1.054	210.188	2.029
31195	107	7	1	73	3	4	2	10	10	5	43718.50637	44231.16725	2	48	2	3	3	0.33	NA	0.56	NA	1	3	2	2	0	1	2560.5	57	2	2.594	26.9035	2.1145	359.5	11.89	2	2	2	2	1	3	1.821	2.446	28.205	2.223	323.063	12.195
31220	494	284	1	50	3	3	2	11	11	5	93367.84651	95934.54542	1	50	2	1	1	0.51	0.4	0.6	0.5	2	NA	1	2	0	1	2033.5	389	2.1815	3.873	37.5425	3.1405	525.5	14.355	3	3	3	3	3	3	2.505	3.47	39.709	3.301	638.5	12.195
31223	2	51	1	61	1	2	1	5	5	1.68	4329.095591	4476.161435	2	58	2	1	1	0.39	NA	0.35	NA	2	NA	1	2	0	1	2045.5	26.5	1.757	1.967	23.0105	1.4965	407.5	2.84	2	1	1	1	2	0	1.821	1.834	20.925	1.628	436.5	2.029
31227	101	47	1	64	3	5	2	11	11	5	63955.30721	68158.07718	2	48	2	1	1	0.22	0.4	0.36	0.3	2	NA	1	2	0	2	2156	74	2.1965	2.1515	25.188	2.3655	717	9.91	3	2	2	2	3	3	2.505	2.446	28.205	2.223	638.5	12.195
31233	14	12	1	83	3	2	1	6	6	2.61	25709.52677	28238.70046	2	47	1	0	0	NA	NA	NA	NA	1	3	2	1	0	1	2012	13	2.1325	2.2405	23.8825	1.5005	337	3.73	3	2	1	1	1	1	2.505	2.446	20.925	1.628	323.063	3.88
31241	354	189	1	40	2	2	2	11	7	2.73	27970.74297	27902.03008	1	51	2	1	2	0.21	NA	0.3	NA	1	3	2	2	0	2	1521	271.5	1.089	1.2925	18.6555	1.3625	268.5	3.78	0	0	1	0	0	1	0.922	1.18	20.925	1.054	210.188	3.88
31242	214	184	1	58	3	5	2	11	11	5	67592.1814	69682.29123	2	52	2	1	1	0.32	NA	0.32	NA	2	NA	1	1	0	1	2383.5	199	1.7385	2.472	27.659	2.401	502	8.605	2	2	2	2	2	3	1.821	2.446	28.205	2.223	436.5	12.195
31257	7	12	1	70	3	4	1	4	4	1.21	16029.17964	17169.55335	2	50	1	1	1	0.44	NA	0.45	NA	2	NA	1	2	0	1	2495.5	9.5	1.93	2.945	26.43	1.5775	409.5	18.36	2	3	2	1	2	3	1.821	3.47	28.205	1.628	436.5	12.195
31262	104	83	1	52	1	1	2	10	10	2.43	24368.21112	26377.00369	2	55	2	1	1	0.43	NA	0.31	NA	1	3	2	2	0	1	1484	93.5	0.898	1.155	12.063	0.8515	247	2.39	0	0	0	0	0	0	0.922	1.18	13.864	1.054	210.188	2.029
31266	651	453	1	62	3	3	1	5	5	2.04	62773.44135	66881.44387	2	50	2	0	0	NA	NA	NA	NA	1	3	2	2	0	1	2853.5	552	1.7325	2.7765	20.9325	0.9905	343	2.455	2	2	1	0	1	0	1.821	2.446	20.925	1.054	323.063	2.029
31273	287	218	1	62	3	2	2	8	8	3.9	57262.75794	61025.73258	1	48	2	1	1	0.2	NA	0.38	NA	2	NA	1	2	0	1	2280.5	252.5	1.671	2.0915	26.59	2.193	325.5	7	2	1	2	2	1	2	1.821	1.834	28.205	2.223	323.063	6.354
31274	712	712	1	56	3	3	1	4	4	1.88	88953.82822	91704.4906	1	53	2	1	4	0.28	NA	0.23	NA	1	1	3	2	0	1	1479	712	1.126	1.946	12.404	0.677	124	2.8	0	1	0	0	0	0	0.922	1.834	13.864	1.054	210.188	2.029
31278	154	306	1	65	1	1	2	9	9	4.17	8128.857692	8405.007132	2	54	2	1	1	0.41	NA	0.35	NA	1	1	3	2	0	2	768	230	0.4095	0.6665	5.0955	0.568	211.5	1.17	0	0	0	0	0	0	0.922	1.18	13.864	1.054	210.188	2.029
31284	123	47	1	80	3	5	2	11	11	5	20926.03518	21315.10071	2	44	2	1	4	NA	NA	0.35	NA	1	3	2	2	0	1	1532.5	85	1.5105	0.9905	17.325	1.345	229	1.675	1	0	0	0	0	0	1.391	1.18	13.864	1.054	210.188	2.029
31291	11	11	1	52	4	4	2	9	9	4.29	24459.92099	25412.96681	1	52	2	4	1	0.31	0.5	0.6	0.6	2	NA	1	2	0	2	2318	11	0.934	2.153	42.197	2.868	214	4.01	0	2	3	3	0	1	0.922	2.446	39.709	3.301	210.188	3.88
31301	0	98	1	66	1	2	1	6	6	2.07	7101.447409	7342.694186	1	57	2	1	1	0.26	NA	0.34	NA	2	NA	1	1	0	2	1808	49	1.6015	1.52	23.557	1.609	299.5	4.71	2	1	1	1	1	1	1.821	1.834	20.925	1.628	323.063	3.88
31304	74	112	1	53	1	1	1	13	13	NA	19361.65138	20579.81002	2	57	2	4	4	0.4	NA	0.38	NA	1	1	3	2	0	1	1882	93	2.0835	2.93	33.7175	3.677	476.5	12.37	2	3	3	3	2	3	1.821	3.47	39.709	3.301	436.5	12.195
31308	31	98	1	59	4	4	2	8	8	3.66	32380.32423	32455.94806	1	51	2	4	1	0.28	NA	0.37	NA	1	1	3	2	0	1	3025	64.5	1.3345	1.8065	33.9775	2.8045	315	5.535	1	1	3	3	1	2	1.391	1.834	39.709	3.301	323.063	6.354
31309	0	36	1	60	1	1	1	3	3	0.75	10976.22813	10859.41999	1	48	2	1	1	0.37	NA	0.18	NA	1	3	2	2	0	1	1182	18	0.9605	1.06	12.437	0.5335	247.5	2.805	0	0	0	0	0	0	0.922	1.18	13.864	1.054	210.188	2.029
31311	201	101	1	71	3	3	1	5	5	1.52	39086.24089	39311.34437	2	44	1	1	1	0.63	0.7	NA	NA	1	3	2	2	1	2	1709.5	151	2.27	3.647	30.8615	4.2285	556.5	16.925	3	3	2	3	3	3	2.505	3.47	28.205	3.301	638.5	12.195
31323	409	381	1	83	3	1	1	99	99	NA	22721.65171	25870.41953	1	54	2	4	4	0.29	NA	0.33	NA	1	3	2	2	0	1	1121.5	395	0.751	2.099	11.4615	1.093	195.5	2.395	0	1	0	0	0	0	0.922	1.834	13.864	1.054	210.188	2.029
31332	102	77	1	68	4	2	1	6	6	2.49	7775.480849	8491.163498	1	51	2	1	1	0.37	NA	0.38	NA	1	3	2	2	0	1	2343.5	89.5	1.7615	1.7925	26.6515	2.082	323	6.915	2	1	2	2	1	2	1.821	1.834	28.205	2.223	323.063	6.354
31337	378	259	1	54	3	4	2	11	11	5	80151.79799	82142.50666	2	44	2	1	1	0.4	NA	0.47	NA	1	3	2	2	0	1	2994	318.5	4.3585	6.1585	47.5445	4.333	846.5	23.745	3	3	3	3	3	3	2.505	3.47	39.709	3.301	638.5	12.195
31348	96	3	1	62	4	2	2	11	11	5	12164.19791	12460.76689	1	49	2	1	2	0.54	NA	0.47	NA	1	2	3	2	0	2	1111.5	49.5	1.663	2.455	30.4715	2.8945	411.5	11.045	2	2	2	3	2	3	1.821	2.446	28.205	3.301	436.5	12.195
31353	351	299	1	53	3	3	2	8	8	1.49	29577.90931	29222.69084	2	44	2	0	0	NA	NA	NA	NA	1	1	3	2	0	3	1728	325	0.9865	1.682	15.453	1.4765	324	2.315	0	1	0	1	1	0	0.922	1.834	13.864	1.628	323.063	2.029
31380	120	43	1	69	4	2	2	7	7	2.02	12164.19791	12460.76689	1	49	2	1	1	0.29	NA	0.4	NA	1	1	3	2	0	1	1458.5	81.5	0.805	1.089	15.0745	1.036	231.5	2.61	0	0	0	0	0	0	0.922	1.18	13.864	1.054	210.188	2.029
31382	201	59	1	61	4	4	2	11	11	5	10341.92845	11293.83598	2	57	2	1	1	0.64	0.6	0.54	0.6	2	NA	1	2	0	1	2266	130	1.5875	1.7705	19.269	2.424	284	3.815	1	1	1	2	1	1	1.391	1.834	20.925	2.223	323.063	3.88
31393	101	103	1	70	4	1	1	2	2	0.7	15287.95116	15011.24428	2	55	1	0	0	NA	NA	NA	NA	2	NA	1	1	0	3	1444	102	1.296	1.477	19.465	1.763	306.5	1.95	1	0	1	1	1	0	1.391	1.18	20.925	1.628	323.063	2.029
31399	0	231	1	59	3	4	2	7	7	3.67	89650.90557	91877.54102	2	46	2	1	1	0.42	NA	0.44	NA	1	1	3	2	0	1	1969.5	115.5	2.0125	2.6215	26.014	2.239	367	11.565	2	2	2	2	1	3	1.821	2.446	28.205	2.223	323.063	12.195
31410	29	27	1	42	3	5	2	11	11	3.54	99218.01162	102931.2552	1	50	2	1	1	0.25	NA	0.43	NA	2	NA	1	2	0	1	2570	28	2.21	2.4415	28.865	1.9205	628.5	3.99	3	2	2	2	3	1	2.505	2.446	28.205	2.223	638.5	3.88
31429	0	29	1	40	4	2	2	10	10	2.61	23310.38719	24064.31752	2	51	2	1	1	0.75	0.8	0.68	0.7	2	NA	1	2	1	1	2377	14.5	2.962	1.7525	38.3445	2.589	305.5	3.64	3	1	3	2	1	1	2.505	1.834	39.709	2.223	323.063	3.88
31434	353	77	1	57	3	1	1	4	4	1.18	34454.94382	35402.11643	1	50	2	1	0	NA	NA	NA	NA	1	1	3	1	0	1	1888	215	1.4765	1.7595	17.2205	0.577	295.5	3.775	1	1	0	0	1	1	1.391	1.834	13.864	1.054	323.063	3.88
31441	101	101	1	62	4	4	2	9	9	4.24	8756.927856	9562.946344	2	51	1	4	4	0.46	NA	0.46	NA	2	NA	1	2	0	1	949	101	0.773	0.919	10.351	0.92	134	3.63	0	0	0	0	0	1	0.922	1.18	13.864	1.054	210.188	3.88
31442	237	150	1	67	1	4	2	7	7	1.8	15623.1843	14680.50148	2	55	2	1	1	0.5	NA	0.54	NA	1	3	2	2	0	1	2265	193.5	1.1585	1.352	16.6635	1.7215	187	3.79	0	0	0	1	0	1	0.922	1.18	13.864	1.628	210.188	3.88
31447	107	136	1	85	3	3	1	2	2	0.71	9866.367972	10175.46402	2	44	2	0	0	NA	NA	NA	NA	2	NA	1	2	0	2	1852	121.5	2.837	3.5955	35.9985	3.6695	685.5	16.205	3	3	3	3	3	3	2.505	3.47	39.709	3.301	638.5	12.195
31454	56	107	1	75	2	1	1	2	2	0.43	16026.56593	15919.81402	2	49	1	1	1	0.58	NA	0.53	NA	1	3	2	2	0	1	1495.5	81.5	1.201	1.2585	24.653	1.2345	288	2.615	1	0	2	0	1	0	1.391	1.18	28.205	1.054	323.063	2.029
31463	0	0	1	48	4	3	2	8	8	3.98	25524.81409	26584.65761	2	50	2	1	1	0.59	NA	0.51	NA	1	1	3	2	0	1	452	0	0.3245	0.4715	7.22	0.3755	72.5	0.655	0	0	0	0	0	0	0.922	1.18	13.864	1.054	210.188	2.029
31464	151	96	1	64	3	5	2	11	11	5	51549.56345	54937.10026	1	44	2	1	1	0.29	NA	0.22	NA	1	1	3	2	0	1	1770	123.5	1.288	1.519	16.192	1.2095	343	3.97	1	1	0	0	1	1	1.391	1.834	13.864	1.054	323.063	3.88
31472	496	567	1	76	3	4	1	4	4	1.43	46474.07114	49780.40436	1	46	2	1	1	NA	NA	NA	NA	1	3	2	2	0	2	2572	531.5	1.679	3.825	28.969	1.4325	351	14.375	2	3	2	1	1	3	1.821	3.47	28.205	1.628	323.063	12.195
31483	479	472	1	50	3	4	2	11	11	5	98473.73276	100919.4984	2	47	2	1	4	0.2	NA	0.15	NA	2	NA	1	2	0	1	1907.5	475.5	1.826	2.546	20.8515	1.487	438	2.94	2	2	1	1	2	0	1.821	2.446	20.925	1.628	436.5	2.029
31486	755	707	1	50	3	2	2	8	8	3.9	87029.44548	89720.6014	1	54	2	1	4	0.32	NA	0.39	NA	1	1	3	2	0	2	2262	731	1.87	3.6975	25.0885	1.8735	265.5	7.405	2	3	2	1	0	2	1.821	3.47	28.205	1.628	210.188	6.354
31503	247	233	1	47	3	4	1	5	5	1.49	101272.9033	103627.468	1	46	2	1	1	0.36	NA	0.38	NA	2	NA	1	2	0	1	2149.5	240	1.7825	1.8315	25.0405	1.298	480.5	1.61	2	1	2	0	2	0	1.821	1.834	28.205	1.054	436.5	2.029
31504	328	229	1	46	3	5	2	11	11	5	67429.86151	69953.43052	2	56	2	1	1	0.48	NA	0.41	NA	1	3	2	2	0	1	2211	278.5	1.8615	1.785	31.834	2.1275	337.5	3.535	2	1	2	2	1	1	1.821	1.834	28.205	2.223	323.063	3.88
31506	0	0	1	73	3	1	1	4	4	1.29	39086.24089	39311.34437	2	44	2	4	1	0.45	NA	0.41	NA	1	3	2	2	0	1	1136	0	0.98	1.495	12.255	1.8345	257.5	6.61	0	0	0	1	0	2	0.922	1.18	13.864	1.628	210.188	6.354
31508	871	615	1	73	3	2	2	7	7	1.47	14622.02826	14524.63188	1	48	2	1	1	0.38	NA	0.26	NA	1	1	3	2	0	1	2376	743	1.3475	3.355	17.55	1.1435	320.5	4.54	1	3	0	0	1	1	1.391	3.47	13.864	1.054	323.063	3.88
31512	59	2	1	51	1	1	1	3	3	0.57	20993.11263	22723.67908	1	50	2	1	4	0.37	0.2	0.48	0.5	1	3	2	2	0	1	3086.5	30.5	2.0475	3.5135	29.7125	4.417	866.5	15.43	2	3	2	3	3	3	1.821	3.47	28.205	3.301	638.5	12.195
31513	150	150	1	65	4	3	1	6	6	2.27	7764.793921	7954.103317	2	52	2	1	1	0.45	NA	0.4	NA	1	3	2	2	0	1	1648	150	1.232	2.037	20.023	1.782	293	8.34	1	1	1	1	1	2	1.391	1.834	20.925	1.628	323.063	6.354
31520	9	8	1	53	4	2	1	3	3	1.22	25858.3804	25918.77232	2	49	2	1	1	0.43	NA	0.39	NA	2	NA	1	2	0	2	1693.5	8.5	1.447	2.2515	20.2325	1.647	240	11.735	1	2	1	1	0	3	1.391	2.446	20.925	1.628	210.188	12.195
31527	95	95	1	59	3	4	1	5	5	2.35	63454.0126	65416.16048	2	56	2	1	1	0.32	NA	0.34	NA	1	1	3	2	0	1	1177	95	0.176	0.473	4.432	0.286	55	0.77	0	0	0	0	0	0	0.922	1.18	13.864	1.054	210.188	2.029
31548	327	154	1	69	1	1	1	4	4	1.84	10415.4562	10769.28481	2	55	2	1	1	0.3	NA	0.33	NA	1	1	3	1	0	2	2396.5	240.5	1.6455	2.1385	24.1945	2.5245	495.5	6.105	2	2	1	2	2	2	1.821	2.446	20.925	2.223	436.5	6.354
31553	0	0	1	48	1	3	2	7	7	2	20256.87849	20898.45509	1	58	2	1	1	0.3	NA	0.37	NA	1	3	2	2	0	1	3440	0	1.734	2.176	33.9795	2.8465	425.5	12.04	2	2	3	3	2	3	1.821	2.446	39.709	3.301	436.5	12.195
31555	411	296	1	43	3	3	2	8	8	4.85	101272.9033	104791.7306	1	46	2	1	1	0.25	NA	0.32	NA	1	3	2	2	0	1	3575	353.5	2.411	4.0025	31.5125	1.805	718	6.195	3	3	2	1	3	2	2.505	3.47	28.205	1.628	638.5	6.354
31567	162	186	1	55	3	5	2	11	11	5	67592.1814	69682.29123	2	52	2	1	1	0.41	NA	0.42	NA	2	NA	1	2	0	1	2426.5	174	1.355	2.383	27.244	1.9675	281.5	13.365	1	2	2	2	1	3	1.391	2.446	28.205	2.223	323.063	12.195
31570	190	108	1	52	3	4	2	11	11	3.76	89650.90557	90856.75836	2	46	2	1	1	0.42	NA	0.24	NA	2	NA	1	2	0	1	2152.5	149	1.808	2.401	19.9795	1.19	431	5.79	2	2	1	0	2	2	1.821	2.446	20.925	1.054	436.5	6.354
31587	129	129	1	70	1	1	1	4	4	0.93	6434.403938	9341.569816	1	56	2	1	1	0.45	NA	0.44	NA	1	3	2	2	0	1	2635	129	1.578	1.617	29.941	2.253	426	5.78	1	1	2	2	2	2	1.391	1.834	28.205	2.223	436.5	6.354
31590	14	182	1	49	1	2	1	4	4	0.95	19361.65138	19974.87432	2	57	2	4	4	0.25	NA	0.17	NA	2	NA	1	2	0	1	2936.5	98	2.029	2.8585	37.6335	3.429	545.5	7.07	2	3	3	3	3	2	1.821	3.47	39.709	3.301	638.5	6.354
31591	142	142	1	51	4	5	2	11	11	3.88	20960.98279	21638.92608	1	44	2	2	4	0.46	0.6	0.64	0.7	1	2	3	2	0	1	1813.5	142	1.287	1.5205	23.663	1.5355	280	2.41	1	1	1	1	1	0	1.391	1.834	20.925	1.628	323.063	2.029
31599	215	405	1	42	3	5	2	11	11	2.9	112523.4873	112247.0623	1	49	2	1	1	0.18	NA	0.26	NA	2	NA	1	2	0	2	2951	310	2.6295	3.963	35.0305	2.172	599	8.155	3	3	3	2	3	2	2.505	3.47	39.709	2.223	638.5	6.354
31603	210	207	1	79	3	2	1	2	2	0.84	15485.90387	15809.6937	1	45	2	1	1	0.28	NA	0.24	NA	1	3	2	2	0	1	1057.5	208.5	0.582	1.3115	7.915	0.706	100.5	3.945	0	0	0	0	0	1	0.922	1.18	13.864	1.054	210.188	3.88
31608	0	2	1	40	4	5	1	3	3	0.6	25524.81409	26584.65761	2	50	2	1	1	0.57	0.7	0.6	0.7	2	NA	1	2	0	1	2086	1	1.3155	1.733	21.69	2.076	317.5	3.935	1	1	1	2	1	1	1.391	1.834	20.925	2.223	323.063	3.88
31609	0	0	1	44	1	2	2	8	8	1.49	20256.87849	21102.01293	2	58	1	4	4	0.31	NA	0.31	NA	1	3	2	2	0	1	1808	0	2.146	1.9765	21.46	2.1405	354	3.155	3	1	1	2	1	1	2.505	1.834	20.925	2.223	323.063	3.88
31610	10	7	1	85	3	4	1	5	5	1.82	21792.40106	22475.11885	2	50	2	1	1	0.47	NA	0.35	NA	1	3	2	2	0	1	2493.5	8.5	1.438	2.551	24.0265	2.057	357	13.26	1	2	1	2	1	3	1.391	2.446	20.925	2.223	323.063	12.195
31625	73	73	1	63	1	1	1	5	5	1.74	4329.095591	4476.161435	2	58	2	4	4	0.6	0.5	0.6	0.5	1	1	3	2	0	1	2273	73	2.144	1.835	22.613	1.738	346	11.12	3	1	1	1	1	3	2.505	1.834	20.925	1.628	323.063	12.195
31634	136	59	1	67	1	1	1	99	99	NA	8658.191181	7827.277839	2	58	2	1	1	NA	NA	NA	NA	1	3	2	2	0	1	2028.5	97.5	1.4205	1.786	16.3785	1.384	320	1.745	1	1	0	1	1	0	1.391	1.834	13.864	1.628	323.063	2.029
31649	14	0	1	47	3	5	2	7	7	1.82	104643.8183	107076.7558	2	47	2	1	1	0.37	NA	0.42	NA	2	NA	1	2	0	1	3126.5	7	1.8485	3.5935	46.0035	3.286	755.5	7.415	2	3	3	3	3	2	1.821	3.47	39.709	3.301	638.5	6.354
31657	73	98	1	73	4	1	2	8	4	1.4	9547.703341	9374.893052	1	51	2	1	4	0.57	0.4	0.62	0.8	1	3	2	2	0	2	1027.5	85.5	0.88	1.183	12.9085	0.922	268	1.795	0	0	0	0	0	0	0.922	1.18	13.864	1.054	210.188	2.029
31661	55	100	1	48	4	5	2	7	7	2.49	20697.83744	21367.26979	1	51	2	1	1	0.37	NA	0.34	NA	2	NA	1	2	0	1	1459.5	77.5	1.1455	1.4695	20.498	1.5625	413	20.91	0	0	1	1	2	3	0.922	1.18	20.925	1.628	436.5	12.195
31663	117	58	1	76	3	3	1	6	6	2.27	20073.81545	20309.20912	2	53	2	2	1	NA	NA	0.28	NA	1	3	2	2	0	2	2388	87.5	1.958	1.6185	15.4945	1.214	248.5	2.09	2	1	0	0	0	0	1.821	1.834	13.864	1.054	210.188	2.029
31691	718	149	1	52	4	5	2	8	8	3.62	29142.79961	29210.86225	1	46	2	1	1	0.6	0.6	0.56	0.5	2	NA	1	2	0	2	6018	433.5	2.9585	5.7975	46.73	4.3585	864.5	7.3	3	3	3	3	3	2	2.505	3.47	39.709	3.301	638.5	6.354
31703	56	56	1	44	4	5	2	7	7	2	25865.83874	26702.42031	2	54	2	1	4	0.36	NA	0.38	NA	1	3	2	2	0	1	1750	56	1.714	2.52	20.607	1.859	491	3.58	2	2	1	1	2	1	1.821	2.446	20.925	1.628	436.5	3.88
31710	316	117	1	42	3	4	2	8	8	2.83	85173.88289	87154.15023	2	50	2	1	1	0.33	NA	0.26	NA	1	3	2	2	0	1	3435	216.5	3.162	4.3305	46.3035	3.1805	591	4.26	3	3	3	3	3	1	2.505	3.47	39.709	3.301	638.5	3.88
31721	55	4	1	62	4	4	1	6	6	3.37	9714.123141	9950.958117	2	49	2	1	4	0.64	0.6	0.63	0.7	2	NA	1	2	0	2	1549	29.5	0.623	0.8115	13.087	1.1405	228	1.375	0	0	0	0	0	0	0.922	1.18	13.864	1.054	210.188	2.029
31729	149	101	1	80	3	3	2	11	11	3.63	35369.41283	36027.01562	1	57	2	1	1	0.6	0.8	0.56	0.3	1	3	2	2	0	2	2394.5	125	3.043	3.6305	36.8325	3.3475	697	9.29	3	3	3	3	3	3	2.505	3.47	39.709	3.301	638.5	12.195
31732	71	47	1	53	4	3	2	11	11	5	25865.83874	26873.66414	2	54	2	1	1	0.45	NA	0.5	NA	1	3	2	2	0	1	1243	59	0.8935	0.7475	14.8735	0.6535	245	0.34	0	0	0	0	0	0	0.922	1.18	13.864	1.054	210.188	2.029
31733	206	181	1	79	3	5	2	7	7	2.65	39086.24089	45600.63243	2	44	2	1	0	0.2	NA	NA	NA	1	3	2	1	0	1	1515	193.5	1.2535	1.5465	20.0115	1.261	264.5	1.885	1	1	1	0	0	0	1.391	1.834	20.925	1.054	210.188	2.029
31734	85	51	1	64	1	4	2	11	11	5	7101.447409	6672.955219	2	55	1	1	0	0.51	NA	0.3	NA	1	3	2	1	0	1	1921	68	1.5885	1.945	28.4765	1.9615	459.5	4.105	1	1	2	2	2	1	1.391	1.834	28.205	2.223	436.5	3.88
31736	172	153	1	79	4	1	1	5	5	2.24	12708.61318	12478.59146	2	58	1	4	4	0.4	NA	0.47	NA	1	1	3	2	1	1	2688.5	162.5	1.6445	2.697	23.6745	2.281	370	10.93	2	2	1	2	1	3	1.821	2.446	20.925	2.223	323.063	12.195
31741	134	56	1	75	4	4	2	7	7	1.71	11928.20968	11712.31301	2	49	2	4	4	0.43	NA	0.53	NA	1	3	2	1	0	1	1800	95	1.179	1.234	14.227	1.0745	277	3.125	1	0	0	0	1	1	1.391	1.18	13.864	1.054	323.063	3.88
31748	852	604	1	50	3	4	1	2	2	0.5	35168.53578	35641.57146	1	46	2	1	1	0.33	NA	0.4	NA	2	NA	1	2	0	1	2696	728	1.2575	3.4025	30.799	2.4255	333	5.55	1	3	2	2	1	2	1.391	3.47	28.205	2.223	323.063	6.354
31752	231	224	1	51	1	2	2	7	7	3.03	24368.21112	25901.36272	2	55	2	0	0	0.45	NA	0.41	NA	1	1	3	2	0	1	2609.5	227.5	1.682	2.3395	32.8845	2.6895	403.5	5.43	2	2	3	3	2	2	1.821	2.446	39.709	3.301	436.5	6.354
31765	624	228	1	70	3	4	2	11	11	5	43718.50637	43970.28775	2	56	2	2	2	0.37	NA	0.49	NA	1	3	2	2	0	1	1807.5	426	1.246	2.05	13.7565	0.8565	288	1.15	1	1	0	0	1	0	1.391	1.834	13.864	1.054	323.063	2.029
31778	0	0	1	41	4	4	1	13	13	NA	23284.07077	24191.30127	1	48	2	1	1	0.61	0.6	0.6	0.6	1	1	3	2	0	1	2644.5	0	1.4295	1.56	62.1535	3.896	220	2.265	1	1	3	3	0	0	1.391	1.834	39.709	3.301	210.188	2.029
31779	146	71	1	55	1	1	1	1	1	0.12	20000.65123	21649.40417	1	53	2	0	0	NA	NA	NA	NA	1	1	3	2	0	2	2283.5	108.5	2.2085	1.7585	16.517	1.234	628.5	1.74	3	1	0	0	3	0	2.505	1.834	13.864	1.054	638.5	2.029
31787	776	643	1	58	3	4	1	3	3	1.04	32826.06666	33841.12614	1	53	2	1	1	0.56	NA	0.45	NA	1	1	3	2	0	1	5054.5	709.5	2.4115	3.305	32.1145	2.42	617	1.56	3	3	2	2	3	0	2.505	3.47	28.205	2.223	638.5	2.029
31789	324	324	1	53	1	3	2	11	11	5	14267.19458	14835.18404	2	56	2	1	1	0.65	0.6	0.64	0.6	1	3	2	2	0	1	2715	324	1.543	3.61	21.821	3.071	200	14.41	1	3	1	3	0	3	1.391	3.47	20.925	3.301	210.188	12.195
31796	243	189	1	60	4	2	2	11	11	3.63	7764.793921	8341.37491	2	52	1	1	1	0.69	0.7	0.68	0.7	1	3	2	2	0	1	1697.5	216	1.503	2.005	21.699	1.671	300	3.26	1	1	1	1	1	1	1.391	1.834	20.925	1.628	323.063	3.88
31808	2	2	1	79	3	5	1	12	12	NA	18857.55993	19169.64178	1	56	2	0	2	NA	NA	NA	NA	2	NA	1	1	0	2	975.5	2	0.9815	1.216	12.1595	0.855	173	5.35	0	0	0	0	0	2	0.922	1.18	13.864	1.054	210.188	6.354
31814	207	375	1	58	3	4	1	3	3	0.87	36339.13661	37241.68199	2	47	2	1	4	0.33	NA	0.33	NA	1	3	2	2	0	1	2926	291	1.9765	2.5275	33.997	2.3135	337.5	8.495	2	2	3	2	1	3	1.821	2.446	39.709	2.223	323.063	12.195
31820	0	0	1	58	1	2	2	7	7	2.36	15213.9009	15320.93528	2	58	2	1	1	0.5	NA	0.51	NA	2	NA	1	2	0	2	2109	0	2.806	2.5765	38.1105	3.2745	891	9.1	3	2	3	3	3	3	2.505	2.446	39.709	3.301	638.5	12.195
31831	346	190	1	46	3	3	2	11	11	4.26	101272.9033	103627.468	1	46	2	1	1	0.24	NA	0.28	NA	2	NA	1	2	0	1	2790.5	268	1.77	2.2465	25.3765	1.4955	400.5	6.65	2	2	2	1	2	2	1.821	2.446	28.205	1.628	436.5	6.354
31833	42	29	1	41	1	1	1	6	6	1.33	22079.28956	23899.39496	1	56	2	1	1	0.28	NA	0.22	NA	2	NA	1	2	0	2	1185	35.5	0.597	1.0935	5.9405	0.8955	125	1.62	0	0	0	0	0	0	0.922	1.18	13.864	1.054	210.188	2.029
31877	89	56	1	62	4	4	1	6	6	2.72	12164.19791	12460.76689	1	49	2	0	0	NA	NA	NA	NA	1	1	3	2	1	1	2320.5	72.5	1.6325	2.6075	23.9215	1.2885	240	6.575	2	2	1	0	0	2	1.821	2.446	20.925	1.054	210.188	6.354
31878	101	426	1	55	1	4	2	11	11	5	21427.89832	21578.65003	1	46	2	1	1	0.34	NA	0.37	NA	1	2	3	2	0	1	2130	263.5	1.7765	2.3495	26.487	1.965	469	5.78	2	2	2	2	2	2	1.821	2.446	28.205	2.223	436.5	6.354
31895	315	315	1	74	3	5	2	11	11	5	47886.84631	51159.21948	1	56	2	1	1	0.25	NA	0.33	NA	1	3	2	2	0	1	2652	315	1.826	2.669	29.729	2.233	526	3.35	2	2	2	2	3	1	1.821	2.446	28.205	2.223	638.5	3.88
31897	2	3	1	79	3	4	1	6	6	2.27	41236.40235	40961.72936	2	49	2	4	1	0.62	0.8	0.47	0.7	2	NA	1	2	1	1	1543.5	2.5	1.473	1.791	14.7945	1.0995	448	2.99	1	1	0	0	2	1	1.391	1.834	13.864	1.054	436.5	3.88
31898	0	37	1	73	3	5	2	7	7	3.12	14622.02826	15488.0216	1	48	2	1	1	0.4	NA	0.41	NA	1	2	3	1	0	1	1759	18.5	1.7	1.609	26.312	2.641	439	6.01	2	1	2	2	2	2	1.821	1.834	28.205	2.223	436.5	6.354
31899	185	185	1	40	3	1	1	3	3	0.41	38584.02763	38489.24215	1	50	1	0	0	0.53	NA	0.41	NA	2	NA	1	2	0	2	1667	185	1.649	1.314	16.479	1.262	546	0.39	2	0	0	0	3	0	1.821	1.18	13.864	1.054	638.5	2.029
31914	73	75	1	51	3	3	2	7	7	2.41	80151.79799	81229.88269	2	44	2	1	4	0.54	NA	0.57	NA	1	3	2	2	0	1	2917.5	74	1.81	1.774	41.8815	2.8615	331.5	6.765	2	1	3	3	1	2	1.821	1.834	39.709	3.301	323.063	6.354
31923	103	77	1	65	4	3	2	10	10	5	7775.480849	7965.050797	1	51	2	1	1	0.4	NA	0.38	NA	1	3	2	2	0	1	2069.5	90	1.462	1.811	19.232	2.5545	322	5.04	1	1	1	2	1	2	1.391	1.834	20.925	2.223	323.063	6.354
31937	0	0	1	57	3	4	2	11	11	5	80151.79799	82142.50666	2	50	2	1	4	0.24	NA	0.26	NA	1	3	2	2	0	2	2370	0	2.186	2.3995	26.1495	1.8865	393.5	7.415	3	2	2	1	2	2	2.505	2.446	28.205	1.628	436.5	6.354
31939	135	95	1	41	4	4	2	7	7	3.57	25858.3804	25918.77232	2	49	2	1	1	0.31	NA	0.35	NA	1	2	3	2	0	1	1589	115	0.935	1.111	16.413	0.885	174.5	4	0	0	0	0	0	1	0.922	1.18	13.864	1.054	210.188	3.88
31945	1349	947	1	67	3	1	1	4	3	1.41	30691.37731	30324.65679	2	50	1	4	4	0.42	0.4	0.6	0.8	1	1	3	1	1	1	1833.5	1148	1.443	4.36	25.2475	1.533	328	2.45	1	3	2	1	1	0	1.391	3.47	28.205	1.628	323.063	2.029
31960	173	133	1	56	1	1	1	4	4	0.93	15213.9009	15695.75614	2	58	2	1	1	0.53	NA	0.54	NA	1	3	2	2	0	1	2104.5	153	1.6125	1.7355	23.4955	1.6775	503.5	1.4	2	1	1	1	2	0	1.821	1.834	20.925	1.628	436.5	2.029
31964	203	142	1	77	3	5	1	5	5	1.52	41236.40235	40961.72936	2	49	1	1	1	NA	NA	0.45	NA	1	3	2	2	0	2	1662	172.5	2.4325	2.8935	32.3995	2.571	718.5	11.32	3	3	2	2	3	3	2.505	3.47	28.205	2.223	638.5	12.195
31979	0	2	1	51	3	5	2	7	7	3.67	86111.8466	88774.6282	2	57	2	1	4	0.34	NA	0.32	NA	2	NA	1	2	0	1	3997	1	1.557	2.1405	33.0405	3.26	431.5	6.005	1	2	3	3	2	2	1.391	2.446	39.709	3.301	436.5	6.354
31992	8	0	1	81	3	4	1	6	6	1.97	25709.52677	26672.27681	2	47	2	1	1	0.26	NA	0.28	NA	1	3	2	2	0	1	1930.5	4	1.983	2.6465	23.1125	2.7825	645	9.94	2	2	1	3	3	3	1.821	2.446	20.925	3.301	638.5	12.195
32007	403	379	1	55	3	3	1	6	6	1.86	28098.4218	28870.85248	1	48	2	0	0	NA	NA	NA	NA	2	NA	1	2	0	3	836.5	391	0.792	1.514	14.1245	0.5165	138	0.44	0	1	0	0	0	0	0.922	1.834	13.864	1.054	210.188	2.029
32008	225	225	1	62	5	3	2	7	7	2.65	50168.53812	52856.91033	2	52	1	1	1	0.33	NA	0.35	NA	2	NA	1	2	0	2	2652	225	2.159	2.486	23.931	1.213	447	4.22	3	2	1	0	2	1	2.505	2.446	20.925	1.054	436.5	3.88
32020	100	31	1	64	3	4	1	3	3	0.94	29156.19411	29480.94051	1	48	2	0	0	NA	NA	NA	NA	1	1	3	2	0	3	2128.5	65.5	1.2315	1.5445	17.99	1.694	222	3.34	1	1	1	1	0	1	1.391	1.834	20.925	1.628	210.188	3.88
32022	142	101	1	70	1	1	1	77	77	NA	3251.361327	4313.272057	1	58	1	1	1	0.42	NA	0.5	NA	1	3	2	2	0	1	1289.5	121.5	0.897	1.6205	9.896	0.921	180.5	2.825	0	1	0	0	0	0	0.922	1.834	13.864	1.054	210.188	2.029
32024	663	814	1	47	3	2	2	11	11	5	72840.61966	75566.6868	1	44	2	1	1	0.31	0.3	0.29	0.4	1	3	2	2	0	1	4434	738.5	3.12	4.181	52.3325	3.3855	531	11.15	3	3	3	3	3	3	2.505	3.47	39.709	3.301	638.5	12.195
32030	74	9	1	80	3	2	1	4	4	1.14	20926.03518	21709.6568	2	44	2	1	1	0.23	0.2	0.24	0.2	1	3	2	2	0	2	3079	41.5	1.782	2.566	27.1725	2	440	6.47	2	2	2	2	2	2	1.821	2.446	28.205	2.223	436.5	6.354
32035	30	77	1	60	4	4	2	7	7	3.03	12008.35458	12301.12402	2	53	1	1	1	0.42	NA	0.59	NA	1	3	2	2	0	2	2068.5	53.5	2.046	1.5495	22.242	1.7255	381	4.78	2	1	1	1	2	1	1.821	1.834	20.925	1.628	436.5	3.88
32038	13	3	1	61	1	2	1	2	2	0.62	6434.403938	6652.990252	1	56	1	1	1	0.55	NA	0.54	NA	1	3	2	2	0	1	1959	8	2.283	2.1865	24.183	2.5445	406.5	6.43	3	2	1	2	2	2	2.505	2.446	20.925	2.223	436.5	6.354
32039	0	69	1	77	3	3	1	3	3	0.98	17216.09205	17315.24208	2	46	2	1	1	0.37	NA	0.29	NA	2	NA	1	2	0	1	2208	34.5	2.0525	3.139	27.0925	3.166	502	11.64	2	3	2	3	2	3	1.821	3.47	28.205	3.301	436.5	12.195
32062	102	73	1	73	1	1	1	2	2	0.7	7101.447409	10774.90571	1	57	1	2	1	NA	NA	0.4	NA	1	3	2	1	0	1	1589.5	87.5	1.1515	1.3475	14.1825	1.3555	217.5	2.6	0	0	0	0	0	0	0.922	1.18	13.864	1.054	210.188	2.029
32066	7	29	1	65	4	2	2	11	7	4.18	7775.480849	7965.050797	1	51	2	0	0	NA	NA	NA	NA	1	1	3	2	0	3	2158	18	2.0945	2.5685	17.4685	1.356	329.5	3.13	2	2	0	0	1	1	1.821	2.446	13.864	1.054	323.063	3.88
32071	343	343	1	48	4	3	2	11	9	5	23284.07077	24191.30127	1	48	2	0	0	NA	NA	NA	NA	1	1	3	2	0	1	5000	343	7.934	11.177	103.597	10.029	1814	54.4	3	3	3	3	3	3	2.505	3.47	39.709	3.301	638.5	12.195
32079	2	5	1	50	2	4	2	11	11	5	80696.21253	83191.52993	1	55	1	1	1	0.35	NA	0.3	NA	1	3	2	2	0	1	2967	3.5	2.001	3.4595	41.4945	3.3045	598	14.78	2	3	3	3	3	3	1.821	3.47	39.709	3.301	638.5	12.195
32082	184	0	1	60	4	3	2	11	11	5	9714.123141	9950.958117	2	49	2	1	1	0.61	0.5	0.54	0.5	1	3	2	2	0	2	1690	92	0.827	0.9495	16.957	1.0455	299	0.735	0	0	0	0	1	0	0.922	1.18	13.864	1.054	323.063	2.029
32084	153	2	1	79	3	1	1	6	6	1.97	39086.24089	39544.58195	2	50	2	4	4	NA	NA	0.43	NA	1	3	2	1	1	1	987	77.5	1.081	1.3565	15.7575	1.002	305	3.97	0	0	0	0	1	1	0.922	1.18	13.864	1.054	323.063	3.88
32086	58	67	1	40	1	2	2	7	7	1.58	22079.28956	23899.39496	1	56	2	1	4	0.44	NA	0.46	NA	1	1	3	2	0	1	2443.5	62.5	1.0405	1.098	26.1545	2.7935	392.5	4.28	0	0	2	3	2	1	0.922	1.18	28.205	3.301	436.5	3.88
32093	180	95	1	53	1	4	1	3	3	1.24	21427.89832	21578.65003	1	46	2	1	1	0.55	0.4	0.67	0.5	1	3	2	2	0	1	2893	137.5	2.172	2.4125	34.0055	2.4485	427	4.67	3	2	3	2	2	1	2.505	2.446	39.709	2.223	436.5	3.88
32099	36	7	1	65	4	2	2	7	7	2.73	10725.82763	10987.32845	1	50	2	4	4	NA	NA	NA	NA	1	2	3	2	0	1	2049	21.5	0.82	0.811	13.9295	1.3345	121	2.575	0	0	0	0	0	0	0.922	1.18	13.864	1.054	210.188	2.029
32107	77	145	1	50	3	5	2	8	8	3.74	95301.57612	97668.55577	1	46	2	1	1	0.41	NA	0.51	NA	1	3	2	2	0	1	2697	111	2.462	2.6965	30.009	2.1595	596	13.055	3	2	2	2	3	3	2.505	2.446	28.205	2.223	638.5	12.195
32112	463	293	1	41	3	4	2	8	8	5	80913.48388	84222.07365	1	48	2	1	1	0.42	NA	0.41	NA	2	NA	1	2	0	1	3138.5	378	1.6225	3.2035	50.522	3.1275	382	7.255	2	3	3	3	2	2	1.821	3.47	39.709	3.301	436.5	6.354
32118	33	127	1	62	3	4	2	9	9	4.36	79633.26888	80138.20835	1	49	2	2	2	0.8	0.8	0.75	0.8	2	NA	1	2	1	1	2331.5	80	1.054	2.3	30.1345	2.739	222	14.63	0	2	2	3	0	3	0.922	2.446	28.205	3.301	210.188	12.195
32129	292	302	1	70	3	5	2	7	7	3.03	39086.24089	39544.58195	2	44	2	1	1	0.31	NA	0.46	NA	1	3	2	2	0	1	2138.5	297	1.7125	2.198	24.216	1.8595	487	3.285	2	2	1	1	2	1	1.821	2.446	20.925	1.628	436.5	3.88
32143	138	0	1	58	4	3	2	7	7	3.97	20697.83744	21504.29906	1	51	1	0	0	NA	NA	NA	NA	2	NA	1	2	0	2	2124	69	2.0525	2.162	36.3455	3.087	258.5	5.38	2	2	3	3	0	2	1.821	2.446	39.709	3.301	210.188	6.354
32165	75	75	1	40	1	1	1	3	3	0.43	20256.87849	21926.7535	1	58	2	1	1	0.44	NA	0.53	NA	2	NA	1	2	0	1	1965	75	1.774	1.474	18.764	1.781	365	0.88	2	0	1	1	1	0	1.821	1.18	20.925	1.628	323.063	2.029
32167	73	81	1	75	3	3	2	8	8	3.66	51636.95704	51293.00664	1	49	2	4	2	0.86	0.9	0.79	0.9	1	3	2	1	1	2	1014	77	0.699	1.2505	14.23	1.2515	200.5	4.54	0	0	0	0	0	1	0.922	1.18	13.864	1.054	210.188	3.88
32168	43	43	1	57	4	4	1	2	2	0.84	27201.68643	28261.56123	1	53	2	1	1	0.56	NA	0.58	NA	1	2	3	2	0	1	3757	43	2.614	2.348	49.919	3.478	625	9.31	3	2	3	3	3	3	2.505	2.446	39.709	3.301	638.5	12.195
32175	77	284	1	51	2	4	2	11	11	5	67592.1814	69450.30264	2	52	2	1	1	0.29	NA	0.31	NA	2	NA	1	2	0	1	2130	180.5	2.0155	2.011	20.209	2.1635	445	3.69	2	1	1	2	2	1	1.821	1.834	20.925	2.223	436.5	3.88
32181	66	2	1	85	3	3	1	99	99	NA	13340.99418	13906.55692	1	57	2	0	0	NA	NA	NA	NA	1	3	2	1	1	3	2280.5	34	1.578	2.221	14.0635	1.3805	258.5	3.26	1	2	0	1	0	1	1.391	2.446	13.864	1.628	210.188	3.88
32193	0	0	1	76	3	4	1	6	6	3.13	52851.19242	56625.69301	1	57	2	1	1	0.44	NA	0.51	NA	1	3	2	2	0	1	2268	0	1.273	2.306	14.2265	2.8425	593	12.725	1	2	0	3	3	3	1.391	2.446	13.864	3.301	638.5	12.195
32202	302	302	1	81	3	3	1	6	6	1.95	21053.79286	21946.3231	1	45	2	1	1	0.36	NA	0.29	NA	1	3	2	2	0	1	1730	302	1.696	2.446	26.516	1.514	375	4.28	2	2	2	1	1	1	1.821	2.446	28.205	1.628	323.063	3.88
32211	659	656	1	55	3	4	2	11	11	5	108378.7543	113018.9208	2	55	2	1	1	0.53	NA	0.4	NA	1	3	2	2	1	1	1464.5	657.5	1.303	2.6255	18.9	1.478	442	3.505	1	2	1	1	2	1	1.391	2.446	20.925	1.628	436.5	3.88
32212	267	583	1	46	3	3	2	7	7	2.73	89859.35778	89638.60938	2	49	2	1	1	0.32	0.3	0.4	0.2	1	1	3	2	0	1	2474.5	425	2.272	3.947	33.108	4.944	1086	30.45	3	3	3	3	3	3	2.505	3.47	39.709	3.301	638.5	12.195
32226	3	7	1	40	4	5	2	10	10	5	20669.38951	21474.7427	2	52	2	1	1	0.42	NA	0.34	NA	1	3	2	2	0	1	2131	5	1.871	1.7015	25.492	1.444	692.5	2.545	2	1	2	1	3	0	1.821	1.834	28.205	1.628	638.5	2.029
32229	226	172	1	61	4	5	2	11	11	5	9769.346724	10494.77739	2	48	1	1	1	0.67	0.6	0.61	0.6	1	3	2	2	0	1	1897	199	1.406	1.661	20.2075	0.935	316.5	4.085	1	1	1	0	1	1	1.391	1.834	20.925	1.054	323.063	3.88
32230	121	5	1	59	3	5	2	9	9	4.29	93367.84651	96255.00076	1	50	2	1	1	0.48	NA	0.48	NA	2	NA	1	2	0	1	3092	63	2.0435	2.7655	27.966	3.0175	615	10.055	2	2	2	3	3	3	1.821	2.446	28.205	3.301	638.5	12.195
32245	169	86	1	61	3	5	2	11	11	5	51549.56345	54937.10026	1	44	2	1	1	0.41	NA	0.32	NA	2	NA	1	2	0	1	2119.5	127.5	1.4985	2.4365	31.366	2.2	529.5	9.26	1	2	2	2	3	3	1.391	2.446	28.205	2.223	638.5	12.195
32254	0	2	1	65	3	5	2	7	7	2.81	65450.1662	69751.16959	1	54	2	1	1	0.49	NA	0.53	NA	2	NA	1	2	0	2	1552.5	1	1.9395	1.322	24.2645	2.861	189	5.48	2	0	1	3	0	2	1.821	1.18	20.925	3.301	210.188	6.354
32268	2134	234	1	65	3	3	1	4	4	1.63	34328.7342	34546.4062	2	46	2	1	4	0.33	NA	0.31	NA	1	1	3	2	0	1	1942	1184	1.84	4.8145	23.792	2.4705	361.5	11.98	2	3	1	2	1	3	1.821	3.47	20.925	2.223	323.063	12.195
32271	196	112	1	83	3	5	2	11	11	5	27645.45158	28680.69659	1	49	2	1	1	0.44	NA	0.25	NA	1	3	2	1	0	1	2761.5	154	2.8535	2.5825	25.372	3.044	625.5	5.36	3	2	2	3	3	2	2.505	2.446	28.205	3.301	638.5	6.354
32283	146	3	1	62	1	1	1	5	5	0.75	5642.422759	5582.376547	2	57	2	1	1	0.39	NA	0.25	NA	2	NA	1	2	0	1	1968.5	74.5	1.549	2.0035	18.4685	1.962	425	3.555	1	1	1	2	2	1	1.391	1.834	20.925	2.223	436.5	3.88
32295	293	240	1	50	3	5	2	11	11	5	68545.73766	70430.07233	1	44	2	1	1	0.29	NA	0.3	NA	2	NA	1	2	0	1	2169	266.5	2.8565	3.4565	35.0685	3.259	639	18.025	3	3	3	3	3	3	2.505	3.47	39.709	3.301	638.5	12.195
32296	86	86	1	43	3	5	2	8	8	3.11	72840.61966	75566.6868	1	44	2	1	3	0.58	NA	0.46	NA	2	NA	1	2	0	2	2410.5	86	2.126	1.659	27.982	2.0845	280	4.915	3	1	2	2	1	1	2.505	1.834	28.205	2.223	323.063	3.88
32300	71	95	1	53	4	5	2	11	11	5	16736.37321	17388.48205	2	45	2	1	1	0.51	NA	0.56	NA	1	2	3	2	0	1	1570.5	83	0.771	0.9155	9.4525	0.888	152	1.195	0	0	0	0	0	0	0.922	1.18	13.864	1.054	210.188	2.029
32312	12	76	1	83	3	1	1	6	6	2.2	23406.06264	25708.63313	2	46	2	1	1	0.62	0.5	0.51	0.4	1	3	2	1	0	1	1623.5	44	2.566	2.6085	31.5265	2.962	651	10.62	3	2	2	3	3	3	2.505	2.446	28.205	3.301	638.5	12.195
32321	289	129	1	66	5	5	1	6	6	2.58	9716.924987	9953.828274	2	54	2	1	1	0.37	NA	0.43	NA	1	3	2	2	0	1	1508.5	209	1.3185	2.2095	27.819	2.084	346	1.785	1	2	2	2	1	0	1.391	2.446	28.205	2.223	323.063	2.029
32334	105	105	1	43	3	3	2	8	8	1.98	95268.17767	97483.13435	2	46	2	1	1	0.39	NA	0.39	NA	1	1	3	2	0	1	1380	105	0.743	1.343	19.641	1.664	251	3.31	0	0	1	1	0	1	0.922	1.18	20.925	1.628	210.188	3.88
32350	37	43	1	76	4	2	1	5	5	2.19	14936.71649	14666.36684	1	49	2	2	1	0.53	NA	0.57	NA	1	3	2	2	0	1	3425.5	40	1.8465	2.4465	30.881	1.6365	537	12.265	2	2	2	1	3	3	1.821	2.446	28.205	1.628	638.5	12.195
32355	166	166	1	63	1	1	1	3	3	0.95	3049.040807	3152.621278	2	56	2	0	0	NA	NA	NA	NA	1	1	3	2	0	1	1879	166	1.326	1.354	10.185	1.317	371	2.34	1	0	0	0	1	0	1.391	1.18	13.864	1.054	323.063	2.029
32358	77	68	1	53	1	1	1	4	4	1.4	22079.28956	23468.43125	1	56	2	1	1	0.51	NA	0.51	NA	1	1	3	2	0	1	3036.5	72.5	3.5925	1.917	32.929	3.0165	421.5	6.73	3	1	3	3	2	2	2.505	1.834	39.709	3.301	436.5	6.354
32388	487	549	1	55	5	3	2	9	6	3.34	93367.84651	92246.53726	1	50	2	1	1	0.35	NA	0.35	NA	1	1	3	2	0	1	1298	518	0.7305	1.5145	13.087	0.7975	195.5	3.39	0	1	0	0	0	1	0.922	1.834	13.864	1.054	210.188	3.88
32406	231	237	1	50	3	4	2	11	11	5	80151.79799	82142.50666	2	50	2	1	1	0.35	NA	0.31	NA	1	3	2	2	0	1	3990.5	234	2.1215	2.2295	57.0335	3.6015	552	7.595	3	2	3	3	3	2	2.505	2.446	39.709	3.301	638.5	6.354
32416	415	415	1	83	3	1	1	3	3	1.02	9866.367972	10049.80758	2	50	2	1	1	0.36	NA	0.33	NA	1	3	2	1	0	1	1067	415	1.894	2.947	26.668	1.396	487	6.17	2	3	2	1	2	2	1.821	3.47	28.205	1.628	436.5	6.354
32440	269	34	1	72	3	2	1	4	4	1.19	18910.38174	19305.7729	2	47	2	1	1	0.36	0.3	0.39	0.4	2	NA	1	2	0	1	1610.5	151.5	2.2095	2.1985	26.0945	2.2675	399.5	9.36	3	2	2	2	2	3	2.505	2.446	28.205	2.223	436.5	12.195
32442	8	4	1	72	1	1	2	7	7	2.73	6434.403938	9762.811961	1	56	2	1	1	0.52	NA	0.47	NA	1	3	2	2	0	1	2317.5	6	2.2525	2.994	39.874	3.648	825	4.005	3	3	3	3	3	1	2.505	3.47	39.709	3.301	638.5	3.88
32444	112	73	1	85	3	1	1	6	6	1.95	25637.71312	29190.58889	1	56	1	2	2	NA	NA	NA	NA	1	3	2	1	0	3	1740	92.5	1.291	2.233	14.606	1.844	261.5	6.215	1	2	0	1	0	2	1.391	2.446	13.864	1.628	210.188	6.354
32447	335	194	1	65	3	4	2	8	8	3.41	62773.44135	63171.47584	2	50	2	1	1	0.38	0.3	0.4	0.3	1	3	2	1	0	1	2138	264.5	1.4275	2.297	32.6845	2.7635	625	13.735	1	2	3	3	3	3	1.391	2.446	39.709	3.301	638.5	12.195
32452	11	6	1	74	3	5	2	11	11	5	41236.40235	41719.95707	2	49	2	1	1	0.44	NA	0.38	NA	1	3	2	1	0	1	1609	8.5	2.776	2.8875	37.6025	4.083	847.5	18.825	3	3	3	3	3	3	2.505	3.47	39.709	3.301	638.5	12.195
32455	76	76	1	85	3	5	2	8	8	3.79	23406.06264	25708.63313	2	46	2	1	1	0.54	0.4	0.34	0.2	2	NA	1	2	0	1	1373	76	1.565	1.867	19.259	1.74	590	6.58	1	1	1	1	3	2	1.391	1.834	20.925	1.628	638.5	6.354
32483	73	58	1	40	1	1	1	6	6	0.47	19567.96712	20384.35959	1	54	2	1	1	0.48	NA	0.44	NA	1	3	2	2	0	1	1921.5	65.5	1.3095	1.7925	20.664	1.398	371.5	3.15	1	1	1	1	1	1	1.391	1.834	20.925	1.628	323.063	3.88
32489	58	0	1	62	3	2	2	11	11	5	64688.807	68939.7783	1	47	2	1	1	0.37	NA	0.38	NA	2	NA	1	2	0	1	1204.5	29	0.887	1.515	12.305	1.1565	224.5	2.94	0	1	0	0	0	0	0.922	1.834	13.864	1.054	210.188	2.029
32504	0	22	1	58	4	4	1	77	77	NA	26303.63633	27328.51988	1	47	2	1	1	0.43	NA	0.44	NA	1	3	2	2	0	1	2546.5	11	1.251	1.8335	28.153	1.9465	267.5	3.69	1	1	2	2	0	1	1.391	1.834	28.205	2.223	210.188	3.88
32517	202	125	1	61	3	4	1	4	4	1.29	30878.75437	31222.68692	2	47	2	1	1	0.39	NA	0.36	NA	1	1	3	2	0	1	2854.5	163.5	2.088	2.912	41.848	4.7795	421	37.685	2	3	3	3	2	3	1.821	3.47	39.709	3.301	436.5	12.195
32521	180	312	1	53	3	3	1	4	4	1.17	34454.94382	35520.37202	1	50	2	1	1	0.5	NA	0.34	NA	1	1	3	2	0	1	2221.5	246	1.479	1.1145	25.1675	1.3765	327	5.385	1	0	2	1	1	2	1.391	1.18	28.205	1.628	323.063	6.354
32531	284	95	1	55	3	4	1	4	1	0.08	108378.7543	111358.1058	2	55	2	1	1	0.53	NA	0.52	NA	1	1	3	2	0	1	787.5	189.5	0.503	0.9595	12.9365	0.8315	138	2.01	0	0	0	0	0	0	0.922	1.18	13.864	1.054	210.188	2.029
32548	201	284	1	64	3	2	2	11	11	5	67421.62537	71833.81309	2	46	2	1	1	0.63	0.7	0.64	0.6	1	3	2	2	0	1	2471	242.5	1.523	2.9005	24.077	3.246	383.5	6.04	1	3	1	3	2	2	1.391	3.47	20.925	3.301	436.5	6.354
32550	115	95	1	56	3	3	2	10	10	3.5	80151.79799	81229.88269	2	44	2	1	1	0.28	NA	0.28	NA	2	NA	1	2	0	1	3166.5	105	2.3195	3.484	39.9415	2.7665	616	7.12	3	3	3	3	3	2	2.505	3.47	39.709	3.301	638.5	6.354
32564	524	290	1	43	4	3	2	11	11	4.97	20697.83744	21367.26979	1	49	2	4	1	0.48	NA	0.47	NA	1	1	3	2	0	1	3142	407	1.968	2.2335	33.283	1.5085	278.5	4.12	2	2	3	1	1	1	1.821	2.446	39.709	1.628	323.063	3.88
32566	0	118	1	43	4	3	2	11	11	5	20669.38951	21474.7427	2	52	2	1	1	0.62	0.6	0.6	0.6	2	NA	1	2	0	1	1905	59	3.082	3.2735	49.3575	3.827	706	24.26	3	3	3	3	3	3	2.505	3.47	39.709	3.301	638.5	12.195
32573	180	172	1	46	4	4	2	7	7	4.08	23310.38719	24218.64308	2	51	2	4	4	0.4	0.3	0.4	0.2	2	NA	1	2	0	1	2759.5	176	1.464	1.482	41.351	2.2565	408	6.815	1	0	3	2	2	2	1.391	1.18	39.709	2.223	436.5	6.354
32577	414	50	1	45	3	4	2	11	11	4.16	72840.61966	75566.6868	1	44	2	1	1	0.18	NA	0.25	NA	1	1	3	2	0	1	902	232	0.543	1.1805	16.0785	0.834	84	1.215	0	0	0	0	0	0	0.922	1.18	13.864	1.054	210.188	2.029
32588	186	265	1	65	3	5	2	11	11	5	60687.28225	64675.29667	1	55	2	1	1	0.47	NA	0.4	NA	2	NA	1	2	0	1	3111.5	225.5	2.843	3.371	38.013	3.286	923	16.085	3	3	3	3	3	3	2.505	3.47	39.709	3.301	638.5	12.195
32592	1430	1421	1	51	3	3	2	8	8	3.79	89650.90557	91877.54102	2	46	2	1	1	0.31	NA	0.22	NA	2	NA	1	2	0	1	2142	1425.5	2.7085	4.5005	35.213	2.6245	511.5	8.455	3	3	3	2	2	2	2.505	3.47	39.709	2.223	436.5	6.354
32609	387	221	1	45	1	2	1	4	4	0.98	18143.98362	18718.64055	1	55	2	1	4	0.43	NA	0.33	NA	2	NA	1	2	0	1	2177	304	1.6205	2.039	22.378	1.448	421.5	2.47	2	1	1	1	2	0	1.821	1.834	20.925	1.628	436.5	2.029
32619	124	62	1	52	1	1	2	10	10	3.41	30460.2639	32971.25461	1	57	2	1	1	0.56	NA	0.55	NA	2	NA	1	2	0	1	1605.5	93	1.4085	1.639	13.8595	0.8345	355	2.43	1	1	0	0	1	0	1.391	1.834	13.864	1.054	323.063	2.029
32620	72	117	1	51	1	1	2	7	1	0.2	20157.38424	21692.9147	2	46	2	1	4	0.3	NA	0.33	NA	2	NA	1	2	0	1	2329	94.5	1.7705	1.4785	25.6075	1.472	429.5	4.77	2	0	2	1	2	1	1.821	1.18	28.205	1.628	436.5	3.88
32630	101	101	1	60	5	5	1	5	5	1.52	63120.00659	67267.88547	2	53	2	1	1	0.4	NA	0.4	NA	1	3	2	2	0	1	1095	101	1.511	1.115	16.41	1.087	296	0.61	1	0	0	0	1	0	1.391	1.18	13.864	1.054	323.063	2.029
32641	101	211	1	50	1	4	2	7	7	2.3	15213.9009	15695.75614	2	58	1	1	1	0.58	NA	0.5	NA	1	3	2	2	0	1	1809	156	1.733	2.011	24.758	1.9765	470	6.65	2	1	2	2	2	2	1.821	1.834	28.205	2.223	436.5	6.354
32644	0	0	1	84	3	1	1	4	4	0.93	8437.708044	8594.585411	1	44	2	4	4	NA	NA	NA	NA	1	3	2	2	0	3	1295	0	1.403	2.092	14.379	1.622	338	8.84	1	1	0	1	1	3	1.391	1.834	13.864	1.628	323.063	12.195
32666	384	355	1	85	3	3	1	6	6	1.89	22077.19102	22903.92021	2	49	2	2	2	0.43	NA	0.39	NA	2	NA	1	1	0	2	2052.5	369.5	1.382	1.903	19.717	0.9085	298	6.49	1	1	1	0	1	2	1.391	1.834	20.925	1.054	323.063	6.354
32691	92	100	1	43	4	3	1	6	6	2.18	24659.7035	25620.53356	1	45	2	1	1	0.64	0.6	0.64	0.6	1	1	3	2	0	1	2855	96	1.467	1.8475	28.396	2.4775	386.5	5.91	1	1	2	2	2	2	1.391	1.834	28.205	2.223	436.5	6.354
32696	107	95	1	69	4	4	2	10	10	3.46	12164.19791	12460.76689	1	51	2	4	2	0.58	NA	NA	NA	1	1	3	2	0	2	1710.5	101	1.5135	1.7615	17.171	1.4365	214.5	3.89	1	1	0	1	0	1	1.391	1.834	13.864	1.628	210.188	3.88
32697	154	181	1	67	3	3	2	9	9	4.8	60277.85735	60302.28915	2	44	2	1	1	0.42	NA	0.42	NA	1	3	2	2	0	1	1316	167.5	1.4025	1.6255	18.219	1.5965	401.5	5.74	1	1	1	1	2	2	1.391	1.834	20.925	1.628	436.5	6.354
32703	73	5	1	71	3	5	2	8	8	3.64	27625.99673	29262.15341	2	45	2	1	1	0.41	NA	0.38	NA	1	3	2	1	0	1	2017	39	1.7865	2.3655	23.6605	3.793	839	16.025	2	2	1	3	3	3	1.821	2.446	20.925	3.301	638.5	12.195
32706	58	58	1	43	1	2	1	3	3	0.6	20256.87849	21926.7535	2	58	2	1	1	0.38	NA	0.37	NA	1	1	3	2	0	1	4499	58	2.152	3.678	43.771	3.243	594	5.1	3	3	3	3	3	2	2.505	3.47	39.709	3.301	638.5	6.354
32727	0	0	1	65	4	2	2	7	7	1.69	8756.927856	8970.425952	2	51	2	1	1	NA	NA	0.48	NA	2	NA	1	2	0	1	1817.5	0	0.7875	0.902	22.5015	1.2885	171	7.185	0	0	1	0	0	2	0.922	1.18	20.925	1.054	210.188	6.354
32742	403	568	1	55	3	3	2	7	7	2	36339.13661	36827.9175	1	45	2	1	1	0.37	NA	0.49	NA	1	1	3	2	0	1	1247.5	485.5	1.732	3.434	20.3205	2.043	421	11.055	2	3	1	2	2	3	1.821	3.47	20.925	2.223	436.5	12.195
32756	578	0	1	69	3	3	2	7	7	3.35	60645.86585	61321.34929	1	45	2	1	1	0.26	NA	0.37	NA	1	3	2	2	0	1	2314	289	2.1015	2.1335	24.107	2.0975	262	3.72	3	2	1	2	0	1	2.505	2.446	20.925	2.223	210.188	3.88
32761	107	29	1	85	3	5	2	8	8	4.7	20883.22391	22877.4777	1	52	2	4	2	0.42	NA	0.49	NA	1	3	2	1	1	2	1320	68	1.0655	2.346	17.6165	1.18	487.5	14.74	0	2	0	0	2	3	0.922	2.446	13.864	1.054	436.5	12.195
32775	47	95	1	69	4	1	1	5	5	2.04	9714.123141	9950.958117	2	49	2	1	1	0.43	NA	0.34	NA	1	3	2	1	0	1	1595.5	71	0.911	1.8825	14.03	1.371	241	3.795	0	1	0	1	0	1	0.922	1.834	13.864	1.628	210.188	3.88
32804	204	166	1	80	3	2	1	5	5	1.13	20926.03518	21315.10071	2	44	2	1	1	0.31	NA	0.39	NA	1	3	2	1	0	1	1738	185	1.217	2.477	22.4255	1.746	291.5	8.295	1	2	1	1	1	2	1.391	2.446	20.925	1.628	323.063	6.354
32891	102	102	1	59	4	2	2	11	11	5	20697.83744	21367.26979	1	51	1	1	1	0.31	NA	0.28	NA	2	NA	1	2	1	1	2265.5	102	1.343	1.8335	33.421	2.035	355.5	2.825	1	1	3	2	1	0	1.391	1.834	39.709	2.223	323.063	2.029
32924	43	43	1	53	4	1	1	5	5	2.09	32380.32423	32455.94806	1	49	1	0	0	0.3	NA	0.21	NA	1	1	3	2	0	2	1173	43	0.745	1.281	8.205	1.989	230	1.1	0	0	0	2	0	0	0.922	1.18	13.864	2.223	210.188	2.029
32925	142	4	1	43	1	2	1	4	4	0.71	24368.21112	26377.00369	1	57	2	1	1	0.45	NA	0.39	NA	1	1	3	2	0	1	2421	73	1.364	1.761	20.3895	1.6545	367.5	3.04	1	1	1	1	1	1	1.391	1.834	20.925	1.628	323.063	3.88
32926	79	125	1	70	3	5	2	11	11	5	37173.11333	36925.50564	2	51	1	1	1	0.33	NA	0.4	NA	1	3	2	1	0	1	2176.5	102	1.9415	2.212	28.7685	2.6645	364	7.505	2	2	2	2	1	2	1.821	2.446	28.205	2.223	323.063	6.354
32932	71	118	1	74	3	1	2	7	7	2.73	32996.79242	33542.87049	1	58	2	1	1	0.56	NA	0.58	NA	2	NA	1	2	0	1	1901	94.5	1.986	2.745	17.1565	2.177	542.5	6.155	2	2	0	2	3	2	1.821	2.446	13.864	2.223	638.5	6.354
32947	633	439	1	48	3	4	2	11	11	5	104643.8183	108279.7714	2	47	2	1	1	0.47	NA	0.49	NA	1	1	3	2	0	1	1730	536	1.301	2.1955	17.9875	1.153	334.5	2.26	1	2	1	0	1	0	1.391	2.446	20.925	1.054	323.063	2.029
32950	203	335	1	44	4	2	1	6	6	1.24	26303.63633	27154.37763	1	47	2	1	4	0.45	NA	0.36	NA	1	1	3	2	0	1	2847	269	1.925	2.7295	31.525	1.818	415	3.99	2	2	2	1	2	1	1.821	2.446	28.205	1.628	436.5	3.88
32965	0	0	1	40	1	4	2	7	7	1.71	19361.65138	19974.87432	2	57	2	1	1	0.36	NA	0.4	NA	1	3	2	2	0	1	3941	0	3.346	4.489	48.4345	4.3375	1077	12.04	3	3	3	3	3	3	2.505	3.47	39.709	3.301	638.5	12.195
32969	91	0	1	78	4	3	2	8	8	3.11	9547.703341	9374.893052	1	51	2	1	1	0.52	0.6	0.61	0.6	2	NA	1	2	0	2	3259	45.5	2.2075	1.8195	26.1945	2.3955	529.5	4.855	3	1	2	2	3	1	2.505	1.834	28.205	2.223	638.5	3.88
32979	647	711	1	50	3	3	2	9	9	3	80151.79799	81229.88269	2	44	2	1	1	0.3	NA	0.32	NA	1	3	2	2	0	1	1813.5	679	1.311	2.619	19.2605	1.1505	264	2.95	1	2	1	0	0	1	1.391	2.446	20.925	1.054	210.188	3.88
32980	0	2	1	47	1	5	2	11	11	5	15213.9009	15819.57958	1	58	2	1	1	0.62	0.4	0.51	0.6	1	2	3	2	0	1	3090	1	2.4375	1.9585	28.679	2.307	632	3.65	3	1	2	2	3	1	2.505	1.834	28.205	2.223	638.5	3.88
32984	4	5	1	64	4	2	1	4	4	1.21	9716.924987	9953.828274	2	54	1	1	1	0.63	0.6	0.72	0.7	1	1	3	2	0	1	1538	4.5	1.111	1.4135	21.1115	1.748	420	6.225	0	0	1	1	2	2	0.922	1.18	20.925	1.628	436.5	6.354
32997	0	7	1	41	4	4	1	6	6	1.45	24459.92099	25251.03081	1	52	2	1	1	0.21	NA	0.26	NA	2	NA	1	2	0	1	3880	3.5	1.6575	2.491	45.354	4.1185	484	14.785	2	2	3	3	2	3	1.821	2.446	39.709	3.301	436.5	12.195
33001	102	130	1	82	3	3	1	12	12	NA	9926.604143	10347.42117	1	45	1	4	3	NA	NA	NA	NA	2	NA	1	2	0	2	803.5	116	0.9255	1.0075	8.974	0.846	119	1.65	0	0	0	0	0	0	0.922	1.18	13.864	1.054	210.188	2.029
33006	6	8	1	80	3	4	1	6	6	2.27	23406.06264	24139.33362	2	46	2	1	1	0.27	NA	0.23	NA	2	NA	1	2	0	2	1671	7	1.2045	1.952	26.5215	1.7835	323.5	6.43	1	1	2	1	1	2	1.391	1.834	28.205	1.628	323.063	6.354
33007	76	5	1	40	1	4	2	7	7	1.84	19361.65138	19974.87432	2	57	1	1	1	0.31	NA	0.42	NA	2	NA	1	2	0	1	2965.5	40.5	1.593	2.5615	23.5475	1.6595	297	6.76	1	2	1	1	1	2	1.391	2.446	20.925	1.628	323.063	6.354
33069	10	62	1	80	3	1	1	3	3	0.83	11035.67039	12564.99423	2	46	2	1	1	0.51	NA	0.35	NA	2	NA	1	2	0	1	2063.5	36	2.3525	3.073	30.012	3.3	488	13.62	3	3	2	3	2	3	2.505	3.47	28.205	3.301	436.5	12.195
33076	4	68	1	54	1	1	1	5	5	1.71	20000.65123	21259.01322	1	53	1	1	1	0.4	NA	0.41	NA	1	3	2	2	0	1	1028.5	36	0.9475	0.913	14.0935	0.874	227.5	0.845	0	0	0	0	0	0	0.922	1.18	13.864	1.054	210.188	2.029
33077	28	0	1	72	3	4	1	6	6	2.18	37131.14648	39668.52317	1	48	1	1	1	0.26	NA	0.26	NA	1	3	2	1	0	1	1746	14	2.1755	2.938	35.413	3.474	784	17.9	3	3	3	3	3	3	2.505	3.47	39.709	3.301	638.5	12.195
33080	289	162	1	44	3	5	2	11	11	3.63	90370.19705	93752.31031	2	48	2	1	1	0.34	NA	0.28	NA	2	NA	1	2	0	1	2766	225.5	1.6235	2.01	33.2275	2.156	334	4.035	2	1	3	2	1	1	1.821	1.834	39.709	2.223	323.063	3.88
33081	145	49	1	42	3	2	1	6	6	0.6	39383.13652	39286.38796	2	56	2	1	1	0.53	NA	0.41	NA	2	NA	1	2	0	2	3071.5	97	2.242	3.7425	17.97	2.057	655.5	7.04	3	3	1	2	3	2	2.505	3.47	20.925	2.223	638.5	6.354
33086	60	187	1	56	3	5	2	7	7	2.3	80696.21253	82914.56594	1	55	2	1	4	0.37	NA	0.29	NA	1	3	2	2	0	1	2300	123.5	1.3815	2.318	19.182	1.525	387.5	8.96	1	2	1	1	2	3	1.391	2.446	20.925	1.628	436.5	12.195
33093	45	4	1	74	3	3	2	7	7	3.03	43718.50637	44231.16725	2	46	1	1	1	0.34	NA	0.34	NA	2	NA	1	2	0	2	1519.5	24.5	1.613	2.2785	25.0305	2.37	364.5	7.355	2	2	2	2	1	2	1.821	2.446	28.205	2.223	323.063	6.354
33096	68	68	1	81	4	5	2	10	10	5	9547.703341	9831.34045	1	51	2	0	0	NA	NA	NA	NA	2	NA	1	2	0	3	1376.5	68	1.5105	2.1415	24.4775	2.706	364.5	8.425	1	2	2	3	1	2	1.391	2.446	28.205	3.301	323.063	6.354
33114	750	496	1	64	3	4	1	4	4	1.36	31962.04142	34053.69267	2	44	1	1	4	0.35	NA	0.33	NA	1	3	2	2	0	1	3068.5	623	3.9265	3.9295	44.088	2.932	853	9.08	3	3	3	3	3	3	2.505	3.47	39.709	3.301	638.5	12.195
33117	204	145	1	45	4	4	2	9	9	3.31	23310.38719	24064.31752	2	51	2	1	1	0.32	NA	0.33	NA	2	NA	1	2	0	3	2208.5	174.5	1.8815	2.6475	24.645	2.3075	620.5	10.145	2	2	2	2	3	3	1.821	2.446	28.205	2.223	638.5	12.195
33121	240	199	1	49	4	3	2	8	4	1.88	28551.47367	29474.91701	1	50	2	1	1	0.37	NA	0.45	NA	1	1	3	2	0	1	2544	219.5	1.72	1.9795	23.889	1.471	428.5	6.345	2	1	1	1	2	2	1.821	1.834	20.925	1.628	436.5	6.354
33134	242	92	1	42	1	4	1	6	6	1.08	19361.65138	19974.87432	2	57	2	1	1	0.44	NA	0.48	NA	1	3	2	2	0	1	2601.5	167	2.255	3.038	28.3035	2.031	547.5	4.705	3	3	2	2	3	1	2.505	3.47	28.205	2.223	638.5	3.88
33140	160	0	1	42	5	1	1	5	2	0.6	39383.13652	41628.3159	1	46	2	1	2	0.41	NA	0.43	NA	1	3	2	2	0	1	1754.5	80	1.7	1.326	27.549	2.4045	286	8.77	2	0	2	2	1	3	1.821	1.18	28.205	2.223	323.063	12.195
33144	15	25	1	58	3	5	2	11	11	5	67592.1814	69682.29123	2	52	2	1	1	0.36	NA	0.31	NA	2	NA	1	2	0	2	2428	20	2.0025	2.514	21.657	1.567	442	4.07	2	2	1	1	2	1	1.821	2.446	20.925	1.628	436.5	3.88
33153	344	219	1	82	3	5	2	11	11	5	21792.40106	22475.11885	2	44	1	1	4	0.43	NA	0.35	NA	2	NA	1	2	0	1	1749	281.5	1.2345	2.06	17.8705	1.9775	264.5	12.505	1	1	1	2	0	3	1.391	1.834	20.925	2.223	210.188	12.195
33154	28	143	1	46	1	3	1	5	5	1.37	22079.28956	22778.58563	1	56	2	1	1	0.53	NA	0.49	NA	1	1	3	2	0	1	2483.5	85.5	2.365	2.7655	77.1105	4.0195	427	18.9	3	2	3	3	2	3	2.505	2.446	39.709	3.301	436.5	12.195
33162	98	137	1	51	1	3	2	8	8	2.8	22079.28956	22778.58563	1	56	2	1	1	0.33	NA	0.54	NA	2	NA	1	2	0	2	2475	117.5	1.778	1.842	24.854	1.675	563.5	7.835	2	1	2	1	3	2	1.821	1.834	28.205	1.628	638.5	6.354
33168	360	275	1	52	3	3	1	3	1	0	30802.47436	31567.50714	2	44	2	1	1	0.53	NA	0.41	NA	1	1	3	2	0	1	2602.5	317.5	1.854	2.268	33.5925	2.2105	258.5	15.025	2	2	3	2	0	3	1.821	2.446	39.709	2.223	210.188	12.195
33182	87	78	1	73	3	3	1	4	4	1.19	18301.21733	21351.42868	1	46	1	1	1	0.48	NA	0.36	NA	1	3	2	2	0	1	1896.5	82.5	0.8615	1.7735	19.221	1.4455	185.5	3.375	0	1	1	1	0	1	0.922	1.834	20.925	1.628	210.188	3.88
33184	104	68	1	77	1	1	1	2	2	0.39	4274.337288	6485.37947	1	53	2	1	1	0.39	NA	0.39	NA	2	NA	1	2	0	2	2114	86	1.0855	1.889	24.5625	2.444	225.5	6.295	0	1	2	2	0	2	0.922	1.834	28.205	2.223	210.188	6.354
33187	105	0	1	41	4	4	1	6	6	1.65	32380.32423	33724.82282	1	49	1	2	2	0.35	NA	0.36	NA	2	NA	1	2	0	2	2204	52.5	1.982	2.4655	24.372	1.991	396.5	3.165	2	2	2	2	2	1	1.821	2.446	28.205	2.223	436.5	3.88
33191	121	121	1	47	5	3	1	5	5	0.88	33324.74857	34571.93046	1	45	2	0	0	NA	NA	NA	NA	1	1	3	2	0	1	1094	121	0.736	0.793	12.178	1.09	251	1.43	0	0	0	0	0	0	0.922	1.18	13.864	1.054	210.188	2.029
33202	262	168	1	43	3	4	2	10	10	4.04	94527.42343	98065.12128	1	53	2	1	1	0.55	NA	0.52	NA	1	3	2	2	0	1	2310	215	1.5	2.485	21.1285	1.875	311	5.475	1	2	1	1	1	2	1.391	2.446	20.925	1.628	323.063	6.354
33214	0	0	1	62	4	4	2	11	11	5	7775.480849	8491.163498	1	51	2	1	1	0.42	NA	0.42	NA	1	3	2	2	0	1	1722	0	2.589	1.3285	18.9065	1.914	423.5	2.27	3	0	1	1	2	0	2.505	1.18	20.925	1.628	436.5	2.029
33221	334	101	1	40	1	1	1	4	4	0.88	20000.65123	21649.40417	1	53	2	1	2	0.4	NA	0.44	NA	2	NA	1	2	0	1	1482.5	217.5	0.6095	1.234	17.7375	2.5975	170.5	11.04	0	0	1	2	0	3	0.922	1.18	20.925	2.223	210.188	12.195
33223	305	324	1	45	3	3	1	3	3	0.6	111081.8768	113664.4973	2	53	2	1	1	0.23	NA	0.23	NA	2	NA	1	2	0	3	2328	314.5	2.1355	2.9025	25.1925	1.8805	270	6.73	3	3	2	1	1	2	2.505	3.47	28.205	1.628	323.063	6.354
33228	89	89	1	44	3	2	1	3	3	0.6	34493.84588	36460.2934	2	44	2	1	1	0.31	NA	0.31	NA	2	NA	1	2	0	2	2354	89	1.532	1.341	14.025	1.552	231	4.93	1	0	0	1	0	1	1.391	1.18	13.864	1.628	210.188	3.88
33230	284	194	1	41	4	3	2	8	8	3.9	26303.63633	27328.51988	1	47	2	1	1	0.35	NA	0.25	NA	1	1	3	2	0	1	3040	239	2.017	2.501	25.8815	1.86	458	4.735	2	2	2	1	2	1	1.821	2.446	28.205	1.628	436.5	3.88
33235	158	10	1	66	3	5	2	8	8	3.74	60687.28225	63939.32047	1	55	2	1	1	0.36	NA	0.33	NA	1	1	3	2	0	1	1659	84	1.5005	2.247	31.02	2.3435	396	9.375	1	2	2	2	2	3	1.391	2.446	28.205	2.223	436.5	12.195
33240	0	0	1	46	3	5	2	11	11	5	111081.8768	114941.5267	2	53	2	1	1	0.4	NA	0.33	NA	2	NA	1	2	0	1	1888.5	0	1.7655	2.7395	24.789	2.7045	394.5	30.675	2	2	2	3	2	3	1.821	2.446	28.205	3.301	436.5	12.195
33260	56	56	1	67	3	2	1	4	4	1.36	29189.1474	32237.70086	2	51	2	1	1	0.39	NA	0.2	NA	1	3	2	2	0	2	784	56	1.36	1.623	11.614	1.467	212	6.32	1	1	0	1	0	2	1.391	1.834	13.864	1.628	210.188	6.354
33261	0	15	1	51	3	3	2	11	11	5	95301.57612	97668.55577	1	46	2	1	1	0.32	NA	0.2	NA	1	3	2	2	0	1	2726	7.5	1.1515	2.1165	19.563	1.5025	314.5	2.67	0	1	1	1	1	0	0.922	1.834	20.925	1.628	323.063	2.029
33263	604	758	1	61	1	1	1	NA	2	0.63	5207.7281	5384.642403	1	57	2	1	1	0.37	NA	0.37	NA	1	1	3	2	0	1	1632	681	1.1945	2.654	16.8345	1.813	243	2.345	1	2	0	1	0	0	1.391	2.446	13.864	1.628	210.188	2.029
33265	115	546	1	85	3	4	2	7	7	4.39	22457.33858	24601.91323	1	47	2	1	1	0.32	NA	0.58	NA	1	3	2	1	0	1	2435	330.5	1.8995	3.2155	28.526	2.425	377.5	9.165	2	3	2	2	2	3	1.821	3.47	28.205	2.223	436.5	12.195
33275	120	104	1	42	4	4	2	11	11	3.48	20697.83744	20746.17697	1	51	2	0	0	NA	NA	NA	NA	2	NA	1	2	0	1	3472.5	112	4.3465	4.8055	70.231	5.82	893.5	17.05	3	3	3	3	3	3	2.505	3.47	39.709	3.301	638.5	12.195
33283	33	33	1	43	3	3	2	7	7	4.08	111081.8768	114941.5267	2	53	2	1	1	0.55	NA	0.53	NA	2	NA	1	2	0	2	3427	33	1.893	2.711	37.559	3.33	573	13.14	2	2	3	3	3	3	1.821	2.446	39.709	3.301	638.5	12.195
33285	162	91	1	81	3	1	2	8	8	3.86	23406.06264	26649.67616	2	46	2	1	4	0.31	NA	0.25	NA	2	NA	1	2	0	2	1676	126.5	1.6405	2.112	16.7105	2.802	571.5	11.6	2	1	0	3	3	3	1.821	1.834	13.864	3.301	638.5	12.195
33290	0	0	1	85	3	1	1	6	6	1.89	23406.06264	24139.33362	2	46	2	0	0	NA	NA	NA	NA	2	NA	1	2	0	3	1642	0	1.572	1.771	12.931	0.945	249	2.55	1	1	0	0	0	0	1.391	1.834	13.864	1.054	210.188	2.029
33291	12	5	1	79	3	5	1	4	4	1.14	15391.933	16486.97069	2	50	2	1	0	0.38	NA	NA	NA	1	3	2	2	0	1	1919.5	8.5	1.4885	2.115	18.613	1.8795	453	6.955	1	1	1	1	2	2	1.391	1.834	20.925	1.628	436.5	6.354
33302	86	284	1	56	3	4	2	8	8	3.79	86151.79061	88815.80737	2	54	2	1	1	0.49	NA	0.46	NA	2	NA	1	2	0	3	3031	185	3.2405	2.681	42.1025	3.814	1285.5	9.76	3	2	3	3	3	3	2.505	2.446	39.709	3.301	638.5	12.195
33307	85	26	1	51	4	3	1	1	1	0.05	26344.83575	27371.32458	2	54	1	0	0	NA	NA	NA	NA	2	NA	1	2	1	3	1693	55.5	1.3465	1.506	21.6055	1.656	317	1.675	1	0	1	1	1	0	1.391	1.18	20.925	1.628	323.063	2.029
33316	13	50	1	74	3	3	1	5	5	1.39	20073.81545	19940.10507	2	53	2	1	1	0.38	NA	0.37	NA	1	3	2	1	0	1	1675.5	31.5	0.9945	2.041	16.4225	1.1235	223	5.375	0	1	0	0	0	2	0.922	1.834	13.864	1.054	210.188	6.354
33321	142	231	1	63	3	4	2	8	8	3.41	62773.44135	63171.47584	2	50	2	1	1	0.26	NA	0.31	NA	2	NA	1	2	0	1	2169	186.5	2.372	3.046	37.3355	3.9025	739.5	16.33	3	3	3	3	3	3	2.505	3.47	39.709	3.301	638.5	12.195
33324	5	7	1	70	1	1	1	NA	NA	NA	10045.79181	15242.30953	2	53	2	1	4	0.53	NA	0.51	NA	1	1	3	1	0	1	1124.5	6	1.849	2.1365	24.23	1.827	560	6.7	2	2	1	1	3	2	1.821	2.446	20.925	1.628	638.5	6.354
33328	166	117	1	52	4	3	1	4	4	1.42	32380.32423	32455.94806	1	52	2	1	1	0.5	0.6	0.6	0.5	1	1	3	2	0	2	1579	141.5	0.726	1.06	11.1905	0.645	188	2.175	0	0	0	0	0	0	0.922	1.18	13.864	1.054	210.188	2.029
33329	358	200	1	54	3	4	1	4	4	1.99	80151.79799	82142.50666	2	44	2	0	0	NA	NA	NA	NA	1	1	3	2	0	1	3165.5	279	1.4715	2.3855	30.342	1.6695	311	7.62	1	2	2	1	1	2	1.391	2.446	28.205	1.628	323.063	6.354
33347	138	4	1	45	1	2	2	7	7	1.39	19361.65138	19497.86643	2	57	2	1	1	0.39	0.4	0.32	0.2	2	NA	1	2	0	1	2528.5	71	2.0005	2.363	50.1915	4.445	633.5	12.23	2	2	3	3	3	3	1.821	2.446	39.709	3.301	638.5	12.195
33356	284	222	1	70	1	3	2	7	7	2.8	8651.714897	11477.40788	2	57	2	1	1	0.52	NA	0.57	NA	2	NA	1	2	0	1	1653	253	1.1515	1.4195	17.69	1.2935	270.5	1.64	0	0	1	0	1	0	0.922	1.18	20.925	1.054	323.063	2.029
33364	328	192	1	48	1	1	2	11	11	4.65	15213.9009	15695.75614	1	58	2	1	1	0.38	NA	0.33	NA	1	2	3	2	0	1	1782.5	260	1.2815	1.4835	21.875	1.482	391.5	3.12	1	0	1	1	2	1	1.391	1.18	20.925	1.628	436.5	3.88
33365	118	0	1	59	1	1	1	5	5	0.86	24368.21112	26377.00369	2	55	2	0	0	0.58	NA	0.5	NA	1	2	3	2	0	1	1599.5	59	1.006	0.7765	19.624	1.8355	295.5	2.835	0	0	1	1	1	0	0.922	1.18	20.925	1.628	323.063	2.029
33374	59	59	1	42	1	4	1	3	3	0.82	19012.95528	20461.3065	2	56	2	0	0	NA	NA	NA	NA	2	NA	1	2	0	1	2131	59	1.6315	2.0295	17.5305	1.6835	230	3.755	2	1	0	1	0	1	1.821	1.834	13.864	1.628	210.188	3.88
33383	231	156	1	67	2	2	1	4	4	1.48	30496.26881	30131.87957	1	55	2	1	1	0.48	NA	0.48	NA	1	1	3	2	0	1	1597	193.5	1.56	2.2775	23.6345	1.443	349.5	5.21	1	2	1	1	1	2	1.391	2.446	20.925	1.628	323.063	6.354
33387	165	143	1	50	3	3	2	11	11	2.94	95301.57612	96583.43347	1	46	2	1	1	0.57	NA	0.57	NA	1	3	2	2	0	1	2878	154	1.6725	2.3155	19.4885	1.792	226	6.53	2	2	1	1	0	2	1.821	2.446	20.925	1.628	210.188	6.354
33390	452	0	1	46	4	3	2	10	10	3.46	32380.32423	33724.82282	1	51	2	1	1	0.25	NA	0.28	NA	1	3	2	2	0	2	2216.5	226	1.1705	1.567	44.842	3.2745	387.5	6.265	1	1	3	3	2	2	1.391	1.834	39.709	3.301	436.5	6.354
33400	36	0	1	62	3	4	2	8	8	2.71	60277.85735	59557.61835	2	44	2	1	0	0.31	NA	NA	NA	2	NA	1	2	1	2	2577	18	2.1525	3.652	35.183	4.7325	766	20.11	3	3	3	3	3	3	2.505	3.47	39.709	3.301	638.5	12.195
33416	96	0	1	70	3	1	1	5	5	1.56	46474.07114	47019.04489	1	46	2	1	1	0.45	NA	0.51	NA	1	3	2	2	0	1	2328	48	1.881	4.039	21.4145	2.4115	385.5	14.74	2	3	1	2	2	3	1.821	3.47	20.925	2.223	436.5	12.195
33425	5	0	1	44	4	3	2	9	9	5	23310.38719	24218.64308	2	51	2	0	0	NA	NA	NA	NA	2	NA	1	2	0	1	1947	2.5	1.9325	1.516	26.38	1.9205	310	6.14	2	1	2	2	1	2	1.821	1.834	28.205	2.223	323.063	6.354
33426	173	523	1	43	3	4	1	6	6	1.64	33324.74857	34571.93046	1	45	2	1	1	0.43	NA	0.49	NA	1	1	3	2	0	2	2653.5	348	1.926	3.6165	21.428	2.5855	366.5	12.41	2	3	1	2	1	3	1.821	3.47	20.925	2.223	323.063	12.195
33428	15	11	1	62	3	1	1	6	6	2.49	60645.86585	63895.6847	1	45	2	1	1	0.4	NA	0.41	NA	1	3	2	2	0	1	1420	13	0.984	1.195	22.186	1.1525	231.5	2.12	0	0	1	0	0	0	0.922	1.18	20.925	1.054	210.188	2.029
33437	302	663	1	41	5	4	1	5	5	0.97	35546.33441	36876.65937	1	47	2	1	1	0.34	NA	0.33	NA	1	1	3	2	0	1	2427	482.5	1.747	3.471	27.8195	2.074	369.5	4.38	2	3	2	2	1	1	1.821	3.47	28.205	2.223	323.063	3.88
33450	262	61	1	64	3	3	2	11	11	5	74056.79928	73171.92053	2	47	2	1	1	0.42	NA	0.47	NA	1	3	2	2	0	1	3445.5	161.5	2.622	3.199	33.902	2.9225	899	18.095	3	3	3	3	3	3	2.505	3.47	39.709	3.301	638.5	12.195
33452	268	459	1	59	3	4	2	10	10	5	83470.18975	85543.31643	2	50	2	1	1	0.38	NA	0.27	NA	1	3	2	2	0	1	2690	363.5	2.5575	3.3725	26.897	1.155	429	4.345	3	3	2	0	2	1	2.505	3.47	28.205	1.054	436.5	3.88
33454	166	207	1	84	4	2	1	3	3	1.12	11383.04056	11721.2007	1	55	1	1	1	0.37	NA	0.24	NA	1	3	2	1	0	1	1526	186.5	1.2135	1.797	19.021	1.5485	375	7.255	1	1	1	1	1	2	1.391	1.834	20.925	1.628	323.063	6.354
33457	55	29	1	62	1	1	1	12	12	NA	3251.361327	2939.333162	1	58	2	2	1	NA	NA	0.38	NA	1	3	2	2	0	1	2042	42	1.0045	1.2035	34.845	2.8375	179	2.4	0	0	3	3	0	0	0.922	1.18	39.709	3.301	210.188	2.029
33464	75	83	1	46	1	2	1	5	5	1.2	20256.87849	21926.7535	1	58	2	1	1	0.47	NA	0.41	NA	2	NA	1	2	0	2	2914	79	1.7305	3.424	51.61	4.332	324	10.86	2	3	3	3	1	3	1.821	3.47	39.709	3.301	323.063	12.195
33467	237	284	1	60	3	3	2	9	9	3.31	62773.44135	62023.38349	2	50	1	1	1	0.3	NA	0.3	NA	2	NA	1	2	0	1	1729.5	260.5	2.0155	3.717	47.3065	3.9045	407.5	6.2	2	3	3	3	2	2	1.821	3.47	39.709	3.301	436.5	6.354
33476	28	7	1	49	3	5	2	11	11	5	104643.8183	107076.7558	2	47	2	1	1	0.38	NA	0.34	NA	2	NA	1	2	0	1	2069	17.5	1.1225	1.4375	24.286	2.04	284.5	5.25	0	0	1	2	1	2	0.922	1.18	20.925	2.223	323.063	6.354
33492	29	46	1	45	4	3	1	6	6	3.37	25858.3804	25918.77232	2	49	2	1	1	0.47	NA	0.37	NA	2	NA	1	2	0	1	3003.5	37.5	1.208	2.0965	37.8935	2.654	359	14.915	1	1	3	2	1	3	1.391	1.834	39.709	2.223	323.063	12.195
33500	2	2	1	53	4	2	2	8	8	2.71	25858.3804	26932.07428	2	49	2	1	4	0.31	NA	0.41	NA	2	NA	1	2	0	1	1370	2	0.964	1.296	10.321	0.639	267	1.85	0	0	0	0	0	0	0.922	1.18	13.864	1.054	210.188	2.029
33517	432	5	1	71	1	1	1	4	4	1.84	5542.402972	8409.394024	2	54	2	1	1	0.47	NA	0.35	NA	1	3	2	2	0	1	2816	218.5	2.3295	3.7	44.873	3.8255	538	14.04	3	3	3	3	3	3	2.505	3.47	39.709	3.301	638.5	12.195
33520	12	96	1	74	3	5	1	6	6	2.46	41236.40235	41719.95707	2	49	2	1	1	0.2	NA	0.28	NA	2	NA	1	2	0	1	1531	54	0.9835	1.379	19.7885	1.2	278	2.07	0	0	1	0	1	0	0.922	1.18	20.925	1.054	323.063	2.029
33527	1048	473	1	63	3	3	2	8	4	1.92	36492.46435	36056.42868	1	46	2	1	1	0.24	NA	0.21	NA	2	NA	1	2	0	1	4117	760.5	2.8605	7.129	38.878	3.34	608	14.4	3	3	3	3	3	3	2.505	3.47	39.709	3.301	638.5	12.195
33531	302	284	1	82	3	4	2	7	7	3.24	24881.33997	25813.07672	1	46	2	1	1	0.52	NA	0.53	NA	2	NA	1	1	0	1	1580.5	293	1.5055	1.8285	18.05	1.1225	301.5	4.67	1	1	1	0	1	1	1.391	1.834	20.925	1.054	323.063	3.88
33534	64	86	1	78	3	1	1	4	4	1.21	15391.933	15572.42503	2	44	2	1	1	0.41	NA	0.43	NA	1	3	2	1	0	1	1442	75	1.813	3.336	22.46	4.3665	839.5	27.03	2	3	1	3	3	3	1.821	3.47	20.925	3.301	638.5	12.195
33543	115	115	1	76	3	3	2	8	8	3.41	48020.98189	48584.09534	2	47	2	1	2	NA	NA	NA	NA	2	NA	1	1	1	1	1444	115	1.268	1.91	21.557	1.709	446	7.98	1	1	1	1	2	2	1.391	1.834	20.925	1.628	436.5	6.354
33551	2	45	1	76	3	5	1	12	12	NA	43934.29528	44661.38277	2	58	1	1	1	0.4	NA	0.53	NA	1	3	2	2	0	1	1703.5	23.5	1.276	1.523	20.8315	1.614	319	3.5	1	1	1	1	1	1	1.391	1.834	20.925	1.628	323.063	3.88
33565	403	305	1	57	3	3	1	4	4	1.44	30802.47436	31567.50714	2	50	2	4	1	0.55	NA	0.51	NA	1	1	3	2	0	1	3493	354	1.793	2.2355	19.17	0.977	379.5	4.325	2	2	1	0	2	1	1.821	2.446	20.925	1.054	436.5	3.88
33566	6	6	1	82	3	2	1	3	3	1.37	16566.57659	17342.93483	2	56	2	1	2	0.26	NA	NA	NA	2	NA	1	1	0	3	1289	6	1.573	2.289	25.79	2.902	367	11.74	1	2	2	3	1	3	1.391	2.446	28.205	3.301	323.063	12.195
33585	596	213	1	50	3	4	1	2	2	0.87	31742.33045	32723.87825	1	47	2	1	1	NA	NA	NA	NA	1	1	3	2	0	1	3334	404.5	3.3405	2.8405	30.257	3.157	876.5	4.79	3	3	2	3	3	1	2.505	3.47	28.205	3.301	638.5	3.88
33592	100	95	1	62	4	3	2	11	11	5	6507.898819	7106.908752	2	45	2	1	1	0.35	NA	0.35	NA	1	3	2	2	0	1	2659.5	97.5	1.9005	2.1365	32.3295	3.477	344	10.36	2	2	2	3	1	3	1.821	2.446	28.205	3.301	323.063	12.195
33594	0	2	1	75	4	5	2	11	11	3.75	7991.208325	8364.856819	2	45	2	1	1	0.45	NA	NA	NA	2	NA	1	2	0	1	1890	1	1.958	2.715	24.1405	2.9605	523.5	11.88	2	2	1	3	3	3	1.821	2.446	20.925	3.301	638.5	12.195
33616	10	7	1	48	4	3	2	11	11	5	25865.83874	26702.42031	2	54	2	1	1	0.25	NA	0.2	NA	1	1	3	2	0	1	3060.5	8.5	2.54	3.0555	39.693	3.049	599	9.695	3	3	3	3	3	3	2.505	3.47	39.709	3.301	638.5	12.195
33617	406	406	1	48	3	3	2	9	9	4.68	101272.9033	104791.7306	1	46	2	1	1	0.56	NA	0.52	NA	1	3	2	2	0	1	3446	406	1.673	2.615	23.71	1.77	299	3.66	2	2	1	1	1	1	1.821	2.446	20.925	1.628	323.063	3.88
33621	238	284	1	63	3	5	2	9	9	4.68	60687.28225	64675.29667	1	55	2	1	1	0.33	NA	0.36	NA	1	3	2	2	0	1	2345.5	261	3.566	3.912	30.134	2.602	577.5	9.255	3	3	2	2	3	3	2.505	3.47	28.205	2.223	638.5	12.195
33624	430	430	1	44	4	5	1	12	12	NA	26613.21872	27473.97288	1	54	2	1	1	0.24	NA	0.24	NA	2	NA	1	2	0	1	2651	430	1.113	2.917	30.345	2.751	309	11.24	0	3	2	3	1	3	0.922	3.47	28.205	3.301	323.063	12.195
33627	278	396	1	46	3	5	2	8	8	5	72840.61966	75819.10628	1	44	2	1	1	0.37	NA	0.41	NA	2	NA	1	2	0	1	1823.5	337	1.025	1.4455	28.487	1.451	239	2.15	0	0	2	1	0	0	0.922	1.18	28.205	1.628	210.188	2.029
33631	0	0	1	67	4	1	1	5	5	2.04	10349.66996	10601.99987	2	58	2	0	0	NA	NA	NA	NA	1	1	3	2	1	3	2378	0	2.262	1.58	24.796	2.021	841	5.18	3	1	2	2	3	2	2.505	1.834	28.205	2.223	638.5	6.354
33634	615	478	1	50	3	4	1	4	4	1.53	38574.84909	39532.92226	2	53	1	1	1	0.42	NA	0.28	NA	1	1	3	2	0	1	1402	546.5	1.149	1.453	27.76	1.176	173.5	1.335	0	0	2	0	0	0	0.922	1.18	28.205	1.054	210.188	2.029
33635	618	1340	1	44	3	3	2	10	10	5	85173.88289	88133.3338	2	44	2	1	1	0.28	NA	0.25	NA	1	1	3	2	0	1	2664.5	979	2.129	3.407	42.8965	1.8055	394	7.355	3	3	3	1	2	2	2.505	3.47	39.709	1.628	436.5	6.354
33646	0	0	1	63	3	4	2	10	10	4.22	78613.03605	77673.71642	2	48	2	0	0	NA	NA	NA	NA	1	3	2	2	0	3	342.5	0	0.145	0.173	2.615	0.1965	31	0.15	0	0	0	0	0	0	0.922	1.18	13.864	1.054	210.188	2.029
33649	354	95	1	85	3	3	1	13	13	NA	21053.79286	21946.3231	1	45	2	4	1	0.27	NA	0.45	NA	2	NA	1	1	0	3	2062.5	224.5	1.48	2.4965	26.548	2.252	355	6.535	1	2	2	2	1	2	1.391	2.446	28.205	2.223	323.063	6.354
33663	16	9	1	76	3	5	1	6	6	1.29	16712.68053	16601.35846	1	54	1	1	1	0.44	0.5	0.55	0.7	2	NA	1	2	0	2	4580	12.5	2.9775	6.734	31.763	3.7105	582	14.31	3	3	2	3	3	3	2.505	3.47	28.205	3.301	638.5	12.195
33666	186	209	1	71	3	4	2	8	8	3.41	30943.52072	31455.61832	2	56	2	2	2	0.34	NA	0.33	NA	1	3	2	2	0	1	3289.5	197.5	2.5135	2.8695	36.306	2.122	677	9.58	3	3	3	2	3	3	2.505	3.47	39.709	2.223	638.5	12.195
33667	154	98	1	79	1	2	2	9	9	2.61	3251.361327	4720.378006	2	58	2	1	4	0.7	0.7	0.61	0.6	1	3	2	2	1	1	1648.5	126	1.309	1.0165	14.816	0.9775	363.5	2.045	1	0	0	0	1	0	1.391	1.18	13.864	1.054	323.063	2.029
33669	142	236	1	46	3	5	2	11	11	5	85173.88289	87154.15023	2	44	2	1	1	0.48	NA	0.51	NA	2	NA	1	2	0	1	2188	189	2.0655	2.8495	32.056	2.6775	634	7.565	2	3	2	3	3	2	1.821	3.47	28.205	3.301	638.5	6.354
33673	154	282	1	85	3	4	1	4	4	1.19	11731.24549	12170.54789	2	56	2	2	1	0.32	NA	0.24	NA	1	3	2	1	0	1	1333.5	218	0.8795	1.2855	14.382	0.8245	217.5	2.225	0	0	0	0	0	0	0.922	1.18	13.864	1.054	210.188	2.029
33684	107	189	1	74	3	3	1	6	6	2.61	39351.72611	42162.12842	1	55	2	1	1	0.49	NA	0.49	NA	2	NA	1	2	0	1	1221.5	148	1.229	1.322	14.5675	1.588	176	3.57	1	0	0	1	0	1	1.391	1.18	13.864	1.628	210.188	3.88
33688	814	857	1	76	3	3	1	6	6	2.34	37131.14648	39330.24808	1	48	1	0	0	NA	NA	NA	NA	1	3	2	2	0	1	2805.5	835.5	2.8225	4.0845	44.1055	3.854	685.5	10.42	3	3	3	3	3	3	2.505	3.47	39.709	3.301	638.5	12.195
33694	268	245	1	54	3	3	1	6	6	2.42	89650.90557	91877.54102	2	48	2	1	1	0.3	NA	0.31	NA	2	NA	1	2	0	1	2034	256.5	2.019	1.879	31.0535	1.8785	254	5.13	2	1	2	1	0	2	1.821	1.834	28.205	1.628	210.188	6.354
33696	704	733	1	61	3	3	2	7	7	2.49	57262.75794	56578.5453	2	46	1	1	1	0.24	NA	0.26	NA	1	1	3	2	0	2	2399.5	718.5	2.317	4.139	37.5945	1.7915	654.5	27.685	3	3	3	1	3	3	2.505	3.47	39.709	1.628	638.5	12.195
33698	145	161	1	75	3	1	1	4	4	1.21	15391.933	17090.46247	2	44	2	1	3	0.31	NA	0.31	NA	2	NA	1	2	0	1	1326.5	153	0.876	1.0095	24.166	1.3105	156.5	2.11	0	0	1	0	0	0	0.922	1.18	20.925	1.054	210.188	2.029
33709	244	223	1	53	3	4	1	6	6	2.61	87029.44548	89720.6014	1	54	2	1	1	0.24	NA	0.32	NA	1	1	3	2	0	1	2821	233.5	1.698	3.393	30.7555	2.3765	385	9.27	2	3	2	2	2	3	1.821	3.47	28.205	2.223	436.5	12.195
33713	184	184	1	62	5	5	2	11	11	5	77586.29534	76659.24387	2	53	2	1	1	0.29	NA	0.26	NA	1	3	2	2	0	1	2910	184	2.223	1.997	40.803	4.443	615	1.46	3	1	3	3	3	0	2.505	1.834	39.709	3.301	638.5	2.029
33726	24	308	1	66	1	1	1	3	3	0.94	4718.562888	4878.859518	1	56	1	1	1	NA	NA	NA	NA	2	NA	1	1	0	1	2559	166	1.483	3.2235	19.819	1.946	328.5	8.19	1	3	1	2	1	2	1.391	3.47	20.925	2.223	323.063	6.354
33745	362	284	1	46	3	5	2	11	11	5	115169.4604	119878.7929	1	57	2	1	1	0.25	NA	0.24	NA	1	1	3	2	0	1	1704	323	4.4425	2.7215	38.9235	2.4795	447.5	8.65	3	2	3	2	2	3	2.505	2.446	39.709	2.223	436.5	12.195
33751	58	58	1	51	3	4	1	5	5	2.51	76142.60374	78497.11282	1	48	2	1	1	0.64	0.7	0.65	0.7	1	1	3	2	0	1	2441.5	58	1.2815	1.498	21.483	2.7735	308	7.09	1	0	1	3	1	2	1.391	1.18	20.925	3.301	323.063	6.354
33754	331	170	1	48	1	4	2	11	11	5	18143.98362	18718.64055	1	55	2	1	1	0.33	NA	0.25	NA	2	NA	1	2	0	1	2988.5	250.5	1.664	2.522	32.4045	2.6225	222	15.895	2	2	2	2	0	3	1.821	2.446	28.205	2.223	210.188	12.195
33761	243	189	1	54	3	5	2	11	11	5	80641.14092	82857.9804	1	45	2	1	2	0.41	NA	0.3	NA	2	NA	1	2	0	1	2462.5	216	3.0235	3.4	34.208	2.331	611	4.665	3	3	3	2	3	1	2.505	3.47	39.709	2.223	638.5	3.88
33762	568	568	1	44	3	5	2	11	11	5	84999.63095	88475.30517	1	52	2	1	1	0.46	NA	0.47	NA	2	NA	1	2	0	1	1836	568	0.9815	2.539	15.3325	1.298	231	9.365	0	2	0	0	0	3	0.922	2.446	13.864	1.054	210.188	12.195
33765	7	0	1	41	4	4	2	7	7	3.57	25524.81409	25584.42697	2	44	2	1	1	0.46	NA	0.56	NA	2	NA	1	2	0	1	2377.5	3.5	1.7455	1.6925	30.1685	2.5695	310.5	4.595	2	1	2	2	1	1	1.821	1.834	28.205	2.223	323.063	3.88
33770	10	1	1	47	3	3	2	11	11	4.76	104643.8183	107076.7558	2	47	2	1	1	0.28	NA	0.25	NA	2	NA	1	2	0	1	2095.5	5.5	3.5345	2.951	44.155	3.597	686	15.43	3	3	3	3	3	3	2.505	3.47	39.709	3.301	638.5	12.195
33771	308	149	1	66	1	1	1	3	3	0.75	7101.447409	6672.955219	1	57	2	1	2	0.4	NA	0.29	NA	1	2	3	2	0	1	2250	228.5	2.061	2.6025	35.482	3.4985	523.5	11.955	2	2	3	3	3	3	1.821	2.446	39.709	3.301	638.5	12.195
33775	3	3	1	50	4	5	2	11	11	5	26005.38208	26846.47691	2	48	1	1	1	0.62	0.6	0.63	0.6	2	NA	1	2	0	2	1988	3	1.7065	2.283	18.0005	1.581	277.5	4.64	2	2	1	1	1	1	1.821	2.446	20.925	1.628	323.063	3.88
33778	426	302	1	40	3	2	2	7	7	1.91	101272.9033	101024.1164	1	46	2	1	1	0.49	NA	0.36	NA	2	NA	1	2	0	1	3179	364	3.402	3.789	32.0095	1.6895	592.5	4.595	3	3	2	1	3	1	2.505	3.47	28.205	1.628	638.5	3.88
33793	746	305	1	76	3	5	1	6	6	2.5	48020.98189	51437.36793	2	47	2	1	1	0.43	NA	0.38	NA	1	3	2	1	1	1	3428.5	525.5	3.944	3.958	36.7735	2.861	396	5.77	3	3	3	3	2	2	2.505	3.47	39.709	3.301	436.5	6.354
33798	0	0	1	50	4	4	1	1	1	0.41	20960.98279	21777.69749	1	44	2	1	1	0.6	0.6	0.6	0.4	1	1	3	2	0	1	6144.5	0	3.659	4.284	68.739	5.0535	588.5	7.905	3	3	3	3	3	2	2.505	3.47	39.709	3.301	638.5	6.354
33802	114	131	1	49	3	3	2	9	9	3.61	88700.19569	90762.44874	2	50	1	4	4	0.48	NA	0.55	NA	1	3	2	2	0	1	2147	122.5	1.613	1.71	24.3005	2.4525	256	3.16	2	1	1	2	0	1	1.821	1.834	20.925	2.223	210.188	3.88
33808	40	16	1	74	1	1	1	99	99	NA	4202.014651	5574.413471	2	56	2	1	1	0.4	NA	0.47	NA	1	3	2	2	0	1	1748.5	28	0.958	1.8435	13.6065	1.3535	255.5	2.955	0	1	0	0	0	1	0.922	1.834	13.864	1.054	210.188	3.88
33812	3	3	1	80	4	1	1	3	3	0.65	11774.33892	11561.22726	2	50	1	0	0	NA	NA	NA	NA	2	NA	1	2	0	1	960	3	0.894	0.641	10.683	0.56	274	2.08	0	0	0	0	1	0	0.922	1.18	13.864	1.054	323.063	2.029
33819	154	199	1	84	3	5	2	7	7	3.12	10588.35867	11037.22935	1	47	2	1	1	0.54	NA	0.47	NA	1	3	2	1	0	1	2582.5	176.5	1.656	3.5065	31.3115	2.676	436	11.275	2	3	2	3	2	3	1.821	3.47	28.205	3.301	436.5	12.195
33853	119	13	1	69	2	5	2	11	11	5	50168.53812	52856.91033	2	52	2	3	3	0.36	NA	0.31	NA	1	3	2	2	0	1	2556	66	2.283	2.656	30.86	3.0325	447.5	8.705	3	2	2	3	2	3	2.505	2.446	28.205	3.301	436.5	12.195
33861	360	130	1	81	3	3	1	6	6	2.03	21053.79286	23130.87214	1	45	2	2	1	NA	NA	NA	NA	1	3	2	1	0	2	1977	245	1.555	2.2405	15.1235	1.102	347	3.035	1	2	0	0	1	1	1.391	2.446	13.864	1.054	323.063	3.88
33876	189	381	1	49	3	3	2	10	10	5	72840.61966	75819.10628	1	44	2	1	1	0.61	0.7	0.56	0.6	1	1	3	2	0	1	2110	285	0.9775	2.1335	28.459	1.65	337.5	4.8	0	2	2	1	1	1	0.922	2.446	28.205	1.628	323.063	3.88
33901	1	0	1	42	4	4	2	11	11	4.42	28551.47367	29474.91701	1	50	2	1	1	0.68	0.6	0.63	0.7	2	NA	1	2	0	1	2546.5	0.5	1.6985	1.5235	37.6955	2.1515	446	4.32	2	1	3	2	2	1	1.821	1.834	39.709	2.223	436.5	3.88
33910	71	94	1	42	4	5	2	7	7	2.17	20697.83744	21367.26979	1	51	2	1	1	0.26	NA	0.34	NA	2	NA	1	2	0	2	1510.5	82.5	0.8925	1.716	15.1295	1.707	523	2.48	0	1	0	1	3	0	0.922	1.834	13.864	1.628	638.5	2.029
33915	302	500	1	85	3	4	2	8	8	3.79	22077.19102	22903.92021	2	49	2	1	1	0.45	NA	0.4	NA	1	3	2	1	0	1	1192	401	1.294	2.6005	25.144	2.16	274.5	8.075	1	2	2	2	1	2	1.391	2.446	28.205	2.223	323.063	6.354
33917	232	206	1	51	1	2	2	10	10	4.1	19567.96712	20187.7245	1	54	2	1	1	0.39	NA	0.35	NA	2	NA	1	2	0	1	3081	219	2.837	3.5855	48.0065	3.927	600.5	15.335	3	3	3	3	3	3	2.505	3.47	39.709	3.301	638.5	12.195
33928	0	106	1	67	1	3	2	8	8	3.01	8128.857692	7638.37289	2	54	2	1	4	0.42	NA	0.34	NA	2	NA	1	2	0	1	2045	53	1.4985	1.497	21.8565	1.8055	279.5	2.21	1	0	1	1	1	0	1.391	1.18	20.925	1.628	323.063	2.029
33929	152	145	1	54	3	4	2	11	11	5	87029.44548	89421.9006	1	54	2	1	1	0.5	NA	0.57	NA	1	3	2	2	0	1	2385.5	148.5	1.677	2.6135	22.753	1.439	323	9.47	2	2	1	1	1	3	1.821	2.446	20.925	1.628	323.063	12.195
33930	231	286	1	74	3	3	1	6	6	1.89	17216.09205	17417.9749	2	46	2	1	1	0.46	NA	0.46	NA	1	3	2	2	0	1	2082.5	258.5	2.037	3.5195	32.313	2.7675	674.5	12.74	2	3	2	3	3	3	1.821	3.47	28.205	3.301	638.5	12.195
33934	237	196	1	57	3	4	2	9	9	4.68	105888.795	104617.1144	1	49	2	1	4	0.41	NA	0.43	NA	2	NA	1	2	0	1	2470	216.5	2.3115	3.368	60.6815	3.7755	750.5	13.37	3	3	3	3	3	3	2.505	3.47	39.709	3.301	638.5	12.195
33945	589	383	1	65	3	2	2	11	11	5	62773.44135	63744.81071	2	50	2	1	1	0.31	NA	0.37	NA	1	1	3	2	0	1	2774.5	486	4.227	5.715	61.4215	6.0625	1181.5	26.36	3	3	3	3	3	3	2.505	3.47	39.709	3.301	638.5	12.195
33947	172	88	1	64	3	5	2	10	10	4.35	70216.93679	69377.93921	1	50	2	1	1	0.33	0.2	0.22	0.2	1	3	2	2	0	1	2148.5	130	1.7395	1.9475	22.5855	2.2025	347	7.915	2	1	1	2	1	2	1.821	1.834	20.925	2.223	323.063	6.354
33949	4	2	1	54	3	4	2	11	11	5	89650.90557	90856.75836	2	46	2	1	1	0.37	NA	0.38	NA	2	NA	1	2	0	2	5318	3	3.925	5.5985	35.1995	4.114	865	12.835	3	3	3	3	3	3	2.505	3.47	39.709	3.301	638.5	12.195
33965	260	243	1	50	4	4	2	8	4	1.99	28551.47367	29474.91701	1	50	2	1	1	0.44	NA	0.5	NA	1	1	3	2	0	1	2366.5	251.5	1.4155	1.4935	22.8345	1.97	483	7.54	1	0	1	2	2	2	1.391	1.18	20.925	2.223	436.5	6.354
33972	279	75	1	65	4	4	2	8	8	3.9	10725.82763	11522.28255	1	50	2	1	1	0.32	NA	0.4	NA	1	1	3	2	0	1	3176.5	177	1.7085	2.41	30.6285	2.273	351.5	7.265	2	2	2	2	1	2	1.821	2.446	28.205	2.223	323.063	6.354
33990	199	46	1	82	3	4	1	5	5	2.13	19879.31456	21840.52472	1	48	2	1	1	0.18	NA	0.18	NA	1	3	2	2	0	1	1674	122.5	1.5005	1.86	17.19	1.1085	404	5.26	1	1	0	0	2	2	1.391	1.834	13.864	1.054	436.5	6.354
34004	637	505	1	46	3	3	1	6	6	2.05	85693.88666	88900.98856	1	45	2	1	4	0.2	NA	0.29	NA	2	NA	1	2	0	1	3118	571	1.8615	2.8445	46.4585	3.9265	406.5	5.165	2	3	3	3	2	2	1.821	3.47	39.709	3.301	436.5	6.354
34006	710	350	1	81	3	5	1	6	6	2.65	22457.33858	23409.36912	1	47	2	1	1	0.51	NA	0.54	NA	1	3	2	2	0	1	2147.5	530	1.785	3.55	21.199	1.859	552.5	7.71	2	3	1	1	3	2	1.821	3.47	20.925	1.628	638.5	6.354
34046	220	153	1	48	3	3	2	7	7	2	95268.17767	97483.13435	2	46	2	1	1	0.43	NA	0.3	NA	1	3	2	2	0	1	1856	186.5	0.8385	1.174	20.199	1.4955	199.5	1.725	0	0	1	1	0	0	0.922	1.18	20.925	1.628	210.188	2.029
34047	80	86	1	57	3	5	2	11	11	5	105888.795	104617.1144	1	49	2	1	1	0.23	NA	0.26	NA	1	3	2	2	0	3	2326	83	1.8025	2.859	23.7985	1.9145	512.5	13.175	2	3	1	2	2	3	1.821	3.47	20.925	2.223	436.5	12.195
34058	4	2	1	71	3	3	1	3	3	1.51	40704.4636	43600.3261	2	50	2	1	1	0.47	NA	0.3	NA	1	3	2	2	0	1	1524.5	3	1.0855	1.2425	13.7015	0.9355	384.5	1.655	0	0	0	0	2	0	0.922	1.18	13.864	1.054	436.5	2.029
34074	256	0	1	41	2	4	2	8	8	2.21	71904.20132	71727.56154	1	58	2	1	1	0.68	0.7	0.62	0.6	2	NA	1	2	0	1	2956	128	1.973	2.3655	35.4055	2.3915	409	5.01	2	2	3	2	2	2	1.821	2.446	39.709	2.223	436.5	6.354
34079	73	68	1	70	1	1	2	11	11	5	4433.674536	6113.545972	1	58	2	1	1	0.56	0.5	0.62	0.5	2	NA	1	2	0	1	1421.5	70.5	1.3805	1.1845	20.924	1.7585	435	5.4	1	0	1	1	2	2	1.391	1.18	20.925	1.628	436.5	6.354
34080	465	155	1	44	3	5	1	6	6	1.07	90370.19705	93752.31031	2	48	2	1	1	0.47	NA	0.4	NA	2	NA	1	2	0	2	1870.5	310	1.561	1.878	22.9085	1.222	362.5	6.53	1	1	1	0	1	2	1.391	1.834	20.925	1.054	323.063	6.354
34084	46	51	1	65	4	3	2	7	7	4.18	9263.820576	9951.712988	1	45	1	1	1	0.25	NA	0.22	NA	2	NA	1	2	0	1	3164.5	48.5	1.7245	3.3525	44.743	3.858	458.5	10.205	2	3	3	3	2	3	1.821	3.47	39.709	3.301	436.5	12.195
34086	181	186	1	64	3	1	2	7	7	3.18	74056.79928	74086.81595	2	47	2	2	1	0.31	NA	0.42	NA	1	1	3	2	0	1	3042	183.5	7.471	4.308	61.6335	4.4175	818	15.22	3	3	3	3	3	3	2.505	3.47	39.709	3.301	638.5	12.195
34087	22	12	1	81	3	3	1	5	5	1.37	8437.708044	9164.647035	1	44	2	4	4	0.37	NA	0.45	NA	1	3	2	2	1	1	3870.5	17	2.2625	2.413	39.969	2.356	520	5.86	3	2	3	2	3	2	2.505	2.446	39.709	2.223	638.5	6.354
34090	430	437	1	65	3	2	1	4	4	1.88	34061.81238	34588.89199	1	53	2	2	2	NA	NA	NA	NA	1	1	3	2	0	1	2499.5	433.5	1.1985	2.6325	22.2345	1.6035	302	5.15	1	2	1	1	1	2	1.391	2.446	20.925	1.628	323.063	6.354
34091	151	97	1	69	5	5	2	11	11	5	80441.31073	84751.90444	1	57	2	1	1	0.57	NA	0.49	NA	1	3	2	1	0	1	1495.5	124	1.0905	1.6185	15.5785	1.248	285	1.555	0	1	0	0	1	0	0.922	1.834	13.864	1.054	323.063	2.029
34092	71	196	1	55	3	4	1	6	6	2.27	89650.90557	91877.54102	2	46	2	4	1	0.27	NA	0.4	NA	1	3	2	2	0	1	2547	133.5	1.988	3.644	26.6225	2.2715	482.5	9.185	2	3	2	2	2	3	1.821	3.47	28.205	2.223	436.5	12.195
34096	0	0	1	82	3	1	2	11	11	5	28295.53027	32216.7265	2	55	2	0	4	NA	NA	0.51	NA	1	3	2	1	0	2	3276.5	0	2.0665	3.0605	18.358	2.128	517	4.645	2	3	1	2	3	1	1.821	3.47	20.925	2.223	638.5	3.88
34109	136	115	1	47	3	4	2	11	11	5	92482.46431	95943.62937	1	54	2	2	1	0.18	NA	0.21	NA	2	NA	1	2	0	2	3849	125.5	2.711	4.115	44.0225	4.857	909.5	22.105	3	3	3	3	3	3	2.505	3.47	39.709	3.301	638.5	12.195
34111	615	272	1	44	3	3	2	9	9	3.42	91406.64771	94827.55023	1	47	2	1	1	0.27	0.1	0.2	0.1	1	1	3	2	0	1	1860	443.5	1.2935	1.3	23.8775	1.099	292.5	2.18	1	0	1	0	1	0	1.391	1.18	20.925	1.054	323.063	2.029
34114	0	71	1	69	4	3	1	5	5	2.51	9263.820576	9951.712988	1	45	2	1	1	0.65	0.7	0.62	0.6	1	1	3	2	0	2	2947	35.5	1.4275	1.622	29.1095	2.256	301	2.81	1	1	2	2	1	0	1.391	1.834	28.205	2.223	323.063	2.029
34122	139	86	1	73	3	3	1	5	5	2.45	43718.50637	43970.28775	2	46	2	1	1	0.27	NA	0.21	NA	1	3	2	2	0	2	1984.5	112.5	2.016	3.015	33.0115	3.3395	543.5	12.655	2	3	3	3	3	3	1.821	3.47	39.709	3.301	638.5	12.195
34123	162	264	1	43	3	5	2	11	11	5	71827.31626	74515.46043	2	52	2	1	1	0.27	NA	0.25	NA	2	NA	1	2	0	1	3080	213	1.466	2.238	35.006	3.172	488.5	6.895	1	2	3	3	2	2	1.391	2.446	39.709	3.301	436.5	6.354
34127	13	6	1	85	3	4	2	11	11	5	25637.71312	28167.02283	1	56	2	1	1	0.33	NA	0.4	NA	1	3	2	2	0	1	1005.5	9.5	0.92	1.237	8.724	1.0815	183.5	2.85	0	0	0	0	0	0	0.922	1.18	13.864	1.054	210.188	2.029
34128	391	840	1	51	3	3	2	11	11	4.75	63454.0126	65198.37484	2	46	2	1	1	0.28	NA	0.46	NA	2	NA	1	2	0	1	2721	615.5	2.554	4.7165	30.713	2.2655	593.5	9.635	3	3	2	2	3	3	2.505	3.47	28.205	2.223	638.5	12.195
34133	28	0	1	61	4	3	1	5	5	2.04	12008.35458	12301.12402	2	53	2	1	1	0.62	0.5	0.62	0.6	1	3	2	2	0	2	1743	14	1.042	1.4475	20.3695	1.1165	181.5	1.815	0	0	1	0	0	0	0.922	1.18	20.925	1.054	210.188	2.029
34135	9	7	1	77	3	1	2	7	7	2.88	33426.51421	33203.86237	1	44	2	1	1	0.31	NA	0.57	NA	1	3	2	2	0	1	1466.5	8	1.534	2.3325	24.185	1.6455	234	6.03	1	2	1	1	0	2	1.391	2.446	20.925	1.628	210.188	6.354
34144	251	217	1	46	3	5	2	11	11	5	71827.31626	74515.46043	2	52	2	0	0	NA	NA	NA	NA	2	NA	1	2	0	3	2166.5	234	2.108	2.4795	27.4315	2.7905	349.5	7.1	3	2	2	3	1	2	2.505	2.446	28.205	3.301	323.063	6.354
34145	142	279	1	54	3	3	1	6	6	3.06	80151.79799	82142.50666	2	44	2	1	4	0.28	NA	0.31	NA	2	NA	1	2	0	1	2357.5	210.5	1.6595	2.167	30.846	2.263	442	3.31	2	2	2	2	2	1	1.821	2.446	28.205	2.223	436.5	3.88
34150	142	66	1	64	2	3	2	9	9	3.73	50168.53812	52856.91033	2	52	2	1	1	0.3	NA	0.34	NA	1	1	3	2	0	1	1496.5	104	1.3445	1.3775	17.5345	1.384	349	5.16	1	0	0	1	1	2	1.391	1.18	13.864	1.628	323.063	6.354
34173	236	444	1	78	3	3	1	4	4	1.29	50975.4029	59471.32693	2	48	2	1	1	0.52	NA	0.53	NA	1	3	2	1	0	1	2107	340	1.5625	2.748	14.6175	1.353	448	6.175	1	2	0	0	2	2	1.391	2.446	13.864	1.054	436.5	6.354
34203	583	461	1	52	3	4	1	6	6	2.26	80641.14092	83134.75538	1	45	2	1	1	0.2	NA	0.48	NA	2	NA	1	2	0	1	2597.5	522	2.2335	2.6955	33.8995	1.5185	584	3.815	3	2	3	1	3	1	2.505	2.446	39.709	1.628	638.5	3.88
34205	255	95	1	47	1	3	2	9	9	3.73	15218.5501	15700.55258	1	51	2	0	0	NA	NA	NA	NA	1	3	2	2	0	1	3214	175	1.781	3.3395	40.483	4.4695	399	11.855	2	3	3	3	2	3	1.821	3.47	39.709	3.301	436.5	12.195
34207	495	218	1	46	4	5	2	8	8	2.33	26303.63633	27154.37763	1	47	2	1	4	0.55	NA	0.58	NA	1	1	3	2	0	1	2134	356.5	0.9285	1.725	32.7105	2.0135	282	2.695	0	1	3	2	1	0	0.922	1.834	39.709	2.223	323.063	2.029
34213	156	266	1	78	3	5	2	11	11	5	32961.50992	34913.66373	2	52	2	2	2	0.31	NA	0.38	NA	1	3	2	2	0	1	1778	211	1.045	1.8275	17.947	1.5425	266.5	4.4	0	1	1	1	0	1	0.922	1.834	20.925	1.628	210.188	3.88
34220	68	68	1	50	4	3	1	6	6	2.57	32380.32423	32455.94806	1	49	2	1	4	0.37	NA	0.28	NA	2	NA	1	2	0	1	2090	68	1	1.497	22.206	1.196	272	2.95	0	0	1	0	1	1	0.922	1.18	20.925	1.054	323.063	3.88
34223	213	0	1	60	1	1	1	4	4	0.81	3049.040807	3016.593159	2	49	2	1	1	0.59	NA	0.39	NA	1	1	3	1	0	1	1886.5	106.5	1.2405	2.0955	18.704	1.4375	382	3.925	1	1	1	1	2	1	1.391	1.834	20.925	1.628	436.5	3.88
34231	1	8	1	44	4	5	2	9	9	2.06	30028.71778	30098.84946	1	56	2	1	3	0.28	NA	0.21	NA	2	NA	1	2	0	2	2354.5	4.5	1.3305	2.0485	12.785	1.342	349	2.845	1	1	0	0	1	0	1.391	1.834	13.864	1.054	323.063	2.029
34233	228	215	1	81	3	1	1	6	6	2.96	28295.53027	32216.7265	2	55	2	1	4	0.4	NA	0.36	NA	2	NA	1	2	0	2	2283.5	221.5	2.6385	5.508	29.4335	2.2895	291	5.195	3	3	2	2	1	2	2.505	3.47	28.205	2.223	323.063	6.354
34234	145	59	1	65	1	1	1	4	4	0.66	3251.361327	3216.7606	2	58	2	4	4	0.44	NA	0.38	NA	2	NA	1	2	0	1	1261	102	1.0935	1.248	18.31	1.008	254	1.21	0	0	1	0	0	0	0.922	1.18	20.925	1.054	210.188	2.029
34245	1234	1448	1	51	3	3	2	8	8	2.43	80641.14092	82857.9804	1	45	2	1	1	0.39	NA	0.42	NA	2	NA	1	2	0	1	4153	1341	3.2765	5.324	45.227	3.034	1040.5	14.6	3	3	3	3	3	3	2.505	3.47	39.709	3.301	638.5	12.195
34250	195	236	1	48	3	5	2	9	9	3.57	72840.61966	75566.6868	1	44	2	1	1	0.48	NA	0.45	NA	1	2	3	2	0	1	2547.5	215.5	1.449	2.548	42.6235	2.8225	354	5.255	1	2	3	3	1	2	1.391	2.446	39.709	3.301	323.063	6.354
34256	9	2	1	48	1	1	2	8	8	2.25	23503.33688	23668.68993	2	53	1	1	1	0.5	NA	0.58	NA	2	NA	1	2	0	1	1537.5	5.5	0.7035	1.31	19.3115	1.5625	290.5	3.15	0	0	1	1	1	1	0.922	1.18	20.925	1.628	323.063	3.88
34266	0	0	1	76	4	1	1	2	2	0.84	10740.70665	10546.3034	1	48	1	1	4	0.45	NA	0.53	NA	1	3	2	2	1	2	799.5	0	0.5995	0.758	9.0545	0.6185	168.5	1.14	0	0	0	0	0	0	0.922	1.18	13.864	1.054	210.188	2.029
34281	0	0	1	83	4	3	1	6	6	1.95	14936.71649	14666.36684	1	49	2	1	1	0.38	NA	0.3	NA	2	NA	1	2	0	1	1509	0	1.153	1.675	13.775	1.643	241	5.59	0	1	0	1	0	2	0.922	1.834	13.864	1.628	210.188	6.354
34284	403	284	1	57	3	4	2	10	10	5	80641.14092	83134.75538	1	45	2	1	1	0.49	NA	0.51	NA	2	NA	1	2	0	1	2506	343.5	2.213	3.5935	30.2925	2.68	601.5	11.955	3	3	2	3	3	3	2.505	3.47	28.205	3.301	638.5	12.195
34288	192	193	1	83	3	1	1	5	5	1.87	27645.45158	28159.44728	1	52	2	1	1	0.33	NA	0.3	NA	1	3	2	1	0	2	2387	192.5	1.255	1.886	16.1645	1.286	355.5	3.025	1	1	0	0	1	1	1.391	1.834	13.864	1.054	323.063	3.88
34289	397	219	1	61	3	3	2	8	8	2.71	47720.35083	47150.15708	2	46	2	1	4	0.37	NA	0.42	NA	1	3	2	2	0	1	1782.5	308	1.831	2.588	30.801	2.45	373	5.665	2	2	2	2	1	2	1.821	2.446	28.205	2.223	323.063	6.354
34296	110	24	1	51	3	5	2	11	11	5	85041.72327	87671.41413	2	48	2	2	2	0.2	NA	0.26	NA	2	NA	1	2	0	1	2191	67	4.118	2.169	26.807	1.9935	554	5.12	3	2	2	2	3	2	2.505	2.446	28.205	2.223	638.5	6.354
34300	278	95	1	81	3	3	1	3	3	1.09	9926.604143	10874.55011	1	45	2	0	0	NA	NA	NA	NA	1	1	3	1	0	2	2004.5	186.5	1.601	2.5765	21.8	1.9725	499	7.475	1	2	1	2	2	2	1.391	2.446	20.925	2.223	436.5	6.354
34303	829	743	1	49	3	1	1	4	4	0.83	39383.13652	40298.78268	1	46	2	1	1	0.34	NA	0.33	NA	1	1	3	2	0	1	4229.5	786	2.303	3.3815	50.511	3.6315	644	13.14	3	3	3	3	3	3	2.505	3.47	39.709	3.301	638.5	12.195
34311	0	0	1	48	4	2	2	10	8	5	20669.38951	21267.44626	2	52	2	0	0	NA	NA	NA	NA	1	1	3	2	0	1	4071	0	1.194	2.581	45.046	3.622	506	10.02	1	2	3	3	2	3	1.391	2.446	39.709	3.301	436.5	12.195
34313	210	210	1	78	3	3	2	8	8	3.21	39351.72611	39089.60683	1	55	1	1	1	0.3	NA	0.38	NA	1	3	2	1	0	2	2391	210	2.475	2.41	38.249	4.024	372	8.1	3	2	3	3	1	2	2.505	2.446	39.709	3.301	323.063	6.354
34333	1137	894	1	44	3	3	2	10	10	5	112523.4873	112247.0623	1	49	2	1	1	0.22	NA	0.32	NA	2	NA	1	2	0	1	1927	1015.5	1.2625	2.922	14.8875	1.0925	353.5	2.01	1	3	0	0	1	0	1.391	3.47	13.864	1.054	323.063	2.029
34338	6	0	1	41	2	5	2	11	11	4.11	19567.96712	20187.7245	1	54	2	1	1	0.51	NA	0.57	NA	2	NA	1	2	0	1	2927	3	1.918	2.451	31.0995	2.8835	397.5	6.64	2	2	2	3	2	2	1.821	2.446	28.205	3.301	436.5	6.354
34356	237	237	1	48	5	3	2	8	8	2.98	101272.9033	103627.468	1	46	2	1	1	0.32	NA	0.35	NA	1	3	2	2	0	1	778.5	237	0.633	1.0725	13.061	0.868	142.5	1.285	0	0	0	0	0	0	0.922	1.18	13.864	1.054	210.188	2.029
34393	177	113	1	69	3	3	2	7	7	4.18	60277.85735	60660.06782	2	44	2	1	1	0.47	NA	0.44	NA	1	1	3	2	0	1	2871	145	2.5	3.728	28.9705	3.3845	458	13.25	3	3	2	3	2	3	2.505	3.47	28.205	3.301	436.5	12.195
34395	72	128	1	41	4	5	2	11	11	4.8	19403.95583	20031.54004	2	56	1	1	1	0.55	0.6	0.66	0.7	1	1	3	2	0	1	2043	100	2.4525	3.377	29.601	2.737	704	9.755	3	3	2	3	3	3	2.505	3.47	28.205	3.301	638.5	12.195
34398	148	131	1	45	3	3	2	11	11	3.44	92482.46431	108646.5992	1	54	2	1	1	0.38	NA	0.38	NA	2	NA	1	2	0	1	2077	139.5	1.069	0.8605	24.497	1.6975	161	2.055	0	0	2	1	0	0	0.922	1.18	28.205	1.628	210.188	2.029
34405	0	0	1	57	3	5	2	11	11	5	80151.79799	82142.50666	2	44	2	4	4	0.35	NA	0.31	NA	2	NA	1	2	0	1	1977	0	1.78	2.384	19.454	1.493	343.5	5.485	2	2	1	1	1	2	1.821	2.446	20.925	1.628	323.063	6.354
34408	413	379	1	56	3	5	1	2	2	0.89	28098.4218	28967.29134	1	46	1	1	1	0.3	NA	0.38	NA	1	3	2	2	0	1	1676.5	396	1.848	2.52	33.3295	2.689	476	10.36	2	2	3	3	2	3	1.821	2.446	39.709	3.301	436.5	12.195
34418	62	0	1	63	3	3	2	9	9	4.77	78613.03605	79111.50641	2	53	2	1	1	0.52	NA	0.54	NA	1	3	2	2	0	1	1439	31	1.4805	1.1765	16.099	0.9865	376	3.21	1	0	0	0	2	1	1.391	1.18	13.864	1.054	436.5	3.88
34419	782	299	1	60	3	1	1	6	6	2.27	40027.0092	44207.48339	2	53	2	1	1	0.44	NA	0.35	NA	1	1	3	2	0	2	2010	540.5	1.0735	2.5015	22.8795	1.4715	300.5	3.83	0	2	1	1	1	1	0.922	2.446	20.925	1.628	323.063	3.88
34450	604	964	1	49	3	3	1	4	4	1.84	101272.9033	104791.7306	1	46	2	1	4	0.5	NA	0.49	NA	1	1	3	2	0	1	1910	784	0.9615	2.5885	17.6095	1.155	229	6.055	0	2	0	0	0	2	0.922	2.446	13.864	1.054	210.188	6.354
34470	285	285	1	60	3	5	2	11	11	5	50832.44506	54172.85703	2	52	2	1	1	0.38	NA	0.35	NA	2	NA	1	2	0	1	1822	285	1.855	2.004	27.5965	1.9905	383.5	2.06	2	1	2	2	2	0	1.821	1.834	28.205	2.223	436.5	2.029
34472	119	145	1	45	3	3	2	11	11	5	112523.4873	112247.0623	1	49	2	1	1	0.34	NA	0.42	NA	1	3	2	2	0	2	1741.5	132	1.7795	1.5005	24.5365	1.418	308.5	2.495	2	0	2	1	1	0	1.821	1.18	28.205	1.628	323.063	2.029
34483	284	6	1	62	3	5	2	11	11	5	62773.44135	63171.47584	2	50	1	2	1	0.65	0.6	0.55	0.7	2	NA	1	2	1	1	3763.5	145	2.0295	3.82	32.6645	4.226	586.5	29.205	2	3	3	3	3	3	1.821	3.47	39.709	3.301	638.5	12.195
34499	1486	199	1	45	3	2	1	6	6	1.7	95268.17767	100699.2877	2	46	2	1	4	0.45	NA	0.36	NA	1	1	3	2	0	1	3731.5	842.5	3.135	5.175	30.051	1.8875	449	5.96	3	3	2	1	2	2	2.505	3.47	28.205	1.628	436.5	6.354
34500	62	110	1	48	3	2	2	9	9	3.31	88700.19569	90762.44874	2	50	2	4	1	0.37	NA	0.45	NA	1	1	3	2	0	1	2044	86	1.05	1.853	28.2715	1.727	348.5	3.145	0	1	2	1	1	1	0.922	1.834	28.205	1.628	323.063	3.88
34507	304	304	1	61	1	1	2	9	9	2.8	7101.447409	7025.874373	2	55	2	1	1	0.43	NA	0.42	NA	1	1	3	2	0	1	1730	304	1.636	2.171	14.1255	1.106	398.5	3.355	2	2	0	0	2	1	1.821	2.446	13.864	1.054	436.5	3.88
34514	1142	311	1	63	3	5	1	3	3	1.17	36492.46435	36723.85615	1	46	2	1	1	0.47	NA	0.44	NA	1	1	3	2	0	1	1217.5	726.5	0.82	2.4105	13.003	0.8045	145	2.43	0	2	0	0	0	0	0.922	2.446	13.864	1.054	210.188	2.029
34518	241	238	1	48	3	5	2	11	11	4.1	71827.31626	74515.46043	2	52	2	1	1	0.34	NA	0.26	NA	1	3	2	2	0	1	3328.5	239.5	2.314	2.916	30.7865	2.5675	465	4.01	3	3	2	2	2	1	2.505	3.47	28.205	2.223	436.5	3.88
34523	0	0	1	43	4	4	2	8	8	2.38	16736.37321	17277.67951	2	45	2	1	1	0.48	NA	0.57	NA	1	3	2	2	0	2	1693	0	1.2895	1.299	17.67	1.5155	321.5	1.45	1	0	1	1	1	0	1.391	1.18	20.925	1.628	323.063	2.029
34528	0	0	1	85	3	1	1	5	5	2.5	22083.55875	25143.89961	2	54	2	0	0	NA	NA	NA	NA	2	NA	1	2	0	2	2038	0	2.29	2.503	16.075	1.687	383	4.48	3	2	0	1	2	1	2.505	2.446	13.864	1.628	436.5	3.88
34530	455	343	1	41	3	5	2	7	7	3.66	80913.48388	84222.07365	1	48	2	1	1	0.45	NA	0.46	NA	2	NA	1	2	0	1	2366.5	399	2.5455	3.9835	36.734	3.273	584.5	13.685	3	3	3	3	3	3	2.505	3.47	39.709	3.301	638.5	12.195
34531	710	235	1	81	3	1	1	4	4	1.21	10274.84882	12292.07848	2	50	1	0	0	NA	NA	NA	NA	1	3	2	1	0	1	1313.5	472.5	1.673	2.068	21.759	1.2925	269.5	2.405	2	1	1	0	0	0	1.821	1.834	20.925	1.054	210.188	2.029
34534	0	0	1	52	3	5	2	9	9	2.65	32115.92391	32998.79644	1	54	2	1	1	0.49	NA	0.41	NA	2	NA	1	1	0	2	2373.5	0	1.8735	2.4485	21.897	1.7155	516.5	7.925	2	2	1	1	3	2	1.821	2.446	20.925	1.628	638.5	6.354
34535	5	147	1	77	4	5	1	6	6	2.5	13443.27909	13199.96016	1	48	2	1	1	0.49	NA	0.51	NA	1	3	2	2	0	1	1790	76	1.112	1.675	23.012	1.3765	245	2.795	0	1	1	1	0	0	0.922	1.834	20.925	1.628	210.188	2.029
34538	10	9	1	76	3	3	2	7	7	3.03	48020.98189	48584.09534	2	47	2	1	1	0.34	NA	0.35	NA	2	NA	1	2	0	1	2346.5	9.5	1.2415	1.7695	27.785	2.189	297.5	7.195	1	1	2	2	1	2	1.391	1.834	28.205	2.223	323.063	6.354
34543	240	249	1	67	3	3	1	6	6	2.39	60277.85735	60302.28915	2	44	2	1	1	0.39	NA	0.38	NA	1	3	2	2	0	1	2457.5	244.5	1.329	1.821	23.416	1.891	340	2.05	1	1	1	1	1	0	1.391	1.834	20.925	1.628	323.063	2.029
34555	54	96	1	43	3	3	2	8	8	2.58	80913.48388	83941.67874	1	48	2	1	4	0.41	NA	0.37	NA	1	1	3	2	0	1	2300.5	75	2.4165	1.755	27.2825	2.089	209.5	4.785	3	1	2	2	0	1	2.505	1.834	28.205	2.223	210.188	3.88
34557	604	1002	1	62	1	2	2	8	8	3.11	10976.22813	10859.41999	1	48	2	1	1	0.46	NA	0.43	NA	1	1	3	2	0	1	1849.5	803	1.5465	2.6285	17.584	1.4	436.5	1.265	1	2	0	1	2	0	1.391	2.446	13.864	1.628	436.5	2.029
34569	332	314	1	69	3	5	1	NA	NA	NA	63955.30721	67382.46849	2	48	2	1	1	0.49	NA	0.43	NA	2	NA	1	2	0	1	3303	323	2.012	3.638	29.311	2.9975	529	8.875	2	3	2	3	3	3	1.821	3.47	28.205	3.301	638.5	12.195
34572	24	475	1	82	3	1	1	4	4	1.84	23406.06264	26649.67616	2	48	2	1	1	0.4	NA	0.48	NA	1	3	2	2	0	1	2071.5	249.5	2.35	3.101	51.48	3.1665	579.5	8.79	3	3	3	3	3	3	2.505	3.47	39.709	3.301	638.5	12.195
34573	248	205	1	66	3	5	2	8	8	4.59	60277.85735	60660.06782	2	50	2	1	1	0.35	NA	0.35	NA	1	3	2	2	0	1	2056.5	226.5	1.6815	2.696	23.7975	2.169	411	7.08	2	2	1	2	2	2	1.821	2.446	20.925	2.223	436.5	6.354
34575	3	190	1	69	3	5	1	6	6	2.57	79633.26888	78681.75885	1	49	1	2	2	0.64	0.8	0.6	0.7	2	NA	1	1	0	1	1275.5	96.5	0.969	1.6575	20.7665	1.5645	272.5	3.995	0	1	1	1	1	1	0.922	1.834	20.925	1.628	323.063	3.88
34578	102	159	1	55	4	3	2	11	11	3.3	26005.38208	26846.47691	2	48	2	1	1	0.47	NA	0.35	NA	2	NA	1	2	0	2	1532	130.5	0.984	0.8225	23.4865	1.329	268	0.61	0	0	1	0	0	0	0.922	1.18	20.925	1.054	210.188	2.029
34579	98	167	1	40	4	4	1	6	6	2.49	30028.71778	31198.7438	1	56	2	4	4	0.47	NA	0.47	NA	2	NA	1	2	0	1	4136	132.5	2.6045	3.968	44.681	2.9345	579	6.59	3	3	3	3	3	2	2.505	3.47	39.709	3.301	638.5	6.354
34581	0	0	1	53	4	3	1	5	5	1	23310.38719	24064.31752	2	51	2	1	1	0.38	NA	0.24	NA	2	NA	1	2	0	1	2462	0	0.9255	1.744	30.687	2.3765	305	2.195	0	1	2	2	1	0	0.922	1.834	28.205	2.223	323.063	2.029
34582	89	25	1	61	4	2	1	5	5	2.18	10947.96889	11214.88561	1	46	1	1	1	NA	NA	NA	NA	1	3	2	2	1	2	1177.5	57	0.7775	1.3805	12.6765	0.9015	189.5	3.66	0	0	0	0	0	1	0.922	1.18	13.864	1.054	210.188	3.88
34586	650	374	1	65	3	3	1	6	6	2.86	62773.44135	63171.47584	2	50	2	1	1	0.56	NA	0.32	NA	1	1	3	2	0	1	2965.5	512	2.9735	3.86	40.8485	3.2565	523	6.265	3	3	3	3	3	2	2.505	3.47	39.709	3.301	638.5	6.354
34597	43	0	1	41	3	5	2	11	11	4.01	72840.61966	75566.6868	1	44	2	0	0	NA	NA	NA	NA	2	NA	1	2	0	1	2306.5	21.5	2.3555	2.611	38.1785	2.3095	614.5	6.535	3	2	3	2	3	2	2.505	2.446	39.709	2.223	638.5	6.354
34603	155	36	1	43	3	3	2	7	7	2.15	95268.17767	97483.13435	2	46	2	0	0	NA	NA	NA	NA	1	1	3	2	0	3	3144.5	95.5	1.836	3.9665	40.2365	2.4135	768.5	13.025	2	3	3	2	3	3	1.821	3.47	39.709	2.223	638.5	12.195
34605	177	93	1	53	3	5	2	11	11	5	86017.06196	88381.68649	1	47	1	4	1	0.44	NA	0.4	NA	2	NA	1	2	0	1	2950.5	135	1.5345	2.279	33.908	3.137	386.5	6.485	1	2	3	3	2	2	1.391	2.446	39.709	3.301	436.5	6.354
34627	874	526	1	56	3	3	2	7	2	0.51	29577.90931	29975.74806	2	44	2	1	4	0.25	NA	0.23	NA	1	1	3	2	0	1	2381	700	1.6445	2.8885	25.747	1.6035	373	3.85	2	3	2	1	1	1	1.821	3.47	28.205	1.628	323.063	3.88
34633	214	146	1	70	4	3	2	7	7	3.97	10740.70665	11242.91467	1	48	2	1	1	0.42	NA	0.43	NA	2	NA	1	2	0	1	2842.5	180	1.739	2.635	21.6155	1.3335	430	4.575	2	2	1	0	2	1	1.821	2.446	20.925	1.054	436.5	3.88
34637	343	207	1	48	3	2	1	4	4	0.9	33122.52883	33892.61773	2	44	2	1	1	0.43	NA	0.38	NA	2	NA	1	2	0	1	3596	275	2.994	3.6625	51.621	4.392	594	16.98	3	3	3	3	3	3	2.505	3.47	39.709	3.301	638.5	12.195
34642	157	77	1	54	3	4	1	5	5	2.51	95301.57612	97668.55577	1	46	2	1	1	0.23	NA	0.31	NA	2	NA	1	2	0	1	2685.5	117	1.671	1.7325	30.5915	1.8815	395.5	2.43	2	1	2	1	2	0	1.821	1.834	28.205	1.628	436.5	2.029
34649	307	218	1	64	3	3	1	5	5	1.2	62773.44135	62023.38349	2	50	2	1	1	0.56	NA	0.59	NA	1	1	3	2	0	1	3066	262.5	2.5035	2.775	41.5655	2.7575	375	32.825	3	2	3	3	1	3	2.505	2.446	39.709	3.301	323.063	12.195
34656	62	66	1	65	4	5	2	10	10	4.35	12450.23722	12753.77997	1	57	2	1	1	0.32	NA	0.52	NA	1	3	2	2	0	1	1769.5	64	5.2295	3.8395	27.2735	3.3495	477.5	2.955	3	3	2	3	2	1	2.505	3.47	28.205	3.301	436.5	3.88
34661	90	80	1	45	4	2	2	7	7	1.32	23310.38719	23364.8283	2	51	2	4	1	0.34	NA	0.37	NA	1	1	3	2	0	2	2961.5	85	3.064	3.363	40.0865	2.6695	590	13	3	3	3	3	3	3	2.505	3.47	39.709	3.301	638.5	12.195
34669	182	322	1	40	3	3	2	11	6	3.27	104643.8183	108279.7714	2	47	2	1	1	0.38	NA	0.32	NA	1	1	3	2	0	1	4281.5	252	2.5335	2.8205	35.5305	2.9235	626	9.135	3	2	3	3	3	3	2.505	2.446	39.709	3.301	638.5	12.195
34683	103	0	1	44	1	3	2	11	11	4.97	22079.28956	22778.58563	1	56	2	1	4	0.58	NA	0.54	NA	2	NA	1	2	0	1	3250	51.5	1.2555	1.6215	39.5665	3.1235	530.5	3.815	1	1	3	3	3	1	1.391	1.834	39.709	3.301	638.5	3.88
34700	0	108	1	52	3	4	2	11	11	5	86111.8466	88479.07677	2	57	2	1	1	0.42	NA	0.45	NA	2	NA	1	2	0	1	2671.5	54	2.06	2.421	19.5595	1.6495	321.5	5.835	2	2	1	1	1	2	1.821	2.446	20.925	1.628	323.063	6.354
34703	89	89	1	61	3	5	1	5	5	1.52	62773.44135	63171.47584	2	50	2	1	1	0.34	NA	0.35	NA	2	NA	1	2	0	1	2380	89	2.3365	3.181	39.9505	3.1765	764	12.815	3	3	3	3	3	3	2.505	3.47	39.709	3.301	638.5	12.195
34713	135	175	1	72	3	5	2	8	8	3.9	39351.72611	41682.3421	1	55	2	2	2	0.31	NA	0.3	NA	2	NA	1	2	0	2	1519.5	155	1.5585	2.358	23.413	1.7675	534	7.3	1	2	1	1	3	2	1.391	2.446	20.925	1.628	638.5	6.354
34716	310	236	1	62	3	4	2	9	8	4.9	60277.85735	60660.06782	2	44	2	1	1	0.23	NA	0.28	NA	1	3	2	2	0	1	1698	273	1.1885	1.7635	25.2925	1.8135	361.5	2.18	1	1	2	1	1	0	1.391	1.834	28.205	1.628	323.063	2.029
34717	446	596	1	42	3	5	2	11	11	3.75	95268.17767	97483.13435	2	56	2	1	1	0.44	NA	0.41	NA	1	3	2	2	0	1	4791	521	3.4855	4.5465	55.473	4.8705	1140.5	11.1	3	3	3	3	3	3	2.505	3.47	39.709	3.301	638.5	12.195
34728	353	479	1	44	4	5	2	11	11	4.42	24459.92099	25251.03081	1	52	2	0	0	NA	NA	NA	NA	2	NA	1	2	1	3	2249.5	416	0.936	1.766	17.822	1.4215	297.5	1.725	0	1	1	1	1	0	0.922	1.834	20.925	1.628	323.063	2.029
34742	84	156	1	40	4	3	2	9	9	2.56	26332.62105	27184.29981	2	57	2	1	1	0.58	0.6	0.61	0.6	2	NA	1	2	0	2	1784.5	120	1.2355	1.3645	19.874	1.2765	484.5	4.825	1	0	1	0	2	1	1.391	1.18	20.925	1.054	436.5	3.88
34754	1	0	1	42	4	4	1	6	6	2.96	17497.11745	18178.86759	2	45	2	1	4	0.5	NA	0.55	NA	1	2	3	2	0	1	1993.5	0.5	1.467	1.66	17.9485	1.476	436.5	1.295	1	1	1	1	2	0	1.391	1.834	20.925	1.628	436.5	2.029
34756	50	13	1	66	1	1	1	6	6	0.84	3251.361327	2939.333162	1	58	2	1	1	0.5	NA	0.4	NA	2	NA	1	2	0	1	2043	31.5	1.503	1.526	20.742	1.387	391	3.475	1	1	1	1	2	1	1.391	1.834	20.925	1.628	436.5	3.88
34759	142	142	1	49	2	3	2	7	2	0.56	90370.19705	93752.31031	2	48	2	1	1	0.5	NA	0.46	NA	2	NA	1	2	0	1	1223	142	0.938	0.961	18.464	1.505	263	0.49	0	0	1	1	0	0	0.922	1.18	20.925	1.628	210.188	2.029
34762	2018	1801	1	62	3	5	2	11	11	5	63612.12682	67792.34497	2	54	2	1	1	0.38	NA	0.33	NA	1	1	3	2	0	1	2387	1909.5	2.1455	5.46	27.272	1.338	419.5	5.33	3	3	2	0	2	2	2.505	3.47	28.205	1.054	436.5	6.354
34776	194	204	1	50	3	2	1	3	3	1.01	29577.90931	30964.7048	2	44	2	1	1	0.52	NA	0.52	NA	1	1	3	1	0	1	1321.5	199	0.799	1.727	12.8685	0.786	176.5	14.535	0	1	0	0	0	3	0.922	1.834	13.864	1.054	210.188	12.195
34785	131	202	1	53	3	4	2	9	9	4.55	83470.18975	85543.31643	2	50	2	0	0	NA	NA	NA	NA	1	3	2	2	0	3	2244	166.5	1.7495	2.172	31.7135	2.0345	444.5	3.805	2	2	2	2	2	1	1.821	2.446	28.205	2.223	436.5	3.88
34788	5	0	1	85	3	1	1	5	5	1.52	21792.40106	22197.57442	2	50	2	0	0	NA	NA	NA	NA	2	NA	1	1	1	1	1805.5	2.5	1.2405	1.823	15.591	1.789	257.5	3.765	1	1	0	1	0	1	1.391	1.834	13.864	1.628	210.188	3.88
34790	204	77	1	40	3	3	2	9	9	3.1	85693.88666	88900.98856	1	45	2	1	1	0.45	NA	0.45	NA	1	1	3	2	0	1	2549.5	140.5	2.7295	3.031	33.1265	2.976	927	8.265	3	3	3	3	3	2	2.505	3.47	39.709	3.301	638.5	6.354
34795	149	370	1	44	3	5	2	11	11	5	84999.63095	88475.30517	1	52	2	1	1	0.51	NA	0.48	NA	1	3	2	2	0	1	2710.5	259.5	1.8335	2.3695	31.3895	2.4745	260	11.14	2	2	2	2	0	3	1.821	2.446	28.205	2.223	210.188	12.195
34797	204	204	1	41	1	5	2	8	8	3.41	14267.19458	14835.18404	2	56	2	0	0	NA	NA	NA	NA	1	1	3	2	0	1	2806	204	3.343	2.96	30.566	1.929	745	4.02	3	3	2	2	3	1	2.505	3.47	28.205	2.223	638.5	3.88
34812	0	0	1	63	1	1	2	10	10	2.08	12193.28654	11477.23436	2	54	1	0	0	NA	NA	NA	NA	1	3	2	2	0	1	1578	0	1.003	1.876	18.386	1.559	270	3.95	0	1	1	1	1	1	0.922	1.834	20.925	1.628	323.063	3.88
34822	0	186	1	46	3	4	1	3	3	1.43	34493.84588	35692.36871	2	44	2	1	1	0.32	NA	0.33	NA	1	1	3	2	0	1	1648	93	0.703	1.454	22.635	1.628	223.5	14.26	0	0	1	1	0	3	0.922	1.18	20.925	1.628	210.188	12.195
34843	142	71	1	79	3	2	1	5	5	1.56	20334.3316	20198.88594	1	49	2	1	1	0.39	NA	0.3	NA	2	NA	1	2	0	1	1566	106.5	1.664	2.059	22.5275	2.361	489	8.31	2	1	1	2	2	2	1.821	1.834	20.925	2.223	436.5	6.354
34850	60	77	1	71	3	3	2	10	10	4.92	41248.29617	43691.237	2	54	2	1	1	0.24	NA	NA	NA	1	3	2	2	0	1	1395	68.5	1.3405	1.787	23.915	2.9375	591	6.115	1	1	1	3	3	2	1.391	1.834	20.925	3.301	638.5	6.354
34851	140	260	1	56	4	2	1	6	4	1.53	23310.38719	24188.65529	2	51	2	4	4	0.45	NA	0.41	NA	1	1	3	2	0	3	1568.5	200	1.8435	1.9335	23.449	1.815	334	9.525	2	1	1	1	1	3	1.821	1.834	20.925	1.628	323.063	12.195
34856	197	236	1	50	4	3	2	11	11	4.97	20697.83744	21367.26979	1	51	2	1	1	0.26	NA	0.37	NA	2	NA	1	2	0	2	2025	216.5	1.5965	1.6025	21.0845	1.529	316.5	1.265	1	1	1	1	1	0	1.391	1.834	20.925	1.628	323.063	2.029
34857	202	189	1	85	3	3	2	7	7	1.46	25709.52677	26187.52896	2	47	2	1	1	NA	NA	NA	NA	1	3	2	1	0	1	1865	195.5	1.0855	1.916	18.3155	1.674	277	5.85	0	1	1	1	1	2	0.922	1.834	20.925	1.628	323.063	6.354
34864	199	199	1	54	1	1	1	3	3	0.72	23503.33688	23668.68993	2	53	2	0	0	0.66	0.6	0.6	NA	2	NA	1	2	0	1	1905	199	0.865	1.347	17.3	1.478	337	0.94	0	0	0	1	1	0	0.922	1.18	13.864	1.628	323.063	2.029
34873	38	4	1	73	4	1	1	2	2	0.55	10752.84615	10558.22318	2	51	1	1	1	0.64	0.7	0.58	0.6	2	NA	1	2	0	1	1800.5	21	1.86	1.8275	24.826	1.7355	548	5.82	2	1	2	1	3	2	1.821	1.834	28.205	1.628	638.5	6.354
34877	136	1	1	54	3	3	2	7	7	1.95	98473.73276	99798.25731	1	45	2	1	4	0.39	NA	0.46	NA	2	NA	1	2	0	1	3144.5	68.5	2.9955	2.2675	40.1255	3.2275	529	7.27	3	2	3	3	3	2	2.505	2.446	39.709	3.301	638.5	6.354
34901	581	549	1	53	3	4	2	10	10	4.22	83470.18975	84592.9086	2	50	2	1	1	0.42	NA	0.4	NA	1	1	3	2	0	1	3023	565	2.444	2.3865	24.602	2.812	478	4.135	3	2	2	3	2	1	2.505	2.446	28.205	3.301	436.5	3.88
34904	0	0	1	61	4	2	1	6	6	1.81	6287.29208	6440.579272	2	45	1	4	4	0.33	NA	0.47	NA	1	3	2	2	0	1	642.5	0	0.2495	0.778	4.093	0.698	85.5	2.35	0	0	0	0	0	0	0.922	1.18	13.864	1.054	210.188	2.029
34908	0	0	1	47	3	5	2	11	11	5	85173.88289	87154.15023	2	44	2	1	1	0.4	NA	0.45	NA	1	3	2	2	0	1	3572	0	2.214	2.6265	54.707	3.6805	646	3.395	3	2	3	3	3	1	2.505	2.446	39.709	3.301	638.5	3.88
34910	102	55	1	85	3	1	1	5	5	1.71	8437.708044	8795.406521	1	44	2	1	1	NA	NA	0.51	NA	2	NA	1	1	0	1	1850.5	78.5	1.9655	2.7465	23.742	2.4835	469.5	11.44	2	2	1	2	2	3	1.821	2.446	20.925	2.223	436.5	12.195
34915	396	335	1	41	1	4	1	2	2	0.61	18767.69316	18899.72953	2	50	2	1	1	0.52	NA	0.44	NA	2	NA	1	2	0	1	4650	365.5	2.6005	2.7875	54.7025	3.4815	640	8.11	3	2	3	3	3	2	2.505	2.446	39.709	3.301	638.5	6.354
34928	311	426	1	85	3	5	1	6	6	2.05	19879.31456	20248.91902	2	46	2	1	4	0.3	NA	0.38	NA	2	NA	1	1	0	1	2519	368.5	1.872	3.8085	30.666	2.441	464	8.285	2	3	2	2	2	2	1.821	3.47	28.205	2.223	436.5	6.354
34935	81	63	1	42	3	5	2	11	11	5	104643.8183	108279.7714	2	47	2	1	1	0.51	NA	0.47	NA	1	1	3	2	0	1	2362	72	1.613	1.94	39.7745	2.7235	382.5	3.76	2	1	3	3	2	1	1.821	1.834	39.709	3.301	436.5	3.88
34946	40	91	1	48	3	5	2	8	8	3.56	85173.88289	84964.64483	2	44	2	1	1	0.52	NA	0.5	NA	1	3	2	2	0	1	2641	65.5	1.0925	1.5995	28.609	1.846	263.5	3.91	0	1	2	1	0	1	0.922	1.834	28.205	1.628	210.188	3.88
34956	29	39	1	45	1	1	1	12	12	NA	15213.9009	15848.63797	1	58	2	1	1	0.46	NA	0.48	NA	2	NA	1	2	0	2	1710	34	1.785	1.6775	18.592	0.678	351.5	1.92	2	1	1	0	1	0	1.821	1.834	20.925	1.054	323.063	2.029
34962	513	210	1	54	5	5	2	11	11	5	98198.66901	101235.2037	1	56	2	1	1	0.27	NA	0.32	NA	2	NA	1	2	0	1	4354	361.5	1.7895	4.042	29.7315	2.7535	511	8.85	2	3	2	3	2	3	1.821	3.47	28.205	3.301	436.5	12.195
34974	164	254	1	64	1	2	1	5	5	1.87	4433.674536	4008.181584	2	58	1	1	1	0.47	NA	0.42	NA	1	3	2	2	0	1	2938	209	1.8865	2.37	22.617	1.6975	413	3.935	2	2	1	1	2	1	1.821	2.446	20.925	1.628	436.5	3.88
34975	5	6	1	63	3	5	2	10	10	4.07	47720.35083	50277.53249	2	56	2	1	2	NA	NA	0.27	NA	1	3	2	1	0	1	2522	5.5	1.6385	1.7755	26.429	1.7405	367.5	4.855	2	1	2	1	1	1	1.821	1.834	28.205	1.628	323.063	3.88
34996	0	0	1	50	4	4	1	6	6	1.29	32380.32423	33724.82282	1	49	2	1	1	0.45	NA	0.45	NA	1	1	3	2	1	1	2940	0	0.676	1.27	21.274	1.669	307	6.72	0	0	1	1	1	2	0.922	1.18	20.925	1.628	323.063	6.354
34997	103	124	1	78	3	2	1	4	4	1.41	14622.02826	15488.0216	1	48	2	2	1	0.6	0.9	0.61	0.6	1	3	2	1	0	2	1408.5	113.5	1.1585	1.7455	16.791	1.628	312	6.98	0	1	0	1	1	2	0.922	1.834	13.864	1.628	323.063	6.354
35004	116	74	1	69	3	3	2	7	7	2.68	60277.85735	60660.06782	2	44	2	1	4	0.47	NA	0.44	NA	1	3	2	1	0	1	2257	95	1.8085	2.4715	22.5205	1.8305	427	6.38	2	2	1	1	2	2	1.821	2.446	20.925	1.628	436.5	6.354
35017	151	4	1	56	1	1	2	9	9	3.73	22079.28956	22778.58563	1	56	1	1	4	NA	NA	NA	NA	1	3	2	2	0	1	1658	77.5	1.122	1.591	20.117	2.084	239.5	6.45	0	1	1	2	0	2	0.922	1.834	20.925	2.223	210.188	6.354
35023	200	257	1	48	4	2	1	5	5	1.24	20960.98279	21638.92608	1	44	2	1	1	0.27	NA	0.36	NA	2	NA	1	2	0	1	2737.5	228.5	1.9985	2.538	31.221	1.501	435.5	5.45	2	2	2	1	2	2	1.821	2.446	28.205	1.628	436.5	6.354
35035	38	54	1	49	4	2	2	8	8	1.94	25858.3804	26932.07428	2	49	2	2	1	NA	NA	0.39	NA	2	NA	1	2	0	2	2569	46	1.2485	2.4205	29.4995	1.6415	258.5	3.47	1	2	2	1	0	1	1.391	2.446	28.205	1.628	210.188	3.88
35050	58	58	1	55	2	1	1	6	6	1.2	31205.01079	30830.25151	2	49	2	1	1	0.41	NA	0.42	NA	1	3	2	2	0	1	1901	58	1.111	1.163	40.601	2.318	284	2.58	0	0	3	2	1	0	0.922	1.18	39.709	2.223	323.063	2.029
35061	38	10	1	71	3	5	2	11	10	5	39351.72611	42162.12842	1	55	2	1	1	0.41	NA	0.4	NA	1	3	2	2	0	1	3051.5	24	1.5075	1.898	31.413	2.833	375.5	7.685	1	1	2	3	2	2	1.391	1.834	28.205	3.301	436.5	6.354
35062	5	0	1	46	4	2	2	7	7	1.16	26332.62105	26394.12055	2	57	2	1	1	0.51	NA	0.52	NA	1	1	3	2	0	1	4440	2.5	2.7735	4.4865	44.4885	3.885	636.5	19.315	3	3	3	3	3	3	2.505	3.47	39.709	3.301	638.5	12.195
35063	284	436	1	46	3	4	1	6	6	1.22	91406.64771	94827.55023	1	47	2	1	1	0.48	0.4	0.47	0.6	1	3	2	2	0	1	3843	360	2.917	6.2415	46.6895	4.355	715	18.265	3	3	3	3	3	3	2.505	3.47	39.709	3.301	638.5	12.195
35067	71	858	1	54	5	4	2	8	7	3.57	84585.39442	87200.97451	2	54	2	1	1	0.29	NA	0.35	NA	2	NA	1	2	0	1	2698.5	464.5	2.046	3.4975	23.563	0.8935	395.5	5.755	2	3	1	0	2	2	1.821	3.47	20.925	1.054	436.5	6.354
35080	234	142	1	52	3	3	2	11	11	5	98473.73276	100919.4984	2	47	2	1	1	0.4	NA	0.32	NA	2	NA	1	2	0	1	1800	188	0.976	1.855	24.0815	2.4225	227.5	6.72	0	1	1	2	0	2	0.922	1.834	20.925	2.223	210.188	6.354
35081	114	43	1	49	3	5	2	11	11	5	71926.17443	74867.26897	1	51	2	1	1	0.31	NA	0.36	NA	2	NA	1	2	0	1	2388	78.5	1.8105	2.561	24.689	2.6735	707.5	6.13	2	2	2	3	3	2	1.821	2.446	28.205	3.301	638.5	6.354
35094	56	56	1	62	5	5	2	8	8	3.01	66869.49028	70452.81335	2	58	2	0	0	NA	NA	NA	NA	2	NA	1	2	0	3	1571	56	1.48	1.431	19.429	1.898	521	3.17	1	0	1	1	3	1	1.391	1.18	20.925	1.628	638.5	3.88
35099	226	95	1	80	3	2	1	3	3	1.43	11035.67039	11552.83418	2	46	2	1	1	0.26	NA	0.44	NA	1	3	2	1	0	1	1583.5	160.5	1.5235	2.389	22.0555	1.8305	473	8.66	1	2	1	1	2	3	1.391	2.446	20.925	1.628	436.5	12.195
35120	35	35	1	76	4	1	1	4	4	1.97	11996.02007	11778.89606	2	48	2	1	1	0.43	NA	0.34	NA	2	NA	1	2	0	2	1011	35	0.515	1.458	9.384	0.626	65	4.36	0	0	0	0	0	1	0.922	1.18	13.864	1.054	210.188	3.88
35121	10	119	1	73	3	4	2	7	7	3.03	48020.98189	48584.09534	2	47	2	1	1	0.39	NA	0.46	NA	2	NA	1	2	0	1	1801.5	64.5	2.08	2.6085	29.0195	2.612	649	10.37	2	2	2	2	3	3	1.821	2.446	28.205	2.223	638.5	12.195
35128	2	70	1	48	1	4	2	10	10	3.03	24368.21112	25140.00201	2	55	2	1	1	0.5	NA	0.53	NA	2	NA	1	2	0	2	2450	36	1.282	1.622	14.9275	0.827	278.5	2.565	1	1	0	0	1	0	1.391	1.834	13.864	1.054	323.063	2.029
35131	48	45	1	47	5	5	2	11	11	4	81004.93496	84036.55238	2	51	2	0	0	NA	NA	NA	NA	2	NA	1	2	0	3	1061	46.5	1.128	0.8525	12.679	1.209	332.5	0.69	0	0	0	0	1	0	0.922	1.18	13.864	1.054	323.063	2.029
35142	9	2	1	81	3	4	1	6	6	2.27	23406.06264	24139.33362	2	56	2	1	4	NA	NA	NA	NA	1	3	2	1	0	1	2050.5	5.5	1.725	2.4545	23.221	2.3995	458.5	9.79	2	2	1	2	2	3	1.821	2.446	20.925	2.223	436.5	12.195
35143	535	604	1	71	3	3	2	9	9	4.37	46474.07114	46741.72223	1	46	2	1	1	0.72	0.6	0.62	0.4	1	3	2	2	0	1	2216.5	569.5	1.522	2.853	24.5725	1.7855	377.5	5.65	1	3	2	1	2	2	1.391	3.47	28.205	1.628	436.5	6.354
35144	238	202	1	66	1	1	1	3	3	0.62	3251.361327	3216.7606	2	58	2	1	4	0.38	NA	0.34	NA	1	1	3	2	0	1	2089.5	220	0.8315	1.342	18.2665	1.6345	261	3.585	0	0	1	1	0	1	0.922	1.18	20.925	1.628	210.188	3.88
35157	68	62	1	46	4	5	2	11	1	0	16736.37321	17388.48205	2	45	1	1	1	0.57	NA	0.46	NA	2	NA	1	2	0	2	1091.5	65	0.8685	0.9745	9.9715	0.733	241.5	2.675	0	0	0	0	0	0	0.922	1.18	13.864	1.054	210.188	2.029
35171	862	853	1	44	3	5	2	11	11	5	104643.8183	108279.7714	2	47	2	1	1	0.3	NA	0.22	NA	1	1	3	2	0	1	1748.5	857.5	1.947	3.114	47.8605	2.617	372	9.115	2	3	3	2	1	3	1.821	3.47	39.709	2.223	323.063	12.195
35178	86	0	1	69	4	5	2	10	10	5	7775.480849	7965.050797	1	51	2	1	1	0.49	NA	0.47	NA	1	3	2	2	0	2	2161.5	43	2.305	2.3085	32.4735	3.217	649	9.09	3	2	2	3	3	3	2.505	2.446	28.205	3.301	638.5	12.195
35185	105	3	1	81	3	2	2	8	8	2.58	17665.85948	17994.31047	2	58	2	1	1	0.44	NA	0.44	NA	1	3	2	2	0	2	1689	54	2.526	3.2	30.6695	3.366	525.5	16.415	3	3	2	3	3	3	2.505	3.47	28.205	3.301	638.5	12.195
35186	151	98	1	45	3	3	2	10	10	3.36	85693.88666	88900.98856	2	47	2	1	1	0.51	NA	0.54	NA	2	NA	1	2	0	1	2133	124.5	1.2355	1.3365	27.62	1.74	215	3.33	1	0	2	1	0	1	1.391	1.18	28.205	1.628	210.188	3.88
35190	445	351	1	54	3	5	2	8	8	3.79	86151.79061	88815.80737	2	54	2	0	0	NA	NA	NA	NA	1	2	3	2	0	1	3174.5	398	9.2095	5.1245	50.573	4.91	1093.5	13.085	3	3	3	3	3	3	2.505	3.47	39.709	3.301	638.5	12.195
35208	201	95	1	56	3	3	2	8	8	3.79	84561.00447	83545.46176	2	49	2	4	4	0.26	NA	0.35	NA	1	3	2	2	0	2	1556	148	1.3995	1.853	21.488	2.0215	298	9.655	1	1	1	2	1	3	1.391	1.834	20.925	2.223	323.063	12.195
35211	308	214	1	40	1	4	2	11	11	4.97	20256.87849	20449.8435	2	58	2	1	1	0.45	NA	0.49	NA	1	3	2	2	0	1	2584	261	1.411	1.629	28.2195	2.3805	458.5	5.955	1	1	2	2	2	2	1.391	1.834	28.205	2.223	436.5	6.354
35213	56	9	1	42	3	5	2	8	8	5	67429.86151	70187.09973	2	56	2	1	1	0.51	NA	0.44	NA	2	NA	1	2	0	1	1786	32.5	0.8615	1.1295	21.385	1.199	222.5	4.83	0	0	1	0	0	1	0.922	1.18	20.925	1.054	210.188	3.88
35214	786	1004	1	50	3	4	1	2	2	0.71	30802.47436	31567.50714	2	50	1	4	1	0.23	NA	0.21	NA	1	1	3	2	0	1	1422	895	0.78	1.702	9.144	0.6715	314	2.155	0	1	0	0	1	0	0.922	1.834	13.864	1.054	323.063	2.029
35225	0	0	1	48	4	5	2	11	11	3.98	28551.47367	29474.91701	1	50	2	1	1	0.51	NA	0.43	NA	2	NA	1	2	0	1	3098	0	2.1505	1.898	32.41	1.803	339.5	6.37	3	1	2	1	1	2	2.505	1.834	28.205	1.628	323.063	6.354
35233	16	0	1	47	4	3	2	11	11	4	16736.37321	17277.67951	2	45	2	1	1	0.27	NA	0.38	NA	2	NA	1	2	0	2	1354.5	8	0.5995	0.8015	18.4945	1.1945	117.5	1.27	0	0	1	0	0	0	0.922	1.18	20.925	1.054	210.188	2.029
35237	1014	1014	1	67	3	4	1	2	2	0.89	32937.27864	35101.72459	1	47	2	1	1	0.22	NA	0.22	NA	1	1	3	2	0	1	5132	1014	5.395	9.268	76.451	6.375	1958	31.69	3	3	3	3	3	3	2.505	3.47	39.709	3.301	638.5	12.195
35245	95	95	1	67	5	5	2	9	9	3.42	59894.6643	59179.00393	1	55	2	1	1	0.48	NA	0.29	NA	1	3	2	2	0	3	2588	95	2.13	2.153	41.517	3.131	481	2.44	3	2	3	3	2	0	2.505	2.446	39.709	3.301	436.5	2.029
35273	142	138	1	79	3	1	1	5	5	1.59	43718.50637	43427.30025	2	46	2	1	1	0.41	NA	0.35	NA	2	NA	1	2	0	1	1601.5	140	2.279	3.718	21.55	2.5835	230	7.33	3	3	1	2	0	2	2.505	3.47	20.925	2.223	210.188	6.354
35284	0	0	1	54	4	1	1	2	2	1	32380.32423	32455.94806	1	49	2	0	0	NA	NA	NA	NA	2	NA	1	2	0	2	2455	0	1.579	1.71	19.554	1.135	273	4.81	1	1	1	0	1	1	1.391	1.834	20.925	1.054	323.063	3.88
35299	413	100	1	48	4	4	2	8	8	2.83	25524.81409	26584.65761	2	50	2	1	1	0.56	NA	0.56	NA	1	2	3	2	0	1	2891.5	256.5	2.492	2.794	42.613	3.283	605	13.285	3	2	3	3	3	3	2.505	2.446	39.709	3.301	638.5	12.195
35306	245	461	1	78	3	2	1	13	13	NA	15485.90387	17194.8032	1	45	2	1	1	0.53	NA	0.54	NA	1	3	2	2	0	2	1244.5	353	1.121	1.6955	15.166	1.0855	159	2.94	0	1	0	0	0	0	0.922	1.834	13.864	1.054	210.188	2.029
35324	509	379	1	76	3	3	1	4	4	1.36	39086.24089	41866.97719	2	44	2	1	4	0.33	NA	0.49	NA	1	1	3	2	0	1	576	444	0.5865	1.7505	9.7035	0.732	141.5	7.095	0	1	0	0	0	2	0.922	1.834	13.864	1.054	210.188	6.354
35329	481	124	1	55	3	4	2	11	11	5	89650.90557	91877.54102	2	46	2	1	1	0.33	NA	0.35	NA	1	1	3	2	0	1	2669	302.5	2.489	4.143	46.26	3.7175	681.5	18.705	3	3	3	3	3	3	2.505	3.47	39.709	3.301	638.5	12.195
35337	237	148	1	41	1	1	1	6	4	0.96	24368.21112	26377.00369	1	57	2	1	1	0.6	0.4	0.57	0.5	1	3	2	2	0	1	2210.5	192.5	1.8965	2.42	24.857	2.0675	483.5	6.81	2	2	2	2	2	2	1.821	2.446	28.205	2.223	436.5	6.354
35345	28	1	1	48	1	4	2	9	9	4.55	19361.65138	20132.45562	2	57	2	1	1	0.52	NA	0.55	NA	1	3	2	2	0	1	1884.5	14.5	2.097	2.065	23.53	4.388	951.5	18.87	2	1	1	3	3	3	1.821	1.834	20.925	3.301	638.5	12.195
35353	237	284	1	73	3	5	1	3	3	1.33	41470.82617	42157.14466	2	48	2	1	2	0.38	NA	0.34	NA	1	3	2	2	0	1	1972.5	260.5	1.821	2.3705	20.443	2.0095	344	2.915	2	2	1	2	1	0	1.821	2.446	20.925	2.223	323.063	2.029
35367	101	141	1	57	3	5	2	11	11	5	67592.1814	69450.30264	2	52	2	1	1	0.29	NA	0.26	NA	1	3	2	2	0	1	2206.5	121	1.86	1.8235	28.301	1.8115	530.5	1.915	2	1	2	1	3	0	1.821	1.834	28.205	1.628	638.5	2.029
35374	108	96	1	72	3	5	2	8	8	3.59	32996.79242	34951.03585	1	58	2	1	1	0.35	NA	0.37	NA	2	NA	1	2	0	2	1506.5	102	0.971	1.5065	20.4755	1.4355	341.5	2.365	0	0	1	1	1	0	0.922	1.18	20.925	1.628	323.063	2.029
35392	266	228	1	64	4	3	2	7	7	3.26	9588.813507	9822.593374	2	50	2	1	1	0.31	NA	0.31	NA	1	3	2	2	0	1	2173.5	247	1.21	1.4785	17.828	1.743	273.5	1.765	1	0	1	1	1	0	1.391	1.18	20.925	1.628	323.063	2.029
35407	2	0	1	67	4	2	1	4	4	0.94	9716.924987	9953.828274	2	54	1	4	4	0.21	NA	0.31	NA	2	NA	1	2	0	1	4104.5	1	2.585	2.1985	40.569	3.959	529.5	7.395	3	2	3	3	3	2	2.505	2.446	39.709	3.301	638.5	6.354
35408	287	426	1	66	3	2	1	2	2	1.03	40546.47609	40062.00045	1	49	2	1	1	0.44	NA	0.44	NA	1	1	3	2	0	1	3011.5	356.5	2.4845	3.3925	28.803	1.6105	620	5.435	3	3	2	1	3	2	2.505	3.47	28.205	1.628	638.5	6.354
35410	339	199	1	42	2	4	2	7	7	1.5	58159.85861	60336.49687	2	45	2	1	1	0.49	NA	0.56	NA	2	NA	1	2	0	1	3301.5	269	2.9985	2.983	38.723	3.1865	762	6.725	3	3	3	3	3	2	2.505	3.47	39.709	3.301	638.5	6.354
35413	326	142	1	63	3	5	2	8	8	3.98	48268.86061	51440.80875	2	56	2	1	1	0.48	NA	0.45	NA	1	3	2	2	0	1	2444.5	234	3.6575	3.941	56.437	4.859	1321	15.99	3	3	3	3	3	3	2.505	3.47	39.709	3.301	638.5	12.195
35416	249	156	1	63	3	5	2	11	11	5	51549.56345	54311.94042	1	44	2	1	1	0.35	NA	0.15	NA	2	NA	1	2	0	1	2142	202.5	1.0065	1.9915	17.186	1.3205	263.5	4.97	0	1	0	0	0	1	0.922	1.834	13.864	1.054	210.188	3.88
35420	250	240	1	64	3	4	1	5	5	1.06	36492.46435	36056.42868	1	46	1	2	1	NA	NA	0.28	NA	1	3	2	2	0	1	1788.5	245	1.079	2.2025	14.734	0.692	228	4.1	0	2	0	0	0	1	0.922	2.446	13.864	1.054	210.188	3.88
35432	140	36	1	84	3	4	2	11	11	5	17895.92441	18228.65286	1	44	2	1	1	0.3	NA	0.24	NA	1	3	2	1	0	1	1685	88	1.7275	1.9955	22.374	1.9685	434	7.045	2	1	1	2	2	2	1.821	1.834	20.925	2.223	436.5	6.354
35434	0	0	1	71	4	2	1	5	5	2.04	8314.19067	8163.706554	2	45	1	2	4	NA	NA	NA	NA	1	3	2	2	0	2	1341	0	1.237	1.224	17.191	1.5255	270.5	3.635	1	0	0	1	1	1	1.391	1.18	13.864	1.628	323.063	3.88
35442	9	1	1	41	4	4	1	5	5	2.09	20697.83744	21504.29906	1	51	2	1	1	0.34	NA	0.23	NA	2	NA	1	2	0	1	1434	5	0.8485	1.1935	11.9085	0.939	166.5	1.55	0	0	0	0	0	0	0.922	1.18	13.864	1.054	210.188	2.029
35444	307	213	1	80	3	4	1	6	6	2.58	25709.52677	26514.96126	2	47	2	0	0	NA	NA	NA	NA	2	NA	1	1	0	1	1666.5	260	1.677	2.1305	17.3495	1.8515	314.5	4.875	2	2	0	1	1	1	1.821	2.446	13.864	1.628	323.063	3.88
35465	94	87	1	70	3	3	2	9	9	5	48020.98189	48297.54187	2	47	2	1	1	0.33	NA	0.3	NA	1	1	3	2	0	3	2234.5	90.5	2.2265	2.127	29.0915	2.7545	314.5	10.5	3	1	2	3	1	3	2.505	1.834	28.205	3.301	323.063	12.195
35469	299	218	1	45	3	5	2	11	11	5	67429.86151	70187.09973	2	56	2	1	1	0.55	NA	0.51	NA	1	2	3	2	0	1	1847.5	258.5	1.327	1.635	32.2225	1.8845	327.5	4.51	1	1	2	1	1	1	1.391	1.834	28.205	1.628	323.063	3.88
35482	0	249	1	40	3	4	2	11	11	5	72840.61966	75566.6868	1	44	1	2	2	0.37	NA	0.47	NA	2	NA	1	2	0	2	918	124.5	1.34	1.2575	15.0555	1.107	386	3.1	1	0	0	0	2	1	1.391	1.18	13.864	1.054	436.5	3.88
35488	414	189	1	43	3	2	1	6	6	2.96	95268.17767	100699.2877	1	48	2	1	1	0.4	NA	0.46	NA	1	1	3	2	0	1	1993.5	301.5	0.83	1.3825	27.823	2.1745	198	2.565	0	0	2	2	0	0	0.922	1.18	28.205	2.223	210.188	2.029
35493	8	43	1	69	3	4	2	8	8	3.79	67421.62537	67849.13312	2	46	2	1	1	0.38	NA	0.43	NA	2	NA	1	2	0	1	2097	25.5	1.547	1.632	24.0635	2.0785	478.5	8.9	1	1	1	2	2	3	1.391	1.834	20.925	2.223	436.5	12.195
35509	32	7	1	43	1	3	2	9	7	4.28	22079.28956	22778.58563	1	56	2	1	4	0.33	NA	0.44	NA	1	3	2	2	0	1	2442	19.5	1.8225	1.819	27.3685	2.5515	490	2.575	2	1	2	2	2	0	1.821	1.834	28.205	2.223	436.5	2.029
35515	380	142	1	58	4	4	2	8	8	3.9	32380.32423	32455.94806	1	49	1	1	1	0.46	NA	0.43	NA	2	NA	1	2	1	2	1644	261	1.414	2.0675	21.154	1.624	178.5	4.115	1	1	1	1	0	1	1.391	1.834	20.925	1.628	210.188	3.88
35517	867	438	1	73	3	3	1	13	13	NA	16029.17964	16217.14428	2	50	2	1	1	0.28	NA	0.18	NA	1	3	2	2	0	1	1923	652.5	1.5485	2.1475	18.2765	1.488	438.5	0.85	1	2	1	1	2	0	1.391	2.446	20.925	1.628	436.5	2.029
35525	379	379	1	43	5	3	1	3	3	1.17	39383.13652	40751.5426	1	46	2	1	1	0.33	NA	0.43	NA	1	1	3	2	0	1	1576	379	1.371	2.024	17.294	1.516	189	2.51	1	1	0	1	0	0	1.391	1.834	13.864	1.628	210.188	2.029
35528	204	482	1	71	3	3	1	2	2	0.52	20334.3316	20198.88594	1	49	2	1	1	0.24	NA	0.26	NA	1	3	2	2	0	1	1542.5	343	0.992	1.577	18.0825	1.8895	408.5	1.6	0	1	1	1	2	0	0.922	1.834	20.925	1.628	436.5	2.029
35529	805	1043	1	50	3	4	2	11	11	5	89650.90557	91877.54102	2	46	2	4	1	0.39	NA	0.41	NA	1	1	3	2	0	1	2049	924	2.058	3.439	32.5805	1.952	456	4.94	2	3	2	2	2	1	1.821	3.47	28.205	2.223	436.5	3.88
35531	237	696	1	40	3	3	1	5	5	1.31	38584.02763	40028.03855	1	50	2	1	1	0.39	NA	0.34	NA	2	NA	1	2	0	1	5657.5	466.5	4.2555	5.5805	62.0395	3.834	980	8.205	3	3	3	3	3	2	2.505	3.47	39.709	3.301	638.5	6.354
35547	126	99	1	73	3	5	1	12	12	NA	41470.82617	44432.56933	2	48	2	1	1	0.37	NA	0.31	NA	2	NA	1	2	0	1	2504	112.5	2.5365	3.043	39.6875	3.641	739	9.87	3	3	3	3	3	3	2.505	3.47	39.709	3.301	638.5	12.195
35567	7	165	1	47	3	4	2	7	7	2.65	88700.19569	91782.17183	2	50	2	1	1	0.27	NA	0.25	NA	1	1	3	2	0	1	1967	86	0.9765	1.314	20.658	2.594	289.5	5.855	0	0	1	2	1	2	0.922	1.18	20.925	2.223	323.063	6.354
35569	0	0	1	85	3	3	2	8	8	3.9	21068.17096	23080.08636	1	55	2	1	1	0.5	NA	0.46	NA	2	NA	1	1	0	1	2084	0	1.208	2.692	24.3535	1.669	323.5	8.13	1	2	1	1	1	2	1.391	2.446	20.925	1.628	323.063	6.354
35572	12	0	1	40	3	3	2	11	11	5	71904.20132	74595.22292	1	58	2	1	1	0.33	NA	0.18	NA	2	NA	1	2	0	1	1452.5	6	1.1885	0.948	20.92	1.8495	288	2.2	1	0	1	1	1	0	1.391	1.18	20.925	1.628	323.063	2.029
35578	4	48	1	68	3	5	1	6	6	2.5	71671.19085	72125.64428	1	46	2	1	1	0.31	NA	0.32	NA	1	3	2	2	1	1	997.5	26	0.8505	0.6445	10.2975	0.8075	232.5	1.065	0	0	0	0	0	0	0.922	1.18	13.864	1.054	210.188	2.029
35579	0	29	1	61	1	1	1	5	5	0.65	10988.63382	9934.071468	2	51	2	0	0	NA	NA	NA	NA	1	3	2	2	0	3	1273.5	14.5	0.655	0.3315	4.7605	1.038	311.5	0.095	0	0	0	0	1	0	0.922	1.18	13.864	1.054	323.063	2.029
35607	71	142	1	48	3	4	2	10	10	4.22	85173.88289	87154.15023	2	44	2	1	4	0.33	NA	0.43	NA	2	NA	1	2	0	1	1680	106.5	1.116	1.5485	22.232	1.5075	314.5	2.445	0	1	1	1	1	0	0.922	1.834	20.925	1.628	323.063	2.029
35608	320	260	1	58	4	2	2	11	11	3.85	16736.37321	17247.57971	2	45	1	2	1	0.27	NA	0.44	NA	2	NA	1	2	0	1	2349	290	1.4055	2.05	28.9865	2.823	378	3.36	1	1	2	3	2	1	1.391	1.834	28.205	3.301	436.5	3.88
35612	0	0	1	42	4	5	2	11	8	4.9	19403.95583	20160.00321	2	56	2	0	0	NA	NA	NA	NA	1	2	3	2	0	3	1952	0	2.3135	3.0145	28.6055	2.2495	598.5	7.735	3	3	2	2	3	2	2.505	3.47	28.205	2.223	638.5	6.354
35614	5	2	1	73	3	3	1	5	5	1.79	39324.87029	45879.03351	1	45	1	2	4	0.42	NA	0.44	NA	2	NA	1	2	0	1	2018.5	3.5	1.5025	2.6785	24.432	2.205	336	17.475	1	2	2	2	1	3	1.391	2.446	28.205	2.223	323.063	12.195
35619	153	95	1	72	3	2	1	3	3	0.98	17216.09205	18440.907	2	46	2	1	1	0.2	NA	0.43	NA	2	NA	1	2	0	1	1449	124	0.881	1.3685	16.0675	1.3155	166.5	6.205	0	0	0	0	0	2	0.922	1.18	13.864	1.054	210.188	6.354
35632	9	0	1	41	4	5	2	11	11	5	20697.83744	21367.26979	1	51	2	0	0	NA	NA	NA	NA	2	NA	1	2	0	1	2621.5	4.5	1.678	1.5825	25.7115	1.445	384.5	2.025	2	1	2	1	2	0	1.821	1.834	28.205	1.628	436.5	2.029
35646	273	264	1	46	3	5	2	11	11	3.63	99218.01162	102931.2552	1	50	2	1	1	0.28	NA	0.29	NA	2	NA	1	2	0	1	3013	268.5	2.1315	3.1635	29.8165	2.1335	511	9.545	3	3	2	2	2	3	2.505	3.47	28.205	2.223	436.5	12.195
35652	213	266	1	65	1	1	1	3	3	0.78	10415.4562	10769.28481	1	57	2	1	1	0.58	NA	0.38	NA	1	3	2	2	0	1	2382.5	239.5	2.106	2.0625	21.8875	1.053	442	1.835	3	1	1	0	2	0	2.505	1.834	20.925	1.054	436.5	2.029
35655	172	252	1	42	3	2	2	7	7	1.9	34493.84588	36460.2934	2	44	2	1	4	0.24	NA	0.29	NA	1	1	3	2	0	1	1857.5	212	1.707	1.9205	22.7005	1.8115	350.5	3.66	2	1	1	1	1	1	1.821	1.834	20.925	1.628	323.063	3.88
35664	71	71	1	48	2	2	1	3	3	0.65	58159.85861	58016.98317	2	45	2	1	1	0.28	NA	0.27	NA	1	3	2	2	0	1	1440	71	1.311	1.012	17.827	1.441	506	3.48	1	0	1	1	2	1	1.391	1.18	20.925	1.628	436.5	3.88
35673	45	5	1	71	3	4	1	6	6	2.34	42440.14427	43142.50442	1	54	2	1	1	0.37	NA	0.4	NA	2	NA	1	2	0	2	2247.5	25	2.454	3.147	38.376	2.776	582.5	11.505	3	3	3	3	3	3	2.505	3.47	39.709	3.301	638.5	12.195
35679	110	0	1	50	3	4	2	11	11	4.49	20196.88389	20752.09987	2	45	2	0	0	NA	NA	NA	NA	1	1	3	2	0	3	2480.5	55	1.575	1.8725	43.831	3.165	623.5	1.48	1	1	3	3	3	0	1.391	1.834	39.709	3.301	638.5	2.029
35685	0	158	1	51	4	4	1	6	6	1.72	24659.7035	25457.27491	1	45	2	1	2	0.65	0.7	0.49	0.7	1	1	3	1	1	1	2698	79	1.455	1.429	25.728	1.9075	530.5	2.65	1	0	2	1	3	0	1.391	1.18	28.205	1.628	638.5	2.029
35688	294	294	1	85	3	3	1	12	12	NA	22077.19102	22487.65931	2	49	2	1	2	0.29	NA	NA	NA	1	3	2	1	0	2	1374	294	1.184	1.608	18.084	1.224	183	21.34	1	1	1	0	0	3	1.391	1.834	20.925	1.054	210.188	12.195
35691	79	269	1	46	4	2	2	7	7	1.77	23284.07077	23957.78179	1	48	2	1	1	0.42	NA	0.49	NA	1	1	3	2	0	1	2991	174	1.414	1.5715	28.622	1.8935	395	3.63	1	1	2	1	2	1	1.391	1.834	28.205	1.628	436.5	3.88
35701	0	0	1	40	1	1	2	7	7	3.12	22079.28956	23468.43125	1	56	2	1	1	0.32	NA	0.42	NA	1	3	2	2	0	1	1794.5	0	1.4545	1.479	22.968	1.629	418	2.37	1	0	1	1	2	0	1.391	1.18	20.925	1.628	436.5	2.029
35715	592	0	1	41	1	4	2	10	10	3.1	20000.65123	20634.1126	1	53	2	1	1	0.49	NA	0.47	NA	1	3	2	2	0	1	2249.5	296	1.4505	2.311	20.313	2.097	340	4.69	1	2	1	2	1	1	1.391	2.446	20.925	2.223	323.063	3.88
35719	144	378	1	48	4	3	2	11	11	5	32380.32423	33724.82282	1	52	2	1	1	0.28	NA	0.24	NA	1	3	2	2	0	1	2406.5	261	1.4775	2.3055	32.846	2.4035	249	2.69	1	2	3	2	0	0	1.391	2.446	39.709	2.223	210.188	2.029
35743	0	0	1	40	4	5	2	11	6	3.13	20960.98279	21777.69749	1	44	2	1	1	0.37	NA	0.21	NA	2	NA	1	2	0	1	1442	0	0.945	0.958	18.975	1.702	334	1.45	0	0	1	1	1	0	0.922	1.18	20.925	1.628	323.063	2.029
35745	224	118	1	66	4	2	2	8	8	3.11	7775.480849	7965.050797	1	49	2	1	1	0.42	NA	0.36	NA	1	1	3	2	0	2	1867	171	0.965	1.6095	23.9315	1.6885	199.5	5.365	0	1	1	1	0	2	0.922	1.834	20.925	1.628	210.188	6.354
35763	436	568	1	46	3	4	2	11	11	5	71827.31626	74764.36844	2	52	2	0	0	NA	NA	NA	NA	1	3	2	2	0	1	2737.5	502	1.6925	3.4305	38.684	3.6685	784	9.63	2	3	3	3	3	3	1.821	3.47	39.709	3.301	638.5	12.195
35764	101	101	1	59	4	4	2	11	11	5	23310.38719	24218.64308	2	51	2	3	3	0.43	NA	0.42	NA	2	NA	1	2	0	1	1524	101	1.146	1.474	32.253	2.276	505	1.67	0	0	2	2	2	0	0.922	1.18	28.205	2.223	436.5	2.029
35766	316	86	1	68	4	2	2	7	7	2.18	7775.480849	8491.163498	1	51	2	1	1	0.48	NA	0.48	NA	1	1	3	2	0	1	2556.5	201	0.9595	2.777	10.6905	2.2375	274	4.93	0	2	0	2	1	1	0.922	2.446	13.864	2.223	323.063	3.88
35783	36	47	1	80	3	5	2	11	11	5	22202.6971	24393.12248	2	48	2	1	1	0.31	NA	0.29	NA	2	NA	1	2	0	2	2227	41.5	2.095	2.833	40.601	6.1455	963.5	45.63	2	2	3	3	3	3	1.821	2.446	39.709	3.301	638.5	12.195
35785	56	33	1	49	1	1	1	3	3	0.51	19361.65138	19974.87432	2	57	1	2	2	NA	NA	NA	NA	1	3	2	2	0	1	1486	44.5	1.727	1.8115	16.8975	1.4245	412	3.72	2	1	0	1	2	1	1.821	1.834	13.864	1.628	436.5	3.88
35788	164	136	1	72	3	5	2	11	11	5	41946.45272	42640.64255	1	47	2	1	1	0.49	NA	0.32	NA	2	NA	1	2	0	1	2399	150	1.4255	2.1275	26.964	2.2095	366.5	7.68	1	1	2	2	1	2	1.391	1.834	28.205	2.223	323.063	6.354
35790	95	71	1	51	4	3	2	11	11	3.87	20697.83744	21367.26979	1	51	2	1	4	0.57	NA	0.53	NA	2	NA	1	2	0	1	3012	83	2.2425	1.9465	31.648	2.754	363	6.86	3	1	2	3	1	2	2.505	1.834	28.205	3.301	323.063	6.354
35793	281	273	1	43	3	5	2	11	11	4.55	99218.01162	102931.2552	1	50	2	1	1	0.38	NA	0.35	NA	1	3	2	2	0	1	2281	277	1.325	2.081	23.071	1.514	492.5	3.465	1	1	1	1	2	1	1.391	1.834	20.925	1.628	436.5	3.88
35798	124	182	1	65	3	3	1	1	1	0.23	67421.62537	71833.81309	2	46	2	1	1	0.38	NA	0.36	NA	1	3	2	2	0	1	1544	153	1.105	1.2455	17.1555	1.212	241	2.975	0	0	0	0	0	1	0.922	1.18	13.864	1.054	210.188	3.88
35802	302	71	1	76	3	3	1	6	6	2.5	50975.4029	51573.16108	2	53	2	1	4	0.43	NA	0.33	NA	1	3	2	1	1	1	820	186.5	0.618	1.081	11.2365	1.0965	166	2.17	0	0	0	0	0	0	0.922	1.18	13.864	1.054	210.188	2.029
35805	0	95	1	45	4	4	2	11	10	5	23310.38719	24218.64308	2	51	2	1	1	0.43	NA	0.4	NA	1	1	3	2	0	1	910.5	47.5	0.7365	1.6335	7.0045	1.0335	380	4.535	0	1	0	0	2	1	0.922	1.834	13.864	1.054	436.5	3.88
35809	0	0	1	74	4	2	1	6	6	1.81	12708.61318	12478.59146	2	58	2	1	1	0.42	NA	0.36	NA	1	3	2	2	0	2	1557	0	1.4685	1.2525	13.003	1.611	645	3.375	1	0	0	1	3	1	1.391	1.18	13.864	1.628	638.5	3.88
35810	0	56	1	51	4	4	2	8	12	NA	20697.83744	21367.26979	1	51	1	1	1	0.53	NA	0.45	NA	1	1	3	2	0	1	1611.5	28	1.988	1.1755	17.1495	1.1455	460	0.965	2	0	0	0	2	0	1.821	1.18	13.864	1.054	436.5	2.029
35818	0	0	1	85	3	3	1	6	3	1.28	20926.03518	21315.10071	2	44	2	1	2	0.35	NA	0.38	NA	1	3	2	1	1	2	1316	0	0.6375	1.4425	7.0975	1.3705	185	2.18	0	0	0	1	0	0	0.922	1.18	13.864	1.628	210.188	2.029
35822	348	188	1	42	3	4	2	11	11	2.2	94527.42343	94295.20747	1	53	2	1	1	0.23	NA	0.36	NA	1	3	2	2	0	1	3686	268	1.743	3.41	37.3215	3.856	417.5	32.67	2	3	3	3	2	3	1.821	3.47	39.709	3.301	436.5	12.195
35826	296	502	1	72	1	2	2	7	7	2.96	3877.549029	5883.339374	1	55	2	1	1	0.36	NA	0.43	NA	1	3	2	2	0	1	835.5	399	0.616	1.6585	8.276	0.663	169.5	2.035	0	1	0	0	0	0	0.922	1.834	13.864	1.054	210.188	2.029
35827	0	0	1	53	4	2	1	4	4	1.53	25524.81409	25584.42697	2	44	2	4	4	0.58	NA	0.52	NA	1	3	2	2	0	1	977.5	0	0.849	0.55	12.1945	1.16	279	0.88	0	0	0	0	1	0	0.922	1.18	13.864	1.054	323.063	2.029
35832	225	212	1	81	3	5	2	7	7	3.57	22202.6971	24115.53957	2	48	2	1	1	0.55	NA	0.44	NA	1	3	2	1	0	1	2535.5	218.5	3.021	3.361	40.811	3.8825	593.5	13.065	3	3	3	3	3	3	2.505	3.47	39.709	3.301	638.5	12.195
35838	360	153	1	43	3	2	2	10	10	3.25	34493.84588	36460.2934	2	50	2	1	1	0.32	NA	0.26	NA	1	1	3	2	0	1	4704	256.5	2.1625	3.2835	52.626	3.7985	629	6.43	3	3	3	3	3	2	2.505	3.47	39.709	3.301	638.5	6.354
35856	341	234	1	42	5	5	2	11	11	5	71827.31626	74515.46043	2	52	2	0	0	NA	NA	NA	NA	1	1	3	2	0	1	3054	287.5	2.0925	2.801	32.0345	2.08	405.5	8.475	2	2	2	2	2	3	1.821	2.446	28.205	2.223	436.5	12.195
35858	8	5	1	72	3	3	2	8	8	3.41	48020.98189	48297.54187	2	47	2	1	1	0.47	NA	0.42	NA	1	3	2	2	1	1	1840.5	6.5	1.239	1.921	19.4945	1.9435	264	4.38	1	1	1	2	0	1	1.391	1.834	20.925	2.223	210.188	3.88
35863	0	0	1	56	3	4	2	8	8	3.74	95301.57612	97668.55577	1	46	2	1	4	0.28	NA	0.35	NA	2	NA	1	2	0	1	2012	0	0.8875	2.414	17.0085	1.8365	207	3.88	0	2	0	1	0	1	0.922	2.446	13.864	1.628	210.188	3.88
35870	214	214	1	41	1	1	1	4	4	0.67	20256.87849	21926.7535	2	58	2	0	0	NA	NA	NA	NA	2	NA	1	2	0	3	1969	214	1.426	1.655	16.965	1.164	326	3.56	1	1	0	0	1	1	1.391	1.834	13.864	1.054	323.063	3.88
35874	154	462	1	51	3	3	2	7	7	2.18	86017.06196	88381.68649	1	47	2	1	1	0.44	NA	0.43	NA	2	NA	1	2	0	1	2872	308	0.947	2.4455	33.7495	2.5545	274.5	9.82	0	2	3	2	1	3	0.922	2.446	39.709	2.223	323.063	12.195
35883	77	48	1	68	3	5	1	NA	NA	NA	74056.79928	74086.81595	2	47	2	1	1	0.46	NA	0.44	NA	1	3	2	2	0	1	2869.5	62.5	3.3535	3.75	50.746	4.233	1211.5	28.115	3	3	3	3	3	3	2.505	3.47	39.709	3.301	638.5	12.195
35884	1420	644	1	60	3	1	1	6	6	1.89	31962.04142	31580.13819	2	50	1	1	1	0.35	NA	0.3	NA	1	3	2	2	0	1	1618	1032	2.068	4.1215	21.388	1.077	281.5	2.945	2	3	1	0	1	0	1.821	3.47	20.925	1.054	323.063	2.029
35887	328	130	1	73	3	5	2	11	11	5	52851.19242	56625.69301	1	57	2	1	1	0.33	NA	0.39	NA	2	NA	1	2	0	2	1469	229	0.951	2.301	15.3385	1.469	266.5	4.535	0	2	0	1	0	1	0.922	2.446	13.864	1.628	210.188	3.88
35888	131	131	1	49	1	1	1	3	3	0.46	18143.98362	19639.68223	1	55	2	0	0	NA	NA	NA	NA	1	1	3	2	0	1	2024	131	1.496	1.314	22.452	1.766	339	2.48	1	0	1	1	1	0	1.391	1.18	20.925	1.628	323.063	2.029
35891	426	388	1	63	4	4	1	13	13	NA	10725.82763	11522.28255	1	50	1	1	1	0.33	NA	0.38	NA	1	1	3	2	0	1	1769.5	407	1.6075	2.6065	26.2685	1.6865	385.5	7.61	2	2	2	1	2	2	1.821	2.446	28.205	1.628	436.5	6.354
35897	209	149	1	41	3	3	2	11	11	3.75	88700.19569	90762.44874	2	50	2	1	1	0.34	NA	0.42	NA	1	3	2	2	0	1	2941.5	179	2.3435	2.0705	41.061	2.2175	336	5.31	3	1	3	2	1	2	2.505	1.834	39.709	2.223	323.063	6.354
35907	483	195	1	85	3	4	2	7	7	4.08	21792.40106	22608.46567	2	50	2	0	0	NA	NA	NA	NA	2	NA	1	2	1	1	1786.5	339	1.7165	2.579	20.665	2.424	383.5	6.9	2	2	1	2	2	2	1.821	2.446	20.925	2.223	436.5	6.354
35908	286	138	1	72	3	4	2	8	8	3.79	40704.4636	41181.7806	2	50	2	1	1	0.41	0.4	0.39	0.3	1	3	2	2	0	1	2296.5	212	1.9835	2.6075	24.725	1.2825	453.5	5.08	2	2	2	0	2	2	1.821	2.446	28.205	1.054	436.5	6.354
35918	0	0	1	51	1	1	1	77	77	NA	20000.65123	21649.40417	1	53	2	1	1	0.4	NA	0.36	NA	2	NA	1	2	0	1	1746.5	0	1.2165	1.1115	22.8355	1.812	163	5.565	1	0	1	1	0	2	1.391	1.18	20.925	1.628	210.188	6.354
35936	107	95	1	62	4	3	2	9	9	3.2	6287.29208	6754.159986	2	45	2	1	1	0.3	NA	0.32	NA	1	1	3	2	0	1	1372	101	0.772	1.221	17.6085	1.1375	250	2.715	0	0	0	0	0	0	0.922	1.18	13.864	1.054	210.188	2.029
35958	590	279	1	63	3	4	2	9	9	4.17	60277.85735	60660.06782	2	44	2	1	1	0.39	NA	0.45	NA	1	1	3	2	0	1	3016	434.5	2.0155	3.036	34.868	2.528	427	8.585	2	3	3	2	2	3	1.821	3.47	39.709	2.223	436.5	12.195
35961	188	377	1	66	3	3	2	7	7	4.39	79633.26888	78681.75885	1	49	2	1	0	NA	NA	NA	NA	2	NA	1	2	1	2	2463	282.5	1.8135	2.03	36.5895	3.289	523.5	11.125	2	1	3	3	3	3	1.821	1.834	39.709	3.301	638.5	12.195
35972	258	100	1	61	3	4	1	6	6	1.95	60645.86585	61321.34929	1	45	1	1	2	0.31	NA	0.17	NA	1	3	2	2	1	1	1888.5	179	2.3635	2.143	28.4275	2.2265	414	2.31	3	2	2	2	2	0	2.505	2.446	28.205	2.223	436.5	2.029
35977	634	379	1	66	3	3	2	11	11	4.82	74056.79928	73171.92053	2	47	2	1	1	0.49	NA	0.55	NA	1	3	2	2	0	1	1853.5	506.5	2.08	3.398	26.0925	1.923	665	8.93	2	3	2	2	3	3	1.821	3.47	28.205	2.223	638.5	12.195
36014	7	94	1	49	2	2	2	10	10	3.5	27932.29888	32814.32112	2	52	2	1	1	0.64	0.6	0.61	0.6	1	3	2	1	0	1	3110	50.5	2.574	3.754	44.428	3.1395	655.5	9.115	3	3	3	3	3	3	2.505	3.47	39.709	3.301	638.5	12.195
36038	442	343	1	55	3	5	2	9	9	5	67592.1814	69682.29123	2	52	2	0	0	NA	NA	NA	NA	2	NA	1	2	0	1	3868.5	392.5	4.4055	5.2665	68.054	4.6505	1379	17.455	3	3	3	3	3	3	2.505	3.47	39.709	3.301	638.5	12.195
36047	185	189	1	47	1	1	1	4	4	0.6	23503.33688	23668.68993	2	53	2	1	1	0.47	NA	0.29	NA	2	NA	1	2	0	1	2212.5	187	0.929	1.2895	19.7875	1.229	159	5.405	0	0	1	0	0	2	0.922	1.18	20.925	1.054	210.188	6.354
36048	286	189	1	82	3	4	2	11	11	5	22077.19102	22903.92021	2	49	2	1	1	0.31	0.2	0.35	0.3	1	3	2	2	0	1	2637.5	237.5	1.457	2.842	25.625	1.2635	342	6.72	1	3	2	0	1	2	1.391	3.47	28.205	1.054	323.063	6.354
36052	284	284	1	58	3	5	2	11	11	5	80641.14092	82857.9804	1	45	2	1	1	0.49	NA	0.48	NA	1	3	2	2	0	1	2298	284	1.534	2.873	46.788	2.647	374	9.17	1	3	3	2	1	3	1.391	3.47	39.709	2.223	323.063	12.195
36057	0	58	1	58	1	3	1	3	3	0.78	18143.98362	18866.31145	1	55	2	1	1	0.4	NA	0.43	NA	1	1	3	2	0	1	1391	29	0.7055	0.9375	12.5005	0.817	177	6.055	0	0	0	0	0	2	0.922	1.18	13.864	1.054	210.188	6.354
36066	359	222	1	84	3	4	1	4	4	1.21	9866.367972	10235.83592	2	44	2	1	1	0.45	NA	0.51	NA	2	NA	1	1	0	1	2375	290.5	1.592	2.474	33.2705	1.79	395.5	3.425	1	2	3	1	2	1	1.391	2.446	39.709	1.628	436.5	3.88
36070	159	9	1	42	4	2	1	NA	1	0.23	26005.38208	26985.18981	2	48	2	1	2	0.68	0.6	0.64	0.7	1	1	3	2	0	2	1961	84	0.6625	1.344	19	1.2845	169.5	5.495	0	0	1	0	0	2	0.922	1.18	20.925	1.054	210.188	6.354
36074	211	134	1	70	2	5	2	8	8	3.7	38837.76531	41611.46182	1	55	2	1	1	0.34	NA	0.54	NA	2	NA	1	2	0	1	1866.5	172.5	1.224	2.42	14.9055	1.502	401.5	5.28	1	2	0	1	2	2	1.391	2.446	13.864	1.628	436.5	6.354
36075	0	171	1	59	4	2	1	4	4	1.63	23310.38719	24188.65529	2	51	2	4	1	0.66	0.8	0.55	0.5	2	NA	1	2	0	1	1684	85.5	0.8935	1.2575	16.348	1.073	197	2.235	0	0	0	0	0	0	0.922	1.18	13.864	1.054	210.188	2.029
36087	411	302	1	54	3	2	1	6	6	2.12	80151.79799	82142.50666	2	44	2	1	1	0.35	0.3	0.49	0.4	1	1	3	2	0	1	2742	356.5	1.5315	2.4125	21.4445	1.47	331.5	3.53	1	2	1	1	1	1	1.391	2.446	20.925	1.628	323.063	3.88
36108	3	3	1	76	1	1	1	2	2	0.27	4274.337288	6205.550752	1	53	2	1	2	0.51	0.8	0.84	0.9	2	NA	1	1	0	2	886	3	0.748	1	5.638	0.383	248	1.51	0	0	0	0	0	0	0.922	1.18	13.864	1.054	210.188	2.029
36116	55	29	1	45	1	3	1	5	5	1	18767.69316	20197.36103	2	50	2	1	1	0.48	NA	0.45	NA	1	3	2	2	0	1	2796.5	42	1.801	2.8305	23.09	1.9165	427.5	8.08	2	2	1	2	2	2	1.821	2.446	20.925	2.223	436.5	6.354
36118	232	71	1	73	4	3	2	11	11	5	11383.04056	11721.2007	1	55	1	4	4	0.59	NA	0.48	NA	1	3	2	2	0	1	1385.5	151.5	0.615	1.1325	11.0615	1.2025	217.5	0.95	0	0	0	0	0	0	0.922	1.18	13.864	1.054	210.188	2.029
36119	18	18	1	83	2	3	1	3	3	0.98	6649.127344	6931.002791	2	45	1	1	1	0.61	0.7	0.54	NA	1	3	2	2	0	2	1115	18	0.944	1.619	13.123	1.717	185	4.8	0	1	0	1	0	1	0.922	1.834	13.864	1.628	210.188	3.88
36122	64	4	1	41	1	1	1	6	6	0.95	20000.65123	20835.09565	1	53	2	1	1	0.31	NA	0.25	NA	2	NA	1	2	0	3	2017.5	34	1.453	2.373	15.201	1.253	362	11.61	1	2	0	0	1	3	1.391	2.446	13.864	1.054	323.063	12.195
36140	103	146	1	61	3	4	2	7	7	2.18	60645.86585	59921.22965	1	45	2	1	4	0.28	NA	0.25	NA	1	3	2	2	0	1	2625.5	124.5	1.6065	1.92	37.485	2.972	280	5.875	2	1	3	3	1	2	1.821	1.834	39.709	3.301	323.063	6.354
36148	0	45	1	44	4	3	1	6	6	1.81	16736.37321	17277.67951	2	45	2	1	1	0.44	NA	0.48	NA	1	1	3	2	0	1	2263.5	22.5	1.7515	2.0035	39.3395	2.3315	590.5	2.805	2	1	3	2	3	0	1.821	1.834	39.709	2.223	638.5	2.029
36159	47	2	1	65	4	1	1	6	6	2.04	11280.77852	12118.44176	1	56	1	2	2	NA	NA	0.53	NA	2	NA	1	2	0	1	1937.5	24.5	1.1435	1.959	19.9965	1.496	300.5	3.82	0	1	1	1	1	1	0.922	1.834	20.925	1.628	323.063	3.88
36164	178	177	1	46	3	4	2	11	11	5	71827.31626	74515.46043	2	52	2	1	1	0.42	NA	0.47	NA	2	NA	1	2	0	1	1358.5	177.5	1.742	1.4925	18.144	1.2685	286	4.42	2	0	1	0	1	1	1.821	1.18	20.925	1.054	323.063	3.88
36169	315	543	1	51	3	4	2	11	11	5	86017.06196	88676.9126	1	47	2	4	4	0.44	NA	0.35	NA	2	NA	1	2	0	1	2546	429	3.291	3.1	36.111	3.0775	495.5	8.615	3	3	3	3	2	3	2.505	3.47	39.709	3.301	436.5	12.195
36179	3	0	1	49	1	2	1	5	5	0.79	18143.98362	18718.64055	1	55	2	1	1	0.56	NA	0.55	NA	1	3	2	2	0	1	1680.5	1.5	0.857	1.024	14.018	1.4505	264	3.32	0	0	0	1	0	1	0.922	1.18	13.864	1.628	210.188	3.88
36190	426	348	1	59	3	5	2	9	9	4.17	84561.00447	83545.46176	2	49	2	1	1	0.29	NA	0.21	NA	1	3	2	2	0	1	2167.5	387	1.087	2.1625	27.651	2.5195	349.5	3.735	0	2	2	2	1	1	0.922	2.446	28.205	2.223	323.063	3.88
36193	302	372	1	54	5	4	2	7	7	1.86	95301.57612	96583.43347	1	48	2	1	1	0.41	NA	0.4	NA	1	3	2	2	0	1	3050	337	2.1985	2.6315	29.097	1.37	562	2.565	3	2	2	1	3	0	2.505	2.446	28.205	1.628	638.5	2.029
36201	85	68	1	58	3	1	2	8	6	3.06	80151.79799	82142.50666	2	44	2	1	1	0.39	NA	0.44	NA	1	3	2	2	0	1	1540.5	76.5	1.6785	1.854	17.087	1.4275	366	5.84	2	1	0	1	1	2	1.821	1.834	13.864	1.628	323.063	6.354
36207	456	384	1	85	3	1	1	4	4	1.63	23406.06264	24502.9392	1	48	2	2	2	NA	NA	NA	NA	1	3	2	1	1	1	1163.5	420	1.2305	1.908	17.19	1.794	200	4.345	1	1	0	1	0	1	1.391	1.834	13.864	1.628	210.188	3.88
36209	175	10	1	56	4	4	2	10	10	5	28551.47367	29663.94099	1	50	2	1	4	0.44	NA	0.47	NA	2	NA	1	2	1	1	2252.5	92.5	1.3835	1.6455	18.029	1.652	229.5	4.34	1	1	1	1	0	1	1.391	1.834	20.925	1.628	210.188	3.88
36213	36	44	1	58	4	4	2	11	11	5	24459.92099	25412.96681	1	52	2	1	1	0.71	0.8	0.69	0.7	2	NA	1	2	1	1	1892.5	40	1.221	1.489	15.8085	1.1645	330.5	4.49	1	0	0	0	1	1	1.391	1.18	13.864	1.054	323.063	3.88
36216	2	116	1	75	3	4	2	10	10	5	37131.14648	39782.96053	2	46	2	1	1	0.5	NA	0.41	NA	1	3	2	2	0	1	1801.5	59	1.287	1.4565	17.78	1.545	242.5	3.445	1	0	1	1	0	1	1.391	1.18	20.925	1.628	210.188	3.88
36223	121	109	1	71	1	2	1	4	4	1.29	5542.402972	7352.579262	2	54	2	2	2	0.42	NA	0.37	NA	2	NA	1	2	0	1	1195	115	0.8185	1.244	10.752	1.2115	229.5	6.435	0	0	0	0	0	2	0.922	1.18	13.864	1.054	210.188	6.354
36227	104	0	1	62	4	3	2	8	8	4.91	9270.147043	10123.40403	1	55	2	1	1	0.51	NA	0.38	NA	1	3	2	2	0	1	1883.5	52	1.6375	1.3005	29.8075	1.8115	319.5	5.45	2	0	2	1	1	2	1.821	1.18	28.205	1.628	323.063	6.354
36237	85	683	1	82	3	1	1	6	6	2.27	11035.67039	12564.99423	2	46	2	1	1	0.56	NA	0.53	NA	1	3	2	1	0	1	1659	384	2.2055	4.9235	30.6115	2.3355	861	22.845	3	3	2	2	3	3	2.505	3.47	28.205	2.223	638.5	12.195
36240	821	1715	1	41	3	4	2	9	9	3.1	39383.13652	40298.78268	1	46	2	1	1	0.33	NA	0.42	NA	2	NA	1	2	0	2	2256	1268	1.8235	4.19	35.8275	2.686	474.5	7.285	2	3	3	3	2	2	1.821	3.47	39.709	3.301	436.5	6.354
36247	39	58	1	60	5	3	2	11	11	5	50237.58664	53538.90798	1	51	2	1	1	0.58	0.6	0.62	0.6	2	NA	1	2	0	2	1985.5	48.5	0.7	0.9065	17.2985	1.613	168.5	3.175	0	0	0	1	0	1	0.922	1.18	13.864	1.628	210.188	3.88
36275	44	94	1	84	3	2	1	6	6	2.55	25709.52677	26914.3504	2	47	2	1	1	0.33	NA	0.3	NA	1	3	2	2	1	1	1703.5	69	1.128	1.56	17.7215	1.894	321	4.335	0	1	1	1	1	1	0.922	1.834	20.925	1.628	323.063	3.88
36284	170	242	1	64	3	3	1	6	6	1.89	63593.78445	63997.02058	2	49	2	1	1	0.42	NA	0.28	NA	1	3	2	2	0	1	1734.5	206	1.5015	1.8415	23.644	1.44	454.5	4.855	1	1	1	1	2	1	1.391	1.834	20.925	1.628	436.5	3.88
36286	206	189	1	64	3	5	2	11	11	5	62773.44135	63171.47584	2	50	2	4	4	0.29	NA	0.35	NA	1	3	2	2	0	1	2163	197.5	1.628	2.185	28.86	2.221	406	4.275	2	2	2	2	2	1	1.821	2.446	28.205	2.223	436.5	3.88
36291	408	253	1	72	4	3	1	4	4	1.99	14936.71649	14666.36684	1	52	2	1	1	0.38	NA	0.31	NA	1	1	3	2	0	1	3483.5	330.5	3.8945	5.2005	49.0875	4.452	621.5	19.74	3	3	3	3	3	3	2.505	3.47	39.709	3.301	638.5	12.195
36292	61	163	1	46	1	1	2	7	7	2.07	22079.28956	23899.39496	1	56	2	1	1	0.57	NA	0.58	NA	2	NA	1	1	0	1	2403.5	112	1.7705	1.907	29.3	2.2345	274	4.56	2	1	2	2	1	1	1.821	1.834	28.205	2.223	323.063	3.88
36294	130	130	1	45	3	5	2	11	11	5	72840.61966	75566.6868	1	44	2	1	1	0.21	NA	0.24	NA	1	1	3	2	0	1	2827	130	6.363	8.85	48.531	3.897	1014	25.47	3	3	3	3	3	3	2.505	3.47	39.709	3.301	638.5	12.195
36298	361	142	1	72	3	5	2	9	9	4.55	32961.50992	35315.5389	2	52	2	1	1	0.36	NA	0.41	NA	2	NA	1	2	0	1	2722.5	251.5	2.4025	2.6705	24.8265	2.6315	468	7.235	3	2	2	2	2	2	2.505	2.446	28.205	2.223	436.5	6.354
36311	218	230	1	63	3	2	2	11	11	5	60277.85735	60660.06782	2	50	2	1	1	0.37	NA	0.27	NA	2	NA	1	2	0	1	3017	224	5.775	9.208	90.7575	8.515	1509	44.625	3	3	3	3	3	3	2.505	3.47	39.709	3.301	638.5	12.195
36319	142	40	1	65	3	4	1	6	6	2.58	30691.37731	30703.81713	2	50	2	1	1	0.36	NA	0.35	NA	1	1	3	2	0	1	1816.5	91	1.3455	1.572	22.692	1.6205	309.5	2.965	1	1	1	1	1	1	1.391	1.834	20.925	1.628	323.063	3.88
36328	686	685	1	83	4	4	1	6	6	2.61	13170.5064	12932.12457	1	50	2	1	1	0.31	NA	0.34	NA	1	1	3	2	0	1	3043.5	685.5	2.5335	5.1035	36.264	2.8345	691	31.24	3	3	3	3	3	3	2.505	3.47	39.709	3.301	638.5	12.195
36340	58	133	1	63	1	1	2	11	11	1.83	8128.857692	7348.743674	2	54	2	1	1	NA	NA	NA	NA	1	3	2	2	0	1	1971	95.5	1.032	2.141	36.2325	3.25	218	10.955	0	2	3	3	0	3	0.922	2.446	39.709	3.301	210.188	12.195
36343	597	264	1	48	3	4	1	6	6	1.89	91507.37129	95249.15002	2	57	2	1	1	0.35	NA	0.5	NA	1	2	3	2	0	1	5223	430.5	3.362	4.7995	41.5555	3.244	644.5	12.095	3	3	3	3	3	3	2.505	3.47	39.709	3.301	638.5	12.195
36346	1	0	1	85	3	4	1	3	3	1.22	9866.367972	10175.46402	2	50	2	1	4	0.31	NA	0.26	NA	2	NA	1	1	0	2	1541	0.5	1.488	1.4135	17.888	1.5235	312	3.17	1	0	1	1	1	1	1.391	1.18	20.925	1.628	323.063	3.88
36351	74	265	1	64	4	4	2	11	11	5	6287.29208	6754.159986	2	45	2	2	2	NA	NA	NA	NA	1	1	3	2	0	1	1758.5	169.5	1.1265	4.2095	70.5335	5.679	352.5	23.26	0	3	3	3	1	3	0.922	3.47	39.709	3.301	323.063	12.195
36352	284	354	1	44	3	4	2	10	10	2.51	85693.88666	88900.98856	1	45	2	0	0	NA	NA	NA	NA	2	NA	1	2	0	1	1796.5	319	1.5555	2.2	31.0105	1.987	298.5	3.855	1	2	2	2	1	1	1.391	2.446	28.205	2.223	323.063	3.88
36354	147	220	1	70	4	3	1	3	3	1.12	12708.61318	13086.15259	2	58	1	4	4	0.62	0.6	0.65	0.7	1	3	2	2	0	2	1891.5	183.5	0.791	1.1845	10.99	0.919	347	1.465	0	0	0	0	1	0	0.922	1.18	13.864	1.054	323.063	2.029
36357	0	72	1	47	4	4	2	9	9	5	20960.98279	21777.69749	2	49	2	1	1	0.43	NA	0.33	NA	2	NA	1	2	0	1	1755.5	36	1.763	2.263	26.6975	2.2645	413	9.495	2	2	2	2	2	3	1.821	2.446	28.205	2.223	436.5	12.195
36373	152	21	1	69	3	2	1	4	4	1.44	31962.04142	32456.62874	2	44	2	1	2	0.28	NA	NA	NA	1	3	2	1	0	2	3001	86.5	2.57	2.4635	27.298	2.4325	449.5	11.775	3	2	2	2	2	3	2.505	2.446	28.205	2.223	436.5	12.195
36390	2	0	1	67	4	2	1	3	3	0.48	10725.82763	10987.32845	1	50	2	1	1	0.27	NA	0.34	NA	2	NA	1	2	0	1	1154.5	1	0.8575	0.6835	14.5785	0.988	241.5	3.19	0	0	0	0	0	1	0.922	1.18	13.864	1.054	210.188	3.88
36398	0	0	1	63	3	1	1	3	3	1.35	50168.53812	55408.2071	2	52	2	1	1	0.47	NA	0.49	NA	1	1	3	2	0	1	2413	0	1.7055	1.909	35.513	1.6015	424.5	1.845	2	1	3	1	2	0	1.821	1.834	39.709	1.628	436.5	2.029
36401	114	93	1	66	3	5	2	11	11	5	63955.30721	68158.07718	2	53	1	1	1	0.7	0.8	0.61	0.7	2	NA	1	1	0	2	2458	103.5	2.05	3.637	30.5265	2.78	806.5	10.77	2	3	2	3	3	3	1.821	3.47	28.205	3.301	638.5	12.195
36405	66	87	1	54	4	5	1	6	6	2.27	16736.37321	17388.48205	2	45	2	2	1	0.5	0.4	0.42	0.5	2	NA	1	2	1	1	3035.5	76.5	1.28	2.3555	25.5795	2.545	334	5.33	1	2	2	2	1	2	1.391	2.446	28.205	2.223	323.063	6.354
36407	93	183	1	80	3	2	1	5	5	1.56	20883.22391	22943.47557	1	52	2	1	1	0.29	NA	0.21	NA	1	3	2	2	1	1	1908.5	138	2.05	3.0595	22.303	2.502	540.5	12.03	2	3	1	2	3	3	1.821	3.47	20.925	2.223	638.5	12.195
36408	196	1	1	42	1	4	1	3	3	0.51	19018.43919	19620.79191	2	54	1	4	1	0.33	NA	0.39	NA	1	3	2	2	1	1	984	98.5	0.779	0.894	25.9705	1.407	125	6.48	0	0	2	1	0	2	0.922	1.18	28.205	1.628	210.188	6.354
36409	170	170	1	61	4	4	2	11	11	5	7874.335701	8066.315778	1	44	2	1	1	0.31	NA	0.3	NA	1	3	2	2	0	1	1942	170	1.013	1.014	19.086	0.871	217	1.05	0	0	1	0	0	0	0.922	1.18	20.925	1.054	210.188	2.029
36414	5	2	1	80	3	1	1	6	6	2.27	23406.06264	23841.23786	2	46	2	4	2	0.5	0.6	0.75	0.8	1	3	2	2	1	1	745	3.5	0.7015	1.091	16.864	1.439	126.5	4.44	0	0	0	1	0	1	0.922	1.18	13.864	1.628	210.188	3.88
36428	108	244	1	45	4	4	2	10	10	2.99	19403.95583	20031.54004	2	56	2	1	1	0.45	NA	0.54	NA	1	1	3	2	0	1	1861	176	0.6805	1.177	12.8675	1.261	231.5	7.365	0	0	0	0	0	2	0.922	1.18	13.864	1.054	210.188	6.354
36442	163	375	1	65	4	1	2	7	7	2.66	7764.793921	8341.37491	2	52	2	1	4	0.57	NA	0.43	NA	1	3	2	2	0	3	2662.5	269	1.9755	2.016	37.1435	2.429	491	1.45	2	1	3	2	2	0	1.821	1.834	39.709	2.223	436.5	2.029
36458	182	40	1	54	3	3	1	99	3	1.04	68545.73766	70665.3337	1	44	2	4	1	0.27	NA	0.22	NA	1	3	2	2	0	1	2135.5	111	1.9185	3.1675	28.2895	2.214	662	12.81	2	3	2	2	3	3	1.821	3.47	28.205	2.223	638.5	12.195
36464	201	262	1	59	4	3	1	1	1	0.48	23310.38719	24218.64308	2	51	2	1	0	0.47	NA	NA	NA	1	1	3	2	1	2	2342	231.5	1.5285	2.2335	27.743	1.486	333	3.285	1	2	2	1	1	1	1.391	2.446	28.205	1.628	323.063	3.88
36468	550	457	1	43	3	5	2	11	11	5	101272.9033	104791.7306	1	46	1	1	4	0.45	NA	0.42	NA	1	3	2	2	0	1	2808	503.5	2.813	3.8875	32.0065	2.1855	893	9.94	3	3	2	2	3	3	2.505	3.47	28.205	2.223	638.5	12.195
36469	30	65	1	53	4	1	1	3	3	0.91	23310.38719	24188.65529	2	51	2	1	1	0.24	NA	0.33	NA	1	1	3	2	0	1	2450	47.5	1.777	2.2	20.7235	1.239	433	6.17	2	2	1	0	2	2	1.821	2.446	20.925	1.054	436.5	6.354
36478	105	97	1	67	4	1	1	6	6	1.11	10725.82763	10987.32845	1	50	2	0	0	NA	NA	NA	NA	2	NA	1	2	1	1	1083.5	101	0.6245	0.7975	8.3525	0.5295	169	2.005	0	0	0	0	0	0	0.922	1.18	13.864	1.054	210.188	2.029
36482	192	189	1	78	4	4	1	12	12	NA	12133.60175	12700.93798	1	47	2	0	0	NA	NA	NA	NA	1	1	3	2	0	3	1518.5	190.5	1.259	1.3525	21.089	1.948	265	3.145	1	0	1	2	0	1	1.391	1.18	20.925	2.223	210.188	3.88
36484	128	6	1	85	3	3	1	6	6	2.39	22492.51354	24711.531	2	54	2	1	1	0.56	NA	0.57	NA	2	NA	1	2	0	1	1549	67	2.0755	2.314	24.114	2.2135	493	10.545	2	2	1	2	2	3	1.821	2.446	20.925	2.223	436.5	12.195
36487	104	210	1	81	3	1	1	6	6	1.89	23406.06264	24139.33362	2	46	2	1	2	0.27	NA	0.23	NA	2	NA	1	2	0	1	2238.5	157	2.187	3.0245	27.208	2.0975	379	12.335	3	3	2	2	2	3	2.505	3.47	28.205	2.223	436.5	12.195
36494	151	189	1	72	3	1	1	5	2	0.78	16238.65401	18030.62077	2	49	2	1	1	0.33	NA	0.44	NA	1	3	2	1	0	1	1733.5	170	1.5045	1.844	22.4735	1.2785	355	1.9	1	1	1	0	1	0	1.391	1.834	20.925	1.054	323.063	2.029
36499	593	390	1	54	3	2	2	11	11	5	67664.5331	69756.88022	1	58	2	0	4	NA	NA	0.42	NA	1	1	3	2	0	1	2337.5	491.5	1.801	2.892	28.45	1.962	636.5	5.835	2	3	2	2	3	2	1.821	3.47	28.205	2.223	638.5	6.354
36502	403	745	1	54	1	2	1	4	4	1.18	18143.98362	18271.63201	1	55	2	4	4	0.49	NA	0.44	NA	1	1	3	2	0	1	3009.5	574	1.7445	2.588	18.7565	1.212	396.5	3.695	2	2	1	0	2	1	1.821	2.446	20.925	1.054	436.5	3.88
36506	1035	840	1	62	1	4	1	2	2	0.68	10976.22813	10313.93666	1	48	2	4	1	0.57	0.5	0.65	0.6	2	NA	1	2	0	1	2589	937.5	1.5195	2.666	19.908	1.143	295	3.165	1	2	1	0	1	1	1.391	2.446	20.925	1.054	323.063	3.88
36509	424	89	1	49	1	4	2	9	9	4.68	20000.65123	20796.89462	1	53	2	1	1	0.4	NA	0.46	NA	1	3	2	2	0	1	3283	256.5	2.0185	2.262	38.9145	2.5855	717	2.615	2	2	3	2	3	0	1.821	2.446	39.709	2.223	638.5	2.029
36518	80	80	1	63	3	2	2	8	8	4.9	81505.83338	86861.92162	2	55	2	1	1	0.3	NA	0.28	NA	1	1	3	2	0	1	2206	80	1.112	1.682	16.85	1.236	210	1.72	0	1	0	0	0	0	0.922	1.834	13.864	1.054	210.188	2.029
36525	6	165	1	42	3	5	1	6	3	1.02	26222.21104	27294.44937	2	56	2	2	2	0.49	NA	0.4	NA	2	NA	1	2	0	1	2462.5	85.5	1.717	2.093	22.692	2.0805	397	2.28	2	1	1	2	2	0	1.821	1.834	20.925	2.223	436.5	2.029
36528	171	171	1	78	1	4	1	3	3	1.09	5287.566857	7290.968879	1	55	2	0	0	NA	NA	NA	NA	2	NA	1	2	0	1	2862	171	2.276	2.565	20.763	2.124	714	2.87	3	2	1	2	3	0	2.505	2.446	20.925	2.223	638.5	2.029
36539	426	251	1	62	3	2	2	7	7	4.39	57262.75794	58148.85383	1	48	2	1	1	0.43	NA	0.5	NA	1	1	3	1	0	1	1937.5	338.5	2.3865	3.455	39.019	2.7195	554.5	11.065	3	3	3	3	3	3	2.505	3.47	39.709	3.301	638.5	12.195
36554	384	0	1	44	4	4	2	11	11	4.13	28551.47367	29474.91701	1	50	2	1	1	0.61	0.6	0.63	0.7	2	NA	1	2	0	3	2386	192	1.067	1.4525	23.1635	2.3245	268	6.2	0	0	1	2	0	2	0.922	1.18	20.925	2.223	210.188	6.354
36556	200	0	1	46	1	1	2	8	8	1.66	19361.65138	19546.08855	2	57	2	1	1	0.63	0.7	0.56	0.5	2	NA	1	2	0	1	2767	100	1.875	1.8975	26.113	1.878	410	5.435	2	1	2	1	2	2	1.821	1.834	28.205	1.628	436.5	6.354
36570	154	51	1	60	1	1	1	6	6	0.74	10045.79181	9081.712564	2	53	2	4	1	0.47	NA	0.51	NA	1	3	2	2	0	1	2450	102.5	1.144	1.863	25.646	1.9015	268.5	6.825	0	1	2	1	0	2	0.922	1.834	28.205	1.628	210.188	6.354
36586	0	54	1	76	4	1	1	12	12	NA	14745.35265	14478.46662	2	53	1	0	0	NA	NA	NA	NA	1	2	3	2	0	2	989	27	0.69	1.04	10.2885	1.036	165.5	1.995	0	0	0	0	0	0	0.922	1.18	13.864	1.054	210.188	2.029
36590	201	189	1	60	2	4	2	8	6	2.61	11632.64709	10930.74815	1	55	2	1	1	0.51	NA	0.56	NA	1	2	3	2	0	2	1731	195	1.1215	2.48	10.5745	1.04	241.5	4.31	0	2	0	0	0	1	0.922	2.446	13.864	1.054	210.188	3.88
36606	130	9	1	85	3	1	1	3	3	0.91	12121.72537	12501.47781	2	47	2	4	2	0.46	NA	0.45	NA	2	NA	1	2	0	1	1959	69.5	2.0385	2.435	31.594	2.6045	661	4.57	2	2	2	2	3	1	1.821	2.446	28.205	2.223	638.5	3.88
36614	205	225	1	62	1	1	1	2	2	0.55	4329.095591	3913.638919	1	58	2	1	1	0.47	NA	0.33	NA	1	1	3	2	0	1	1950.5	215	1.1375	1.218	15.5425	1.63	368	1.545	0	0	0	1	1	0	0.922	1.18	13.864	1.628	323.063	2.029
36617	109	121	1	68	3	3	1	6	6	2.03	79633.26888	78681.75885	1	49	1	1	1	0.41	NA	0.41	NA	1	3	2	2	0	2	1893.5	115	1.4115	1.603	28.2685	1.712	384	2.935	1	1	2	1	2	0	1.391	1.834	28.205	1.628	436.5	2.029
36631	405	156	1	76	3	3	2	7	7	2.92	41946.45272	44942.16395	1	47	1	1	2	0.29	NA	0.27	NA	1	3	2	2	0	1	2501.5	280.5	2.8425	3.3835	30.337	2.5115	570.5	9.93	3	3	2	2	3	3	2.505	3.47	28.205	2.223	638.5	12.195
36642	52	202	1	84	3	1	1	5	5	1.52	23406.06264	23841.23786	2	46	1	4	1	0.47	NA	0.48	NA	2	NA	1	2	0	2	1268	127	1.2915	1.724	13.4405	1.33	282.5	2.835	1	1	0	0	1	0	1.391	1.834	13.864	1.054	323.063	2.029
36644	5	7	1	80	3	2	1	4	4	1.17	21068.17096	21961.31073	1	55	2	2	1	0.36	NA	0.36	NA	1	3	2	2	0	1	2652.5	6	1.3935	2.495	28.4895	2.599	319	6.255	1	2	2	2	1	2	1.391	2.446	28.205	2.223	323.063	6.354
36647	130	189	1	75	4	3	2	11	11	5	9547.703341	9994.129567	1	51	1	2	2	0.76	0.9	0.82	0.9	1	3	2	2	1	2	1417	159.5	0.916	1.6145	13.8895	1.193	178	2.76	0	1	0	0	0	0	0.922	1.834	13.864	1.054	210.188	2.029
36663	78	78	1	55	4	4	1	2	2	0.84	24676.54415	25638.03039	1	55	2	1	2	0.46	NA	0.43	NA	1	3	2	2	0	1	2402	78	1.845	2.411	25.788	1.973	391	10.62	2	2	2	2	2	3	1.821	2.446	28.205	2.223	436.5	12.195
36674	205	194	1	43	3	2	2	9	9	3.73	115169.4604	119479.6885	1	57	2	1	1	0.5	NA	0.48	NA	2	NA	1	2	0	1	2915	199.5	2.0395	2.274	32.769	3.8965	467	10.34	2	2	3	3	2	3	1.821	2.446	39.709	3.301	436.5	12.195
36686	60	182	1	62	4	2	1	6	6	1.41	9188.76901	9412.795601	1	49	1	1	1	0.59	NA	0.5	NA	1	3	2	2	0	1	1670.5	121	0.7985	1.03	13.4635	0.89	201.5	2.215	0	0	0	0	0	0	0.922	1.18	13.864	1.054	210.188	2.029
36691	106	254	1	82	3	5	2	11	11	5	16566.57659	18148.61001	2	56	2	1	1	0.66	2	0.66	0.8	1	3	2	2	0	1	2949	180	2.298	2.4635	20.93	3.3115	343.5	4.655	3	2	1	3	1	1	2.505	2.446	20.925	3.301	323.063	3.88
36697	0	5	1	81	3	5	2	10	10	5	25637.71312	28167.02283	1	56	2	1	1	0.42	NA	0.44	NA	1	3	2	2	0	1	1938	2.5	2.865	3.1375	36.809	4.2205	780	16.975	3	3	3	3	3	3	2.505	3.47	39.709	3.301	638.5	12.195
36699	7	2	1	66	1	3	1	77	77	NA	8275.55338	7776.217149	2	57	2	1	1	0.43	NA	0.47	NA	2	NA	1	2	0	1	5125	4.5	4.4115	4.494	73.028	3.409	972	13.095	3	3	3	3	3	3	2.505	3.47	39.709	3.301	638.5	12.195
36703	7	6	1	53	3	3	1	3	3	1.02	33083.30469	33904.98584	2	46	2	1	1	0.3	NA	0.32	NA	1	3	2	2	0	1	2407.5	6.5	1.688	4.2345	18.6555	2.0995	193	13.275	2	3	1	2	0	3	1.821	3.47	20.925	2.223	210.188	12.195
36714	414	39	1	43	4	4	2	10	8	3.64	33141.74274	33219.14486	2	55	2	1	1	0.27	NA	0.32	NA	1	1	3	2	0	1	3378.5	226.5	2.685	5.7015	90.1295	7.047	538.5	26.56	3	3	3	3	3	3	2.505	3.47	39.709	3.301	638.5	12.195
36719	0	0	1	69	3	1	1	99	99	NA	30691.37731	30324.65679	2	44	2	3	3	NA	NA	NA	NA	1	3	2	2	0	1	1871	0	1.054	1.096	22.784	2.537	312	5.16	0	0	1	2	1	2	0.922	1.18	20.925	2.223	323.063	6.354
36761	298	162	1	43	3	5	2	7	7	4.49	94527.42343	98392.69349	1	53	2	1	1	0.44	NA	0.35	NA	2	NA	1	2	0	1	2578.5	230	3.47	4.471	44.6935	3.9065	797.5	19.78	3	3	3	3	3	3	2.505	3.47	39.709	3.301	638.5	12.195
36767	230	174	1	60	4	2	1	3	3	1.25	10725.82763	10987.32845	1	50	2	1	1	0.38	NA	0.39	NA	1	3	2	2	0	1	3171.5	202	2.1065	2.94	33.2495	1.87	584	5.83	3	3	3	1	3	2	2.505	3.47	39.709	1.628	638.5	6.354
36776	303	530	1	69	3	2	1	6	6	1.69	67421.62537	66616.02799	2	46	2	2	4	0.72	0.8	0.49	0.3	1	3	2	2	1	1	2261	416.5	1.526	2.508	19.5225	1.8605	301	3.78	1	2	1	1	1	1	1.391	2.446	20.925	1.628	323.063	3.88
36788	38	0	1	85	5	5	1	3	3	0.91	10945.29611	11990.52257	1	58	2	1	2	0.7	0.8	NA	NA	2	NA	1	1	1	2	1247.5	19	1.2765	1.4545	13.892	1.2705	343.5	3.115	1	0	0	0	1	1	1.391	1.18	13.864	1.054	323.063	3.88
36791	0	11	1	75	4	3	1	2	2	0.96	11996.02007	12556.92334	2	46	2	1	1	0.54	NA	0.51	NA	2	NA	1	2	0	2	1933.5	5.5	1.5675	1.25	38.646	2.979	273	4.385	1	0	3	3	1	1	1.391	1.18	39.709	3.301	323.063	3.88
36806	341	527	1	58	3	3	2	9	9	3.1	87029.44548	89421.9006	1	54	2	1	1	NA	NA	NA	NA	1	3	2	2	0	1	3842	434	3.0425	5.7695	45.869	4.057	793	16.07	3	3	3	3	3	3	2.505	3.47	39.709	3.301	638.5	12.195
36809	207	303	1	78	3	4	1	6	6	2.12	46474.07114	49780.40436	1	46	2	4	4	0.25	NA	0.21	NA	1	3	2	1	0	1	1488	255	1.387	1.753	19.4785	1.933	310.5	4.73	1	1	1	2	1	1	1.391	1.834	20.925	2.223	323.063	3.88
36815	39	7	1	42	3	4	1	2	2	0.84	39383.13652	40751.5426	1	46	2	4	2	0.53	NA	0.55	NA	2	NA	1	2	0	2	4158	23	1.906	3.485	14.692	1.089	391.5	3.84	2	3	0	0	2	1	1.821	3.47	13.864	1.054	436.5	3.88
36830	124	32	1	60	4	5	2	11	11	5	8756.927856	8970.425952	2	51	2	1	1	0.48	NA	0.54	NA	2	NA	1	2	0	2	3113	78	2.298	2.732	43.121	3.153	569.5	10.92	3	2	3	3	3	3	2.505	2.446	39.709	3.301	638.5	12.195
36838	149	104	1	69	3	3	1	6	6	2.61	40546.47609	40803.57361	1	49	2	1	1	0.47	NA	0.29	NA	1	3	2	2	0	1	1182	126.5	0.9035	0.9825	15.408	1.8695	272.5	4.845	0	0	0	1	1	1	0.922	1.18	13.864	1.628	323.063	3.88
36839	356	291	1	40	3	5	1	6	6	1.14	33324.74857	33242.88303	1	45	2	1	1	0.51	NA	0.47	NA	1	1	3	2	0	1	3366	323.5	2.498	2.727	47.09	2.3415	291.5	6.41	3	2	3	2	1	2	2.505	2.446	39.709	2.223	323.063	6.354
36843	101	351	1	81	3	1	1	3	3	1.33	11035.67039	12564.99423	2	46	1	3	3	NA	NA	NA	NA	2	NA	1	1	0	1	888	226	1.158	2.1435	12.976	1.264	310.5	5.71	0	2	0	0	1	2	0.922	2.446	13.864	1.054	323.063	6.354
36847	208	0	1	66	4	2	2	11	11	4.97	7775.480849	8491.163498	1	49	2	0	0	0.43	NA	0.48	NA	1	1	3	2	0	2	2829.5	104	1.2995	1.928	42.236	3.604	419	6.315	1	1	3	3	2	2	1.391	1.834	39.709	3.301	436.5	6.354
36849	101	124	1	80	3	5	1	3	3	1.25	21053.79286	22867.65307	1	45	2	0	0	NA	NA	NA	NA	1	3	2	1	0	2	2282.5	112.5	1.4915	2.355	20.9945	1.405	376	6.725	1	2	1	1	2	2	1.391	2.446	20.925	1.628	436.5	6.354
36853	0	0	1	65	4	4	1	3	3	1.06	9714.123141	9950.958117	2	49	1	4	4	0.57	0.6	0.69	0.8	2	NA	1	1	1	2	1053	0	0.8895	0.8915	9.443	1.031	258	1.18	0	0	0	0	0	0	0.922	1.18	13.864	1.054	210.188	2.029
36868	368	261	1	43	3	5	2	11	11	5	115169.4604	119479.6885	1	57	2	1	1	0.25	NA	0.18	NA	1	3	2	2	0	1	3261.5	314.5	1.967	2.493	35.023	2.252	340.5	3.805	2	2	3	2	1	1	1.821	2.446	39.709	2.223	323.063	3.88
36876	30	5	1	74	3	5	1	5	5	1.87	15485.90387	16591.86857	1	45	2	1	1	0.34	NA	0.28	NA	2	NA	1	1	0	1	2251	17.5	1.188	1.808	18.1425	1.5705	256	4.52	1	1	1	1	0	1	1.391	1.834	20.925	1.628	210.188	3.88
36883	503	354	1	45	3	3	2	11	11	5	111081.8768	113664.4973	2	53	2	1	4	0.26	NA	0.27	NA	1	1	3	2	0	1	930	428.5	1.2485	1.7945	25.0415	1.8335	495.5	5.375	1	1	2	1	2	2	1.391	1.834	28.205	1.628	436.5	6.354
36908	0	0	1	66	4	4	2	7	7	3.12	9270.147043	9496.157668	1	55	2	1	1	0.61	0.7	0.55	0.6	2	NA	1	2	0	2	2639	0	1.9815	2.751	21.81	1.607	417	5.26	2	2	1	1	2	2	1.821	2.446	20.925	1.628	436.5	6.354
36915	216	216	1	41	3	3	1	5	3	0.62	44787.2475	46463.41452	1	57	2	1	1	NA	NA	0.17	NA	1	1	3	2	0	1	3503.5	216	1.017	1.5255	27.792	2.1855	327	4.95	0	1	2	2	1	1	0.922	1.834	28.205	2.223	323.063	3.88
36916	30	5	1	40	1	2	2	9	9	2.75	19361.65138	19974.87432	2	57	2	1	4	0.32	NA	0.42	NA	1	3	2	2	0	1	2822.5	17.5	1.415	2.7875	17.539	1.9325	416.5	8.28	1	2	0	2	2	2	1.391	2.446	13.864	2.223	436.5	6.354
36918	74	180	1	85	3	1	1	3	3	0.82	9926.604143	10781.8169	1	45	2	1	1	NA	NA	0.38	NA	2	NA	1	1	1	2	897.5	127	0.764	1.178	10.279	0.789	255	8.46	0	0	0	0	0	2	0.922	1.18	13.864	1.054	210.188	6.354
36923	77	51	1	82	4	1	1	5	5	2.45	14745.35265	14478.46662	2	53	2	0	0	NA	NA	NA	NA	2	NA	1	1	0	1	1051.5	64	1.2425	1.133	15.563	1.004	286.5	1.76	1	0	0	0	1	0	1.391	1.18	13.864	1.054	323.063	2.029
36931	202	284	1	81	3	4	1	3	3	1.22	9866.367972	10175.46402	2	44	2	1	4	0.43	NA	0.33	NA	2	NA	1	1	0	1	1518.5	243	1.746	2.058	19.5765	1.791	442	4.475	2	1	1	1	2	1	1.821	1.834	20.925	1.628	436.5	3.88
36950	11	1	1	67	4	1	1	6	6	1.45	9188.76901	9871.088409	1	52	1	4	1	0.51	NA	0.57	NA	1	3	2	2	0	1	1577	6	0.8255	1.348	12.228	0.9415	289.5	2.755	0	0	0	0	1	0	0.922	1.18	13.864	1.054	323.063	2.029
36952	3	45	1	78	3	4	1	6	6	1.89	41236.40235	40961.72936	2	49	2	1	1	0.43	NA	0.47	NA	1	3	2	1	1	2	2198.5	24	2.1905	2.8715	39.242	2.7025	440	7.39	3	3	3	3	2	2	2.505	3.47	39.709	3.301	436.5	6.354
36959	90	204	1	80	3	1	1	4	4	1.14	11035.67039	11240.85015	2	46	2	1	1	0.51	NA	0.48	NA	2	NA	1	2	0	1	1604.5	147	1.579	2.373	21.719	1.895	355	8.495	1	2	1	1	1	3	1.391	2.446	20.925	1.628	323.063	12.195
36974	439	196	1	65	1	1	1	5	5	1.15	3877.549029	3649.839509	1	55	2	0	0	0.35	NA	0.35	NA	1	3	2	2	0	1	2418	317.5	2.0965	2.97	20.5105	2.2615	546.5	8.005	2	3	1	2	3	2	1.821	3.47	20.925	2.223	638.5	6.354
36975	316	285	1	75	3	5	2	11	11	5	33006.87587	33553.12082	1	51	2	1	1	0.38	NA	0.39	NA	1	3	2	2	0	2	1312.5	300.5	1.9875	3.0175	20.0445	2.188	436.5	10.59	2	3	1	2	2	3	1.821	3.47	20.925	2.223	436.5	12.195
36977	128	242	1	60	3	5	1	6	6	2.34	60687.28225	64675.29667	1	55	2	1	1	0.33	NA	0.28	NA	1	3	2	1	0	1	1915	185	1.3245	1.9895	20.405	1.2685	282	4.035	1	1	1	0	1	1	1.391	1.834	20.925	1.054	323.063	3.88
36981	285	287	1	65	1	4	1	6	6	1.77	4433.674536	4166.152326	1	58	1	1	1	0.35	NA	0.3	NA	1	3	2	2	0	1	1934	286	1.828	2.391	19.239	1.4555	344.5	3.12	2	2	1	1	1	1	1.821	2.446	20.925	1.628	323.063	3.88
36995	29	199	1	45	4	4	2	11	11	5	20697.83744	21367.26979	1	51	2	1	1	0.54	NA	0.55	NA	1	3	2	2	0	1	3336.5	114	2.8635	3.2025	43.2495	2.803	580	3.58	3	3	3	3	3	1	2.505	3.47	39.709	3.301	638.5	3.88
37007	8	105	1	81	3	3	2	9	9	5	20926.03518	21709.6568	2	44	2	0	0	NA	NA	NA	NA	2	NA	1	1	0	3	1824.5	56.5	1.735	1.9025	21.856	2.2545	419.5	1.6	2	1	1	2	2	0	1.821	1.834	20.925	2.223	436.5	2.029
37025	3	8	1	83	3	3	1	5	5	1.64	22721.65171	24679.20398	1	54	2	0	1	NA	NA	0.37	NA	2	NA	1	1	1	2	2040	5.5	1.728	2.4755	22.081	2.433	412	5.435	2	2	1	2	2	2	1.821	2.446	20.925	2.223	436.5	6.354
37028	58	3	1	41	1	1	1	99	99	NA	14267.19458	14862.43424	2	56	2	0	0	NA	NA	NA	NA	1	3	2	2	0	3	1727	30.5	1.137	1.1745	13.0175	1.493	225	1.605	0	0	0	1	0	0	0.922	1.18	13.864	1.628	210.188	2.029
37030	404	0	1	62	3	4	1	3	3	1.17	37707.13275	40174.7527	1	45	2	1	1	0.42	NA	0.28	NA	2	NA	1	2	0	2	1708	202	3.2695	5.2105	35.787	4.2175	787	22.765	3	3	3	3	3	3	2.505	3.47	39.709	3.301	638.5	12.195
37033	0	0	1	70	4	4	2	11	11	4.65	9547.703341	9994.129567	1	51	1	2	2	NA	NA	0.59	NA	2	NA	1	1	1	2	1549.5	0	0.785	1.4205	14.07	1.812	191	4.155	0	0	0	1	0	1	0.922	1.18	13.864	1.628	210.188	3.88
37038	74	2	1	49	4	3	2	7	7	4.08	26584.33426	27620.15481	2	54	2	1	1	0.39	NA	0.32	NA	2	NA	1	2	0	2	2506.5	38	1.622	0.934	28.424	1.622	472.5	0.59	2	0	2	1	2	0	1.821	1.18	28.205	1.628	436.5	2.029
37047	4	3	1	84	3	4	1	6	6	2.71	23224.06965	24208.60411	1	53	2	1	1	NA	NA	0.38	NA	1	3	2	1	1	1	1267.5	3.5	1.036	1.909	13.2905	1.5195	304	4.765	0	1	0	1	1	1	0.922	1.834	13.864	1.628	323.063	3.88
37050	5	0	1	69	4	3	1	2	2	0.73	10725.82763	11522.28255	1	50	1	1	1	0.41	NA	0.48	NA	1	3	2	1	0	1	1698	2.5	1.363	1.791	24.9505	2.489	356	1.48	1	1	2	2	1	0	1.391	1.834	28.205	2.223	323.063	2.029
37056	120	234	1	45	3	4	1	6	6	0.96	37048.01114	36956.99903	2	46	2	1	1	0.34	NA	0.37	NA	2	NA	1	2	0	1	3417.5	177	2.4125	2.492	27.5645	1.6165	558.5	4.025	3	2	2	1	3	1	2.505	2.446	28.205	1.628	638.5	3.88
37057	243	240	1	71	3	5	2	8	8	3.79	39086.24089	39544.58195	2	44	2	1	1	0.38	NA	0.31	NA	1	3	2	2	0	1	2272	241.5	2.479	3.266	33.3435	3.639	674	12.145	3	3	3	3	3	3	2.505	3.47	39.709	3.301	638.5	12.195
37066	203	189	1	67	3	3	1	6	6	2.34	70216.93679	70999.02435	1	50	1	1	2	0.21	NA	NA	NA	1	3	2	1	0	1	1461.5	196	1.8095	2.5055	24.7305	2.2505	556	10.67	2	2	2	2	3	3	1.821	2.446	28.205	2.223	638.5	12.195
37069	257	204	1	75	3	3	1	5	5	1.67	18910.38174	19132.13252	2	47	2	1	1	0.42	0.4	0.42	0.4	1	1	3	2	0	1	1587	230.5	1.113	1.525	19.576	1.909	334	3.95	0	1	1	1	1	1	0.922	1.834	20.925	1.628	323.063	3.88
37071	63	166	1	59	4	3	1	6	6	2.93	20960.98279	21777.69749	1	44	2	1	1	0.42	NA	0.5	NA	2	NA	1	2	0	1	1685	114.5	1.1035	1.7745	17.529	1.4035	261.5	2.515	0	1	0	1	0	0	0.922	1.834	13.864	1.628	210.188	2.029
37074	29	68	1	53	1	1	1	4	4	0.62	20993.11263	22723.67908	1	50	2	1	1	0.58	NA	0.51	NA	2	NA	1	2	0	1	1134.5	48.5	0.8555	1.043	15.567	1.1975	111	3.26	0	0	0	0	0	1	0.922	1.18	13.864	1.054	210.188	3.88
37088	238	64	1	66	5	1	2	8	8	3.74	50876.29044	59039.7351	1	44	2	1	1	0.49	NA	0.43	NA	1	3	2	2	0	1	2120	151	1.626	2.144	20.318	2.0665	565	9.385	2	2	1	2	3	3	1.821	2.446	20.925	2.223	638.5	12.195
37091	327	215	1	63	3	3	1	4	4	1.44	62773.44135	72845.86428	2	50	2	1	4	0.42	NA	0.44	NA	1	1	3	2	0	1	1618.5	271	0.9215	1.9355	12.5425	0.682	202.5	40.365	0	1	0	0	0	3	0.922	1.834	13.864	1.054	210.188	12.195
37106	434	675	1	50	3	5	2	11	11	5	67592.1814	69450.30264	2	52	2	1	1	0.25	NA	0.27	NA	1	3	2	2	0	1	3075	554.5	3.109	5.0695	52.0825	3.679	930	13.81	3	3	3	3	3	3	2.505	3.47	39.709	3.301	638.5	12.195
37116	214	187	1	74	3	4	1	12	12	NA	33426.51421	35813.75264	1	44	2	4	1	NA	NA	0.22	NA	2	NA	1	2	0	1	2434	200.5	1.83	2.9365	26.694	1.831	800	4.635	2	3	2	1	3	1	1.821	3.47	28.205	1.628	638.5	3.88
37130	38	47	1	82	3	2	1	4	4	1.48	20926.03518	25034.37971	2	50	2	1	1	NA	NA	NA	NA	1	3	2	2	0	1	1615	42.5	1.676	1.7975	26.178	1.5175	354	2.895	2	1	2	1	1	0	1.821	1.834	28.205	1.628	323.063	2.029
37135	197	197	1	47	3	2	2	11	11	5	71827.31626	74764.36844	2	52	2	0	0	NA	NA	NA	NA	1	3	2	2	0	3	4527	197	3.728	3.966	53.8	3.475	871	2.51	3	3	3	3	3	0	2.505	3.47	39.709	3.301	638.5	2.029
37138	379	284	1	66	1	4	1	2	2	1	13738.06238	12931.29307	1	46	2	1	1	0.65	0.6	0.72	0.7	1	3	2	2	0	1	4364	331.5	3.4465	2.7225	83.0015	2.8615	1037.5	2.36	3	2	3	3	3	0	2.505	2.446	39.709	3.301	638.5	2.029
37147	0	127	1	60	1	1	2	11	11	3.21	4329.095591	4283.025702	2	58	1	1	1	0.47	NA	0.51	NA	2	NA	1	2	0	1	1394	63.5	0.8335	1.6765	18.109	1.419	168	3.2	0	1	1	1	0	1	0.922	1.834	20.925	1.628	210.188	3.88
37148	0	3	1	84	3	2	1	3	3	1.38	22202.6971	25279.54816	2	46	2	0	0	NA	NA	NA	NA	1	3	2	1	0	2	1654	1.5	1.3565	1.4055	19.8015	1.542	375.5	5.55	1	0	1	1	2	2	1.391	1.18	20.925	1.628	436.5	6.354
37155	426	571	1	49	3	5	2	11	11	5	85693.88666	88900.98856	1	45	2	1	1	0.26	NA	0.22	NA	2	NA	1	2	0	1	2137.5	498.5	1.695	3.4305	18.5205	1.606	286.5	16.845	2	3	1	1	1	3	1.821	3.47	20.925	1.628	323.063	12.195
37164	154	189	1	52	3	4	1	1	1	0.42	35168.53578	36042.00726	1	46	2	1	1	0.45	NA	0.38	NA	1	3	2	2	0	1	2385	171.5	1.7225	2.107	29.205	2.623	429	3.35	2	1	2	2	2	1	1.821	1.834	28.205	2.223	436.5	3.88
37179	5	2	1	81	3	3	1	6	6	2.17	20926.03518	21709.6568	2	44	2	1	1	0.34	NA	0.32	NA	1	3	2	2	0	1	1977	3.5	1.9135	2.7715	25.2435	2.276	515	9.89	2	2	2	2	3	3	1.821	2.446	28.205	2.223	638.5	12.195
37188	36	50	1	78	4	3	1	3	3	1.38	14936.71649	14666.36684	1	49	2	1	1	0.36	NA	0.39	NA	2	NA	1	2	0	1	2106	43	1.6655	2.0645	21.9245	1.98	390.5	6.92	2	1	1	2	2	2	1.821	1.834	20.925	2.223	436.5	6.354
37212	435	249	1	47	3	3	2	11	11	5	92482.46431	95943.62937	1	54	2	1	1	0.39	NA	0.38	NA	2	NA	1	2	0	1	2276.5	342	1.7395	2.948	32.98	2.4995	426	8.785	2	3	3	2	2	3	1.821	3.47	39.709	2.223	436.5	12.195
37243	284	241	1	64	3	3	2	11	11	5	63955.30721	68158.07718	2	48	2	1	2	0.55	0.7	0.63	0.5	1	3	2	2	0	1	3243.5	262.5	2.0345	3.773	27.3115	4.8475	733	21.205	2	3	2	3	3	3	1.821	3.47	28.205	3.301	638.5	12.195
37248	568	183	1	67	4	5	2	11	11	5	9588.813507	9822.593374	2	50	2	1	1	0.73	0.8	0.64	0.7	1	3	2	2	1	1	3227.5	375.5	2.2325	2.832	41.3015	2.8295	560	3.28	3	2	3	3	3	1	2.505	2.446	39.709	3.301	638.5	3.88
37252	201	202	1	78	3	1	1	6	6	1.89	43718.50637	44231.16725	2	46	2	1	1	0.37	NA	0.32	NA	1	3	2	2	0	1	2341	201.5	1.8625	2.7965	27.5545	1.713	393.5	7.015	2	2	2	1	2	2	1.821	2.446	28.205	1.628	436.5	6.354
37256	5	9	1	53	1	4	1	2	2	0.82	20256.87849	21063.3225	1	58	2	2	1	0.45	NA	0.52	NA	1	3	2	2	0	2	1861	7	1.72	2.1125	24.324	2.26	441	7.095	2	1	1	2	2	2	1.821	1.834	20.925	2.223	436.5	6.354
37267	57	4	1	61	3	5	1	12	12	NA	60277.85735	64222.54453	2	44	2	2	2	0.3	NA	0.25	NA	1	3	2	1	0	1	1983	30.5	1.767	2.207	24.418	2.291	584	9.19	2	2	2	2	3	3	1.821	2.446	28.205	2.223	638.5	12.195
37270	200	200	1	85	3	1	2	7	3	1.15	23224.06965	25515.25938	1	53	2	4	1	0.24	NA	0.23	NA	1	3	2	1	0	3	1358	200	1.946	2.411	16.788	1.937	329	7.96	2	2	0	2	1	2	1.821	2.446	13.864	2.223	323.063	6.354
37275	298	344	1	61	4	5	2	11	9	5	9270.147043	10123.40403	1	55	2	1	1	0.51	NA	0.44	NA	1	3	2	2	0	1	2726.5	321	1.4215	2.041	25.9335	2.329	420	6.715	1	1	2	2	2	2	1.391	1.834	28.205	2.223	436.5	6.354
37278	350	201	1	77	3	1	2	8	8	3.79	41470.82617	41194.5917	2	48	1	1	1	0.31	NA	0.28	NA	1	3	2	2	0	1	1830	275.5	2.3165	2.8785	28.966	2.676	787.5	10.365	3	3	2	3	3	3	2.505	3.47	28.205	3.301	638.5	12.195
37283	53	7	1	40	1	2	1	6	6	1.57	15213.9009	15320.93528	1	58	2	1	1	0.46	NA	0.37	NA	1	1	3	2	0	1	2444	30	1.7615	1.5815	27.728	2.133	448.5	3.995	2	1	2	2	2	1	1.821	1.834	28.205	2.223	436.5	3.88
37286	237	50	1	44	2	1	2	11	6	0.8	27970.74297	27902.03008	1	51	2	1	4	0.23	NA	0.22	NA	1	3	2	2	0	2	989	143.5	0.734	1.0245	7.752	0.7695	267	1.38	0	0	0	0	0	0	0.922	1.18	13.864	1.054	210.188	2.029
37303	106	106	1	66	4	2	1	3	3	1.18	9714.123141	9950.958117	2	49	2	4	4	0.22	NA	0.22	NA	1	2	3	2	0	1	2578	106	1.146	1.461	44.534	2.881	203	1.85	0	0	3	3	0	0	0.922	1.18	39.709	3.301	210.188	2.029
37304	9	2	1	82	3	1	1	4	4	1.27	12867.49688	13106.73471	2	53	2	2	2	NA	NA	0.42	NA	2	NA	1	2	0	1	1417.5	5.5	1.7295	2.765	20.3695	2.1435	464	8.615	2	2	1	2	2	3	1.821	2.446	20.925	2.223	436.5	12.195
37311	108	265	1	62	3	3	2	8	8	3.98	63955.30721	67382.46849	2	48	1	1	1	0.54	NA	0.48	NA	2	NA	1	2	0	2	1401.5	186.5	1.579	1.9865	18.611	2.0345	583.5	7.775	1	1	1	2	3	2	1.391	1.834	20.925	2.223	638.5	6.354
37312	343	231	1	76	3	4	2	8	8	3.41	41470.82617	43926.9464	2	48	2	1	1	0.48	NA	0.34	NA	1	3	2	2	0	1	1136.5	287	0.955	2.0405	8.8445	1.207	267.5	3.32	0	1	0	0	0	1	0.922	1.834	13.864	1.054	210.188	3.88
37327	257	213	1	79	3	5	2	11	11	5	32961.50992	35315.5389	2	52	2	1	1	0.55	NA	0.43	NA	2	NA	1	2	0	1	1958.5	235	1.8855	2.182	27.7455	2.322	393.5	5.905	2	2	2	2	2	2	1.821	2.446	28.205	2.223	436.5	6.354
37338	0	1	1	71	3	3	2	9	9	5	42012.15351	49014.1985	2	54	2	1	1	0.48	NA	0.49	NA	1	3	2	2	0	1	2548.5	0.5	1.2015	1.9765	40.0225	3.3895	497.5	5.465	1	1	3	3	2	2	1.391	1.834	39.709	3.301	436.5	6.354
37339	309	233	1	40	1	2	2	10	10	3.5	19361.65138	19974.87432	2	57	2	1	1	0.46	NA	0.38	NA	1	3	2	2	0	1	1882.5	271	1.476	2.2295	19.6665	1.5385	253	5.365	1	2	1	1	0	2	1.391	2.446	20.925	1.628	210.188	6.354
37353	108	31	1	45	1	1	1	5	5	0.86	24368.21112	26377.00369	2	55	2	0	0	NA	NA	NA	NA	2	NA	1	2	0	1	2513.5	69.5	2.388	2.289	29.2725	2.5095	409	4.1	3	2	2	2	2	1	2.505	2.446	28.205	2.223	436.5	3.88
37355	142	142	1	48	5	3	2	8	8	3.71	104643.8183	108279.7714	1	45	2	1	1	0.21	NA	0.25	NA	1	2	3	2	0	1	1820	142	1.444	1.772	17.944	1.563	474	10.15	1	1	1	1	2	3	1.391	1.834	20.925	1.628	436.5	12.195
37367	7	14	1	54	3	5	1	5	5	1.05	85041.72327	87379.53555	2	48	2	4	4	0.23	NA	0.29	NA	1	3	2	2	0	1	2287	10.5	1.078	1.3475	24.858	2.261	301	8.16	0	0	2	2	1	2	0.922	1.18	28.205	2.223	323.063	6.354
37369	35	80	1	70	4	4	2	10	10	5	9547.703341	9994.129567	1	51	2	1	1	0.61	0.6	0.58	0.6	1	3	2	2	1	2	1676.5	57.5	0.5755	1.12	10.5405	0.6955	165.5	3.51	0	0	0	0	0	1	0.922	1.18	13.864	1.054	210.188	3.88
37378	229	29	1	65	3	5	2	11	11	5	79633.26888	78681.75885	1	49	2	1	1	0.46	NA	0.55	NA	1	3	2	2	1	1	2148.5	129	1.222	1.6355	17.694	1.609	214	6.055	1	1	1	1	0	2	1.391	1.834	20.925	1.628	210.188	6.354
37382	30	0	1	58	4	4	1	4	4	0.93	20691.51434	21360.74219	2	58	1	1	1	0.52	0.6	0.6	0.7	2	NA	1	2	0	1	2373	15	1.7805	1.4565	22.8805	2.108	479	5.71	2	0	1	2	2	2	1.821	1.18	20.925	2.223	436.5	6.354
37385	414	757	1	46	1	3	1	2	2	0.75	21427.89832	21578.65003	1	46	1	1	1	0.45	NA	0.57	NA	1	1	3	2	0	1	2892	585.5	3.2435	4.7585	47.1755	3.357	790.5	12.34	3	3	3	3	3	3	2.505	3.47	39.709	3.301	638.5	12.195
37386	83	219	1	61	1	3	2	10	10	4.92	10045.79181	9455.851516	2	53	2	1	1	0.59	NA	0.51	NA	1	3	2	2	0	1	1425	151	1.489	1.5145	13.9035	1.6015	309	1.615	1	1	0	1	1	0	1.391	1.834	13.864	1.628	323.063	2.029
37388	396	6	1	73	3	5	2	8	8	3.79	40704.4636	41181.7806	2	50	1	1	1	0.32	NA	0.38	NA	1	3	2	2	0	1	1814.5	201	0.811	1.4835	12.239	1.0925	276	1.555	0	0	0	0	1	0	0.922	1.18	13.864	1.054	323.063	2.029
37389	361	317	1	71	3	2	1	5	5	0.69	17082.22895	16968.44534	1	53	2	1	1	0.29	NA	0.19	NA	1	1	3	2	0	1	1756	339	1.152	2.4375	10.089	0.6235	233	4.12	0	2	0	0	0	1	0.922	2.446	13.864	1.054	210.188	3.88
37407	142	187	1	55	3	5	2	10	10	5	39994.32385	41231.04277	2	55	2	1	1	0.33	NA	0.31	NA	1	2	3	2	0	1	1530.5	164.5	1.0675	1.3025	11.2465	0.934	310	0.685	0	0	0	0	1	0	0.922	1.18	13.864	1.054	323.063	2.029
37419	10	6	1	65	4	3	1	6	6	2.05	9588.813507	9822.593374	2	50	2	1	1	0.42	NA	0.58	NA	1	3	2	2	0	1	1754	8	1.233	2.125	20.7575	1.5425	203	5.39	1	1	1	1	0	2	1.391	1.834	20.925	1.628	210.188	6.354
37436	232	232	1	77	3	2	1	5	5	1.52	18910.38174	22062.12076	2	47	1	4	3	NA	NA	NA	NA	2	NA	1	1	1	1	2114	232	1.9115	3.663	34.53	3.5075	310.5	7.1	2	3	3	3	1	2	1.821	3.47	39.709	3.301	323.063	6.354
37440	1147	947	1	53	3	3	1	3	3	1.12	33083.30469	33904.98584	2	46	2	1	1	0.51	NA	0.4	NA	1	1	3	2	0	1	1969.5	1047	1.3535	3.853	17.7735	1.123	294	3.985	1	3	1	0	1	1	1.391	3.47	20.925	1.054	323.063	3.88
37454	71	79	1	42	2	4	1	6	6	1.5	22617.28042	23463.7343	2	45	2	1	1	0.43	NA	0.25	NA	2	NA	1	2	0	1	2025	75	1.052	1.1175	22.89	1.7875	414	3.175	0	0	1	1	2	1	0.922	1.18	20.925	1.628	436.5	3.88
37465	34	0	1	61	1	1	1	6	6	2.34	8548.674576	8839.085822	1	53	2	0	0	NA	NA	NA	NA	2	NA	1	2	0	2	1016	17	1.2885	0.772	12.1925	0.777	230	1.705	1	0	0	0	0	0	1.391	1.18	13.864	1.054	210.188	2.029
37469	284	253	1	41	1	5	2	11	11	5	19018.43919	19775.57986	2	54	2	1	1	0.54	NA	0.47	NA	2	NA	1	2	0	1	2785	268.5	2.3925	2.321	34.122	1.9505	606	29.91	3	2	3	2	3	3	2.505	2.446	39.709	2.223	638.5	12.195
37478	74	58	1	66	2	5	2	11	11	5	50237.58664	49637.31532	1	51	2	3	3	0.42	NA	0.47	NA	1	3	2	2	0	1	2782.5	66	3.166	3.748	44.362	4.455	804	18.81	3	3	3	3	3	3	2.505	3.47	39.709	3.301	638.5	12.195
37485	470	208	1	49	3	5	2	11	11	5	99218.01162	102931.2552	1	50	2	1	1	0.29	NA	0.29	NA	1	3	2	2	0	1	3143.5	339	3.7175	4.404	48.325	3.868	934	10.33	3	3	3	3	3	3	2.505	3.47	39.709	3.301	638.5	12.195
37488	11	12	1	48	3	2	1	2	2	0.92	43197.66275	43091.54342	2	48	1	1	1	0.38	NA	0.36	NA	1	3	2	2	0	2	1628.5	11.5	3.9085	3.902	49.12	4.731	883.5	17.81	3	3	3	3	3	3	2.505	3.47	39.709	3.301	638.5	12.195
37492	101	1	1	75	4	1	1	4	4	1.48	11383.04056	11177.01127	1	55	1	2	2	0.53	0.7	0.64	0.7	2	NA	1	1	1	1	978.5	51	0.5145	0.7895	12.971	0.914	142	3.1	0	0	0	0	0	1	0.922	1.18	13.864	1.054	210.188	3.88
37494	0	0	1	62	3	3	2	9	9	3.73	51549.56345	50933.61578	1	44	1	1	1	NA	NA	NA	NA	1	1	3	2	0	1	1074	0	1.056	1.082	17.388	1.203	164.5	2.705	0	0	0	0	0	0	0.922	1.18	13.864	1.054	210.188	2.029
37503	458	258	1	47	3	3	1	3	3	0.81	35546.33441	36876.65937	1	47	2	1	1	0.15	NA	0.26	NA	1	3	2	2	0	1	2110.5	358	1.971	2.616	27.771	2.649	594.5	10.555	2	2	2	2	3	3	1.821	2.446	28.205	2.223	638.5	12.195
37510	189	378	1	73	3	5	2	8	8	5	32961.50992	35315.5389	2	52	2	4	4	0.41	NA	0.38	NA	2	NA	1	2	1	1	1913	283.5	2.028	3.8065	27.8775	2.7145	434.5	12.765	2	3	2	3	2	3	1.821	3.47	28.205	3.301	436.5	12.195
37520	127	95	1	66	3	5	2	11	11	5	51549.56345	50933.61578	1	44	2	1	1	0.59	NA	0.39	NA	1	3	2	2	0	1	1885	111	1.705	2.2165	25.832	2.2175	587	13.945	2	2	2	2	3	3	1.821	2.446	28.205	2.223	638.5	12.195
37521	29	88	1	52	4	3	2	11	11	5	25524.81409	25584.42697	2	50	2	1	1	0.34	NA	0.45	NA	1	3	2	2	0	1	2015	58.5	1.081	1.611	27.1655	1.6215	239	2.89	0	1	2	1	0	0	0.922	1.834	28.205	1.628	210.188	2.029
37523	165	41	1	61	4	3	1	3	3	0.72	8756.927856	9407.180544	2	51	2	1	2	0.36	NA	0.45	NA	1	3	2	2	1	1	3203	103	3.113	2.9855	38.4375	2.8705	401.5	12.115	3	3	3	3	2	3	2.505	3.47	39.709	3.301	436.5	12.195
37524	138	138	1	84	3	1	1	4	4	1.17	13034.49008	13276.83273	1	49	1	4	4	0.24	NA	0.22	NA	1	3	2	1	0	2	2036	138	1.507	2.004	21.897	2.303	366	6.61	1	1	1	2	1	2	1.391	1.834	20.925	2.223	323.063	6.354
37526	156	167	1	48	3	5	2	11	11	3.88	85752.4089	88961.70099	1	55	2	1	1	0.33	NA	0.47	NA	1	3	2	2	0	1	2893.5	161.5	2.117	2.27	30.815	2.432	532.5	5.94	3	2	2	2	3	2	2.505	2.446	28.205	2.223	638.5	6.354
37527	364	267	1	85	3	4	1	12	12	NA	28295.53027	31087.04912	2	55	2	1	1	0.43	NA	0.52	NA	2	NA	1	2	0	1	2270.5	315.5	1.498	3.1425	16.606	1.439	483	6.305	1	3	0	1	2	2	1.391	3.47	13.864	1.628	436.5	6.354
37531	332	962	1	41	3	4	1	6	2	0.3	95268.17767	97483.13435	2	46	2	1	1	0.45	NA	0.37	NA	1	3	2	2	0	1	2177	647	1.0445	2.367	29.76	2.099	451	7.815	0	2	2	2	2	2	0.922	2.446	28.205	2.223	436.5	6.354
37533	882	936	1	42	3	2	1	6	3	1.46	35546.33441	37426.64456	1	47	2	1	1	0.21	NA	0.41	NA	1	1	3	2	0	1	3196	909	0.6815	2.4805	25.892	1.901	318	1.255	0	2	2	1	1	0	0.922	2.446	28.205	1.628	323.063	2.029
37541	444	379	1	44	3	4	1	13	13	NA	33122.52883	34273.4039	2	44	2	1	1	0.63	0.5	0.55	0.6	1	1	3	2	0	1	2164	411.5	2.307	2.4395	23.745	2.224	340	6.25	3	2	1	2	1	2	2.505	2.446	20.925	2.223	323.063	6.354
37544	56	50	1	56	2	2	1	6	6	1.29	31742.33045	32614.93283	1	47	2	1	1	0.39	NA	0.47	NA	1	3	2	2	0	2	3201.5	53	2.2565	2.95	25.749	2.1485	574.5	4.535	3	3	2	2	3	1	2.505	3.47	28.205	2.223	638.5	3.88
37545	414	414	1	45	1	5	2	11	11	4.27	24368.21112	25140.00201	2	55	2	1	1	0.45	NA	0.47	NA	2	NA	1	2	0	1	1403	414	5.121	5.505	32.838	3.785	462	8.21	3	3	3	3	2	2	2.505	3.47	39.709	3.301	436.5	6.354
37551	9	105	1	83	3	5	2	11	11	5	24881.33997	25813.07672	1	46	2	1	1	0.45	NA	0.37	NA	2	NA	1	2	0	1	2999	57	2.5735	2.379	24.2505	2.115	503.5	1.885	3	2	1	2	2	0	2.505	2.446	20.925	2.223	436.5	2.029
37556	175	178	1	58	4	4	1	4	4	1.48	32380.32423	32455.94806	1	49	2	1	2	0.33	NA	0.24	NA	1	3	2	2	0	2	2271	176.5	1.4835	4.6545	30.899	2.1345	571.5	76.88	1	3	2	2	3	3	1.391	3.47	28.205	2.223	638.5	12.195
37558	0	2	1	62	3	5	2	11	11	5	63955.30721	68158.07718	2	48	1	2	2	NA	NA	NA	NA	1	3	2	2	0	1	2101	1	2.2775	2.836	22.155	2.8625	579	7.065	3	3	1	3	3	2	2.505	3.47	20.925	3.301	638.5	6.354
37560	128	96	1	61	3	3	2	8	8	3.51	79633.26888	78681.75885	1	52	2	1	1	0.35	NA	0.3	NA	1	3	2	2	0	1	2246	112	1.852	1.503	15.1725	0.646	330	1.62	2	0	0	0	1	0	1.821	1.18	13.864	1.054	323.063	2.029
37562	144	47	1	84	2	1	1	4	4	1.14	21788.84761	22193.9549	2	49	1	1	4	0.29	NA	0.31	NA	1	3	2	1	0	2	1771	95.5	1.723	1.5985	15.4995	1.6975	408.5	2.5	2	1	0	1	2	0	1.821	1.834	13.864	1.628	436.5	2.029
37565	0	0	1	45	4	3	2	8	8	3.11	30028.71778	30999.93978	1	56	2	1	1	0.28	NA	0.22	NA	2	NA	1	2	0	1	1884.5	0	1.299	1.284	16.3175	1.432	148.5	3.285	1	0	0	1	0	1	1.391	1.18	13.864	1.628	210.188	3.88
37569	100	2	1	47	2	5	2	11	11	4.91	115169.4604	119479.6885	1	57	1	1	1	0.53	NA	0.49	NA	2	NA	1	2	0	1	2196.5	51	1.222	1.75	34.2965	2	266.5	36.64	1	1	3	2	0	3	1.391	1.834	39.709	2.223	210.188	12.195
37570	0	0	1	53	4	3	1	5	5	2.09	26303.63633	27328.51988	1	47	2	1	1	0.5	0.4	0.54	0.5	1	2	3	2	0	1	2769	0	1.455	1.4755	24.809	1.548	263	2.35	1	0	2	1	0	0	1.391	1.18	28.205	1.628	210.188	2.029
37588	1103	918	1	59	3	3	2	10	10	4.92	98473.73276	100919.4984	2	47	1	1	1	0.54	0.4	0.59	0.6	2	NA	1	2	0	1	1532.5	1010.5	1.5395	3.8545	38.7505	3.011	424.5	9.59	1	3	3	3	2	3	1.391	3.47	39.709	3.301	436.5	12.195
37593	2	3	1	73	4	3	1	5	5	1.74	11928.20968	11712.31301	2	49	2	1	1	0.63	0.6	0.59	0.6	1	3	2	2	0	1	1135.5	2.5	1.5825	1.4215	15.7075	1.6125	416.5	4.745	1	0	0	1	2	1	1.391	1.18	13.864	1.628	436.5	3.88
37600	92	0	1	47	4	5	2	11	11	5	19403.95583	20031.54004	2	56	2	1	1	0.49	NA	0.42	NA	2	NA	1	2	0	1	3631.5	46	1.941	2.269	43.977	2.8705	525	17.36	2	2	3	3	3	3	1.821	2.446	39.709	3.301	638.5	12.195
37601	237	244	1	48	1	5	2	11	11	3.98	24368.21112	25140.00201	1	57	2	1	1	0.59	0.6	0.65	0.6	2	NA	1	2	0	1	1912	240.5	1.4035	1.485	14.9315	1.18	240.5	1.585	1	0	0	0	0	0	1.391	1.18	13.864	1.054	210.188	2.029
37606	8	2	1	53	3	4	2	11	11	5	89650.90557	91877.54102	2	46	2	1	1	0.32	0.2	0.26	0.2	1	2	3	2	0	1	3796	5	2.1065	2.437	35.3525	3.0025	644	5.06	3	2	3	3	3	2	2.505	2.446	39.709	3.301	638.5	6.354
37615	2	2	1	83	3	5	1	12	12	NA	21053.79286	21946.3231	1	45	2	1	1	0.39	NA	0.32	NA	2	NA	1	2	0	2	1865.5	2	2.0045	2.159	25.8175	2.7205	645.5	10.91	2	2	2	3	3	3	1.821	2.446	28.205	3.301	638.5	12.195
37616	196	29	1	52	3	2	2	8	8	3.9	86017.06196	89699.827	1	47	2	1	1	0.43	NA	0.48	NA	1	1	3	2	0	1	1990.5	112.5	1.0685	1.046	28.612	1.8065	205	2.21	0	0	2	1	0	0	0.922	1.18	28.205	1.628	210.188	2.029
37628	207	189	1	53	3	3	1	6	6	1.99	80696.21253	82914.56594	1	55	2	1	4	0.22	NA	0.19	NA	1	1	3	2	0	1	2545	198	1.948	2.802	30.296	2.3585	694	4.385	2	2	2	2	3	1	1.821	2.446	28.205	2.223	638.5	3.88
37629	145	386	1	80	3	1	1	5	5	1.7	11035.67039	12121.30403	2	46	2	1	1	0.33	NA	0.29	NA	1	3	2	2	0	1	2721.5	265.5	2.3055	3.2395	34.2115	2.497	389.5	5.425	3	3	3	2	2	2	2.505	3.47	39.709	2.223	436.5	6.354
37640	202	379	1	45	3	3	2	8	8	2.63	72840.61966	75566.6868	1	44	2	0	0	NA	NA	NA	NA	1	1	3	2	0	3	1764.5	290.5	1.4845	2.05	17.187	0.9265	268	2.83	1	1	0	0	0	0	1.391	1.834	13.864	1.054	210.188	2.029
37646	0	0	1	66	4	3	1	6	6	1.81	10349.66996	10601.99987	2	58	2	1	1	NA	NA	0.58	NA	2	NA	1	2	0	2	2137	0	1.791	1.6735	27.497	2.9635	524	4.905	2	1	2	3	3	1	1.821	1.834	28.205	3.301	638.5	3.88
37648	695	504	1	64	3	3	1	2	2	0.92	30691.37731	30885.98552	2	44	2	1	1	0.48	NA	0.43	NA	1	1	3	2	0	1	3604	599.5	2.1115	3.8405	41.535	3.307	489	13.195	3	3	3	3	2	3	2.505	3.47	39.709	3.301	436.5	12.195
37649	87	0	1	71	4	3	2	7	7	3.33	12646.1932	12417.30127	2	46	2	2	4	0.69	0.7	0.6	0.7	1	3	2	2	1	1	2466	43.5	1.841	2.044	34.377	2.8675	419.5	7.825	2	1	3	3	2	2	1.821	1.834	39.709	3.301	436.5	6.354
37652	61	2	1	68	4	3	2	11	11	5	12164.19791	12460.76689	1	52	2	1	1	0.45	NA	0.48	NA	1	1	3	2	0	2	1663.5	31.5	1.675	2.7035	29.6595	3.0135	700.5	7.46	2	2	2	3	3	2	1.821	2.446	28.205	3.301	638.5	6.354
37657	143	95	1	75	3	5	2	11	11	5	32961.50992	35315.5389	2	52	2	1	1	0.34	NA	0.35	NA	2	NA	1	2	0	1	1743	119	1.7055	2.1095	20.8165	1.625	289.5	3.205	2	1	1	1	1	1	1.821	1.834	20.925	1.628	323.063	3.88
37667	83	39	1	65	4	5	2	11	11	4.13	7775.480849	8491.163498	1	51	1	1	2	0.54	NA	0.38	NA	1	3	2	2	0	1	3498	61	2.3025	3.8315	36.7955	2.8905	466	20.285	3	3	3	3	2	3	2.505	3.47	39.709	3.301	436.5	12.195
37670	150	43	1	78	3	2	1	4	4	1.83	39086.24089	41866.97719	2	44	2	1	1	0.67	0.8	NA	2	1	3	2	1	0	1	2084	96.5	1.9395	2.7705	23.148	1.258	486	6.075	2	2	1	0	2	2	1.821	2.446	20.925	1.054	436.5	6.354
37682	208	158	1	74	3	5	1	5	5	2.24	40704.4636	40938.88666	2	50	2	1	1	0.31	NA	0.25	NA	1	3	2	2	0	1	1874	183	1.0075	1.6005	16.1795	1.01	374.5	2.69	0	1	0	0	1	0	0.922	1.834	13.864	1.054	323.063	2.029
37685	0	86	1	54	3	5	2	11	11	5	76228.66262	78585.83284	2	51	2	1	1	0.36	NA	0.41	NA	1	3	2	2	0	1	2378.5	43	1.518	2.5695	25.1425	2.249	433	4.755	1	2	2	2	2	1	1.391	2.446	28.205	2.223	436.5	3.88
37687	302	203	1	44	3	5	2	11	11	5	85693.88666	89197.94932	1	45	2	1	1	0.47	NA	0.41	NA	1	3	2	2	0	1	1988	252.5	1.705	2.4	36.2445	3.3695	443	6.215	2	2	3	3	2	2	1.821	2.446	39.709	3.301	436.5	6.354
37700	129	156	1	72	3	3	2	11	11	5	48020.98189	48584.09534	2	47	2	1	1	0.36	NA	0.39	NA	2	NA	1	2	0	2	2433.5	142.5	2.027	2.157	26.991	1.9215	420.5	6.235	2	2	2	2	2	2	1.821	2.446	28.205	2.223	436.5	6.354
37702	30	20	1	71	3	3	1	6	6	2.03	41946.45272	44942.16395	1	47	2	1	1	0.42	NA	0.46	NA	2	NA	1	2	0	1	1360	25	0.6055	0.5995	11.413	1.101	157	2.165	0	0	0	0	0	0	0.922	1.18	13.864	1.054	210.188	2.029
37708	710	127	1	54	3	3	1	1	1	0	29577.90931	30312.5279	2	44	2	3	3	0.46	NA	0.46	NA	1	1	3	2	0	1	1302	418.5	1.24	1.913	12.704	1.418	150.5	3.895	1	1	0	1	0	1	1.391	1.834	13.864	1.628	210.188	3.88
37712	2	37	1	70	2	1	1	4	4	0.75	10372.90753	10303.81427	2	45	2	1	1	0.42	NA	0.28	NA	2	NA	1	2	0	1	1118	19.5	0.8455	1.4175	20.2695	1.3875	148	4.31	0	0	1	1	0	1	0.922	1.18	20.925	1.628	210.188	3.88
37715	330	201	1	45	3	2	2	11	11	5	91507.37129	94932.0434	2	57	2	1	1	0.47	NA	0.48	NA	2	NA	1	2	0	1	3554.5	265.5	2.1535	3.658	44.937	3.473	759.5	11.35	3	3	3	3	3	3	2.505	3.47	39.709	3.301	638.5	12.195
37717	327	129	1	61	1	3	1	6	6	1.17	5287.566857	4977.053876	1	55	1	1	1	0.47	NA	0.45	NA	1	3	2	2	0	2	1368	228	2.3925	1.565	18.222	2.041	213.5	1.59	3	1	1	2	0	0	2.505	1.834	20.925	2.223	210.188	2.029
37718	0	0	1	48	3	5	2	11	11	5	104643.8183	108279.7714	2	47	2	1	4	0.3	NA	0.23	NA	1	1	3	2	0	1	1980	0	0.818	1.489	21.735	1.443	272	4.02	0	0	1	1	1	1	0.922	1.18	20.925	1.628	323.063	3.88
37727	112	207	1	65	3	5	2	11	11	5	51549.56345	54937.10026	1	44	2	1	1	0.23	NA	0.28	NA	2	NA	1	2	0	1	3289.5	159.5	2.3465	2.348	26.907	2.515	711	3.185	3	2	2	2	3	1	2.505	2.446	28.205	2.223	638.5	3.88
37743	280	2	1	63	4	3	2	11	11	5	6287.29208	6865.996591	2	45	2	1	1	0.26	NA	0.33	NA	1	3	2	2	0	2	2262.5	141	2.0205	2.215	21.1035	1.5345	429.5	4.63	2	2	1	1	2	1	1.821	2.446	20.925	1.628	436.5	3.88
37751	213	213	1	55	3	4	2	8	8	5	135473.4429	139662.6016	1	50	2	1	1	0.35	NA	0.38	NA	2	NA	1	2	0	1	1975	213	1.74	1.767	20.256	1.964	488	1.44	2	1	1	2	2	0	1.821	1.834	20.925	2.223	436.5	2.029
37754	8	6	1	82	3	3	1	3	3	1.25	9926.604143	10905.92145	1	45	2	1	1	0.56	NA	0.47	NA	1	3	2	1	0	1	1195.5	7	1.082	0.9485	13.3895	0.493	273.5	0.655	0	0	0	0	1	0	0.922	1.18	13.864	1.054	323.063	2.029
37762	159	129	1	84	3	1	1	4	4	1.84	19901.78282	20834.43858	2	51	2	3	3	NA	NA	NA	NA	1	3	2	2	0	1	1834	144	1.727	1.5535	17.8495	2.231	348	5.21	2	1	1	2	1	2	1.821	1.834	20.925	2.223	323.063	6.354
37765	53	6	1	73	4	4	2	10	10	5	9547.703341	9994.129567	1	51	1	1	1	0.6	0.8	0.53	0.7	2	NA	1	2	0	2	1096.5	29.5	0.574	1.122	9.137	1.022	234	2.865	0	0	0	0	0	0	0.922	1.18	13.864	1.054	210.188	2.029
37766	10	13	1	46	3	3	2	11	11	5	115169.4604	119479.6885	2	55	2	1	1	0.56	NA	0.49	NA	2	NA	1	2	0	2	2751	11.5	3.587	5.499	60.902	5.1925	875	14.54	3	3	3	3	3	3	2.505	3.47	39.709	3.301	638.5	12.195
37775	5	0	1	71	3	5	2	11	11	5	39086.24089	39544.58195	2	44	2	1	1	0.4	NA	0.36	NA	1	3	2	2	0	1	2461.5	2.5	2.21	2.35	24.92	2.6985	432.5	7.63	3	2	2	3	2	2	2.505	2.446	28.205	3.301	436.5	6.354
37792	146	718	1	50	1	5	2	11	11	5	24368.21112	25338.33088	1	57	1	1	1	0.49	NA	0.43	NA	1	1	3	2	0	1	3214.5	432	2.7015	4.375	50.3605	4.389	676.5	12.28	3	3	3	3	3	3	2.505	3.47	39.709	3.301	638.5	12.195
37793	79	86	1	61	1	4	1	3	3	1.06	3049.040807	2756.429032	2	56	2	1	1	0.3	NA	0.3	NA	2	NA	1	2	0	1	2078.5	82.5	0.975	1.6345	24.4885	1.7165	222	2.28	0	1	2	1	0	0	0.922	1.834	28.205	1.628	210.188	2.029
37801	354	22	1	59	3	3	1	77	77	NA	80641.14092	83134.75538	1	45	2	1	1	0.39	NA	0.44	NA	2	NA	1	2	0	2	3529	188	3.1255	4.098	48.7365	5.0365	1081.5	17.055	3	3	3	3	3	3	2.505	3.47	39.709	3.301	638.5	12.195
37806	168	96	1	62	3	5	2	9	9	4.55	63593.78445	63997.02058	2	49	2	1	4	0.25	NA	0.25	NA	2	NA	1	2	0	2	2411	132	1.476	1.5965	32.995	2.284	344	1.95	1	1	3	2	1	0	1.391	1.834	39.709	2.223	323.063	2.029
37815	0	0	1	63	5	3	1	4	4	1.21	34047.60632	39510.77487	2	58	2	0	0	NA	NA	NA	NA	2	NA	1	2	0	3	2301	0	2.243	1.747	28.029	2.317	756	1.94	3	1	2	2	3	0	2.505	1.834	28.205	2.223	638.5	2.029
37819	329	295	1	51	3	3	2	11	11	5	108378.7543	111358.1058	2	55	2	1	1	0.48	NA	0.41	NA	1	3	2	2	0	1	2940	312	1.659	2.956	26.7375	2.5275	378	10.155	2	3	2	2	2	3	1.821	3.47	28.205	2.223	436.5	12.195
37823	34	78	1	44	1	1	1	5	5	0.77	15213.9009	16468.05825	2	58	2	4	4	0.39	NA	0.41	NA	1	1	3	2	0	1	2776	56	2.4635	2.304	26.509	1.54	444.5	2.475	3	2	2	1	2	0	2.505	2.446	28.205	1.628	436.5	2.029
37825	1030	378	1	74	3	4	2	10	10	5	48020.98189	48297.54187	2	47	2	1	1	0.33	NA	0.33	NA	1	3	2	2	0	1	2291.5	704	1.8895	4.078	24.6235	2.625	448.5	6.37	2	3	2	2	2	2	1.821	3.47	28.205	2.223	436.5	6.354
37836	242	66	1	51	3	5	2	11	11	5	68545.73766	70430.07233	1	44	2	1	1	0.28	NA	0.26	NA	1	3	2	2	0	1	2835.5	154	2.4085	3.582	32.3165	3.1765	560	11.915	3	3	2	3	3	3	2.505	3.47	28.205	3.301	638.5	12.195
37841	0	0	1	75	4	4	2	9	9	4.55	10752.84615	11255.62178	2	51	2	1	1	0.34	NA	0.33	NA	1	3	2	2	0	2	1927.5	0	1.61	2.0515	25.543	2.2335	488.5	6.87	2	1	2	2	2	2	1.821	1.834	28.205	2.223	436.5	6.354
37857	468	500	1	59	3	5	2	11	11	5	80151.79799	82142.50666	2	44	1	1	1	0.52	NA	0.49	NA	2	NA	1	2	1	1	1805	484	1.2585	2.134	21.435	1.7555	373	4.735	1	2	1	1	1	1	1.391	2.446	20.925	1.628	323.063	3.88
37860	1	3	1	65	4	5	2	11	11	5	9207.606278	9432.09213	2	44	2	4	4	0.48	NA	0.49	NA	1	3	2	2	0	1	1599	2	1.159	1.2865	23.2045	2.6035	540.5	9.83	0	0	1	2	3	3	0.922	1.18	20.925	2.223	638.5	12.195
37867	201	189	1	46	3	5	2	11	11	5	101272.9033	103627.468	1	46	2	1	1	0.65	0.8	0.6	0.6	2	NA	1	2	0	1	2244.5	195	1.321	2.169	33.073	1.886	410	5.185	1	2	3	1	2	2	1.391	2.446	39.709	1.628	436.5	6.354
37870	252	178	1	70	3	2	1	6	6	2.27	39086.24089	39311.34437	2	44	2	1	1	0.32	NA	0.19	NA	1	3	2	2	0	1	1883.5	215	1.3085	3.414	19.7955	1.6455	360	6.2	1	3	1	1	1	2	1.391	3.47	20.925	1.628	323.063	6.354
37871	105	32	1	65	3	5	2	7	7	3.92	81505.83338	86861.92162	1	57	1	4	1	0.72	0.9	0.6	0.8	2	NA	1	2	0	2	1961	68.5	0.936	1.9845	19.7135	1.188	207	5.18	0	1	1	0	0	2	0.922	1.834	20.925	1.054	210.188	6.354
37879	98	0	1	41	3	2	2	7	5	1.52	33122.52883	33892.61773	2	44	2	1	1	0.34	NA	0.35	NA	1	1	3	2	0	1	2263	49	1.52	1.2045	45.8815	3.6075	230	48.2	1	0	3	3	0	3	1.391	1.18	39.709	3.301	210.188	12.195
37881	296	296	1	40	3	2	2	9	9	3.1	101272.9033	101024.1164	1	46	2	1	1	0.49	NA	0.41	NA	1	1	3	2	0	1	2690	296	1.816	3.058	19.772	1.171	413	3.65	2	3	1	0	2	1	1.821	3.47	20.925	1.054	436.5	3.88
37886	431	273	1	50	3	3	2	11	11	4.97	93367.84651	95934.54542	1	50	2	1	1	0.4	NA	0.21	NA	2	NA	1	2	0	1	2427	352	1.4365	1.3985	17.721	1.7675	448	2.76	1	0	1	1	2	0	1.391	1.18	20.925	1.628	436.5	2.029
37892	603	129	1	55	1	4	1	99	99	NA	22079.28956	22289.61468	1	56	1	1	1	0.3	NA	0.46	NA	1	3	2	2	0	1	3987	366	2.818	3.3255	52.0055	4.064	766	8.115	3	3	3	3	3	2	2.505	3.47	39.709	3.301	638.5	6.354
37897	71	47	1	74	1	2	1	6	6	2.2	12987.28677	17908.02958	2	58	2	1	1	0.49	NA	0.44	NA	2	NA	1	2	0	2	1476	59	1.161	2.6055	10.875	1.1805	201	6.8	1	2	0	0	0	2	1.391	2.446	13.864	1.054	210.188	6.354
37901	172	178	1	77	3	2	1	5	5	1.71	33426.51421	34125.41856	1	44	1	1	1	0.64	0.6	0.44	0.4	1	3	2	1	0	1	1355	175	2.0925	2.47	23.077	1.7885	650.5	9.21	2	2	1	1	3	3	1.821	2.446	20.925	1.628	638.5	12.195
37905	270	171	1	58	3	5	1	2	2	0.63	29778.81115	30699.6423	1	55	2	1	1	0.3	NA	0.57	NA	1	3	2	2	0	1	1887.5	220.5	1.414	2.423	18.1695	1.694	476	8.275	1	2	1	1	2	2	1.391	2.446	20.925	1.628	436.5	6.354
37915	8	0	1	47	4	4	2	7	7	1.62	16736.37321	17277.67951	2	45	2	1	1	0.36	NA	0.41	NA	2	NA	1	2	0	1	1104.5	4	1.576	1.632	18.112	1.3735	270.5	2.27	1	1	1	1	1	0	1.391	1.834	20.925	1.628	323.063	2.029
37916	418	102	1	51	3	3	2	8	8	2.58	67664.5331	69524.6433	2	58	2	4	1	0.38	NA	0.34	NA	1	1	3	2	0	1	2246	260	1.6075	2.881	27.979	2.2	501.5	8.825	2	3	2	2	2	3	1.821	3.47	28.205	2.223	436.5	12.195
37929	28	76	1	78	4	4	1	6	6	2.34	9547.703341	9831.34045	1	51	2	1	1	0.49	0.6	0.6	0.6	2	NA	1	2	0	2	1976	52	2.3965	3.5395	38.769	3.6715	683.5	16.455	3	3	3	3	3	3	2.505	3.47	39.709	3.301	638.5	12.195
37930	81	0	1	48	4	2	1	6	6	2.42	25858.3804	25918.77232	2	49	2	1	1	0.46	NA	0.44	NA	1	1	3	2	0	1	3731	40.5	2.061	2.0115	41.0315	2.8555	500.5	6.475	2	1	3	3	2	2	1.821	1.834	39.709	3.301	436.5	6.354
37936	537	359	1	44	3	3	2	9	9	3.26	112523.4873	112247.0623	1	49	2	1	1	0.55	NA	0.46	NA	1	1	3	2	0	2	1195.5	448	0.916	1.3435	11	0.703	289.5	1.07	0	0	0	0	1	0	0.922	1.18	13.864	1.054	323.063	2.029
37944	7	12	1	73	3	5	2	11	11	5	39086.24089	39544.58195	2	50	2	4	1	0.31	NA	0.38	NA	1	3	2	2	0	1	2391.5	9.5	2.6355	2.9725	37.7965	2.7765	700	16.995	3	3	3	3	3	3	2.505	3.47	39.709	3.301	638.5	12.195
37947	613	111	1	44	3	4	1	3	3	0.52	115169.4604	119479.6885	1	57	1	0	0	NA	NA	NA	NA	2	NA	1	2	0	1	3271.5	362	1.754	2.3275	20.5455	1.1605	437.5	5.805	2	2	1	0	2	2	1.821	2.446	20.925	1.054	436.5	6.354
37953	296	145	1	48	3	3	2	10	10	4.22	95268.17767	97483.13435	2	46	2	4	1	0.34	NA	0.34	NA	1	2	3	2	0	1	3472	220.5	2.374	2.7405	36.055	2.8965	530.5	5.035	3	2	3	3	3	2	2.505	2.446	39.709	3.301	638.5	6.354
37961	38	0	1	45	1	1	1	5	5	0.77	22079.28956	23899.39496	1	56	2	1	4	0.46	NA	0.49	NA	1	2	3	2	0	2	2082	19	1.3395	1.1885	17.0955	1.0395	432.5	1.075	1	0	0	0	2	0	1.391	1.18	13.864	1.054	436.5	2.029
37968	7	9	1	56	5	5	2	9	9	2.56	63454.0126	65198.37484	2	46	1	3	2	NA	NA	NA	NA	1	3	2	1	1	2	1912	8	1.359	1.6725	19.8895	1.6115	543.5	2.5	1	1	1	1	3	0	1.391	1.834	20.925	1.628	638.5	2.029
37977	6	6	1	73	2	1	2	7	7	3.68	9372.950762	9203.303437	2	56	2	4	4	0.6	0.6	0.56	0.5	2	NA	1	2	0	3	717	6	0.378	0.859	14.764	0.816	85	1.63	0	0	0	0	0	0	0.922	1.18	13.864	1.054	210.188	2.029
37978	348	125	1	54	3	5	2	7	7	3.12	105888.795	104617.1144	1	49	2	1	1	0.56	NA	0.53	NA	1	3	2	2	0	1	3213	236.5	2.9175	1.762	35.427	2.1025	638.5	5.01	3	1	3	2	3	2	2.505	1.834	39.709	2.223	638.5	6.354
38000	202	47	1	85	4	1	1	4	4	0.82	12547.86319	12320.75099	1	53	2	2	2	0.79	0.9	NA	2	1	3	2	1	0	2	1878.5	124.5	1.024	0.9695	18.031	1.2055	175	1.235	0	0	1	0	0	0	0.922	1.18	20.925	1.054	210.188	2.029
38015	142	95	1	77	3	4	2	9	9	4.17	41236.40235	40961.72936	2	49	2	0	0	NA	NA	NA	NA	1	3	2	2	0	3	1194.5	118.5	2.265	2.833	25.3345	2.4775	706	15.28	3	2	2	2	3	3	2.505	2.446	28.205	2.223	638.5	12.195
38017	145	102	1	48	3	5	2	11	11	5	95738.40911	99321.42821	1	58	2	1	4	0.52	NA	0.47	NA	2	NA	1	2	0	2	2410.5	123.5	3.154	3.714	31.352	5.268	825	17.73	3	3	2	3	3	3	2.505	3.47	28.205	3.301	638.5	12.195
38027	136	93	1	67	4	3	1	5	5	1.67	9588.813507	9822.593374	2	50	1	2	2	NA	NA	0.61	0.7	2	NA	1	1	0	1	2024.5	114.5	1.2645	1.3105	24.4815	1.849	469.5	6.28	1	0	2	1	2	2	1.391	1.18	28.205	1.628	436.5	6.354
38028	852	850	1	64	3	3	1	99	99	NA	33324.93612	32926.74814	1	54	2	1	1	0.4	NA	0.48	NA	1	1	3	2	0	1	2334.5	851	1.879	3.588	29.99	1.546	387	6.095	2	3	2	1	2	2	1.821	3.47	28.205	1.628	436.5	6.354
38032	6	3	1	64	4	2	2	7	7	2.73	10725.82763	10987.32845	1	50	2	1	1	0.23	0.2	0.28	0.2	1	1	3	2	0	1	1245.5	4.5	1.4995	2.29	14.9535	1.905	465.5	8.105	1	2	0	1	2	2	1.391	2.446	13.864	1.628	436.5	6.354
38045	363	263	1	40	3	4	2	10	10	4.35	112523.4873	112247.0623	1	49	2	1	4	0.37	NA	0.38	NA	1	1	3	2	0	2	2911	313	2.2585	2.62	26.154	1.7515	539.5	4.08	3	2	2	1	3	1	2.505	2.446	28.205	1.628	638.5	3.88
38055	408	408	1	55	3	2	2	9	9	4.24	89650.90557	91877.54102	2	46	2	1	1	0.41	NA	0.42	NA	1	1	3	2	0	1	2076	408	2.226	2.739	32.405	1.916	516	3.98	3	2	2	2	3	1	2.505	2.446	28.205	2.223	638.5	3.88
38063	200	217	1	71	3	3	2	8	8	3.79	48020.98189	48584.09534	2	47	2	0	3	NA	NA	0.56	NA	1	3	2	2	1	1	2513.5	208.5	1.98	2.3195	30.9335	2.9675	590	11.49	2	2	2	3	3	3	1.821	2.446	28.205	3.301	638.5	12.195
38065	0	0	1	66	4	2	1	5	5	1.2	9714.123141	9950.958117	2	49	2	1	1	0.55	0.7	0.6	0.7	2	NA	1	2	0	1	945.5	0	1.6095	1.5205	15.949	1.695	292	7.09	2	1	0	1	1	2	1.821	1.834	13.864	1.628	323.063	6.354
38069	8	8	1	70	3	1	1	77	77	NA	17216.09205	19115.92099	2	46	2	1	4	0.37	NA	0.39	NA	1	3	2	2	0	1	2407	8	2.207	2.302	38.436	3.012	711	12.94	3	2	3	3	3	3	2.505	2.446	39.709	3.301	638.5	12.195
38106	4	3	1	73	1	2	1	4	4	0.82	4433.674536	6124.04421	1	58	2	1	1	0.31	NA	0.33	NA	1	3	2	2	0	1	2454	3.5	1.847	3.0655	44.5055	3.1775	371.5	6.49	2	3	3	3	1	2	1.821	3.47	39.709	3.301	323.063	6.354
38116	411	406	1	53	3	5	2	11	11	5	80151.79799	82142.50666	2	44	2	1	1	0.47	0.7	0.6	0.6	1	3	2	2	0	1	3259	408.5	1.701	3.0365	29.82	2.2175	385	34.24	2	3	2	2	2	3	1.821	3.47	28.205	2.223	436.5	12.195
38125	246	123	1	66	3	5	2	11	11	5	60687.28225	61363.22698	1	55	2	0	0	NA	NA	NA	NA	2	NA	1	2	0	3	2579.5	184.5	1.4745	1.8215	20.486	1.337	349.5	2.4	1	1	1	0	1	0	1.391	1.834	20.925	1.054	323.063	2.029
38138	101	101	1	65	1	5	2	7	7	2.41	10415.4562	9787.000989	2	55	1	4	4	0.68	0.8	0.59	0.5	2	NA	1	2	0	2	681	101	0.458	1.18	14.278	1.08	150	3.38	0	0	0	0	0	1	0.922	1.18	13.864	1.054	210.188	3.88
38140	419	327	1	44	2	4	2	11	11	5	26416.89085	27271.29516	2	54	2	1	1	0.34	NA	0.5	NA	2	NA	1	2	0	2	2821	373	1.4115	2.6255	26.623	1.561	356	2.37	1	2	2	1	1	0	1.391	2.446	28.205	1.628	323.063	2.029
38146	58	0	1	78	4	2	2	7	7	3.03	11774.33892	11561.22726	2	50	2	1	1	0.48	NA	0.53	NA	1	3	2	2	0	1	1995	29	1.325	1.248	18.6575	1.49	329.5	9.365	1	0	1	1	1	3	1.391	1.18	20.925	1.628	323.063	12.195
38147	217	171	1	77	3	5	2	11	11	5	32961.50992	32741.95545	2	52	2	1	1	0.3	NA	0.22	NA	2	NA	1	2	0	1	2141.5	194	1.9545	2.6795	32.389	2.2075	546.5	8.69	2	2	2	2	3	3	1.821	2.446	28.205	2.223	638.5	12.195
38152	178	172	1	85	1	3	2	8	8	3.11	3251.361327	4313.272057	1	58	2	0	0	NA	NA	NA	NA	2	NA	1	1	1	3	1483	175	1.097	1.844	19.245	1.211	266.5	1.695	0	1	1	0	0	0	0.922	1.834	20.925	1.054	210.188	2.029
38154	0	10	1	66	3	3	2	11	11	5	60277.85735	59557.61835	2	44	2	1	1	0.52	NA	0.53	NA	1	3	2	2	0	1	3214	5	3.8755	6.5415	37.333	3.886	669	24.145	3	3	3	3	3	3	2.505	3.47	39.709	3.301	638.5	12.195
38163	55	3	1	64	1	2	1	5	5	0.94	4329.095591	4283.025702	2	58	1	1	2	0.48	NA	0.39	NA	1	3	2	2	0	1	1157.5	29	1.1835	1.3895	14.9165	1.651	538.5	2.055	1	0	0	1	3	0	1.391	1.18	13.864	1.628	638.5	2.029
38182	238	238	1	56	4	2	1	5	5	2.24	25858.3804	25918.77232	2	49	2	1	1	0.64	0.6	0.69	0.7	1	3	2	2	0	1	2914	238	3.27	3.283	36.758	2.17	472	3.51	3	3	3	2	2	1	2.505	3.47	39.709	2.223	436.5	3.88
38186	976	711	1	46	3	4	2	11	11	4.87	71926.17443	74618.01838	1	51	2	1	1	0.29	NA	0.39	NA	1	1	3	2	0	1	1957	843.5	1.6825	3.517	28.989	1.8795	253	4.225	2	3	2	1	0	1	1.821	3.47	28.205	1.628	210.188	3.88
38194	7	5	1	65	3	5	2	11	11	5	63593.78445	63997.02058	2	49	2	1	1	0.35	NA	0.23	NA	1	3	2	2	0	1	2551	6	1.647	2.0985	29.8105	3.454	695	15.67	2	1	2	3	3	3	1.821	1.834	28.205	3.301	638.5	12.195
38207	22	149	1	60	4	2	2	7	7	3.12	12164.19791	12460.76689	1	49	2	1	1	0.5	NA	0.49	NA	1	3	2	2	0	2	2342.5	85.5	1.6525	1.5465	16.1695	1.1465	268.5	1.935	2	1	0	0	0	0	1.821	1.834	13.864	1.054	210.188	2.029
38214	314	168	1	49	4	4	2	10	10	4.22	26332.62105	27184.29981	2	57	2	0	0	NA	NA	NA	NA	2	NA	1	2	0	3	3542	241	2.5025	3.1845	50.1685	3.0355	594.5	17.935	3	3	3	3	3	3	2.505	3.47	39.709	3.301	638.5	12.195
38235	204	758	1	55	3	5	2	8	8	2.71	68545.73766	70430.07233	1	44	2	1	1	0.23	NA	0.18	NA	2	NA	1	2	0	2	3417.5	481	2.365	3.751	28.3885	1.9505	478	8.54	3	3	2	2	2	3	2.505	3.47	28.205	2.223	436.5	12.195
38236	850	850	1	41	3	1	1	3	3	0.6	33122.52883	35010.79943	2	44	2	1	1	0.29	NA	0.34	NA	1	1	3	2	0	1	3599	850	0.712	1.459	19.124	1.245	252	2.02	0	0	1	0	0	0	0.922	1.18	20.925	1.054	210.188	2.029
38239	45	0	1	62	3	4	2	11	11	5	63612.12682	67020.89815	2	54	2	1	1	0.46	0.5	0.68	0.7	1	3	2	2	1	1	2230	22.5	1.082	1.606	27.8475	2.113	360	3.07	0	1	2	2	1	1	0.922	1.834	28.205	2.223	323.063	3.88
38240	74	30	1	75	3	3	1	3	3	1.01	13163.16575	15357.03278	1	44	2	1	1	0.24	NA	0.38	NA	1	3	2	2	0	3	580.5	52	0.286	0.709	7.3445	0.5735	108	1.67	0	0	0	0	0	0	0.922	1.18	13.864	1.054	210.188	2.029
38243	142	0	1	55	3	2	2	11	11	5	76142.60374	78497.11282	1	48	2	1	1	0.4	NA	0.28	NA	2	NA	1	2	0	2	1810.5	71	1.959	1.9945	32.5355	1.9775	737	8.095	2	1	2	2	3	2	1.821	1.834	28.205	2.223	638.5	6.354
38251	9	83	1	58	3	4	2	11	11	5	76142.60374	78497.11282	2	46	2	1	1	0.3	NA	0.24	NA	1	3	2	2	0	2	3055.5	46	3.057	3.609	37.974	4.0245	1201.5	16.145	3	3	3	3	3	3	2.505	3.47	39.709	3.301	638.5	12.195
38259	133	190	1	71	3	4	2	9	9	3.55	41248.29617	40973.54396	2	54	2	2	2	0.86	2	0.46	0.6	1	3	2	2	1	1	1025.5	161.5	0.7355	1.18	15.688	1.047	205	2.05	0	0	0	0	0	0	0.922	1.18	13.864	1.054	210.188	2.029
38260	185	9	1	69	3	5	2	11	11	5	51549.56345	54937.10026	1	44	2	1	1	0.28	NA	0.35	NA	1	3	2	2	0	1	2561.5	97	1.469	3.268	23.013	1.57	455	5.455	1	3	1	1	2	2	1.391	3.47	20.925	1.628	436.5	6.354
38262	374	302	1	56	3	5	1	NA	NA	NA	79987.82042	82461.23267	1	52	2	1	1	0.13	NA	0.18	NA	2	NA	1	2	0	1	3347	338	2.209	2.548	41.86	3.4805	612.5	4.885	3	2	3	3	3	1	2.505	2.446	39.709	3.301	638.5	3.88
38279	115	95	1	85	3	4	1	4	4	1.63	35369.41283	36477.47464	2	46	2	4	2	0.62	0.7	0.64	0.7	1	3	2	1	0	3	1857.5	105	1.2115	1.976	19.1365	2.2195	250	2.955	1	1	1	2	0	1	1.391	1.834	20.925	2.223	210.188	3.88
38280	399	399	1	54	3	3	2	10	6	3.37	89650.90557	91877.54102	2	46	2	1	1	0.37	NA	0.32	NA	1	1	3	1	0	1	1576	399	0.9	1.028	10.624	0.576	152	0.53	0	0	0	0	0	0	0.922	1.18	13.864	1.054	210.188	2.029
38290	303	202	1	73	3	4	2	10	10	5	41248.29617	44194.14679	2	54	2	4	1	NA	NA	NA	NA	1	3	2	2	0	1	2226	252.5	1.2575	2.264	21.319	1.436	363.5	2.505	1	2	1	1	1	0	1.391	2.446	20.925	1.628	323.063	2.029
38314	62	163	1	44	2	1	1	3	3	0.46	33324.74857	34571.93046	1	45	1	1	1	0.57	NA	0.39	NA	1	1	3	2	0	1	1863.5	112.5	1.1035	1.4055	30.4805	2.096	309	2.36	0	0	2	2	1	0	0.922	1.18	28.205	2.223	323.063	2.029
38317	303	237	1	84	3	4	1	77	77	NA	19879.31456	20722.05533	1	48	2	1	1	0.51	0.6	0.61	0.6	1	3	2	1	0	1	2314	270	1.9425	2.5435	29.6975	2.0645	282.5	9.135	2	2	2	2	1	3	1.821	2.446	28.205	2.223	323.063	12.195
38321	710	237	1	46	3	4	2	11	11	5	111081.8768	113664.4973	2	53	2	1	1	0.38	NA	0.39	NA	1	3	2	2	0	1	1113	473.5	0.7195	1.9455	26.9955	1.4365	47	2.65	0	1	2	1	0	0	0.922	1.834	28.205	1.628	210.188	2.029
38337	342	41	1	64	1	2	2	11	11	3.46	4329.095591	4074.868946	2	58	2	1	1	NA	NA	NA	NA	1	3	2	2	0	1	1834	191.5	1.0785	1.6505	21.0835	2.3205	296.5	2.825	0	1	1	2	1	0	0.922	1.834	20.925	2.223	323.063	2.029
38345	196	196	1	46	1	1	1	3	3	0.81	22079.28956	23899.39496	1	56	2	1	1	0.41	NA	0.44	NA	1	1	3	2	0	2	2222	196	1.926	2.301	22.794	2.426	601	5.52	2	2	1	2	3	2	1.821	2.446	20.925	2.223	638.5	6.354
38349	304	304	1	57	4	4	2	11	11	5	20697.83744	21367.26979	1	51	2	1	4	0.28	NA	0.29	NA	1	3	2	2	0	2	2050	304	0.906	1.433	25.563	1.602	259	4.47	0	0	2	1	0	1	0.922	1.18	28.205	1.628	210.188	3.88
38358	209	363	1	40	3	5	2	11	11	4.3	104643.8183	104386.7504	2	47	2	4	4	0.27	NA	0.26	NA	2	NA	1	2	0	3	3002.5	286	2.13	2.743	23.077	1.6525	415	4.755	3	2	1	1	2	1	2.505	2.446	20.925	1.628	436.5	3.88
38361	118	144	1	40	3	3	1	2	2	0.5	72840.61966	75566.6868	1	44	2	1	1	0.45	NA	0.51	NA	1	3	2	2	0	1	3548.5	131	2.297	2.8075	52.408	4.9495	772.5	15.4	3	2	3	3	3	3	2.505	2.446	39.709	3.301	638.5	12.195
38365	4	9	1	51	4	5	2	11	11	5	28551.47367	29663.94099	1	50	2	1	1	0.29	NA	0.27	NA	1	3	2	2	0	1	3931	6.5	3.0235	3.557	45.8105	4.5415	771.5	15.47	3	3	3	3	3	3	2.505	3.47	39.709	3.301	638.5	12.195
38384	43	0	1	53	4	3	2	11	11	5	26005.38208	26066.11731	2	48	1	0	0	NA	NA	NA	NA	2	NA	1	2	0	2	2589.5	21.5	2.1345	2.6925	24.8685	2.291	527.5	8.08	3	2	2	2	3	2	2.505	2.446	28.205	2.223	638.5	6.354
38394	5	46	1	47	3	4	2	11	11	5	104643.8183	107076.7558	2	47	2	1	1	0.25	NA	0.29	NA	1	3	2	2	0	1	3033.5	25.5	2.204	3.2665	26.7825	2.4595	644.5	6.73	3	3	2	2	3	2	2.505	3.47	28.205	2.223	638.5	6.354
38426	0	0	1	53	3	4	2	11	11	5	104532.1858	105938.1998	2	53	2	1	1	0.3	NA	0.31	NA	2	NA	1	2	0	1	2546	0	1.5545	2.102	27.5875	2.4835	329	11.62	1	1	2	2	1	3	1.391	1.834	28.205	2.223	323.063	12.195
38427	142	95	1	77	4	2	1	4	4	0.78	11283.11448	11078.89382	1	52	2	1	1	0.69	0.7	0.51	0.5	2	NA	1	2	0	1	1794	118.5	1.371	1.9325	20.1655	1.5975	437.5	3.88	1	1	1	1	2	1	1.391	1.834	20.925	1.628	436.5	3.88
38454	213	142	1	72	3	4	1	3	3	0.92	18301.21733	18179.31412	1	46	2	2	1	0.56	NA	0.55	NA	2	NA	1	2	0	1	1361.5	177.5	1.708	1.812	20.3995	1.5635	634.5	7.055	2	1	1	1	3	2	1.821	1.834	20.925	1.628	638.5	6.354
38466	94	305	1	66	4	4	2	11	11	5	7775.480849	7965.050797	1	51	2	1	1	0.41	NA	0.4	NA	2	NA	1	2	0	1	3205.5	199.5	2.081	2.583	23.793	1.9965	357.5	4.955	2	2	1	2	1	1	1.821	2.446	20.925	2.223	323.063	3.88
38469	177	426	1	58	3	4	2	9	9	4.87	95301.57612	97668.55577	1	46	1	1	1	0.45	NA	0.35	NA	1	3	2	2	0	1	1977	301.5	1.4435	2.2365	20.827	2.008	362.5	6.52	1	2	1	2	1	2	1.391	2.446	20.925	2.223	323.063	6.354
38472	1754	1055	1	45	3	4	2	9	6	3.13	92482.46431	96264.11505	1	54	2	1	1	0.33	NA	0.28	NA	1	1	3	2	0	1	2505.5	1404.5	1.54	5.49	25.96	1.8	248	19.34	1	3	2	1	0	3	1.391	3.47	28.205	1.628	210.188	12.195
38481	302	521	1	40	3	4	2	7	7	3.35	92482.46431	96264.11505	1	54	2	0	0	NA	NA	NA	NA	1	1	3	2	0	3	3100	411.5	7.069	12.322	69.334	4.417	541	31.305	3	3	3	3	3	3	2.505	3.47	39.709	3.301	638.5	12.195
38494	43	173	1	50	3	3	2	7	7	2.73	84561.00447	83545.46176	2	49	1	1	4	0.4	NA	0.36	NA	2	NA	1	2	0	1	1246.5	108	1.182	1.287	16.718	1.3235	191.5	2.095	1	0	0	0	0	0	1.391	1.18	13.864	1.054	210.188	2.029
38500	0	0	1	65	4	2	2	11	11	3.63	9588.813507	9822.593374	2	50	1	1	1	0.48	0.5	0.46	0.4	1	3	2	1	0	1	1400.5	0	1.1065	0.8975	16.806	1.3695	312	1.28	0	0	0	0	1	0	0.922	1.18	13.864	1.054	323.063	2.029
38504	444	437	1	67	3	4	2	11	11	4.66	70216.93679	73979.63885	1	50	2	1	1	0.69	0.8	0.63	2	1	3	2	2	1	2	1712.5	440.5	1.199	1.9675	14.196	0.8575	318	2.79	1	1	0	0	1	0	1.391	1.834	13.864	1.054	323.063	2.029
38505	0	71	1	74	4	2	1	2	2	0.78	14936.71649	14666.36684	1	49	1	1	4	0.3	NA	0.35	NA	2	NA	1	2	0	2	2232.5	35.5	2.2595	1.9555	30.9335	2.314	626.5	3.95	3	1	2	2	3	1	2.505	1.834	28.205	2.223	638.5	3.88
38508	514	428	1	54	3	3	2	9	1	0	84561.00447	83545.46176	2	49	2	1	1	0.44	NA	0.45	NA	1	1	3	2	0	2	2400	471	1.9605	2.9215	22.095	1.917	447	9.51	2	3	1	2	2	3	1.821	3.47	20.925	2.223	436.5	12.195
38509	117	155	1	67	3	5	2	10	10	5	60277.85735	60660.06782	2	50	2	1	1	0.41	NA	0.45	NA	2	NA	1	2	0	1	2959.5	136	2.241	2.8135	37.0425	3.2305	546.5	12.3	3	2	3	3	3	3	2.505	2.446	39.709	3.301	638.5	12.195
38525	188	361	1	40	1	1	1	6	6	1.33	22079.28956	23899.39496	1	56	2	4	4	0.29	NA	0.43	NA	2	NA	1	2	0	1	2007.5	274.5	1.7575	1.732	16.7545	1.071	420	2.015	2	1	0	0	2	0	1.821	1.834	13.864	1.054	436.5	2.029
38528	383	141	1	60	1	3	2	8	8	2.69	3251.361327	3055.178372	2	58	2	1	1	0.33	NA	0.31	NA	1	3	2	2	0	1	2362	262	1.767	2.2145	17.53	1.6475	453.5	2.765	2	2	0	1	2	0	1.821	2.446	13.864	1.628	436.5	2.029
38536	47	0	1	45	3	5	2	11	11	5	104643.8183	108279.7714	2	47	2	4	4	0.47	NA	0.5	NA	2	NA	1	2	0	1	3614.5	23.5	3.338	2.751	43.635	2.1845	747.5	6.175	3	2	3	2	3	2	2.505	2.446	39.709	2.223	638.5	6.354
38541	73	73	1	80	5	2	1	6	6	3.06	10945.29611	12462.09588	1	58	2	0	0	NA	NA	NA	NA	1	3	2	2	0	3	1007	73	1.247	1.002	13.976	0.969	235	1.25	1	0	0	0	0	0	1.391	1.18	13.864	1.054	210.188	2.029
38543	528	102	1	67	1	4	1	6	6	1.95	4718.562888	4441.464731	1	56	1	0	0	NA	NA	NA	NA	1	3	2	1	0	1	1775	315	1.376	2.365	24.06	1.347	272	4.075	1	2	1	0	1	1	1.391	2.446	20.925	1.054	323.063	3.88
38558	189	231	1	45	3	4	2	10	10	3.72	91406.64771	94827.55023	1	47	2	4	4	0.26	NA	0.4	NA	2	NA	1	2	0	1	2277.5	210	1.313	2.176	30.2655	2.459	355.5	5.76	1	2	2	2	1	2	1.391	2.446	28.205	2.223	323.063	6.354
38562	302	386	1	81	3	3	2	7	7	2.73	19879.31456	20722.05533	1	48	2	1	1	0.58	0.5	0.61	0.7	1	3	2	2	1	1	1715	344	1.634	2.1615	19.5705	1.6135	268.5	4.71	2	2	1	1	0	1	1.821	2.446	20.925	1.628	210.188	3.88
38565	0	86	1	42	4	5	2	11	11	5	20697.83744	21367.26979	1	51	1	0	0	NA	NA	NA	NA	1	3	2	2	1	3	2040.5	43	1.093	2.2735	22.338	1.549	260	7.91	0	2	1	1	0	2	0.922	2.446	20.925	1.628	210.188	6.354
38574	751	0	1	54	4	4	1	12	5	2.51	24459.92099	24517.04682	1	52	2	1	1	0.58	NA	0.58	NA	1	3	2	2	0	1	3347.5	375.5	2.2395	3.2085	32.155	5.352	1117.5	28.23	3	3	2	3	3	3	2.505	3.47	28.205	3.301	638.5	12.195
38575	24	13	1	66	3	4	1	6	6	2.49	79633.26888	80138.20835	1	49	2	4	1	0.45	NA	0.33	NA	1	1	3	2	0	2	2163	18.5	1.8755	1.91	24.326	0.973	294	4.505	2	1	1	0	1	1	1.821	1.834	20.925	1.054	323.063	3.88
38580	919	924	1	59	3	4	2	9	6	3.13	87029.44548	89720.6014	1	54	2	4	1	0.39	NA	0.43	NA	1	1	3	2	0	1	3491.5	921.5	2.114	3.591	31.5245	1.606	429	16.49	3	3	2	1	2	3	2.505	3.47	28.205	1.628	436.5	12.195
38597	101	101	1	57	4	3	1	6	6	2.82	32380.32423	32455.94806	1	49	2	4	1	0.39	NA	0.42	NA	1	1	3	2	0	2	1498	101	1.078	1.346	13.811	1.682	299	0.86	0	0	0	1	1	0	0.922	1.18	13.864	1.628	323.063	2.029
38606	36	101	1	77	3	2	2	8	8	3.56	43718.50637	43970.28775	2	46	2	1	1	0.46	NA	0.42	NA	1	3	2	2	0	1	2299.5	68.5	2.0595	2.2045	23.559	2.819	479.5	5.665	2	2	1	3	2	2	1.821	2.446	20.925	3.301	436.5	6.354
38611	604	604	1	77	4	3	1	2	2	0.94	10740.70665	11059.78475	1	48	2	0	0	NA	NA	NA	NA	1	1	3	2	0	1	1337	604	1.885	2.619	15.548	1.348	188	5.54	2	2	0	0	0	2	1.821	2.446	13.864	1.054	210.188	6.354
38613	126	68	1	48	4	3	2	7	7	1.6	58159.85861	60336.49687	2	45	2	0	0	NA	NA	NA	NA	2	NA	1	2	0	3	1339.5	97	0.947	0.872	18.3475	1.386	89.5	1.07	0	0	1	1	0	0	0.922	1.18	20.925	1.628	210.188	2.029
38614	600	340	1	58	3	4	1	6	6	2.83	80641.14092	83134.75538	1	45	2	1	1	0.37	NA	0.43	NA	1	1	3	2	0	1	1972.5	470	1.6145	1.9075	16.155	1.515	651	3.13	2	1	0	1	3	1	1.821	1.834	13.864	1.628	638.5	3.88
38617	0	104	1	64	4	2	1	99	99	NA	9714.123141	9950.958117	2	49	2	1	1	0.49	NA	0.47	NA	1	1	3	2	0	1	2563.5	52	1.6585	2.082	27.7505	2.1385	495	3.17	2	1	2	2	2	1	1.821	1.834	28.205	2.223	436.5	3.88
38637	173	85	1	69	5	5	2	11	11	5	12164.19791	12460.76689	1	49	2	1	2	0.45	NA	0.55	NA	1	3	2	2	0	1	1281	129	0.678	0.7605	15.7795	1.053	123.5	2.535	0	0	0	0	0	0	0.922	1.18	13.864	1.054	210.188	2.029
38647	683	287	1	43	3	4	2	10	10	3.5	104643.8183	107076.7558	2	53	2	0	0	0.18	NA	0.25	NA	1	3	2	2	0	1	2388	485	2.031	3.2525	29.8045	2.5805	560.5	5.815	2	3	2	2	3	2	1.821	3.47	28.205	2.223	638.5	6.354
38651	68	1	1	75	1	1	2	8	8	1.54	4433.674536	5881.734623	2	58	2	1	4	0.4	NA	0.41	NA	1	1	3	2	0	1	1589.5	34.5	0.907	1.0885	13.15	1.244	221	4.56	0	0	0	0	0	1	0.922	1.18	13.864	1.054	210.188	3.88
38653	145	6	1	50	3	5	2	11	11	5	98198.66901	100898.1681	1	56	2	1	1	0.35	NA	0.33	NA	2	NA	1	2	0	1	3036	75.5	2.709	2.341	40.6595	3.192	577.5	4.895	3	2	3	3	3	1	2.505	2.446	39.709	3.301	638.5	3.88
38659	189	193	1	43	4	5	2	11	11	5	16736.37321	17277.67951	2	45	2	1	1	0.36	NA	0.35	NA	2	NA	1	2	0	2	1335	191	1.1785	1.7455	16.5455	1.196	187.5	4.03	1	1	0	0	0	1	1.391	1.834	13.864	1.054	210.188	3.88
38664	4	8	1	40	1	1	2	9	9	2.35	19018.43919	19620.79191	2	54	2	1	1	0.48	NA	0.42	NA	2	NA	1	2	0	1	3756.5	6	3.4835	4.8935	50.0955	4.691	742	15.26	3	3	3	3	3	3	2.505	3.47	39.709	3.301	638.5	12.195
38669	666	390	1	65	3	5	2	8	8	3.79	74056.79928	78903.20424	2	47	1	3	3	0.31	NA	0.32	NA	1	3	2	1	0	1	1798	528	1.357	2.113	21.66	1.928	297.5	3	1	1	1	2	1	1	1.391	1.834	20.925	2.223	323.063	3.88
38679	0	100	1	65	3	2	2	7	7	3.18	67421.62537	67849.13312	2	46	2	1	1	0.34	NA	0.46	NA	2	NA	1	2	0	2	2291	50	1.68	2.621	24.8395	2.222	470.5	11.225	2	2	2	2	2	3	1.821	2.446	28.205	2.223	436.5	12.195
38681	988	988	1	41	3	3	2	7	7	3.37	101272.9033	104791.7306	1	46	2	1	1	0.46	NA	0.43	NA	1	1	3	2	0	1	3957	988	1.956	3.722	29.06	3.344	509	4.07	2	3	2	3	2	1	1.821	3.47	28.205	3.301	436.5	3.88
38685	227	293	1	47	5	4	2	11	11	2.62	91406.64771	91182.09825	1	47	2	0	0	NA	NA	NA	NA	1	3	2	2	0	1	2119	260	2.328	2.4445	33.468	1.26	480.5	3.06	3	2	3	0	2	1	2.505	2.446	39.709	1.054	436.5	3.88
38689	0	137	1	62	4	2	1	2	2	0.78	8747.041662	8960.298728	1	48	1	4	1	0.53	NA	0.53	NA	1	1	3	2	0	1	1843	68.5	0.901	1.1995	25.5705	1.6635	307	5.69	0	0	2	1	1	2	0.922	1.18	28.205	1.628	323.063	6.354
38707	4	202	1	40	1	1	2	7	7	2.68	15213.9009	16468.05825	1	58	2	1	4	0.37	NA	0.33	NA	2	NA	1	2	0	1	1344.5	103	0.777	6.151	37.7815	2.6065	546	135.345	0	3	3	2	3	3	0.922	3.47	39.709	2.223	638.5	12.195
38708	5	86	1	46	1	3	2	9	9	2.95	20256.87849	20898.45509	2	58	2	1	1	0.33	NA	0.29	NA	2	NA	1	2	0	1	1707.5	45.5	0.7035	1.1595	25.3685	2.5845	204	5.39	0	0	2	2	0	2	0.922	1.18	28.205	2.223	210.188	6.354
38725	12	12	1	80	1	1	1	4	4	0.4	11530.52984	15296.45805	1	52	2	0	0	NA	NA	NA	NA	1	1	3	2	0	3	2084	12	1.026	1.44	19.396	1.376	355	2.87	0	0	1	1	1	0	0.922	1.18	20.925	1.628	323.063	2.029
38726	36	402	1	47	5	3	1	5	5	1.87	33324.74857	34687.41295	1	45	2	1	1	0.5	NA	0.53	NA	2	NA	1	2	0	1	2118.5	219	1.4865	2.961	31.8015	3.1505	282.5	9.16	1	3	2	3	1	3	1.391	3.47	28.205	3.301	323.063	12.195
38728	357	389	1	59	3	5	2	11	11	5	67592.1814	69682.29123	2	52	2	0	0	NA	NA	NA	NA	2	NA	1	2	0	1	3358.5	373	8.7105	10.65	122.087	12.256	2395	56.285	3	3	3	3	3	3	2.505	3.47	39.709	3.301	638.5	12.195
38738	54	6	1	59	1	1	1	99	99	NA	15213.9009	16468.05825	1	58	2	1	1	0.43	0.5	0.5	0.5	1	3	2	2	0	1	1308.5	30	0.933	1.815	22.3275	1.245	173	1.86	0	1	1	0	0	0	0.922	1.834	20.925	1.054	210.188	2.029
38744	321	284	1	57	3	5	2	11	11	5	87029.44548	89421.9006	1	54	2	1	1	0.43	NA	0.54	NA	1	3	2	2	0	1	2458.5	302.5	2.505	3.3615	23.953	3.541	774	12.615	3	3	1	3	3	3	2.505	3.47	20.925	3.301	638.5	12.195
38745	198	198	1	62	3	5	2	11	11	5	50832.44506	54172.85703	2	52	2	1	1	0.29	NA	0.28	NA	2	NA	1	2	0	1	2373	198	1.782	1.972	28.461	1.878	379	5.79	2	1	2	1	2	2	1.821	1.834	28.205	1.628	436.5	6.354
38755	202	281	1	67	3	1	1	5	5	1.52	63593.78445	62833.9246	2	49	1	2	1	0.41	NA	0.3	NA	1	3	2	1	0	1	1652.5	241.5	1.3665	2.567	12.128	1.085	331	4.28	1	2	0	0	1	1	1.391	2.446	13.864	1.054	323.063	3.88
38759	107	130	1	67	4	4	1	77	77	NA	7775.480849	7965.050797	1	51	2	1	1	0.23	NA	0.28	NA	2	NA	1	2	0	1	1904	118.5	1.002	1.1985	24.872	1.9985	225.5	2.705	0	0	2	2	0	0	0.922	1.18	28.205	2.223	210.188	2.029
38763	103	124	1	84	3	1	2	11	11	5	23521.59194	26781.21552	2	58	2	0	2	NA	NA	NA	NA	2	NA	1	1	1	1	2072.5	113.5	1.315	2.4485	12.4335	1.155	423	2.07	1	2	0	0	2	0	1.391	2.446	13.864	1.054	436.5	2.029
38770	172	193	1	42	3	5	2	11	11	5	90370.19705	93752.31031	2	53	2	0	0	NA	NA	NA	NA	2	NA	1	2	0	1	3023	182.5	2.171	2.198	35.789	2.223	538	5.825	3	2	3	2	3	2	2.505	2.446	39.709	2.223	638.5	6.354
38773	0	89	1	64	3	4	2	10	10	4.92	57327.47819	61094.70587	2	51	2	1	1	0.3	NA	0.34	NA	2	NA	1	2	0	2	1747	44.5	1.429	1.7695	14.747	1.154	391.5	2.41	1	1	0	0	2	0	1.391	1.834	13.864	1.054	436.5	2.029
38777	268	97	1	82	4	3	1	5	5	1.71	11375.27214	11907.15081	2	47	2	4	1	0.33	NA	0.3	NA	1	3	2	1	0	1	2604	182.5	1.8305	2.214	21.176	1.514	311.5	6.58	2	2	1	1	1	2	1.821	2.446	20.925	1.628	323.063	6.354
38780	20	20	1	76	4	1	1	NA	3	1.02	11774.33892	11561.22726	2	50	2	1	2	0.49	NA	0.57	NA	2	NA	1	2	0	1	451	20	0.248	0.388	7.721	0.482	129	0.35	0	0	0	0	0	0	0.922	1.18	13.864	1.054	210.188	2.029
38782	298	43	1	51	3	5	2	11	11	5	135473.4429	139662.6016	1	57	2	1	1	0.45	NA	0.48	NA	1	3	2	2	0	1	2794.5	170.5	3.0895	2.725	50.15	4.216	512	4.42	3	2	3	3	2	1	2.505	2.446	39.709	3.301	436.5	3.88
38786	37	22	1	45	5	1	2	10	10	2.61	71827.31626	84381.33327	2	52	2	0	0	0.42	NA	0.38	NA	1	1	3	2	0	3	1342	29.5	1.1195	1.0845	10.2485	0.9345	452.5	1.24	0	0	0	0	2	0	0.922	1.18	13.864	1.054	436.5	2.029
38788	9	0	1	46	3	3	2	11	11	3.43	94527.42343	94295.20747	1	53	2	1	1	NA	NA	0.31	NA	1	3	2	2	0	1	1829	4.5	1.1455	1.0345	18.0855	0.892	272.5	1.185	0	0	1	0	1	0	0.922	1.18	20.925	1.054	323.063	2.029
38797	113	265	1	45	5	2	2	10	10	5	88700.19569	93756.87394	2	50	2	1	4	0.45	NA	0.52	NA	1	1	3	2	0	1	4689	189	3.0415	3.017	47.6325	3.7475	528.5	8.665	3	3	3	3	3	3	2.505	3.47	39.709	3.301	638.5	12.195
38800	0	116	1	52	1	3	1	4	4	1.63	24368.21112	25140.00201	2	55	2	4	4	0.38	NA	0.42	NA	2	NA	1	2	0	1	1803.5	58	0.808	1.579	18.1115	1.514	159.5	5.18	0	1	1	1	0	2	0.922	1.834	20.925	1.628	210.188	6.354
38801	201	201	1	55	1	1	1	3	3	1.28	19012.95528	19146.71715	2	49	2	1	1	0.47	0.3	0.62	0.5	1	1	3	1	0	1	3617	201	1.075	1.209	27.538	2.644	354	8.06	0	0	2	2	1	2	0.922	1.18	28.205	2.223	323.063	6.354
38803	0	0	1	47	4	4	1	1	1	0.27	16736.37321	17388.48205	2	45	2	1	1	0.49	NA	0.4	NA	1	1	3	2	0	1	2959	0	1.687	1.666	36.083	2.376	509	10.11	2	1	3	2	2	3	1.821	1.834	39.709	2.223	436.5	12.195
38813	213	142	1	42	3	5	2	11	11	5	92482.46431	95943.62937	1	54	2	1	1	0.36	NA	0.3	NA	2	NA	1	2	0	1	2143	177.5	1.038	2.2465	37.4755	3.283	496.5	9.52	0	2	3	3	2	3	0.922	2.446	39.709	3.301	436.5	12.195
38825	852	557	1	54	3	3	2	11	11	5	68545.73766	70430.07233	1	44	2	1	1	0.43	NA	0.41	NA	2	NA	1	2	0	1	3171.5	704.5	3.6485	4.0675	40.851	2.529	638.5	6.05	3	3	3	2	3	2	2.505	3.47	39.709	2.223	638.5	6.354
38830	3	30	1	42	1	2	1	6	6	1.13	18143.98362	19639.68223	1	55	2	1	4	0.51	NA	0.55	NA	2	NA	1	2	0	1	3332.5	16.5	2.927	3.142	29.7455	3.543	400	6.545	3	3	2	3	2	2	2.505	3.47	28.205	3.301	436.5	6.354
38853	347	302	1	60	3	5	2	11	11	5	79633.26888	80138.20835	1	49	2	1	1	0.22	NA	0.18	NA	1	3	2	2	0	1	3629	324.5	1.6295	2.455	34.8595	2.2645	560	5.58	2	2	3	2	3	2	1.821	2.446	39.709	2.223	638.5	6.354
38854	34	20	1	64	1	1	2	9	8	1.87	7101.447409	6419.932381	2	55	2	1	1	0.56	NA	0.51	NA	1	3	2	2	0	1	1882	27	1.402	2.125	11.262	1.252	273	4.685	1	1	0	0	1	1	1.391	1.834	13.864	1.054	323.063	3.88
38859	47	90	1	44	3	2	1	6	5	2.45	34493.84588	35295.81749	2	50	2	1	1	0.33	NA	0.27	NA	2	NA	1	1	0	1	767.5	68.5	0.6395	0.561	6.8665	0.483	135	3.855	0	0	0	0	0	1	0.922	1.18	13.864	1.054	210.188	3.88
38861	195	138	1	73	3	2	2	8	8	3.79	39086.24089	38825.88999	2	44	1	1	1	0.51	NA	0.4	NA	1	3	2	1	0	2	1920	166.5	1.607	2.4045	31.121	2.2625	382	3.27	2	2	2	2	2	1	1.821	2.446	28.205	2.223	436.5	3.88
38885	209	387	1	66	3	3	1	6	6	2.27	57327.47819	60399.47521	2	51	2	1	1	0.29	NA	0.3	NA	1	3	2	2	0	1	4428.5	298	3.612	4.9455	44.908	5.108	903.5	18.63	3	3	3	3	3	3	2.505	3.47	39.709	3.301	638.5	12.195
38892	102	0	1	71	4	2	1	6	6	3.13	9547.703341	9831.34045	1	51	2	1	1	0.39	NA	0.38	NA	1	3	2	2	0	2	1632	51	1.512	1.559	18.0075	1.5725	405	2.65	1	1	1	1	2	0	1.391	1.834	20.925	1.628	436.5	2.029
38900	194	619	1	82	1	1	1	5	5	2.09	4718.562888	7159.395438	1	56	2	4	4	0.34	NA	NA	NA	1	3	2	2	0	1	1709.5	406.5	1.331	2.43	15.2305	1.1665	352.5	3.735	1	2	0	0	1	1	1.391	2.446	13.864	1.054	323.063	3.88
38901	287	239	1	53	3	4	2	11	11	5	80151.79799	81229.88269	2	44	2	1	1	0.28	NA	0.32	NA	1	3	2	2	0	1	2534	263	2.15	2.97	30.3255	2.176	449	10.135	3	3	2	2	2	3	2.505	3.47	28.205	2.223	436.5	12.195
38903	67	59	1	66	1	1	1	99	2	0.52	4718.562888	4668.348319	1	56	2	1	1	0.57	NA	0.5	NA	2	NA	1	2	0	1	1159	63	0.393	1.081	10.7795	0.9975	105.5	5.1	0	0	0	0	0	2	0.922	1.18	13.864	1.054	210.188	6.354
38908	168	219	1	79	3	3	2	7	3	1.22	16029.17964	18700.71698	2	50	2	0	0	NA	NA	NA	NA	1	3	2	2	0	1	2214	193.5	2.312	2.7495	35.266	3.009	495	4.24	3	2	3	3	2	1	2.505	2.446	39.709	3.301	436.5	3.88
38910	311	710	1	56	5	5	1	4	4	1.17	32826.06666	33841.12614	1	53	2	1	1	0.62	0.6	0.58	0.5	1	1	3	2	0	1	2064.5	510.5	1.5285	2.4335	19.109	1.377	492	5.065	1	2	1	1	2	2	1.391	2.446	20.925	1.628	436.5	6.354
38925	231	302	1	63	3	2	1	13	13	NA	40027.0092	40646.39552	2	53	1	1	1	0.37	NA	0.37	NA	1	3	2	2	1	1	1695.5	266.5	1.3645	2.208	18.5875	1.33	459.5	7.27	1	2	1	0	2	2	1.391	2.446	20.925	1.054	436.5	6.354
38929	118	146	1	59	3	3	2	9	9	4.47	80151.79799	82142.50666	2	44	2	1	1	0.27	NA	0.3	NA	1	3	2	2	0	1	2114	132	0.7145	1.1475	17.9395	1.364	193.5	2.73	0	0	1	0	0	0	0.922	1.18	20.925	1.054	210.188	2.029
38933	2	1	1	85	3	1	1	2	2	0.92	11035.67039	11240.85015	2	46	2	1	1	0.3	NA	0.34	NA	2	NA	1	1	0	2	1612	1.5	1.647	2.487	21.0655	2.705	403	11.015	2	2	1	3	2	3	1.821	2.446	20.925	3.301	436.5	12.195
38936	288	465	1	62	3	5	2	11	11	5	50832.44506	50225.06599	2	52	2	1	1	0.15	NA	0.41	NA	1	1	3	2	0	1	1748	376.5	0.826	2.2895	29.592	1.833	160.5	5.615	0	2	2	1	0	2	0.922	2.446	28.205	1.628	210.188	6.354
38953	244	374	1	54	3	5	2	11	11	5	108378.7543	111730.0813	1	57	2	1	1	0.3	NA	0.28	NA	1	3	2	2	1	1	1918	309	1.3955	2.465	33.7365	2.3405	333	4.25	1	2	3	2	1	1	1.391	2.446	39.709	2.223	323.063	3.88
38970	14	14	1	82	4	2	1	2	2	0.61	10752.84615	10558.22318	2	51	1	2	2	0.45	NA	NA	NA	1	1	3	2	0	1	2438	14	1.238	3.329	26.008	2.201	243	13.33	1	3	2	2	0	3	1.391	3.47	28.205	2.223	210.188	12.195
38974	48	101	1	55	4	5	2	7	7	3.03	16736.37321	17388.48205	2	45	2	1	1	0.44	0.6	0.62	0.6	1	3	2	2	0	2	2670	74.5	2.825	3.262	54.579	3.7735	1000.5	20.9	3	3	3	3	3	3	2.505	3.47	39.709	3.301	638.5	12.195
38980	248	96	1	64	3	5	2	11	11	3.5	74056.79928	73171.92053	2	47	2	0	0	NA	NA	NA	NA	2	NA	1	2	0	1	1817	172	2.014	2.336	31.811	2.2295	509	7.495	2	2	2	2	2	2	1.821	2.446	28.205	2.223	436.5	6.354
38982	285	25	1	45	3	4	2	11	11	5	94527.42343	98065.12128	1	53	2	1	1	0.37	NA	0.33	NA	1	3	2	2	0	1	2999.5	155	1.9415	1.9575	39.1965	2.477	513	4.715	2	1	3	2	2	1	1.821	1.834	39.709	2.223	436.5	3.88
38986	6	0	1	66	5	5	2	11	11	5	50237.58664	53538.90798	1	51	1	1	2	0.67	0.7	0.65	0.8	2	NA	1	2	0	3	1510	3	1.103	1.7065	12.248	1.6735	294.5	1.735	0	1	0	1	1	0	0.922	1.834	13.864	1.628	323.063	2.029
38987	0	0	1	61	1	4	2	8	8	4.59	4157.782918	3906.907652	2	56	2	1	1	0.43	NA	0.44	NA	2	NA	1	2	0	1	2410	0	1.6925	2.254	20.8525	2.341	547.5	4.41	2	2	1	2	3	1	1.821	2.446	20.925	2.223	638.5	3.88
38992	591	455	1	40	3	4	2	11	11	5	95738.40911	99321.42821	2	58	2	1	1	0.5	NA	0.39	NA	2	NA	1	2	0	1	3752	523	1.8	3.179	46.8735	2.798	576.5	9.67	2	3	3	3	3	3	1.821	3.47	39.709	3.301	638.5	12.195
39003	86	86	1	64	4	4	2	11	11	5	7775.480849	8491.163498	1	51	2	0	0	NA	NA	NA	NA	2	NA	1	2	0	1	2651	86	1.651	1.501	40.476	3.468	542	3.98	2	0	3	3	3	1	1.821	1.18	39.709	3.301	638.5	3.88
39009	7	0	1	78	3	4	1	12	12	NA	41992.6747	44479.70154	2	57	2	1	4	0.69	0.7	0.46	0.3	1	3	2	2	0	1	2346.5	3.5	1.7315	2.7765	18.3285	1.192	318	6.235	2	2	1	0	1	2	1.821	2.446	20.925	1.054	323.063	6.354
39016	0	0	1	55	4	3	2	10	10	4.92	25858.3804	25918.77232	2	56	2	1	1	0.51	NA	0.54	NA	2	NA	1	2	0	2	1041	0	0.368	0.626	12.748	1.631	68	1.46	0	0	0	1	0	0	0.922	1.18	13.864	1.628	210.188	2.029
39022	44	29	1	55	4	5	2	11	11	5	20697.83744	21367.26979	1	51	2	2	1	NA	NA	0.32	NA	1	3	2	2	0	1	1058.5	36.5	0.3915	0.529	11.1755	0.961	84.5	2.425	0	0	0	0	0	0	0.922	1.18	13.864	1.054	210.188	2.029
39034	31	7	1	80	3	4	2	7	7	2.65	25709.52677	28238.70046	2	47	2	4	4	NA	NA	0.5	NA	1	3	2	1	0	1	1050.5	19	0.8275	0.9345	10.6465	1.244	201.5	2.365	0	0	0	0	0	0	0.922	1.18	13.864	1.054	210.188	2.029
39046	0	95	1	70	3	3	1	3	3	1.21	15391.933	15572.42503	2	50	2	1	1	0.4	NA	0.28	NA	1	3	2	2	0	1	2353	47.5	1.945	3.1645	24.511	2.3025	437	8.9	2	3	2	2	2	3	1.821	3.47	28.205	2.223	436.5	12.195
39048	33	131	1	64	1	3	1	3	3	0.94	3251.361327	3060.424753	1	58	2	1	1	0.33	NA	0.31	NA	2	NA	1	2	0	1	2495	82	2.4725	2.7895	30.8925	1.9215	605.5	5.285	3	2	2	2	3	2	2.505	2.446	28.205	2.223	638.5	6.354
39058	504	379	1	42	3	4	2	11	11	5	112523.4873	112247.0623	1	49	2	1	1	0.46	NA	0.44	NA	1	1	3	2	0	1	3961	441.5	2.1355	3.296	39.773	2.942	479	5.93	3	3	3	3	2	2	2.505	3.47	39.709	3.301	436.5	6.354
39064	201	189	1	81	3	5	1	6	6	2.96	21792.40106	22608.46567	2	50	1	1	1	NA	NA	NA	NA	1	3	2	1	0	1	2502.5	195	1.539	2.5095	18.1405	1.986	339	7.3	1	2	1	2	1	2	1.391	2.446	20.925	2.223	323.063	6.354
39077	426	248	1	75	3	4	1	3	3	1.33	16238.65401	16429.07503	2	49	2	1	1	0.35	NA	0.35	NA	2	NA	1	2	0	1	2382.5	337	2.224	2.9325	30.9505	2.1855	439.5	5.95	3	3	2	2	2	2	2.505	3.47	28.205	2.223	436.5	6.354
39078	4	156	1	64	3	5	1	12	12	NA	50832.44506	51398.62504	2	52	2	1	1	0.26	NA	0.53	NA	1	3	2	2	1	1	2010.5	80	1.3435	1.484	21.7555	1.589	438	1.37	1	0	1	1	2	0	1.391	1.18	20.925	1.628	436.5	2.029
39079	108	232	1	75	3	3	1	3	3	0.78	17216.09205	17101.41678	2	46	2	1	3	0.36	NA	NA	NA	2	NA	1	2	0	2	2311	170	2.5045	3.034	22.4275	2.0775	560.5	6.91	3	3	1	2	3	2	2.505	3.47	20.925	2.223	638.5	6.354
39084	6	3	1	79	3	3	1	13	13	NA	41236.40235	48109.15512	2	49	2	1	1	0.41	NA	0.4	NA	1	3	2	2	0	1	2343.5	4.5	1.77	3.0135	22.0675	2.1295	293.5	8.88	2	3	1	2	1	3	1.821	3.47	20.925	2.223	323.063	12.195
39086	0	0	1	62	4	1	2	8	8	3.65	12164.19791	12460.76689	1	49	1	1	1	0.47	NA	0.48	NA	2	NA	1	2	0	1	1125	0	1.365	1.321	11.608	0.971	240	2.01	1	0	0	0	0	0	1.391	1.18	13.864	1.054	210.188	2.029
39092	151	151	1	50	3	5	2	11	11	5	63454.0126	65198.37484	2	56	2	1	1	0.18	NA	0.27	NA	2	NA	1	2	0	1	1384	151	0.806	1	14.145	0.815	217	2.45	0	0	0	0	0	0	0.922	1.18	13.864	1.054	210.188	2.029
39093	631	592	1	60	3	5	1	99	99	NA	73849.93862	78476.53382	1	56	2	0	0	0.49	NA	0.45	NA	1	1	3	2	0	2	1383.5	611.5	0.8475	1.836	11.0685	0.8875	189.5	2.755	0	1	0	0	0	0	0.922	1.834	13.864	1.054	210.188	2.029
39098	73	73	1	72	3	1	1	3	3	0.91	16238.65401	18030.62077	2	49	1	1	1	0.34	NA	0.45	NA	1	3	2	1	0	2	775	73	0.377	0.694	13.177	0.652	46	1.53	0	0	0	0	0	0	0.922	1.18	13.864	1.054	210.188	2.029
39103	9	95	1	74	3	1	1	6	6	1.89	43718.50637	48542.92781	2	46	2	1	2	0.47	NA	0.31	NA	1	3	2	2	0	1	2035	52	1.934	2.0535	29.9155	1.991	539	4.335	2	1	2	2	3	1	1.821	1.834	28.205	2.223	638.5	3.88
39107	52	57	1	52	3	5	2	11	11	5	89650.90557	91877.54102	2	46	2	1	1	0.32	0.3	0.33	0.3	2	NA	1	2	0	1	1469.5	54.5	1.4885	2.23	33.0355	2.1895	454.5	3.86	1	2	3	2	2	1	1.391	2.446	39.709	2.223	436.5	3.88
39113	43	73	1	49	5	5	2	11	11	5	71827.31626	74515.46043	2	52	2	0	0	NA	NA	NA	NA	1	1	3	2	0	1	3507.5	58	1.938	2.969	48.2625	2.105	404	11.07	2	3	3	2	2	3	1.821	3.47	39.709	2.223	436.5	12.195
39116	62	230	1	60	4	5	2	11	11	5	6287.29208	6865.996591	2	45	1	1	1	0.48	NA	0.44	NA	2	NA	1	2	0	2	1477.5	146	1.079	1.341	13.6495	0.832	293	7.31	0	0	0	0	1	2	0.922	1.18	13.864	1.054	323.063	6.354
39125	57	40	1	76	3	5	1	77	77	NA	39086.24089	39311.34437	2	50	2	2	2	0.34	NA	0.34	NA	2	NA	1	2	0	1	2271	48.5	2.243	2.9	29.531	3.1365	679	10.645	3	3	2	3	3	3	2.505	3.47	28.205	3.301	638.5	12.195
39126	0	4	1	66	3	3	1	6	6	1.89	60277.85735	60302.28915	2	44	2	1	1	0.26	NA	0.31	NA	1	3	2	2	0	1	1936	2	3.8	4.1105	42.3925	7.3685	1198	28.67	3	3	3	3	3	3	2.505	3.47	39.709	3.301	638.5	12.195
39141	444	444	1	53	3	4	2	11	11	5	83470.18975	84592.9086	2	44	1	0	0	NA	NA	NA	NA	2	NA	1	2	0	1	3104	444	6.032	4.326	47.967	3.923	456	6.16	3	3	3	3	2	2	2.505	3.47	39.709	3.301	436.5	6.354
39147	154	68	1	60	4	2	2	8	7	2.73	12164.19791	12460.76689	1	52	2	1	2	0.64	0.5	0.86	1	2	NA	1	2	0	2	2456.5	111	1.7135	1.9885	19.5755	0.5765	309	2.4	2	1	1	0	1	0	1.821	1.834	20.925	1.054	323.063	2.029
39148	71	207	1	54	3	4	1	2	2	0.98	31792.0485	32775.1337	2	54	2	1	4	0.33	NA	0.22	NA	1	3	2	2	0	1	2000	139	2.0875	2.9795	28.9805	2.9345	451	13.18	2	3	2	3	2	3	1.821	3.47	28.205	3.301	436.5	12.195
39170	402	479	1	77	3	3	2	7	7	2.73	43718.50637	44231.16725	2	56	2	1	1	NA	0.8	0.65	0.9	1	3	2	2	1	1	1895.5	440.5	1.5545	2.772	23.833	2.322	402.5	7.36	1	2	1	2	2	2	1.391	2.446	20.925	2.223	436.5	6.354
39175	156	123	1	83	3	4	1	6	6	2.03	21068.17096	23080.08636	1	55	2	2	1	NA	NA	0.45	NA	1	3	2	1	0	1	1795	139.5	1.3335	3.4785	27.46	1.96	415.5	53.98	1	3	2	2	2	3	1.391	3.47	28.205	2.223	436.5	12.195
39180	299	246	1	54	4	4	2	11	11	5	32380.32423	32455.94806	1	49	2	1	1	0.28	NA	0.29	NA	1	1	3	2	0	1	2022	272.5	1.05	4.853	27.98	1.5175	455.5	89.125	0	3	2	1	2	3	0.922	3.47	28.205	1.628	436.5	12.195
39186	5	143	1	78	3	2	2	11	8	4.59	39086.24089	39544.58195	2	44	2	1	4	0.49	NA	0.52	NA	2	NA	1	2	0	1	2286.5	74	1.3925	2.5955	20.4365	1.693	346	4.985	1	2	1	1	1	1	1.391	2.446	20.925	1.628	323.063	3.88
39190	1	49	1	85	3	5	2	11	11	5	22077.19102	22903.92021	2	49	2	1	1	0.49	NA	0.48	NA	1	3	2	2	0	1	1788.5	25	1.95	3.022	22.078	2.923	567.5	10.425	2	3	1	3	3	3	1.821	3.47	20.925	3.301	638.5	12.195
39199	374	213	1	51	3	4	1	1	1	0.25	35168.53578	36042.00726	1	46	2	4	1	0.55	NA	0.43	NA	1	1	3	2	0	1	3132.5	293.5	2.1065	3.0075	50.8855	3.717	643.5	9.135	3	3	3	3	3	3	2.505	3.47	39.709	3.301	638.5	12.195
39203	7	176	1	80	3	3	1	6	6	2.34	17895.92441	19604.90456	1	44	2	1	1	0.49	NA	0.49	NA	1	3	2	1	0	1	2674	91.5	2.0645	2.982	27.885	2.108	614.5	25.49	2	3	2	2	3	3	1.821	3.47	28.205	2.223	638.5	12.195
39213	114	0	1	49	3	4	2	11	11	3.88	104643.8183	107076.7558	2	47	2	1	1	NA	NA	0.26	NA	2	NA	1	1	0	1	2781	57	2.369	2.8275	31.316	2.4665	398	6.68	3	2	2	2	2	2	2.505	2.446	28.205	2.223	436.5	6.354
39223	326	166	1	85	3	4	2	11	11	5	17646.96989	21111.54555	2	52	2	0	0	NA	NA	NA	NA	1	3	2	1	0	1	1949.5	246	1.5655	2.1305	15.791	1.993	321	6.285	1	2	0	2	1	2	1.391	2.446	13.864	2.223	323.063	6.354
39226	1	4	1	79	3	4	2	11	11	5	39324.87029	45879.03351	1	45	2	1	1	0.22	NA	0.25	NA	1	3	2	2	0	1	2068	2.5	1.7545	1.885	27.9255	2.415	556.5	1.52	2	1	2	2	3	0	1.821	1.834	28.205	2.223	638.5	2.029
39229	101	86	1	57	4	3	1	6	6	1.87	25524.81409	26584.65761	2	50	1	1	1	0.51	NA	0.55	NA	1	3	2	2	0	2	2272.5	93.5	2.3605	3.27	31.5765	2.669	524	11.655	3	3	2	2	3	3	2.505	3.47	28.205	2.223	638.5	12.195
39232	153	340	1	77	4	4	1	6	6	2.82	11283.11448	11078.89382	1	49	2	2	2	0.83	0.9	0.82	0.9	1	3	2	2	1	1	2894.5	246.5	2.48	3.652	34.2515	2.9055	517	10.465	3	3	3	3	3	3	2.505	3.47	39.709	3.301	638.5	12.195
39241	0	5	1	78	3	4	1	2	2	0.48	39086.24089	38825.88999	2	44	2	0	0	NA	NA	NA	NA	2	NA	1	2	0	2	3436	2.5	3.064	5.746	45.5975	4.157	684.5	15.205	3	3	3	3	3	3	2.505	3.47	39.709	3.301	638.5	12.195
39245	273	273	1	83	3	3	2	7	7	4.26	24376.48175	26781.36365	1	50	1	1	1	0.26	NA	0.33	NA	1	3	2	2	0	1	2392	273	1.991	2.767	23.219	1.713	413	6.4	2	2	1	1	2	2	1.821	2.446	20.925	1.628	436.5	6.354
39248	0	0	1	60	3	4	2	10	10	3.92	47720.35083	50277.53249	2	56	2	1	1	0.28	NA	0.36	NA	2	NA	1	2	0	1	1284	0	0.795	1.4695	12.8455	0.971	291	6.42	0	0	0	0	1	2	0.922	1.18	13.864	1.054	323.063	6.354
39249	312	247	1	58	3	5	2	9	9	3.73	84561.00447	83545.46176	2	49	2	1	1	0.4	NA	0.47	NA	1	3	2	2	0	2	2548.5	279.5	2.185	2.4745	18.454	1.906	448	2.435	3	2	1	1	2	0	2.505	2.446	20.925	1.628	436.5	2.029
39265	101	0	1	71	3	3	1	6	6	2	41236.40235	40961.72936	2	49	1	1	1	0.35	NA	0.27	NA	1	3	2	1	0	2	1348.5	50.5	1.004	1.622	16.8115	0.8495	258.5	2.025	0	1	0	0	0	0	0.922	1.834	13.864	1.054	210.188	2.029
39271	308	195	1	66	3	2	1	3	3	0.75	35752.00903	35324.8208	1	50	2	1	1	0.33	NA	0.31	NA	1	1	3	2	0	1	906.5	251.5	0.6925	2.1215	14.506	0.8465	510	12.035	0	1	0	0	2	3	0.922	1.834	13.864	1.054	436.5	12.195
39278	73	110	1	60	3	1	1	2	2	0.71	31962.04142	35300.19963	2	50	2	1	4	0.55	NA	0.42	NA	1	1	3	2	0	1	862.5	91.5	1.08	0.9155	14.0915	0.7885	157	2.175	0	0	0	0	0	0	0.922	1.18	13.864	1.054	210.188	2.029
39293	0	0	1	42	4	4	2	7	7	1.55	32380.32423	33724.82282	1	49	2	1	1	0.45	NA	0.44	NA	2	NA	1	2	0	2	2692	0	1.9585	2.8565	24.909	1.9115	417.5	7.47	2	3	2	1	2	2	1.821	3.47	28.205	1.628	436.5	6.354
39295	100	9	1	83	3	4	2	11	11	5	23406.06264	25708.63313	2	48	2	1	1	NA	NA	NA	NA	1	3	2	2	0	1	1935.5	54.5	1.7035	1.9515	23.6225	2.711	642	6.96	2	1	1	3	3	2	1.821	1.834	20.925	3.301	638.5	6.354
39305	0	1	1	45	4	4	2	11	11	5	27201.68643	28081.47347	1	53	2	1	1	0.46	NA	0.43	NA	2	NA	1	2	0	1	2527.5	0.5	1.44	1.28	26.9805	0.9825	326.5	4.34	1	0	2	0	1	1	1.391	1.18	28.205	1.054	323.063	3.88
39307	147	469	1	81	3	5	1	4	4	1.17	8437.708044	8795.406521	1	44	2	1	1	0.39	NA	0.45	NA	1	3	2	1	0	1	2196	308	1.659	2.0015	19.7225	1.967	352.5	4.295	2	1	1	2	1	1	1.821	1.834	20.925	2.223	323.063	3.88
39314	604	77	1	47	3	5	2	11	11	5	90370.19705	93752.31031	2	48	2	1	1	0.54	0.4	0.6	0.5	1	2	3	2	0	1	3350	340.5	2.947	5.0665	41.3705	4.5185	759.5	14.59	3	3	3	3	3	3	2.505	3.47	39.709	3.301	638.5	12.195
39322	2	2	1	41	1	1	1	3	3	0.74	17120.13628	18531.43407	1	48	2	1	1	0.49	NA	0.55	NA	1	2	3	2	0	1	2428	2	1.359	1.608	10.489	2.573	510	2.16	1	1	0	2	2	0	1.391	1.834	13.864	2.223	436.5	2.029
39323	359	272	1	63	3	5	2	8	8	3.9	60645.86585	64631.15863	1	45	2	1	1	0.29	NA	0.16	NA	2	NA	1	2	0	1	2094	315.5	1.443	2.3905	25.731	1.9	332	10.07	1	2	2	1	1	3	1.391	2.446	28.205	1.628	323.063	12.195
39328	47	102	1	45	1	3	2	9	9	4.17	20256.87849	21063.3225	1	58	1	1	1	0.4	NA	0.17	NA	1	3	2	2	0	1	2620.5	74.5	2.256	6.3515	48.6585	3.508	846.5	107.115	3	3	3	3	3	3	2.505	3.47	39.709	3.301	638.5	12.195
39329	0	0	1	49	4	2	2	10	10	4.35	20697.83744	21330.04544	1	51	2	1	1	0.38	NA	0.51	NA	1	1	3	2	0	1	1670.5	0	1.7165	1.3775	20.2585	2.257	400.5	1.14	2	0	1	2	2	0	1.821	1.18	20.925	2.223	436.5	2.029
39334	43	150	1	43	2	2	1	4	4	1.11	27932.29888	27863.68043	2	52	2	1	1	0.27	NA	0.27	NA	2	NA	1	2	0	1	1339.5	96.5	1.325	1.3655	17.0785	1.4175	382.5	1.065	1	0	0	1	2	0	1.391	1.18	13.864	1.628	436.5	2.029
39340	571	334	1	62	3	4	1	3	3	1.22	34328.7342	34342.64831	2	46	2	0	0	NA	NA	NA	NA	1	1	3	2	0	3	2899.5	452.5	2.1685	3.622	36.058	2.7045	356	10.915	3	3	3	3	1	3	2.505	3.47	39.709	3.301	323.063	12.195
39344	102	150	1	56	4	4	1	4	4	0.95	23310.38719	24064.31752	2	51	2	0	0	NA	NA	NA	NA	1	3	2	2	0	1	2532.5	126	3.884	2.5055	42.8805	3.096	377.5	3.555	3	2	3	3	2	1	2.505	2.446	39.709	3.301	436.5	3.88
39354	0	0	1	54	4	5	2	7	7	1.77	20960.98279	21638.92608	1	44	2	1	1	0.45	NA	0.5	NA	2	NA	1	2	0	1	1308	0	0.699	0.4395	11.879	0.7575	156	0.835	0	0	0	0	0	0	0.922	1.18	13.864	1.054	210.188	2.029
39372	4	127	1	66	3	2	1	3	3	0.91	31962.04142	37090.56699	2	44	1	1	4	0.28	0.2	0.24	0.2	1	3	2	2	0	1	1282	65.5	0.983	1.735	10.1255	0.8205	214.5	3.185	0	1	0	0	0	1	0.922	1.834	13.864	1.054	210.188	3.88
39376	61	8	1	80	3	4	1	6	6	2.61	17665.85948	18414.76558	2	58	2	4	0	0.6	0.7	NA	NA	1	3	2	1	0	1	1800.5	34.5	4.0965	3.968	39.3375	4.104	508.5	14.105	3	3	3	3	2	3	2.505	3.47	39.709	3.301	436.5	12.195
39389	135	97	1	78	3	4	1	6	6	2.23	37173.11333	39374.70042	2	51	2	1	1	0.71	0.7	0.72	0.8	1	3	2	2	0	1	1341	116	1.1415	1.8105	18.002	1.487	344.5	4.87	0	1	1	1	1	1	0.922	1.834	20.925	1.628	323.063	3.88
39402	144	266	1	57	3	4	2	11	11	5	80151.79799	82142.50666	2	44	2	1	1	0.52	NA	0.41	NA	1	3	2	2	0	1	3268.5	205	1.793	2.2075	31.277	2.5745	352	3.275	2	2	2	2	1	1	1.821	2.446	28.205	2.223	323.063	3.88
39404	533	460	1	48	3	5	2	11	11	5	104643.8183	107076.7558	2	47	2	1	1	0.29	NA	0.21	NA	1	3	2	2	0	1	3439	496.5	2.553	4.1425	44.8445	2.8455	561	6.63	3	3	3	3	3	2	2.505	3.47	39.709	3.301	638.5	6.354
39422	516	216	1	51	3	2	2	8	8	3.41	83470.18975	85543.31643	2	50	1	1	1	0.35	NA	0.38	NA	2	NA	1	2	0	2	2289.5	366	2.0085	3.312	29.09	2.151	568	9.305	2	3	2	2	3	3	1.821	3.47	28.205	2.223	638.5	12.195
39429	129	262	1	50	3	5	2	11	11	5	67592.1814	69682.29123	2	52	1	1	1	0.38	0.4	0.5	0.4	1	3	2	2	0	1	2409.5	195.5	2.3135	2.486	23.694	2.0275	654	6.095	3	2	1	2	3	2	2.505	2.446	20.925	2.223	638.5	6.354
39432	65	81	1	49	3	4	2	11	6	1.51	85173.88289	87154.15023	2	44	2	1	1	0.45	NA	0.48	NA	2	NA	1	2	0	1	2181	73	1.8435	2.224	20.3585	1.383	359.5	4.14	2	2	1	1	1	1	1.821	2.446	20.925	1.628	323.063	3.88
39436	142	189	1	48	4	4	2	11	11	5	24459.92099	25412.96681	1	52	2	1	1	0.35	NA	0.31	NA	1	1	3	2	0	1	2063	165.5	1.155	1.493	24.925	1.7665	211	4.745	0	0	2	1	0	1	0.922	1.18	28.205	1.628	210.188	3.88
39454	154	189	1	67	4	2	1	2	2	0.63	8747.041662	8960.298728	1	48	2	2	2	0.57	NA	0.5	NA	1	1	3	2	0	1	1403	171.5	1.275	2.147	15.334	1.2225	399.5	2.9	1	2	0	0	2	0	1.391	2.446	13.864	1.054	436.5	2.029
39456	0	0	1	50	3	4	1	5	5	1.2	35168.53578	35641.57146	1	46	2	1	1	0.29	NA	0.27	NA	1	3	2	2	0	1	2876	0	1.5945	2.021	13.96	1.8345	439.5	3.28	1	1	0	1	2	1	1.391	1.834	13.864	1.628	436.5	3.88
39459	104	84	1	81	3	1	1	6	6	1.32	22202.6971	22615.49886	2	48	2	1	1	0.26	NA	0.34	NA	1	3	2	1	0	1	1371.5	94	0.633	1.5195	11.3405	1.0915	226.5	3.435	0	1	0	0	0	1	0.922	1.834	13.864	1.054	210.188	3.88
39470	0	77	1	76	4	2	2	8	8	3.41	11928.20968	11712.31301	2	56	1	1	1	0.48	NA	0.43	NA	1	3	2	1	0	1	1270	38.5	0.7385	1.127	10.901	0.5705	137	2.305	0	0	0	0	0	0	0.922	1.18	13.864	1.054	210.188	2.029
39474	176	5	1	72	3	1	2	9	9	3.85	45531.08267	48227.67262	1	50	2	1	1	0.43	NA	0.36	NA	1	3	2	2	0	1	1739	90.5	1.6745	2.2465	24.281	2.1805	601	7.715	2	2	1	2	3	2	1.821	2.446	20.925	2.223	638.5	6.354
39476	131	97	1	70	3	5	2	9	9	4.73	43718.50637	44231.16725	2	46	2	1	1	0.29	NA	0.35	NA	2	NA	1	2	0	1	2375.5	114	2.115	1.954	30.678	1.6435	426.5	3.76	3	1	2	1	2	1	2.505	1.834	28.205	1.628	436.5	3.88
39477	715	715	1	49	4	3	2	10	4	1.67	20960.98279	21638.92608	1	44	2	4	4	0.45	NA	0.41	NA	1	2	3	2	0	1	5504	715	4.097	5.477	67.92	3.184	623	9.36	3	3	3	3	3	3	2.505	3.47	39.709	3.301	638.5	12.195
39478	485	150	1	57	3	4	2	11	11	5	105888.795	104617.1144	1	49	2	1	1	0.65	0.8	0.74	0.8	1	3	2	2	0	1	3162	317.5	2.16	2.0105	26.1365	1.214	593.5	2.015	3	1	2	0	3	0	2.505	1.834	28.205	1.054	638.5	2.029
39490	87	138	1	69	3	1	1	5	5	1.66	32379.73145	35761.51375	2	49	2	1	1	0.5	NA	0.44	NA	1	3	2	2	0	1	648	112.5	0.6535	0.8145	6.7315	0.436	120	8.37	0	0	0	0	0	2	0.922	1.18	13.864	1.054	210.188	6.354
39493	2	55	1	82	3	2	1	4	4	1.14	20926.03518	22984.63307	2	44	2	3	3	0.32	NA	0.38	NA	2	NA	1	2	0	1	2057.5	28.5	2.081	3.0885	26.641	3.344	536	13.035	2	3	2	3	3	3	1.821	3.47	28.205	3.301	638.5	12.195
39502	12	1	1	60	4	3	1	6	6	1.55	12164.19791	12460.76689	1	49	2	1	1	0.36	NA	0.32	NA	2	NA	1	2	0	2	2999.5	6.5	1.97	2.336	19.198	1.135	444	3.345	2	2	1	0	2	1	1.821	2.446	20.925	1.054	436.5	3.88
39507	511	359	1	49	1	4	2	7	7	2.44	21427.89832	23060.21282	1	46	1	0	0	NA	NA	NA	NA	1	2	3	2	1	1	2890.5	435	4.021	3.2495	26.95	2.3495	453	8.995	3	3	2	2	2	3	2.505	3.47	28.205	2.223	436.5	12.195
39522	1	0	1	68	4	1	1	6	6	1.95	12164.19791	12460.76689	1	51	1	0	0	NA	NA	NA	NA	1	3	2	1	1	2	1384.5	0.5	1.351	1.609	12.087	1.469	189	8.8	1	1	0	1	0	3	1.391	1.834	13.864	1.628	210.188	12.195
39524	4	102	1	68	1	1	1	6	6	0.93	5642.422759	5582.376547	2	57	1	3	3	0.58	NA	0.54	NA	1	3	2	1	0	1	1948	53	1.4195	1.7925	24.414	2.69	448.5	1.645	1	1	2	3	2	0	1.391	1.834	28.205	3.301	436.5	2.029
39547	15	15	1	83	3	5	2	7	7	2.96	17895.92441	18654.58362	1	44	2	1	1	0.32	NA	0.41	NA	1	3	2	2	0	1	1291	15	1.969	2.862	49.428	3.448	483	14.07	2	3	3	3	2	3	1.821	3.47	39.709	3.301	436.5	12.195
39556	0	0	1	54	4	1	1	2	2	0.32	16736.37321	17220.63042	2	45	1	1	1	0.49	NA	0.43	NA	1	3	2	2	0	1	2046	0	1.7385	1.8	33.031	3.0105	520	2.21	2	1	3	3	3	0	1.821	1.834	39.709	3.301	638.5	2.029
39588	142	101	1	61	3	4	2	8	8	3.48	74056.79928	74526.37941	2	47	2	1	1	0.26	NA	0.32	NA	1	3	2	1	0	1	3193.5	121.5	2.054	2.909	44.7275	3.415	626.5	5.91	2	3	3	3	3	2	1.821	3.47	39.709	3.301	638.5	6.354
39593	217	277	1	49	3	5	2	11	11	4.56	85693.88666	88900.98856	1	45	2	1	1	NA	NA	0.26	NA	1	3	2	1	0	1	2800	247	2.147	3.3145	35.635	4.5195	927	22.92	3	3	3	3	3	3	2.505	3.47	39.709	3.301	638.5	12.195
39608	201	66	1	85	3	1	1	2	2	0.92	10409.12378	11851.62076	2	49	2	1	1	NA	NA	NA	NA	2	NA	1	1	0	2	2493.5	133.5	2.319	2.6215	30.715	2.402	510	10.03	3	2	2	2	2	3	2.505	2.446	28.205	2.223	436.5	12.195
39615	378	450	1	46	3	4	2	11	11	5	104643.8183	107076.7558	2	47	1	0	0	0.39	NA	0.14	NA	2	NA	1	2	0	1	3267.5	414	2.186	2.6305	41.1225	2.7655	360.5	5.37	3	2	3	3	1	2	2.505	2.446	39.709	3.301	323.063	6.354
39621	71	64	1	78	3	1	1	6	6	2.33	41236.40235	42098.60116	2	49	2	1	1	0.35	NA	0.45	NA	1	3	2	2	0	2	1568	67.5	1.006	1.037	14.736	0.7115	210	2.825	0	0	0	0	0	0	0.922	1.18	13.864	1.054	210.188	2.029
39626	121	195	1	50	3	5	2	11	11	5	98473.73276	100919.4984	2	47	2	1	1	0.36	NA	0.47	NA	2	NA	1	2	0	1	3264	158	1.98	2.635	34.778	1.9665	390	4.605	2	2	3	2	2	1	1.821	2.446	39.709	2.223	436.5	3.88
39641	214	521	1	42	1	5	2	11	11	5	19018.43919	19775.57986	2	54	2	1	1	0.3	NA	0.41	NA	2	NA	1	2	0	1	2345	367.5	1.354	1.904	32.9715	2.282	288	3.255	1	1	3	2	1	1	1.391	1.834	39.709	2.223	323.063	3.88
39646	316	241	1	51	3	4	2	10	10	5	67592.1814	69682.29123	2	52	2	1	1	0.3	NA	0.3	NA	1	1	3	2	0	1	3390	278.5	1.569	3.0605	33.451	2.489	405	6.23	1	3	3	2	2	2	1.391	3.47	39.709	2.223	436.5	6.354
39650	71	215	1	45	3	4	2	11	11	5	90370.19705	93752.31031	2	48	2	1	1	0.43	0.3	0.48	0.4	2	NA	1	2	0	1	4097	143	2.9865	4.2745	40.7335	2.6435	605	5.265	3	3	3	2	3	2	2.505	3.47	39.709	2.223	638.5	6.354
39662	75	2	1	50	1	1	1	6	6	1.24	19340.33971	20934.65989	1	47	2	1	1	0.38	NA	0.42	NA	1	3	2	2	0	1	1966	38.5	0.9895	1.1615	16.3795	1.318	219	4.375	0	0	0	0	0	1	0.922	1.18	13.864	1.054	210.188	3.88
39673	0	0	1	44	1	2	2	11	11	3.32	17120.13628	17662.36587	1	48	2	0	0	NA	NA	NA	NA	1	3	2	2	0	3	1844.5	0	1.098	1.0545	19.193	1.455	243	2.015	0	0	1	1	0	0	0.922	1.18	20.925	1.628	210.188	2.029
39674	618	230	1	78	3	3	1	6	6	3.06	52851.19242	53725.84947	2	55	2	1	1	0.31	NA	0.31	NA	1	2	3	2	0	1	3293.5	424	2.1955	5.6545	51.101	3.7525	782.5	62.32	3	3	3	3	3	3	2.505	3.47	39.709	3.301	638.5	12.195
39677	142	139	1	49	3	5	2	11	11	3.21	85173.88289	87154.15023	2	44	2	1	1	0.38	NA	0.32	NA	2	NA	1	2	0	1	3451.5	140.5	2.8065	2.79	37.475	3.9725	684	6.845	3	2	3	3	3	2	2.505	2.446	39.709	3.301	638.5	6.354
39688	790	245	1	53	4	2	1	6	6	1.56	32380.32423	33724.82282	1	49	1	0	0	NA	NA	NA	NA	2	NA	1	2	0	2	1531	517.5	1.2275	1.805	25.3885	1.7585	346	2.9	1	1	2	1	1	0	1.391	1.834	28.205	1.628	323.063	2.029
39690	148	208	1	69	1	1	1	6	6	1.9	4718.562888	4668.348319	1	56	2	1	1	0.46	0.4	0.6	0.6	1	3	2	2	0	1	1858	178	2.0285	2.187	36.7765	3.1035	765	8.195	2	2	3	3	3	2	1.821	2.446	39.709	3.301	638.5	6.354
39697	852	475	1	53	3	3	1	6	6	1.03	28098.4218	27760.97137	1	48	2	1	1	0.35	0.2	0.36	0.2	1	1	3	2	0	1	2197	663.5	1.3605	3.2765	20.544	0.9515	294	3.945	1	3	1	0	1	1	1.391	3.47	20.925	1.054	323.063	3.88
39723	125	127	1	59	3	5	2	11	11	5	67592.1814	69682.29123	2	52	2	1	1	0.6	0.7	0.62	0.6	1	3	2	2	0	1	1893.5	126	2.1315	2.4535	32.731	2.642	891.5	8.94	3	2	3	2	3	3	2.505	2.446	39.709	2.223	638.5	12.195
39727	403	381	1	72	3	1	1	5	5	1.45	16238.65401	16130.48939	2	49	2	1	4	0.47	0.4	0.55	0.5	1	3	2	2	0	1	2016	392	3.3325	4.394	30.0415	2.7275	966.5	16.565	3	3	2	3	3	3	2.505	3.47	28.205	3.301	638.5	12.195
39732	297	200	1	53	3	4	2	7	7	2.88	83470.18975	85543.31643	2	50	2	1	1	0.31	NA	0.32	NA	1	1	3	2	0	1	1606	248.5	1.396	1.7995	14.7125	1.4535	250	2.115	1	1	0	1	0	0	1.391	1.834	13.864	1.628	210.188	2.029
39752	181	4	1	72	1	1	2	7	7	2.33	4718.562888	6850.484532	1	56	1	1	1	0.55	NA	0.48	NA	2	NA	1	2	0	1	2937	92.5	1.781	3.04	24.601	2.538	546.5	9.305	2	3	2	2	3	3	1.821	3.47	28.205	2.223	638.5	12.195
39758	214	306	1	51	3	3	2	11	11	5	84585.39442	86910.66214	2	54	2	1	4	0.46	NA	0.52	NA	2	NA	1	2	0	1	2703.5	260	1.672	2.7695	23.966	1.971	347.5	8.545	2	2	1	2	1	3	1.821	2.446	20.925	2.223	323.063	12.195
39761	0	0	1	56	4	2	1	6	6	2.47	32380.32423	32455.94806	1	49	2	1	1	0.32	NA	0.37	NA	2	NA	1	2	0	1	2301.5	0	2.9555	5.908	30.5015	3.0505	681	18.365	3	3	2	3	3	3	2.505	3.47	28.205	3.301	638.5	12.195
39772	399	505	1	61	3	3	2	9	9	5	79633.26888	80138.20835	1	49	2	1	1	0.28	NA	0.45	NA	1	1	3	2	0	1	1995.5	452	1.1695	2.6595	22.2335	1.3475	255	5.625	1	2	1	0	0	2	1.391	2.446	20.925	1.054	210.188	6.354
39773	107	115	1	81	3	2	1	6	6	1.25	21792.40106	22197.57442	2	50	2	1	1	0.23	NA	0.23	NA	1	3	2	1	0	1	3560	111	1.979	1.5135	37.419	1.837	544	2.135	2	1	3	1	3	0	1.821	1.834	39.709	1.628	638.5	2.029
39782	0	465	1	42	3	1	2	9	7	4.18	89859.35778	89638.60938	2	49	2	1	1	0.32	NA	0.34	NA	1	1	3	2	0	1	2473	232.5	1.073	1.8715	36.5955	3.264	388	4.305	0	1	3	3	2	1	0.922	1.834	39.709	3.301	436.5	3.88
39783	130	71	1	68	4	5	1	5	5	1.56	12164.19791	12460.76689	1	49	2	2	1	0.56	NA	0.31	NA	1	3	2	2	0	1	1557	100.5	0.8765	0.7745	14.582	1.386	305.5	4.42	0	0	0	1	1	1	0.922	1.18	13.864	1.628	323.063	3.88
39793	0	0	1	70	3	5	2	11	11	5	41470.82617	44432.56933	2	48	2	1	1	0.23	NA	0.31	NA	2	NA	1	2	0	1	1768.5	0	1.9585	2.7	27.779	1.978	619.5	18.89	2	2	2	2	3	3	1.821	2.446	28.205	2.223	638.5	12.195
39799	378	260	1	50	4	5	1	99	99	NA	25524.81409	26584.65761	2	50	2	1	1	0.46	NA	0.45	NA	2	NA	1	2	0	1	3158	319	1.16	2.901	22.2635	1.388	259.5	2.195	1	3	1	1	0	0	1.391	3.47	20.925	1.628	210.188	2.029
39813	260	101	1	42	1	1	2	7	7	1.61	15213.9009	15695.75614	1	58	2	1	1	0.54	NA	0.51	NA	1	3	2	2	0	1	2355	180.5	1.4455	3.343	42.7785	3.848	401.5	12.95	1	3	3	3	2	3	1.391	3.47	39.709	3.301	436.5	12.195
39831	107	64	1	66	3	5	2	11	11	5	63593.78445	62833.9246	2	49	2	1	1	0.33	NA	0.31	NA	2	NA	1	1	1	1	3924	85.5	2.8165	3.723	34.1075	2.705	761	24.795	3	3	3	3	3	3	2.505	3.47	39.709	3.301	638.5	12.195
39838	85	85	1	58	3	4	1	5	5	2.09	25294.99853	26077.1796	2	49	2	1	1	0.34	NA	0.26	NA	2	NA	1	2	0	2	3557	85	2.141	2.566	31.468	1.886	515	3.35	3	2	2	1	3	1	2.505	2.446	28.205	1.628	638.5	3.88
39839	202	154	1	75	4	3	2	11	11	5	9547.703341	9374.893052	1	51	2	0	1	NA	NA	0.37	NA	1	3	2	1	1	1	1460	178	1.491	2.102	23.803	2.046	483	5.975	1	1	1	2	2	2	1.391	1.834	20.925	2.223	436.5	6.354
39842	284	334	1	71	3	5	2	11	11	5	41236.40235	40961.72936	2	49	2	1	1	0.46	NA	0.41	NA	1	3	2	1	0	1	1933	309	1.429	2.2705	20.0445	1.6185	284	4.445	1	2	1	1	1	1	1.391	2.446	20.925	1.628	323.063	3.88
39861	1	1	1	63	4	4	1	5	5	1.5	9714.123141	9950.958117	1	44	1	2	2	0.92	1	0.86	0.9	1	3	2	2	1	2	1630.5	1	1.083	1.488	23.507	1.365	394.5	4.685	0	0	1	0	2	1	0.922	1.18	20.925	1.054	436.5	3.88
39862	201	85	1	46	3	4	2	11	11	5	104643.8183	107076.7558	2	47	2	0	0	NA	NA	NA	NA	2	NA	1	2	0	1	2247	143	1.433	1.804	31.7515	1.9315	282	10.105	1	1	2	2	1	3	1.391	1.834	28.205	2.223	323.063	12.195
39868	92	171	1	58	1	5	2	8	8	3.11	22079.28956	22778.58563	1	56	2	1	1	0.58	NA	0.52	NA	1	3	2	2	1	1	2703	131.5	3.6275	2.3905	31.514	2.585	406.5	4.47	3	2	2	2	2	1	2.505	2.446	28.205	2.223	436.5	3.88
39872	292	249	1	64	3	3	1	5	5	1.36	66541.05223	65745.97651	2	46	2	1	1	0.58	NA	0.56	NA	1	1	3	2	0	1	3004.5	270.5	1.8825	2.3535	28.225	1.8975	236	6.8	2	2	2	1	0	2	1.821	2.446	28.205	1.628	210.188	6.354
39877	561	381	1	63	4	2	1	12	7	2.65	8756.927856	8970.425952	2	51	2	1	4	0.34	NA	0.33	NA	1	1	3	2	0	1	1317.5	471	0.866	0.8745	16.6765	0.6065	165.5	3.145	0	0	0	0	0	1	0.922	1.18	13.864	1.054	210.188	3.88
39892	54	0	1	60	4	2	2	9	9	3.73	7775.480849	7965.050797	1	51	2	1	1	0.3	NA	0.56	NA	1	1	3	2	0	1	1902	27	1.0975	1.009	18.5755	2.021	299	1.43	0	0	1	2	1	0	0.922	1.18	20.925	2.223	323.063	2.029
39894	334	334	1	85	1	2	1	5	5	1.34	8128.857692	11801.60468	2	54	2	1	1	NA	2	0.62	0.7	1	3	2	1	0	3	2308	334	2.059	3.308	31.111	3.155	560	23.25	2	3	2	3	3	3	1.821	3.47	28.205	3.301	638.5	12.195
39909	201	77	1	81	3	4	2	8	8	3.79	20926.03518	21709.6568	2	50	2	1	1	0.18	NA	0.21	NA	1	3	2	1	0	1	2264	139	2.074	2.8225	30.0505	2.9575	444.5	10.91	2	2	2	3	2	3	1.821	2.446	28.205	3.301	436.5	12.195
39913	364	356	1	75	1	3	1	5	5	1.19	4718.562888	6259.668923	1	56	1	0	0	NA	NA	NA	NA	1	3	2	2	0	1	1603.5	360	1.316	2.1815	18.568	1.4955	314.5	4.23	1	2	1	1	1	1	1.391	2.446	20.925	1.628	323.063	3.88
39919	0	0	1	74	4	3	1	3	3	1.02	14745.35265	14478.46662	2	53	1	1	4	0.54	NA	0.44	NA	1	3	2	2	1	1	812	0	0.7045	0.8165	11.935	1.122	138.5	1.775	0	0	0	0	0	0	0.922	1.18	13.864	1.054	210.188	2.029
39927	50	135	1	46	3	5	2	11	11	5	85693.88666	88900.98856	1	45	2	1	1	0.23	NA	0.37	NA	2	NA	1	2	0	1	3150.5	92.5	1.916	2.407	30.406	2.162	487.5	2.765	2	2	2	2	2	0	1.821	2.446	28.205	2.223	436.5	2.029
39929	16	1	1	76	1	1	1	6	6	0.84	7101.447409	9420.815342	2	55	2	1	1	0.64	0.7	0.56	0.7	1	3	2	2	0	1	1344	8.5	0.5485	1.096	21.6015	1.3895	121.5	3.18	0	0	1	1	0	1	0.922	1.18	20.925	1.628	210.188	3.88
39930	270	200	1	50	3	4	1	2	2	0.72	29517.39771	30430.14533	1	49	2	1	1	0.38	NA	0.41	NA	1	1	3	2	0	1	1568.5	235	1.657	0.7855	10.249	0.604	224	2.01	2	0	0	0	0	0	1.821	1.18	13.864	1.054	210.188	2.029
39931	208	208	1	56	3	2	1	2	2	0.51	29577.90931	30964.7048	2	44	2	1	1	0.39	NA	0.48	NA	1	3	2	2	0	1	1930	208	1.216	1.905	17.566	1.803	234	5.85	1	1	0	1	0	2	1.391	1.834	13.864	1.628	210.188	6.354
39932	339	339	1	63	1	1	2	7	7	1.19	15068.68772	13622.56885	2	53	1	1	2	0.3	NA	0.22	NA	1	3	2	2	0	1	1574	339	1.388	1.791	32.378	2.076	446	3.76	1	1	2	2	2	1	1.391	1.834	28.205	2.223	436.5	3.88
39935	392	125	1	44	3	4	2	7	6	1.86	35964.69935	37310.68166	1	54	2	0	0	NA	NA	NA	NA	1	1	3	2	0	3	3675.5	258.5	2.491	3.1395	30.5925	1.536	512	5.88	3	3	2	1	2	2	2.505	3.47	28.205	1.628	436.5	6.354
39953	209	252	1	69	1	5	2	11	11	5	12399.66653	11651.48662	1	47	1	1	1	0.52	NA	0.42	NA	1	3	2	2	0	1	2860	230.5	2.315	2.2295	35.145	2.1335	594	4.445	3	2	3	2	3	1	2.505	2.446	39.709	2.223	638.5	3.88
39959	0	0	1	45	1	1	1	6	6	1.16	18143.98362	19639.68223	1	55	2	0	0	0.47	NA	0.52	NA	2	NA	1	2	0	1	1745	0	1.126	0.999	35.263	3.7375	231.5	6.275	0	0	3	3	0	2	0.922	1.18	39.709	3.301	210.188	6.354
39972	1279	1708	1	60	1	5	2	11	11	5	5287.566857	4968.521884	1	55	2	1	1	NA	NA	NA	NA	1	3	2	2	0	1	3374	1493.5	3.296	6.432	48.6485	4.551	871	14.57	3	3	3	3	3	3	2.505	3.47	39.709	3.301	638.5	12.195
39976	20	0	1	70	1	1	1	2	2	0.55	4329.095591	6568.463314	1	58	2	1	2	0.42	NA	0.45	NA	1	3	2	2	0	2	1415.5	10	1.0645	0.9955	11.19	0.8995	385.5	0.91	0	0	0	0	2	0	0.922	1.18	13.864	1.054	436.5	2.029
39978	316	308	1	48	3	4	2	8	8	2.12	101272.9033	103627.468	1	46	2	1	1	0.5	NA	0.5	NA	1	3	2	2	0	1	3030.5	312	2.4155	3.504	56.264	3.824	622.5	16.155	3	3	3	3	3	3	2.505	3.47	39.709	3.301	638.5	12.195
39979	331	288	1	47	3	4	2	11	11	5	101272.9033	103627.468	1	46	2	1	1	0.44	NA	0.41	NA	2	NA	1	2	0	1	2840	309.5	1.69	3.245	19.4295	1.738	389	5.195	2	3	1	1	2	2	1.821	3.47	20.925	1.628	436.5	6.354
39997	205	205	1	61	4	2	1	1	1	0.05	12008.35458	12301.12402	2	53	2	4	4	0.63	0.6	0.63	0.6	1	1	3	2	0	1	1575	205	0.519	0.897	27.429	1.488	170	2.64	0	0	2	1	0	0	0.922	1.18	28.205	1.628	210.188	2.029
40005	124	127	1	70	1	3	1	6	6	1.95	7101.447409	9792.109196	1	57	2	0	1	NA	NA	0.38	NA	1	3	2	2	0	1	1856.5	125.5	0.947	1.496	15.446	1.4885	289.5	2.62	0	0	0	1	1	0	0.922	1.18	13.864	1.628	323.063	2.029
40007	252	308	1	69	3	4	2	8	8	3.99	71671.19085	71700.24059	1	46	2	1	1	0.43	NA	0.44	NA	1	3	2	2	1	1	2262.5	280	1.9465	2.6125	25.3955	1.9625	376	4.09	2	2	2	2	2	1	1.821	2.446	28.205	2.223	436.5	3.88
40008	214	186	1	73	3	1	1	1	1	0.26	51636.95704	57335.19477	1	49	1	1	1	0.41	NA	0.44	NA	1	1	3	2	0	1	1960	200	1.2935	1.3755	16.8995	1.7625	239.5	2.23	1	0	0	1	0	0	1.391	1.18	13.864	1.628	210.188	2.029
40016	86	50	1	41	5	5	2	11	11	4.42	92482.46431	95943.62937	1	54	2	1	1	0.52	NA	0.53	NA	1	1	3	2	0	2	1424	68	0.8695	0.927	14.832	1.46	290.5	2.74	0	0	0	1	1	0	0.922	1.18	13.864	1.628	323.063	2.029
40024	2	0	1	41	5	5	2	10	10	3.08	35585.50392	36917.29481	2	57	2	1	1	0.46	NA	0.42	NA	2	NA	1	2	0	2	1822.5	1	1.821	1.478	22.777	1.898	602.5	4.02	2	0	1	1	3	1	1.821	1.18	20.925	1.628	638.5	3.88
40025	73	56	1	61	1	1	1	6	6	1.5	6502.722654	6433.521199	2	58	2	1	1	0.55	NA	0.51	NA	2	NA	1	2	0	1	1734.5	64.5	1.187	1.4035	14.5985	1.3825	280	2.15	1	0	0	1	1	0	1.391	1.18	13.864	1.628	323.063	2.029
40055	90	58	1	44	3	4	1	1	1	0.1	37048.01114	38335.28097	2	46	2	1	1	0.28	NA	0.3	NA	2	NA	1	2	0	1	2313.5	74	1.727	3.1515	29.535	2.2055	420.5	10.985	2	3	2	2	2	3	1.821	3.47	28.205	2.223	436.5	12.195
40064	142	137	1	56	1	1	1	6	6	1.07	23503.33688	23668.68993	2	53	2	4	4	0.52	NA	0.51	NA	2	NA	1	2	0	2	1612	139.5	0.913	1.214	9.5945	0.965	290.5	2.07	0	0	0	0	1	0	0.922	1.18	13.864	1.054	323.063	2.029
40082	5	20	1	44	2	3	1	4	4	1.16	71827.31626	74515.46043	2	52	2	1	4	0.57	NA	0.45	NA	2	NA	1	2	0	1	3603.5	12.5	2.5305	2.826	40.7155	4.1385	851	5.715	3	2	3	3	3	2	2.505	2.446	39.709	3.301	638.5	6.354
40084	77	56	1	77	1	1	2	9	9	2.35	7101.447409	10309.99412	2	55	1	1	1	0.55	NA	0.54	NA	1	3	2	1	0	2	1417	66.5	1.9845	2.144	29.289	2.173	382.5	2.17	2	2	2	2	2	0	1.821	2.446	28.205	2.223	436.5	2.029
40099	58	34	1	41	1	1	1	6	6	1.29	15213.9009	16468.05825	2	58	2	1	4	0.36	NA	0.33	NA	1	3	2	2	0	1	1728.5	46	1.191	1.3095	19.8025	1.4645	302	2.935	1	0	1	1	1	0	1.391	1.18	20.925	1.628	323.063	2.029
40104	164	152	1	81	3	5	2	8	8	4.09	21792.40106	22608.46567	2	50	2	1	1	0.4	NA	0.53	NA	1	3	2	2	0	1	3727	158	2.7365	4.571	39.7185	3.7315	735.5	12.85	3	3	3	3	3	3	2.505	3.47	39.709	3.301	638.5	12.195
40106	0	453	1	50	4	4	1	4	4	0.93	20691.51434	21360.74219	2	58	2	1	1	0.41	NA	0.38	NA	1	2	3	2	0	1	6186.5	226.5	3.239	5.6665	60.6775	5.191	791	12.135	3	3	3	3	3	3	2.505	3.47	39.709	3.301	638.5	12.195
40108	0	25	1	46	3	3	2	7	7	1.71	37048.01114	37909.36633	2	46	2	4	1	0.48	NA	0.47	NA	1	3	2	2	0	1	2716	12.5	2.891	7.0445	35.215	3.929	503.5	20.78	3	3	3	3	2	3	2.505	3.47	39.709	3.301	436.5	12.195
40111	29	29	1	70	3	4	1	5	5	2.09	20812.49039	22045.11542	1	57	2	1	1	0.66	0.7	0.64	0.7	1	3	2	2	0	1	2146	29	0.871	1.923	7.588	0.732	260	2.71	0	1	0	0	0	0	0.922	1.834	13.864	1.054	210.188	2.029
40118	13	0	1	80	1	1	1	6	6	1.68	12399.66653	16449.45909	1	47	2	1	1	0.54	NA	0.54	NA	1	1	3	1	0	1	1119.5	6.5	0.8085	1.264	4.994	0.6715	231	2.17	0	0	0	0	0	0	0.922	1.18	13.864	1.054	210.188	2.029
40131	284	189	1	85	3	1	1	2	2	0.84	11731.24549	12281.00597	2	56	1	1	1	NA	NA	0.54	NA	1	3	2	1	0	2	1419.5	236.5	1.767	1.7935	18.456	0.838	326	2.32	2	1	1	0	1	0	1.821	1.834	20.925	1.054	323.063	2.029
40151	201	101	1	54	3	2	2	10	10	5	33083.30469	33904.98584	2	46	2	1	1	0.2	NA	0.2	NA	1	3	2	2	0	1	1242	151	0.6315	1.205	11.6495	1.051	167	3.26	0	0	0	0	0	1	0.922	1.18	13.864	1.054	210.188	3.88
40152	4	3	1	68	1	5	2	11	11	5	5903.312169	5547.113917	1	58	2	1	1	0.39	NA	0.42	NA	2	NA	1	2	0	2	1648.5	3.5	1.5095	1.704	22.5455	1.6195	373.5	1.845	1	1	1	1	1	0	1.391	1.834	20.925	1.628	323.063	2.029
40153	61	61	1	46	1	1	2	10	10	3.92	14418.97324	15607.60076	2	56	2	1	1	0.37	NA	0.57	NA	1	1	3	2	0	2	2549.5	61	1.5105	2.9745	26.173	1.581	264.5	6.79	1	3	2	1	0	2	1.391	3.47	28.205	1.628	210.188	6.354
40172	213	2	1	68	1	1	1	5	5	1.03	6434.403938	6365.929526	1	56	2	4	3	0.29	NA	0.27	NA	1	1	3	2	0	1	1967.5	107.5	0.9415	1.6195	20.408	1.804	358	2.37	0	1	1	1	1	0	0.922	1.834	20.925	1.628	323.063	2.029
40190	426	305	1	72	4	3	1	2	2	0.78	10740.70665	11242.91467	1	48	2	1	0	NA	NA	NA	NA	1	1	3	2	1	1	2628.5	365.5	1.6195	2.443	34.4495	2.192	367	4.345	2	2	3	2	1	1	1.821	2.446	39.709	2.223	323.063	3.88
40196	0	37	1	59	5	5	2	11	11	3.43	87029.44548	89421.9006	1	54	2	1	1	0.4	NA	0.27	NA	2	NA	1	2	0	2	1881.5	18.5	0.9815	2.2285	10.568	0.9925	288.5	5.6	0	2	0	0	1	2	0.922	2.446	13.864	1.054	323.063	6.354
40217	3	12	1	71	3	5	2	10	10	4.92	32961.50992	38455.11013	2	52	2	1	1	0.26	NA	0.28	NA	2	NA	1	2	0	1	2131	7.5	1.1495	1.6925	16.5645	1.9155	255	1.795	0	1	0	2	0	0	0.922	1.834	13.864	2.223	210.188	2.029
40235	130	131	1	61	1	2	2	7	3	0.78	5287.566857	5231.296994	1	55	1	1	1	NA	NA	NA	NA	1	1	3	2	0	1	2941.5	130.5	2.2415	2.2765	20.9985	1.591	584.5	4.445	3	2	1	1	3	1	2.505	2.446	20.925	1.628	638.5	3.88
40237	85	239	1	85	3	2	1	3	3	0.91	9383.44559	10683.80403	2	51	2	1	1	0.44	NA	0.5	NA	1	3	2	1	0	2	2101	162	1.681	2.534	24.213	2.1905	519.5	9.44	2	2	1	2	3	3	1.821	2.446	20.925	2.223	638.5	12.195
40239	240	235	1	70	3	1	1	4	4	1.14	17216.09205	19115.92099	2	46	1	0	0	NA	NA	NA	NA	2	NA	1	2	0	1	1804.5	237.5	3.037	3.899	39.5815	3.3855	710	17.91	3	3	3	3	3	3	2.505	3.47	39.709	3.301	638.5	12.195
40244	284	167	1	46	4	4	2	11	11	5	26332.62105	27184.29981	2	57	2	1	1	0.48	NA	0.45	NA	2	NA	1	2	0	1	1721.5	225.5	1.458	1.875	22.2955	1.734	313.5	2.4	1	1	1	1	1	0	1.391	1.834	20.925	1.628	323.063	2.029
40263	6	6	1	41	4	5	1	6	6	1.84	20669.38951	21267.44626	2	52	2	4	4	0.42	NA	0.38	NA	2	NA	1	2	0	2	1340	6	0.862	1.402	12.194	0.907	284	3.81	0	0	0	0	1	1	0.922	1.18	13.864	1.054	323.063	3.88
40277	0	0	1	78	3	4	2	7	7	3.18	46474.07114	49780.40436	1	46	2	1	1	0.39	NA	0.21	NA	1	3	2	2	0	1	2090	0	1.4095	1.497	18.973	2.492	355	4.52	1	0	1	2	1	1	1.391	1.18	20.925	2.223	323.063	3.88
40280	498	301	1	66	1	4	2	8	8	3.64	4329.095591	4067.883539	1	58	2	1	1	0.47	NA	0.43	NA	1	3	2	2	0	1	2113	399.5	2.4055	3.6225	38.936	3.7345	540	20.665	3	3	3	3	3	3	2.505	3.47	39.709	3.301	638.5	12.195
40293	284	158	1	82	3	4	2	7	7	3.11	25709.52677	28238.70046	2	47	2	1	1	0.52	NA	0.54	NA	2	NA	1	2	0	1	1719.5	221	1.724	2.2025	21.7425	1.852	328	5.01	2	2	1	1	1	2	1.821	2.446	20.925	1.628	323.063	6.354
40295	5	29	1	64	4	3	2	8	8	3.41	8756.927856	9562.946344	2	51	1	1	1	0.46	NA	0.37	NA	1	3	2	2	0	1	2144	17	1.911	2.231	26.762	1.895	423	8.25	2	2	2	1	2	2	1.821	2.446	28.205	1.628	436.5	6.354
40298	99	99	1	52	3	3	1	5	5	1.59	30802.47436	31567.50714	2	50	2	4	1	0.4	NA	0.38	NA	1	2	3	2	0	1	1643	99	0.945	0.82	36.721	2.472	115	3.93	0	0	3	2	0	1	0.922	1.18	39.709	2.223	210.188	3.88
40302	98	0	1	55	3	5	1	5	5	2.04	85041.72327	87671.41413	2	48	2	1	1	0.25	NA	0.16	NA	2	NA	1	2	0	1	2187.5	49	2.0605	2.374	35.6415	2.3815	719	11.925	2	2	3	2	3	3	1.821	2.446	39.709	2.223	638.5	12.195
40308	346	291	1	46	3	4	1	5	5	1.13	85173.88289	87154.15023	2	44	2	1	1	0.47	NA	0.36	NA	1	1	3	2	0	1	3006	318.5	2.15	6.2135	37.5065	2.6415	591	72.4	3	3	3	2	3	3	2.505	3.47	39.709	2.223	638.5	12.195
40317	331	383	1	60	3	4	2	8	8	3.64	63593.78445	62833.9246	2	49	2	1	1	0.51	NA	0.55	NA	2	NA	1	2	0	2	2426.5	357	2.2505	2.452	23.734	1.9495	410.5	2.945	3	2	1	2	2	1	2.505	2.446	20.925	2.223	436.5	3.88
40318	6	2	1	74	5	5	1	6	6	2.49	15294.08477	16199.88083	1	55	1	1	1	0.45	NA	0.23	NA	1	3	2	2	0	1	1438	4	1.2565	1.405	13.0395	0.942	357.5	1.73	1	0	0	0	1	0	1.391	1.18	13.864	1.054	323.063	2.029
40338	388	114	1	41	3	3	2	7	7	2.49	112523.4873	112247.0623	1	49	2	4	4	0.28	NA	0.33	NA	1	3	2	2	1	2	2795	251	2.6195	2.1535	30.3755	1.777	443	5.02	3	2	2	1	2	2	2.505	2.446	28.205	1.628	436.5	6.354
40345	297	231	1	54	3	3	2	8	6	2.5	35168.53578	35641.57146	1	46	2	1	1	0.41	NA	0.46	NA	1	3	2	2	0	1	4899.5	264	3.977	4.8055	42.8905	2.609	668.5	7.55	3	3	3	2	3	2	2.505	3.47	39.709	2.223	638.5	6.354
40350	546	291	1	51	3	4	1	99	99	NA	80641.14092	82857.9804	1	45	2	1	1	0.36	NA	0.57	NA	2	NA	1	2	0	2	2311.5	418.5	1.196	2.0735	19.7105	1.1795	307	1.815	1	1	1	0	1	0	1.391	1.834	20.925	1.054	323.063	2.029
40353	0	0	1	66	3	3	1	6	6	2.42	67421.62537	67849.13312	2	46	2	1	1	0.28	NA	0.3	NA	1	3	2	2	0	1	1395	0	1.3925	1.258	13.1785	1.4225	275.5	3.825	1	0	0	1	1	1	1.391	1.18	13.864	1.628	323.063	3.88
40356	0	0	1	48	4	4	2	9	9	3.73	25858.3804	26932.07428	2	52	2	1	4	0.45	NA	0.45	NA	1	3	2	2	0	1	1952	0	1.545	2.1475	32.2705	2.456	367	1.365	1	2	2	2	1	0	1.391	2.446	28.205	2.223	323.063	2.029
40364	195	495	1	52	1	4	2	8	8	4.69	19018.43919	19775.57986	2	54	2	1	1	0.15	NA	0.22	NA	2	NA	1	2	0	1	1919.5	345	1.2615	2.0065	18.827	0.816	304.5	2.68	1	1	1	0	1	0	1.391	1.834	20.925	1.054	323.063	2.029
40369	95	242	1	67	3	3	1	6	6	2.27	60277.85735	60302.28915	2	44	2	1	4	0.49	NA	0.5	NA	2	NA	1	2	0	1	1510.5	168.5	0.94	1.323	55.802	6.64	224.5	2.84	0	0	3	3	0	0	0.922	1.18	39.709	3.301	210.188	2.029
40370	410	75	1	48	3	5	2	11	11	5	104643.8183	108279.7714	2	47	2	1	1	0.23	NA	0.24	NA	1	3	2	2	0	1	3924	242.5	3.1985	4.6985	53.1165	4.2505	836.5	19.45	3	3	3	3	3	3	2.505	3.47	39.709	3.301	638.5	12.195
40373	436	563	1	43	3	2	1	2	2	0.41	39383.13652	39286.38796	1	46	2	1	1	0.49	NA	0.43	NA	1	3	2	2	0	2	3505	499.5	2.954	6.788	28.106	1.9545	488	15.055	3	3	2	2	2	3	2.505	3.47	28.205	2.223	436.5	12.195
40382	65	14	1	83	3	4	1	6	6	3.55	17895.92441	19661.46158	1	44	2	1	1	0.4	NA	0.34	NA	2	NA	1	1	0	2	2092.5	39.5	1.6335	2.3005	28.309	2.401	442	5.925	2	2	2	2	2	2	1.821	2.446	28.205	2.223	436.5	6.354
40389	129	60	1	71	3	3	1	4	4	1.14	18910.38174	19132.13252	2	47	2	4	4	0.33	NA	0.38	NA	1	3	2	2	0	1	1608.5	94.5	1.0475	1.1325	11.862	1.069	229	4.375	0	0	0	0	0	1	0.922	1.18	13.864	1.054	210.188	3.88
40391	4	2	1	69	3	3	1	3	3	0.87	34328.7342	34342.64831	2	46	2	1	1	0.55	NA	0.57	NA	1	3	2	2	0	1	2222	3	2.204	2.773	30.7185	1.9895	504	9.095	3	2	2	2	2	3	2.505	2.446	28.205	2.223	436.5	12.195
40398	50	50	1	56	4	2	2	7	7	2.88	20697.83744	21504.29906	1	51	2	2	2	0.46	NA	0.48	NA	2	NA	1	2	1	1	2719.5	50	1.5615	2.0175	35.6115	3.2435	558.5	2.325	1	1	3	3	3	0	1.391	1.834	39.709	3.301	638.5	2.029
40399	4	4	1	85	3	5	2	8	8	4.02	20926.03518	21709.6568	2	50	2	1	1	0.29	NA	0.37	NA	1	3	2	2	0	1	1943.5	4	2.1	2.1515	28.721	2.3535	404	6.875	3	2	2	2	2	2	2.505	2.446	28.205	2.223	436.5	6.354
40408	0	0	1	49	4	3	2	8	8	3.98	25524.81409	26584.65761	2	50	1	1	1	0.55	NA	0.54	NA	1	1	3	2	0	2	2550	0	1.6175	1.5285	20.633	1.313	241	3.94	2	1	1	0	0	1	1.821	1.834	20.925	1.054	210.188	3.88
40410	6	31	1	77	3	4	2	7	7	2.65	41236.40235	40961.72936	2	49	2	1	1	0.32	NA	0.35	NA	1	3	2	2	0	1	1580	18.5	1.464	1.81	17.47	4.5655	573	13.825	1	1	0	3	3	3	1.391	1.834	13.864	3.301	638.5	12.195
40425	147	147	1	82	1	1	1	2	2	0.73	7101.447409	10774.90571	1	57	2	4	4	0.43	NA	0.38	NA	2	NA	1	2	0	1	1506	147	1.068	1.253	8.416	1.035	182	1.69	0	0	0	0	0	0	0.922	1.18	13.864	1.054	210.188	2.029
40435	241	11	1	51	1	4	2	11	11	5	22079.28956	22778.58563	1	56	2	1	1	0.58	NA	0.48	NA	1	3	2	2	0	1	3370.5	126	2.588	2.839	49.715	2.8065	649.5	6.78	3	3	3	3	3	2	2.505	3.47	39.709	3.301	638.5	6.354
40452	43	0	1	40	4	2	2	9	9	3.42	23284.07077	23995.27434	1	48	2	1	1	0.55	NA	0.53	NA	2	NA	1	2	0	1	2668.5	21.5	1.666	2.1255	58.4175	3.218	289	3.325	2	1	3	3	1	1	1.821	1.834	39.709	3.301	323.063	3.88
40459	202	95	1	54	3	3	2	11	11	5	68545.73766	70430.07233	1	44	2	1	1	0.43	NA	0.48	NA	1	1	3	2	0	1	1625.5	148.5	1.307	1.781	17.947	1.013	377.5	27.46	1	1	1	0	2	3	1.391	1.834	20.925	1.054	436.5	12.195
40474	142	190	1	55	3	3	1	6	6	1.25	31777.30822	32650.87215	2	57	2	1	1	0.25	NA	0.25	NA	1	1	3	2	0	1	2296	166	2.046	3.108	47.163	3.5925	455	12.41	2	3	3	3	2	3	1.821	3.47	39.709	3.301	436.5	12.195
40492	455	256	1	41	1	1	1	1	1	0	17120.13628	17662.36587	1	48	2	1	1	0.4	NA	0.5	NA	1	3	2	2	0	1	2187	355.5	1.572	2.62	18.13	2.035	492	5.81	1	2	1	2	2	2	1.391	2.446	20.925	2.223	436.5	6.354
40515	130	173	1	73	3	3	1	4	3	1.02	16536.46964	16810.13876	2	57	2	0	0	NA	NA	NA	NA	1	1	3	2	0	1	1569	151.5	2.0395	1.9705	20.75	1.8215	381	1.56	2	1	1	1	2	0	1.821	1.834	20.925	1.628	436.5	2.029
40523	502	196	1	67	1	1	2	11	11	5	4137.77669	4278.343145	2	57	1	2	2	0.34	NA	0.45	NA	1	3	2	1	0	1	2162.5	349	2.1235	3.109	20.762	1.435	510.5	8.27	3	3	1	1	2	2	2.505	3.47	20.925	1.628	436.5	6.354
40534	241	278	1	45	3	3	2	11	11	5	71904.20132	74844.39736	1	58	2	1	1	0.48	NA	0.41	NA	1	1	3	2	0	1	2291	259.5	2.022	3.3305	32.042	2.1505	274.5	2.855	2	3	2	2	1	0	1.821	3.47	28.205	2.223	323.063	2.029
40540	543	543	1	82	3	4	2	8	8	3.64	27291.26798	29976.0454	2	53	2	1	1	0.37	NA	0.37	NA	1	3	2	1	0	2	1335	543	1.071	1.446	11.163	1.024	278	3.11	0	0	0	0	1	1	0.922	1.18	13.864	1.054	323.063	3.88
40544	163	0	1	50	3	5	2	11	11	3.09	88953.82822	91399.18497	1	53	2	1	4	0.4	NA	0.35	NA	2	NA	1	2	0	2	1904.5	81.5	1.398	1.8125	17.6685	1.063	410.5	3.98	1	1	1	0	2	1	1.391	1.834	20.925	1.054	436.5	3.88
40551	77	224	1	65	3	4	1	5	5	1.39	31962.04142	31580.13819	2	50	2	1	1	0.21	0	0.17	0.2	1	3	2	2	0	1	4324.5	150.5	2.947	3.989	40.856	3.612	622	10.49	3	3	3	3	3	3	2.505	3.47	39.709	3.301	638.5	12.195
40561	475	431	1	54	3	5	2	9	9	5	67592.1814	69682.29123	2	52	2	1	1	0.34	NA	0.43	NA	1	3	2	2	0	1	3108.5	453	4.6685	3.861	31.2775	2.794	503.5	9.765	3	3	2	3	2	3	2.505	3.47	28.205	3.301	436.5	12.195
40563	104	79	1	70	4	2	2	8	8	3.74	11283.11448	11078.89382	1	52	1	1	1	0.36	NA	0.31	NA	2	NA	1	2	0	1	1707	91.5	1.3875	1.301	29.7665	2.14	428	2.865	1	0	2	2	2	0	1.391	1.18	28.205	2.223	436.5	2.029
40575	3	3	1	85	3	3	1	5	5	2.45	20926.03518	22984.63307	2	44	2	1	1	0.37	NA	0.3	NA	1	3	2	1	0	1	1494.5	3	1.476	2.3635	18.4265	2.41	392.5	9.105	1	2	1	2	2	3	1.391	2.446	20.925	2.223	436.5	12.195
40585	173	173	1	61	1	1	1	5	5	1.49	5207.7281	5152.307874	1	57	1	1	1	0.32	NA	0.42	NA	1	1	3	2	0	1	2054	173	2.589	2.497	28.597	1.639	343	5.22	3	2	2	1	1	2	2.505	2.446	28.205	1.628	323.063	6.354
40587	369	369	1	45	3	4	2	11	11	5	95268.17767	97483.13435	2	46	2	1	1	0.26	NA	0.32	NA	2	NA	1	2	0	1	2349	369	3.098	4.6	44.759	4.664	711	20.01	3	3	3	3	3	3	2.505	3.47	39.709	3.301	638.5	12.195
40591	86	41	1	48	4	4	2	11	11	3.94	20697.83744	21367.26979	1	51	2	1	1	0.28	NA	0.29	NA	2	NA	1	2	0	1	3825.5	63.5	2.493	3.002	44.7045	3.295	584.5	6.97	3	3	3	3	3	2	2.505	3.47	39.709	3.301	638.5	6.354
40596	68	68	1	44	4	3	1	1	1	0.27	16736.37321	17388.48205	2	45	2	1	1	0.42	NA	0.4	NA	1	1	3	2	0	1	5134	68	2.182	4.246	61.895	4.208	587	7.35	3	3	3	3	3	2	2.505	3.47	39.709	3.301	638.5	6.354
40597	77	76	1	42	1	4	1	3	3	0.44	20000.65123	20634.1126	1	53	2	1	1	0.22	NA	0.33	NA	1	3	2	2	0	1	2201	76.5	1.372	2.103	24.074	1.948	281	5.57	1	1	1	2	1	2	1.391	1.834	20.925	2.223	323.063	6.354
40606	0	29	1	57	4	2	2	8	8	1.49	19403.95583	19449.27352	2	56	2	4	1	0.42	NA	0.39	NA	1	1	3	2	0	1	2134	14.5	1.0435	1.5085	19.37	1.2695	82	4.995	0	0	1	0	0	2	0.922	1.18	20.925	1.054	210.188	6.354
40614	10	400	1	70	4	2	2	11	11	5	11383.04056	11915.28247	1	55	2	1	2	NA	NA	0.15	NA	1	3	2	2	0	1	2020	205	1.5295	1.7	33.795	2.1145	480.5	1.75	1	1	3	2	2	0	1.391	1.834	39.709	2.223	436.5	2.029
40633	911	911	1	51	1	2	2	11	11	5	15213.9009	15320.93528	1	58	2	1	1	0.39	NA	0.38	NA	2	NA	1	2	0	1	4713	911	1.911	5.208	56.554	4.755	399	21.19	2	3	3	3	2	3	1.821	3.47	39.709	3.301	436.5	12.195
40637	412	527	1	53	3	1	2	9	9	4.24	80151.79799	82142.50666	2	44	1	1	1	0.51	NA	0.39	NA	1	1	3	2	0	1	3067	469.5	1.689	3.6805	27.143	2.7255	521	7.715	2	3	2	3	3	2	1.821	3.47	28.205	3.301	638.5	6.354
40639	534	369	1	47	3	5	2	11	11	5	85693.88666	88900.98856	1	45	2	1	1	0.46	NA	0.35	NA	2	NA	1	2	0	1	2621	451.5	2.138	2.5425	25.158	1.3745	469.5	55.535	3	2	2	1	2	3	2.505	2.446	28.205	1.628	436.5	12.195
40643	145	129	1	67	1	3	1	5	5	1.24	3251.361327	3055.178372	1	58	1	1	1	0.37	NA	0.33	NA	1	1	3	2	0	1	2109	137	1.9905	1.785	30.0935	2.4225	328.5	2.865	2	1	2	2	1	0	1.821	1.834	28.205	2.223	323.063	2.029
40644	8	5	1	71	3	2	1	4	4	0.9	15391.933	15289.40834	2	44	1	1	1	0.26	NA	0.38	NA	1	3	2	2	0	1	1334.5	6.5	1.8805	2.725	24.179	2.178	336	7.37	2	2	1	2	1	2	1.821	2.446	20.925	2.223	323.063	6.354
40646	211	144	1	51	3	4	2	7	7	1.59	80696.21253	82914.56594	1	55	2	1	1	0.27	NA	0.33	NA	1	3	2	2	0	1	3822.5	177.5	1.837	1.852	30.466	1.9235	473	3.57	2	1	2	2	2	1	1.821	1.834	28.205	2.223	436.5	3.88
40660	315	308	1	64	3	3	1	6	6	2.27	67421.62537	67849.13312	2	46	2	1	4	0.48	NA	0.4	NA	1	3	2	2	0	1	3373	311.5	2.0595	2.766	35.3565	3.1895	408	7.265	2	2	3	3	2	2	1.821	2.446	39.709	3.301	436.5	6.354
40684	3	4	1	54	3	3	1	13	13	NA	36339.13661	37241.68199	2	47	2	1	1	0.48	NA	0.52	NA	1	3	2	2	0	1	1162.5	3.5	2.144	2.855	24.9025	2.636	539.5	12.21	3	3	2	2	3	3	2.505	3.47	28.205	2.223	638.5	12.195
40688	86	299	1	43	3	4	1	6	6	1.37	89859.35778	89638.60938	2	52	2	1	1	0.36	0.3	0.41	0.3	2	NA	1	2	0	1	4984.5	192.5	3.8485	4.6815	41.22	2.7475	740	7.365	3	3	3	3	3	2	2.505	3.47	39.709	3.301	638.5	6.354
40697	104	0	1	44	1	1	1	NA	NA	NA	22079.28956	23899.39496	1	56	1	1	1	0.58	NA	0.54	NA	1	3	2	2	0	1	3419.5	52	1.923	2.6795	38.258	3.8445	534.5	3.925	2	2	3	3	3	1	1.821	2.446	39.709	3.301	638.5	3.88
40702	274	11	1	49	3	3	2	11	11	5	85693.88666	88900.98856	2	47	2	1	1	0.33	NA	0.26	NA	2	NA	1	2	0	1	3377.5	142.5	1.7145	3.1225	23.6045	1.658	505.5	4.34	2	3	1	1	2	1	1.821	3.47	20.925	1.628	436.5	3.88
40703	0	95	1	62	3	5	2	11	11	5	74056.79928	74526.37941	2	47	2	2	2	NA	NA	NA	NA	2	NA	1	2	0	1	1298.5	47.5	1.147	0.993	28.9885	1.9865	178	5.13	0	0	2	2	0	2	0.922	1.18	28.205	2.223	210.188	6.354
40705	85	60	1	72	4	2	1	3	3	1.12	11928.20968	11712.31301	2	49	2	4	1	0.55	NA	0.54	NA	1	3	2	2	0	1	1065	72.5	0.61	0.906	7.427	0.386	134.5	1.255	0	0	0	0	0	0	0.922	1.18	13.864	1.054	210.188	2.029
40711	23	1	1	68	4	3	1	12	2	0.84	9188.76901	9412.795601	1	52	2	1	2	0.25	NA	0.3	NA	1	1	3	2	0	1	2104	12	2.026	2.175	35.187	2.61	372	13.01	2	2	3	2	1	3	1.821	2.446	39.709	2.223	323.063	12.195
40718	3	115	1	82	1	2	1	5	5	1.56	6502.722654	8966.534093	2	58	2	1	1	0.58	NA	0.59	NA	1	3	2	1	1	1	1396.5	59	0.987	1.729	20.2895	1.65	333	6.24	0	1	1	1	1	2	0.922	1.834	20.925	1.628	323.063	6.354
40721	29	72	1	41	1	2	1	2	2	0.44	24368.21112	26377.00369	1	57	2	1	1	0.34	NA	0.27	NA	1	1	3	2	0	1	1961	50.5	1.1535	1.0945	20.787	2.0365	301.5	2.82	0	0	1	2	1	0	0.922	1.18	20.925	2.223	323.063	2.029
40725	52	253	1	40	3	3	2	8	8	1.92	95268.17767	97483.13435	2	46	2	1	1	0.32	NA	0.19	NA	2	NA	1	2	0	1	3755	152.5	2.6705	4.8755	38.1805	3.084	764.5	5.515	3	3	3	3	3	2	2.505	3.47	39.709	3.301	638.5	6.354
40726	510	608	1	48	3	4	2	11	11	5	90370.19705	93752.31031	2	48	1	1	1	0.35	NA	0.29	NA	1	3	2	2	0	1	3225	559	1.849	2.974	41.719	2.6355	381.5	3.305	2	3	3	2	2	1	1.821	3.47	39.709	2.223	436.5	3.88
40736	3	3	1	85	3	5	1	99	99	NA	13340.99418	13906.55692	1	57	2	3	3	NA	NA	0.23	NA	2	NA	1	1	0	1	1504	3	1.613	1.6535	18.1925	2.135	272.5	3.92	2	1	1	2	1	1	1.821	1.834	20.925	2.223	323.063	3.88
40759	999	1170	1	50	3	4	1	12	12	NA	80151.79799	82142.50666	2	44	2	0	0	NA	NA	NA	NA	1	1	3	2	0	1	3313	1084.5	3.016	6.7135	42.0715	3.3825	1026.5	30.56	3	3	3	3	3	3	2.505	3.47	39.709	3.301	638.5	12.195
40771	202	72	1	48	4	5	1	99	3	1.22	27414.8496	28553.17133	2	46	2	1	1	0.33	NA	0.42	NA	2	NA	1	2	0	1	3979.5	137	2.6055	3.1095	36.7685	3.199	707	4.675	3	3	3	3	3	1	2.505	3.47	39.709	3.301	638.5	3.88
40772	714	330	1	56	3	4	2	9	9	3.73	105888.795	104617.1144	1	49	2	1	1	0.12	NA	0.15	NA	1	2	3	2	0	2	2230	522	1.0345	2.113	21.11	1.953	266.5	6.69	0	1	1	2	0	2	0.922	1.834	20.925	2.223	210.188	6.354
40773	6	2	1	72	3	3	1	6	6	2.12	39086.24089	39544.58195	2	44	2	1	1	0.27	NA	0.28	NA	1	3	2	2	0	1	1317	4	1.6005	2.389	14.9615	2.7265	400	9.225	1	2	0	3	2	3	1.391	2.446	13.864	3.301	436.5	12.195
40784	333	10	1	85	3	3	1	12	12	NA	12121.72537	12575.65016	2	47	2	1	1	0.31	NA	0.47	NA	1	3	2	2	0	1	2406	171.5	1.5185	2.0515	17.1615	1.503	348	3.53	1	1	0	1	1	1	1.391	1.834	13.864	1.628	323.063	3.88
40797	251	377	1	41	1	4	2	11	11	3.54	22079.28956	22778.58563	1	56	2	1	1	0.57	NA	0.48	NA	2	NA	1	2	0	1	3434.5	314	1.791	3.927	21.0725	1.5125	374.5	4.32	2	3	1	1	1	1	1.821	3.47	20.925	1.628	323.063	3.88
40800	0	0	1	81	3	3	2	7	7	2.88	21792.40106	22608.46567	2	50	2	1	1	0.44	NA	0.37	NA	1	3	2	2	0	1	2725	0	1.7485	2.382	40.9665	3.752	472	6.25	2	2	3	3	2	2	1.821	2.446	39.709	3.301	436.5	6.354
40807	11	16	1	76	3	5	1	5	5	1.74	40704.4636	41181.7806	2	50	2	1	1	0.37	NA	0.54	NA	2	NA	1	2	0	1	1613.5	13.5	2.435	2.875	28.7815	3.0275	599	12.505	3	3	2	3	3	3	2.505	3.47	28.205	3.301	638.5	12.195
40810	254	319	1	71	3	3	1	5	5	1.6	17082.22895	18302.19922	1	53	2	1	1	0.28	NA	0.19	NA	1	3	2	2	0	2	1525.5	286.5	0.9015	1.946	15.4975	1.1175	201	4.62	0	1	0	0	0	1	0.922	1.834	13.864	1.054	210.188	3.88
40812	5	9	1	40	4	4	2	10	10	4.35	28551.47367	29474.91701	1	50	2	1	1	0.42	NA	0.46	NA	2	NA	1	2	0	2	2768.5	7	1.855	1.5615	22.75	1.792	286.5	3.12	2	1	1	1	1	1	1.821	1.834	20.925	1.628	323.063	3.88
40814	207	189	1	52	5	5	1	5	5	1.74	63454.0126	65416.16048	2	56	2	0	0	NA	NA	NA	NA	2	NA	1	2	0	3	1637	198	2.173	2.079	28.6725	3.1315	675.5	3.43	3	1	2	3	3	1	2.505	1.834	28.205	3.301	638.5	3.88
40824	23	22	1	71	3	4	1	6	6	2.65	33426.51421	35813.75264	1	44	2	1	1	0.57	NA	0.38	NA	1	3	2	2	0	1	2009	22.5	1.3305	1.689	19.7245	1.7075	460	4.94	1	1	1	1	2	1	1.391	1.834	20.925	1.628	436.5	3.88
40828	717	608	1	43	3	3	1	2	2	0.35	34493.84588	35295.81749	2	50	2	1	1	0.61	0.5	0.57	0.5	1	1	3	2	0	1	2875	662.5	2.716	3.605	30.8175	2.4895	689	11.685	3	3	2	2	3	3	2.505	3.47	28.205	2.223	638.5	12.195
40842	257	212	1	76	3	4	2	7	7	3.03	40704.4636	40938.88666	2	50	2	1	1	0.48	NA	NA	NA	1	3	2	2	0	1	2893.5	234.5	2.459	3.1065	39.036	2.866	511	7.06	3	3	3	3	2	2	2.505	3.47	39.709	3.301	436.5	6.354
40849	604	982	1	46	3	4	2	11	11	4.01	84999.63095	88180.75026	1	52	2	1	4	0.39	NA	0.45	NA	2	NA	1	2	0	1	4067.5	793	1.5725	4.447	50.0795	4.032	461	11.865	1	3	3	3	2	3	1.391	3.47	39.709	3.301	436.5	12.195
40850	469	497	1	56	3	4	2	11	11	3.21	86111.8466	88479.07677	2	57	1	4	4	0.45	NA	0.31	NA	1	1	3	2	0	1	2925.5	483	2.732	3.006	54.684	2.2675	607.5	3.92	3	3	3	2	3	1	2.505	3.47	39.709	2.223	638.5	3.88
40852	9	57	1	85	3	4	1	6	6	1.89	20926.03518	22984.63307	2	50	2	1	1	NA	NA	0.32	NA	1	3	2	1	0	1	2537.5	33	2.5245	2.4515	29.645	2.482	638	2.095	3	2	2	2	3	0	2.505	2.446	28.205	2.223	638.5	2.029
40858	16	3	1	49	1	2	1	6	6	1.63	20256.87849	20399.39173	2	58	1	1	1	0.37	NA	0.37	NA	1	3	2	2	0	2	1542	9.5	1.3945	1.553	16.129	1.357	269.5	3.74	1	1	0	0	0	1	1.391	1.834	13.864	1.054	210.188	3.88
40859	144	124	1	40	1	3	2	7	7	1.77	15213.9009	15695.75614	1	58	2	1	4	0.49	NA	0.4	NA	1	2	3	2	0	1	2817	134	2.2005	2.147	44.735	3.124	746.5	11.4	3	2	3	3	3	3	2.505	2.446	39.709	3.301	638.5	12.195
40860	0	81	1	82	3	1	1	4	4	0.9	11035.67039	11240.85015	1	48	2	1	2	0.19	NA	0.24	NA	2	NA	1	2	0	1	1226.5	40.5	1.157	1.5285	14.5685	1.57	313.5	7.195	0	1	0	1	1	2	0.922	1.834	13.864	1.628	323.063	6.354
40877	81	197	1	41	1	2	1	4	4	0.95	23503.33688	23668.68993	2	48	2	1	1	0.38	NA	0.44	NA	2	NA	1	2	0	1	3058.5	139	2.1835	2.4465	33.8065	2.934	740.5	4.82	3	2	3	3	3	1	2.505	2.446	39.709	3.301	638.5	3.88
40881	172	170	1	41	3	3	1	2	2	0.55	43197.66275	44201.99551	2	53	2	1	4	0.23	NA	0.27	NA	1	3	2	2	0	2	1251	171	2.1615	1.45	17.0295	0.9425	312	4.265	3	0	0	0	1	1	2.505	1.18	13.864	1.054	323.063	3.88
40888	0	1	1	66	1	1	1	6	6	2.34	3251.361327	3361.814928	2	58	2	1	1	0.25	NA	0.27	NA	1	3	2	2	0	1	1724	0.5	1.2395	1.6825	14.0385	2.112	380.5	3.885	1	1	0	2	2	1	1.391	1.834	13.864	2.223	436.5	3.88
40891	581	1348	1	40	3	5	2	7	7	2.07	99218.01162	102931.2552	1	50	2	1	1	0.58	NA	0.58	NA	2	NA	1	2	0	1	3596.5	964.5	2.0985	5.207	37.252	1.5165	479.5	6.91	3	3	3	1	2	2	2.505	3.47	39.709	1.628	436.5	6.354
40900	63	63	1	85	3	1	1	4	4	1.21	25709.52677	29272.35449	2	47	2	0	0	NA	NA	NA	NA	1	3	2	1	0	1	2643	63	1.831	2.122	43.93	3.419	379	6.5	2	1	3	3	2	2	1.821	1.834	39.709	3.301	436.5	6.354
40908	213	0	1	41	5	4	1	4	4	1.67	101272.9033	104791.7306	1	48	2	1	1	0.48	NA	0.48	NA	1	1	3	2	0	1	2267	106.5	1.86	2.0425	31.056	2.157	649	6.375	2	1	2	2	3	2	1.821	1.834	28.205	2.223	638.5	6.354
40912	314	120	1	61	1	1	2	8	8	1.87	5903.312169	5840.489593	2	58	2	1	1	0.3	NA	0.33	NA	1	3	2	2	1	1	1668	217	0.9245	1.3235	20.3455	1.1885	255	0.91	0	0	1	0	0	0	0.922	1.18	20.925	1.054	210.188	2.029
40933	0	190	1	52	1	5	1	6	6	3.13	18143.98362	18866.31145	1	55	1	1	1	0.52	NA	0.42	NA	1	3	2	2	0	1	1338	95	0.902	1.393	9.3485	0.683	149.5	1.86	0	0	0	0	0	0	0.922	1.18	13.864	1.054	210.188	2.029
40948	0	0	1	72	4	3	1	5	5	1.87	14936.71649	14666.36684	1	49	1	0	0	NA	NA	NA	NA	2	NA	1	2	0	3	1264.5	0	0.8895	1.5655	15.516	1.5185	257	2.445	0	1	0	1	0	0	0.922	1.834	13.864	1.628	210.188	2.029
40953	317	259	1	42	3	4	2	11	11	4.25	34493.84588	35295.81749	2	50	2	1	1	0.39	NA	0.23	NA	2	NA	1	2	0	1	2889.5	288	2.5735	2.6495	29.5495	2.6045	521	25.75	3	2	2	2	3	3	2.505	2.446	28.205	2.223	638.5	12.195
40954	34	7	1	69	4	2	1	77	77	NA	8747.041662	9552.15019	1	48	2	1	1	0.48	0.4	0.62	0.6	1	1	3	2	0	1	2616.5	20.5	1.472	1.654	22.8675	1.973	323.5	3.425	1	1	1	2	1	1	1.391	1.834	20.925	2.223	323.063	3.88
40963	117	98	1	55	3	5	2	7	7	2.65	83470.18975	85543.31643	2	50	2	4	1	0.29	NA	0.23	NA	2	NA	1	2	0	1	2529	107.5	2.095	1.8375	37.014	1.9705	382.5	1.74	2	1	3	2	2	0	1.821	1.834	39.709	2.223	436.5	2.029
40965	412	203	1	50	1	4	2	11	11	5	18143.98362	18866.31145	1	55	2	1	1	0.22	NA	0.36	NA	1	1	3	2	0	1	3399.5	307.5	2.6415	3.032	30.603	1.9365	629.5	2.64	3	3	2	2	3	0	2.505	3.47	28.205	2.223	638.5	2.029
40977	337	284	1	55	3	3	2	10	10	5	80151.79799	82142.50666	2	50	2	1	1	NA	NA	NA	NA	1	1	3	2	0	1	4046	310.5	1.827	2.834	36.8935	4.088	331	10.77	2	2	3	3	1	3	1.821	2.446	39.709	3.301	323.063	12.195
40995	0	87	1	49	3	3	1	12	12	NA	88700.19569	91782.17183	2	50	2	1	1	0.51	NA	0.49	NA	1	1	3	2	0	1	2254	43.5	0.793	0.955	18.072	1.358	278.5	2.63	0	0	1	0	1	0	0.922	1.18	20.925	1.054	323.063	2.029
41005	77	95	1	65	4	1	2	8	8	4.09	7775.480849	7965.050797	1	51	2	1	1	0.49	NA	0.55	NA	1	1	3	2	0	1	1811	86	2.0275	1.981	28.716	1.804	698	9.21	2	1	2	1	3	3	1.821	1.834	28.205	1.628	638.5	12.195
41014	181	204	1	55	4	4	2	7	7	4.08	27550.16576	28623.61855	1	58	2	1	1	0.49	NA	0.51	NA	1	1	3	2	0	1	2629.5	192.5	1.936	1.965	27.251	1.9195	330.5	4.61	2	1	2	2	1	1	1.821	1.834	28.205	2.223	323.063	3.88
41021	426	446	1	66	2	2	2	8	8	2.21	50222.23929	49622.15134	1	58	2	1	1	0.5	NA	0.49	NA	2	NA	1	2	0	1	602.5	436	0.751	1.636	6.349	0.4595	82.5	1.845	0	1	0	0	0	0	0.922	1.834	13.864	1.054	210.188	2.029
41022	214	79	1	66	4	2	2	11	11	5	7289.413082	7960.356341	2	49	1	1	1	0.33	NA	0.39	NA	1	3	2	2	0	2	2296.5	146.5	1.6525	2.126	24.463	1.3765	369	3.8	2	1	2	1	1	1	1.821	1.834	28.205	1.628	323.063	3.88
41024	0	0	1	41	4	4	2	9	9	2.87	32380.32423	33724.82282	1	49	1	1	1	0.4	NA	0.38	NA	1	3	2	2	0	2	1291	0	0.774	1.149	16.186	1.052	159	2.32	0	0	0	0	0	0	0.922	1.18	13.864	1.054	210.188	2.029
41025	338	267	1	59	5	4	2	10	10	5	98473.73276	100919.4984	2	47	2	1	1	0.26	NA	0.36	NA	2	NA	1	2	0	2	3445	302.5	1.332	3.017	31.906	2.943	441	6.09	1	3	2	3	2	2	1.391	3.47	28.205	3.301	436.5	6.354
41053	78	98	1	75	3	1	1	4	4	1.21	18910.38174	19305.7729	1	45	2	1	2	0.33	NA	0.3	NA	1	3	2	1	0	1	2388.5	88	2.78	3.153	32.079	3.1525	510	14.04	3	3	2	3	2	3	2.505	3.47	28.205	3.301	436.5	12.195
41063	219	0	1	49	4	2	1	4	4	0.75	25858.3804	26932.07428	2	56	1	1	1	0.47	NA	0.48	NA	1	1	3	2	0	1	3467.5	109.5	1.252	1.7225	31.3785	1.953	365	3.83	1	1	2	2	1	1	1.391	1.834	28.205	2.223	323.063	3.88
41072	111	137	1	44	1	1	1	6	6	0.99	19018.43919	19811.90488	2	54	2	1	1	0.37	NA	0.35	NA	1	3	2	2	0	1	2023	124	0.982	0.8665	27.0075	2.2525	235.5	0.975	0	0	2	2	0	0	0.922	1.18	28.205	2.223	210.188	2.029
41081	315	188	1	45	3	5	2	11	11	5	104643.8183	107076.7558	2	47	2	1	1	0.34	NA	0.34	NA	2	NA	1	2	0	1	3606	251.5	1.7385	4.46	55.5145	4.3645	364	13.31	2	3	3	3	1	3	1.821	3.47	39.709	3.301	323.063	12.195
41082	0	0	1	56	3	5	2	11	11	5	93367.84651	96255.00076	1	50	2	1	2	0.53	NA	0.31	NA	2	NA	1	2	0	2	3185.5	0	2.638	4.659	32.919	4.5505	510.5	17.84	3	3	3	3	2	3	2.505	3.47	39.709	3.301	436.5	12.195
41087	142	183	1	51	3	4	2	11	11	5	80641.14092	83134.75538	1	45	2	1	1	0.41	NA	0.41	NA	1	3	2	2	0	2	3047	162.5	2.3205	1.643	29.522	7.9905	399.5	20.19	3	1	2	3	2	3	2.505	1.834	28.205	3.301	436.5	12.195
41094	151	0	1	46	3	4	2	11	11	5	91406.64771	95144.30781	1	47	1	1	1	0.54	NA	0.57	NA	2	NA	1	2	0	2	2137	75.5	1.4435	1.588	21.293	1.0215	317.5	6.735	1	1	1	0	1	2	1.391	1.834	20.925	1.054	323.063	6.354
41106	0	0	1	73	4	1	1	4	4	1.33	10740.70665	10546.3034	1	48	2	1	1	0.35	NA	0.26	NA	1	2	3	2	1	2	1112.5	0	0.9575	1.403	13.043	1.11	210	5.075	0	0	0	0	0	2	0.922	1.18	13.864	1.054	210.188	6.354
41117	259	276	1	82	3	1	1	99	99	NA	17895.92441	19604.90456	1	44	2	0	0	NA	NA	NA	NA	1	3	2	2	0	1	1898.5	267.5	1.8175	3.728	17.488	1.6585	331.5	9.955	2	3	0	1	1	3	1.821	3.47	13.864	1.628	323.063	12.195
41126	13	20	1	80	3	1	1	5	5	1.52	23406.06264	25708.63313	2	46	2	3	3	0.45	NA	0.45	NA	1	3	2	2	0	1	1656	16.5	1.3885	2.15	19.298	1.781	357.5	8.425	1	2	1	1	1	2	1.391	2.446	20.925	1.628	323.063	6.354
41135	7	99	1	51	3	4	2	11	11	5	89650.90557	91877.54102	2	46	2	1	1	0.51	NA	0.4	NA	2	NA	1	2	0	1	3598.5	53	2.2715	3.7595	39.352	3.746	616.5	10.09	3	3	3	3	3	3	2.505	3.47	39.709	3.301	638.5	12.195
41138	107	199	1	62	4	2	1	77	77	NA	7289.413082	7830.694286	2	56	2	4	1	0.3	NA	0.26	NA	1	3	2	2	0	1	2475.5	153	1.3325	2.0545	27.997	1.946	336	5.22	1	1	2	2	1	2	1.391	1.834	28.205	2.223	323.063	6.354
41143	402	426	1	71	1	4	1	3	3	1.14	5207.7281	7180.880078	2	55	2	4	4	0.4	NA	0.37	NA	2	NA	1	2	0	1	3667.5	414	2.7685	4.647	62.934	3.6185	753.5	9.885	3	3	3	3	3	3	2.505	3.47	39.709	3.301	638.5	12.195
41149	0	178	1	58	4	2	1	2	2	0.92	25524.81409	25584.42697	2	50	2	0	0	NA	NA	NA	NA	1	1	3	2	0	3	3058.5	89	2.239	2.231	29.0395	2.532	498.5	3.39	3	2	2	2	2	1	2.505	2.446	28.205	2.223	436.5	3.88
41156	100	29	1	65	1	1	2	10	10	2.78	4157.782918	4113.536125	2	56	2	2	1	0.38	NA	0.38	NA	1	3	2	2	0	2	2884	64.5	1.499	2.024	36.6515	2.2675	364	2.83	1	1	3	2	1	0	1.391	1.834	39.709	2.223	323.063	2.029
41165	117	115	1	51	4	3	2	8	8	1.87	26005.38208	26846.47691	2	48	2	0	0	NA	NA	NA	NA	2	NA	1	2	0	3	2294.5	116	1.4665	1.4365	29.184	1.8025	258	2.935	1	0	2	1	0	0	1.391	1.18	28.205	1.628	210.188	2.029
41175	259	100	1	52	3	4	2	8	8	0.95	80151.79799	79189.20802	2	44	2	1	1	0.36	NA	0.38	NA	1	3	2	2	0	1	2667.5	179.5	1.531	1.935	29.7525	1.413	377.5	3.74	1	1	2	1	2	1	1.391	1.834	28.205	1.628	436.5	3.88
41190	213	198	1	65	3	4	1	5	5	1.79	60645.86585	64631.15863	1	45	2	1	1	0.45	NA	0.32	NA	1	3	2	2	0	1	2811	205.5	1.5085	2.236	39.0895	3.243	387	19.905	1	2	3	3	2	3	1.391	2.446	39.709	3.301	436.5	12.195
41191	574	758	1	48	3	3	1	5	5	0.77	80913.48388	83941.67874	1	48	2	1	1	0.52	NA	0.59	NA	1	1	3	2	0	1	2246	666	2.225	3.294	28.5585	1.639	578	6.625	3	3	2	1	3	2	2.505	3.47	28.205	1.628	638.5	6.354
41192	558	410	1	63	3	5	2	11	11	5	50832.44506	53556.39394	2	52	2	1	1	0.34	NA	0.35	NA	1	1	3	2	0	1	2137.5	484	1.34	2.6555	23.1415	2.034	492.5	5.095	1	2	1	2	2	2	1.391	2.446	20.925	2.223	436.5	6.354
41204	75	0	1	60	4	1	1	4	4	0.75	12164.19791	12460.76689	1	49	1	1	1	0.55	NA	0.51	NA	1	3	2	2	0	2	1826	37.5	2.0675	2.321	27.263	2.6345	398.5	11.225	2	2	2	2	2	3	1.821	2.446	28.205	2.223	436.5	12.195
41207	331	465	1	50	3	3	1	NA	NA	NA	80641.14092	82857.9804	1	45	2	1	4	0.37	NA	0.44	NA	2	NA	1	2	0	1	1671.5	398	2.1025	2.65	34.6015	3.123	787.5	14.185	3	2	3	3	3	3	2.505	2.446	39.709	3.301	638.5	12.195
41220	8	6	1	82	4	2	1	6	6	1.69	7720.319907	7949.67027	2	45	2	2	2	0.48	NA	0.41	NA	2	NA	1	1	0	2	1067.5	7	0.618	1.019	8.232	2.16	117	6.52	0	0	0	2	0	2	0.922	1.18	13.864	2.223	210.188	6.354
41232	6	5	1	72	4	2	2	7	7	2.2	11774.33892	11561.22726	2	50	2	1	1	NA	NA	NA	NA	1	3	2	2	0	3	2830	5.5	1.657	3.1375	20.846	1.7525	407	6.88	2	3	1	1	2	2	1.821	3.47	20.925	1.628	436.5	6.354
41234	77	94	1	78	3	4	1	5	5	1.82	39086.24089	45600.63243	2	44	1	4	4	0.58	NA	0.42	NA	1	3	2	1	0	1	1616	85.5	1.516	2.189	24.7355	2.436	374.5	11.705	1	2	2	2	1	3	1.391	2.446	28.205	2.223	323.063	12.195
41236	125	91	1	57	3	4	2	11	11	5	84561.00447	83545.46176	2	49	2	1	1	0.43	NA	0.57	NA	2	NA	1	2	0	2	2573.5	108	1.319	2.282	23.429	1.443	321	7.475	1	2	1	1	1	2	1.391	2.446	20.925	1.628	323.063	6.354
41238	250	410	1	53	3	4	1	3	3	1.38	95301.57612	97668.55577	1	46	2	1	1	0.52	0.5	0.64	0.5	1	1	3	2	0	1	2470	330	1.5655	2.806	35.5745	2.093	376	7.82	1	2	3	2	2	2	1.391	2.446	39.709	2.223	436.5	6.354
41243	134	79	1	78	3	4	2	8	8	3.41	30943.52072	33153.42994	2	56	2	1	1	NA	NA	NA	NA	2	NA	1	1	0	1	1789	106.5	1.0615	1.5405	16.4325	1.681	325	6.05	0	1	0	1	1	2	0.922	1.834	13.864	1.628	323.063	6.354
41255	971	621	1	52	4	2	2	7	7	3.27	24459.92099	25381.5002	1	52	2	1	1	0.51	NA	0.47	NA	1	1	3	2	0	1	2373	796	1.593	2.8115	38.5395	2.0525	440	4.46	1	2	3	2	2	1	1.391	2.446	39.709	2.223	436.5	3.88
41266	650	471	1	41	3	4	1	4	4	0.93	31465.7394	32643.3477	1	48	2	1	1	0.51	NA	0.55	NA	1	3	2	2	0	1	5799	560.5	2.0465	3.826	35.864	3.4065	505.5	12.335	2	3	3	3	2	3	1.821	3.47	39.709	3.301	436.5	12.195
41267	13	97	1	73	4	4	1	99	3	1.15	9669.089634	9956.33281	1	44	2	0	0	NA	NA	NA	NA	1	1	3	2	0	2	2304.5	55	2.3685	3.907	45.638	3.5705	573.5	21.33	3	3	3	3	3	3	2.505	3.47	39.709	3.301	638.5	12.195
41268	40	150	1	59	4	4	2	11	11	5	25524.81409	25584.42697	2	50	1	1	1	0.49	NA	0.4	NA	2	NA	1	2	0	1	2227	95	1.262	3.0995	21.8755	1.735	685.5	14.04	1	3	1	1	3	3	1.391	3.47	20.925	1.628	638.5	12.195
41274	1728	2578	1	40	3	4	1	4	4	0.75	37048.01114	37909.36633	2	46	2	1	1	0.29	NA	0.29	NA	1	3	2	2	0	1	2993	2153	2.2955	6.135	54.1005	2.9825	465.5	8.805	3	3	3	3	2	3	2.505	3.47	39.709	3.301	436.5	12.195
41277	256	174	1	46	4	2	2	8	8	2.65	16736.37321	17277.67951	2	45	2	0	0	NA	NA	NA	NA	1	3	2	2	0	1	3484.5	215	2.0945	2.485	36.53	3.1965	513.5	7.045	2	2	3	3	2	2	1.821	2.446	39.709	3.301	436.5	6.354
41306	334	120	1	41	3	1	1	2	2	0.61	26501.17073	26436.06798	2	56	2	1	1	0.35	NA	0.29	NA	1	1	3	2	0	2	3625.5	227	2.461	2.8595	26.7305	2.2	477.5	5.035	3	3	2	2	2	2	2.505	3.47	28.205	2.223	436.5	6.354
41316	174	117	1	46	3	2	2	11	11	5	85173.88289	88133.3338	2	44	2	1	1	0.25	NA	0.23	NA	1	2	3	2	0	1	2004.5	145.5	1.2925	1.1645	18.6145	0.922	256.5	1.405	1	0	1	0	0	0	1.391	1.18	20.925	1.054	210.188	2.029
41319	12	0	1	53	4	5	1	4	4	1.17	26303.63633	27328.51988	1	47	2	0	0	0.53	NA	0.55	NA	2	NA	1	2	0	2	1801.5	6	1.6825	1.309	24.405	1.612	481.5	4.38	2	0	2	1	2	1	1.821	1.18	28.205	1.628	436.5	3.88
41326	494	227	1	57	3	3	1	6	6	2.1	105888.795	104617.1144	1	49	2	1	1	0.44	NA	0.48	NA	1	1	3	2	0	2	2012.5	360.5	1.301	1.361	24.2785	1.8495	328	1.825	1	0	1	1	1	0	1.391	1.18	20.925	1.628	323.063	2.029
41342	428	570	1	51	3	5	2	11	11	5	104532.1858	105938.1998	2	53	2	1	1	0.43	NA	0.38	NA	2	NA	1	2	0	2	2805.5	499	1.907	3.002	35.723	2.784	424.5	7.17	2	3	3	3	2	2	1.821	3.47	39.709	3.301	436.5	6.354
41350	86	36	1	79	3	5	2	7	7	2.65	40704.4636	41181.7806	2	50	2	1	4	NA	NA	0.4	NA	1	3	2	2	0	1	2729.5	61	2.8595	3.3475	39.504	4.3005	566	16.52	3	3	3	3	3	3	2.505	3.47	39.709	3.301	638.5	12.195
41355	90	90	1	40	1	1	2	8	5	0.85	20000.65123	20191.17545	1	53	2	1	1	0.32	NA	0.31	NA	1	1	3	2	0	1	2569	90	2.424	2.516	29.074	3.112	735	16.73	3	2	2	3	3	3	2.505	2.446	28.205	3.301	638.5	12.195
41360	142	84	1	52	3	3	2	9	9	5	84561.00447	83545.46176	2	49	2	1	1	0.48	NA	0.42	NA	2	NA	1	2	0	1	2039.5	113	1.486	1.473	33.419	2.694	425.5	5.15	1	0	3	3	2	2	1.391	1.18	39.709	3.301	436.5	6.354
41376	247	137	1	71	3	3	1	12	12	NA	39086.24089	38825.88999	2	44	2	1	1	0.46	NA	0.34	NA	1	3	2	2	0	1	1839.5	192	1.618	2.4495	23.8155	1.994	473	6.68	2	2	1	2	2	2	1.821	2.446	20.925	2.223	436.5	6.354
41387	43	0	1	44	1	1	1	5	5	0.86	19018.43919	20586.22352	2	54	2	1	4	0.4	NA	0.44	NA	2	NA	1	2	0	1	2711	21.5	2.365	3.502	28.5385	2.275	555.5	8.955	3	3	2	2	3	3	2.505	3.47	28.205	2.223	638.5	12.195
41390	342	227	1	44	3	3	2	10	10	3.63	104643.8183	107076.7558	2	47	2	0	0	NA	NA	NA	NA	2	NA	1	2	0	1	3340.5	284.5	2.0335	2.0555	25.037	1.6015	426	4.41	2	1	2	1	2	1	1.821	1.834	28.205	1.628	436.5	3.88
41394	160	111	1	76	3	1	1	4	4	1.44	43718.50637	44632.60271	2	46	2	1	1	0.38	NA	0.44	NA	1	3	2	2	0	1	2178.5	135.5	2.7395	3.292	42.0675	3.3095	675	13.415	3	3	3	3	3	3	2.505	3.47	39.709	3.301	638.5	12.195
41403	277	246	1	60	1	3	2	11	11	5	7101.447409	6672.955219	1	57	1	1	1	0.53	NA	0.52	NA	2	NA	1	2	0	2	2802	261.5	1.451	2.95	25.342	2.08	342	6.03	1	3	2	2	1	2	1.391	3.47	28.205	2.223	323.063	6.354
41409	3	185	1	51	1	3	2	7	7	2.55	18143.98362	18718.64055	1	55	2	1	1	0.65	0.6	0.58	0.5	2	NA	1	2	0	1	3478.5	94	2.5525	3.0075	32.8445	3.4385	614	11.725	3	3	3	3	3	3	2.505	3.47	39.709	3.301	638.5	12.195
41415	98	136	1	85	3	4	2	7	7	3.03	22077.19102	22903.92021	2	49	2	0	0	NA	NA	NA	NA	1	3	2	1	0	1	1760.5	117	1.4905	2.35	18.485	1.3625	513.5	5.88	1	2	1	0	2	2	1.391	2.446	20.925	1.054	436.5	6.354
41416	2	4	1	80	3	1	1	4	4	1.36	11035.67039	11552.83418	2	46	2	2	1	0.65	0.8	0.39	0.3	1	3	2	2	1	1	1780.5	3	2.382	2.733	25.0655	2.0495	457	8.34	3	2	2	2	2	2	2.505	2.446	28.205	2.223	436.5	6.354
41424	352	66	1	53	3	4	2	11	11	5	98473.73276	99798.25731	2	47	2	1	1	0.24	NA	0.27	NA	1	3	2	1	0	1	3721	209	1.9895	2.8495	33.222	2.284	477.5	5.97	2	3	3	2	2	2	1.821	3.47	39.709	2.223	436.5	6.354
41427	202	237	1	68	3	3	2	7	7	2.23	63593.78445	62833.9246	2	49	2	1	1	0.2	NA	0.34	NA	1	3	2	2	0	1	1935	219.5	1.977	3.001	24.2765	2.0835	446	7.38	2	3	1	2	2	2	1.821	3.47	20.925	2.223	436.5	6.354
41430	30	21	1	64	4	4	1	6	6	2.55	9588.813507	9822.593374	2	50	1	4	1	0.52	NA	0.58	NA	1	3	2	2	1	1	1827	25.5	1.1355	1.379	21.89	1.45	385	3.815	0	0	1	1	2	1	0.922	1.18	20.925	1.628	436.5	3.88
41436	72	72	1	63	3	3	2	10	10	5	79633.26888	80138.20835	1	49	2	1	1	0.29	0	0.26	0	2	NA	1	2	0	1	3590	72	1.228	4.429	32.194	2.011	242	8.83	1	3	2	2	0	3	1.391	3.47	28.205	2.223	210.188	12.195
41440	206	0	1	44	3	3	2	11	11	5	99218.01162	102931.2552	1	50	2	0	0	NA	NA	NA	NA	1	3	2	2	0	1	3283.5	103	1.7215	3.378	23.6025	1.669	411	6.405	2	3	1	1	2	2	1.821	3.47	20.925	1.628	436.5	6.354
41450	16	0	1	57	3	5	2	11	11	5	87029.44548	89720.6014	1	54	2	1	1	0.5	NA	0.23	NA	2	NA	1	2	0	1	2802	8	2.222	2.859	31.215	2.536	583.5	8.315	3	3	2	2	3	2	2.505	3.47	28.205	2.223	638.5	6.354
41454	8	11	1	66	3	4	2	8	8	2.6	32389.07074	32002.06508	2	54	1	1	1	0.23	NA	0.35	NA	1	3	2	2	0	1	1867.5	9.5	2.1925	3.313	27.3855	3.0405	689	17.85	3	3	2	3	3	3	2.505	3.47	28.205	3.301	638.5	12.195
41458	201	154	1	46	1	3	1	5	5	1.19	15213.9009	15695.75614	2	58	2	1	4	0.4	NA	0.42	NA	2	NA	1	2	0	1	1919	177.5	1.2495	1.779	23.3625	2.42	311.5	5.115	1	1	1	2	1	2	1.391	1.834	20.925	2.223	323.063	6.354
41460	43	0	1	71	3	3	2	11	11	5	17216.09205	17101.41678	2	46	2	1	4	0.27	NA	0.49	NA	2	NA	1	2	0	1	2211	21.5	2.3265	4.1315	28.2145	2.5945	414	13.265	3	3	2	2	2	3	2.505	3.47	28.205	2.223	436.5	12.195
41461	12	13	1	85	3	1	1	5	5	1.56	9933.383239	10354.48765	1	55	2	4	2	0.39	NA	0.4	NA	2	NA	1	1	0	1	2039	12.5	1.1005	1.18	16.4045	0.7235	286.5	0.96	0	0	0	0	1	0	0.922	1.18	13.864	1.054	323.063	2.029
41462	710	829	1	56	3	5	2	9	9	4.83	95301.57612	97668.55577	1	48	2	1	1	0.22	NA	0.2	NA	2	NA	1	2	0	1	3738.5	769.5	2.344	4.325	40.591	3.055	721	8.145	3	3	3	3	3	2	2.505	3.47	39.709	3.301	638.5	6.354
41477	188	39	1	71	3	3	1	5	5	1.5	9935.266183	10074.15007	1	67	1	1	2	0.66	0.8	0.58	0.8	1	3	2	2	0	2	1419.5	113.5	1.3215	1.556	17.2985	1.2385	276.5	4.705	1	1	0	0	1	1	1.391	1.834	13.864	1.054	323.063	3.88
41482	4	84	1	64	1	2	1	15	15	4.01	9811.075078	11602.17864	2	65	2	1	2	0.41	NA	0.35	NA	1	3	2	2	0	1	2301.5	44	2.4075	2.1925	28.7495	2.009	579.5	3.88	3	2	2	2	3	1	2.505	2.446	28.205	2.223	638.5	3.88
41494	226	226	1	40	1	3	2	7	7	1.3	14685.35251	14950.79529	1	65	2	1	1	0.48	NA	0.57	NA	1	2	3	2	0	1	2106	226	0.91	4.717	49.659	5.465	200	14.41	0	3	3	3	0	3	0.922	3.47	39.709	3.301	210.188	12.195
41498	0	0	1	68	4	1	1	6	6	1.63	7540.28696	8475.052838	1	72	2	2	2	0.44	NA	NA	NA	2	NA	1	2	0	2	1711	0	1.018	0.84	13.872	1.606	407	1.49	0	0	0	1	2	0	0.922	1.18	13.864	1.628	436.5	2.029
41501	146	90	1	70	3	1	2	8	8	4.6	31035.46855	31071.38419	1	59	1	1	4	0.41	NA	0.51	NA	1	3	2	2	0	2	780	118	0.8325	1.051	6.3655	0.769	146.5	1.47	0	0	0	0	0	0	0.922	1.18	13.864	1.054	210.188	2.029
41504	120	150	1	63	3	5	2	8	8	3.29	55319.9907	54933.70889	1	68	2	1	1	0.33	NA	0.35	NA	1	3	2	2	0	1	3025.5	135	2.45	2.6705	35.0055	2.6605	408	5.375	3	2	3	2	2	2	2.505	2.446	39.709	2.223	436.5	6.354
41506	161	161	1	77	3	4	2	9	9	4.38	30052.77379	29781.65506	1	60	2	3	3	0.77	0.9	0.8	0.9	2	NA	1	1	1	1	2367	161	1.217	1.602	25.791	1.69	431	1.45	1	1	2	1	2	0	1.391	1.834	28.205	1.628	436.5	2.029
41514	444	444	1	70	3	5	2	8	8	4.33	30137.04798	31072.53457	2	63	1	1	1	0.29	NA	0.36	NA	1	3	2	1	0	1	1469	444	1.756	2.943	22.167	1.912	616	9.33	2	3	1	1	3	3	1.821	3.47	20.925	1.628	638.5	12.195
41518	497	380	1	50	3	5	1	14	14	5	89486.19318	89649.81245	2	60	2	1	1	0.41	NA	0.4	NA	2	NA	1	2	0	1	2084.5	438.5	2.367	2.978	30.3555	2.466	548.5	11.03	3	3	2	2	3	3	2.505	3.47	28.205	2.223	638.5	12.195
41522	148	112	1	72	3	4	1	4	4	1.21	10561.92294	10847.19638	2	72	2	1	1	0.44	NA	0.4	NA	2	NA	1	2	0	1	1602.5	130	0.9935	1.545	13.385	0.705	267	4.715	0	1	0	0	0	1	0.922	1.834	13.864	1.054	210.188	3.88
41525	197	237	1	51	4	3	2	8	8	2.84	20000.25749	19889.42144	2	68	2	1	1	0.47	NA	0.54	NA	1	3	2	2	0	2	2938	217	2.4165	2.434	34.4715	2.176	518.5	4.11	3	2	3	2	3	1	2.505	2.446	39.709	2.223	638.5	3.88
41531	97	337	1	43	2	2	2	8	8	1.81	23869.57889	24716.79448	2	61	2	1	1	0.59	NA	0.48	NA	2	NA	1	2	0	1	1617.5	217	1.108	1.583	24.2005	1.5665	307.5	4.915	0	1	1	1	1	1	0.922	1.834	20.925	1.628	323.063	3.88
41550	102	51	1	45	1	3	1	3	3	0.47	23869.57889	23928.57174	2	61	2	1	1	0.37	0.3	0.51	0.4	1	3	2	2	0	1	1858	76.5	2.2815	2.1535	23.113	2.5605	457	6.045	3	2	1	2	2	2	2.505	2.446	20.925	2.223	436.5	6.354
41562	33	39	1	50	3	4	1	14	14	5	101584.687	106265.3396	2	66	2	1	1	0.39	NA	0.39	NA	2	NA	1	1	0	1	2562	36	2.189	1.785	28.0285	2.3725	419	3.67	3	1	2	2	2	1	2.505	1.834	28.205	2.223	436.5	3.88
41565	428	403	1	72	3	3	1	5	5	1.46	9471.568094	9299.250643	1	60	2	1	1	0.4	NA	0.52	NA	1	1	3	2	0	1	2620.5	415.5	3.406	4.1975	48.447	3.8085	949.5	20.135	3	3	3	3	3	3	2.505	3.47	39.709	3.301	638.5	12.195
41567	160	116	1	51	2	4	2	7	7	2.92	12250.08278	13450.09872	1	68	2	1	1	0.36	NA	0.4	NA	1	2	3	2	0	1	2715.5	138	2.2075	3.5935	22.2775	3.227	476	6.08	3	3	1	3	2	2	2.505	3.47	20.925	3.301	436.5	6.354
41570	151	189	1	55	3	1	1	2	2	0.76	25211.30734	27716.51575	2	59	2	1	1	0.34	NA	0.29	NA	1	1	3	2	0	2	544	170	0.634	0.7165	6.631	0.3295	90.5	1.3	0	0	0	0	0	0	0.922	1.18	13.864	1.054	210.188	2.029
41574	541	302	1	57	3	4	1	15	15	5	126291.0481	126521.9625	2	63	2	1	1	0.51	NA	0.49	NA	1	1	3	2	0	1	2187	421.5	1.573	2.5445	29.291	1.9635	362.5	13.04	1	2	2	2	1	3	1.391	2.446	28.205	2.223	323.063	12.195
41575	86	86	1	76	1	1	1	14	14	3.43	8022.258379	8523.786162	2	71	2	1	1	0.3	NA	NA	NA	1	3	2	2	0	1	1448	86	1.553	1.983	16.854	2.049	299	8.69	1	1	0	2	1	3	1.391	1.834	13.864	2.223	323.063	12.195
41576	4	4	1	68	4	2	2	7	7	3	7750.960967	8711.844004	2	67	1	1	4	0.61	0.7	0.63	0.6	1	1	3	2	0	1	875	4	0.789	0.618	8.499	0.762	185	1.45	0	0	0	0	0	0	0.922	1.18	13.864	1.054	210.188	2.029
41581	53	53	1	60	4	3	2	8	8	2.77	6852.086052	6766.285859	1	59	2	1	1	0.47	NA	0.48	NA	1	1	3	2	0	3	1791	53	1.091	1.21	42.289	1.769	312	6.01	0	0	3	1	1	2	0.922	1.18	39.709	1.628	323.063	6.354
41589	0	0	1	76	1	5	1	4	4	1.4	10840.50203	11038.83107	1	66	2	0	0	NA	NA	NA	NA	1	3	2	1	0	1	1866	0	1.721	3.088	18.745	1.932	376	12.17	2	3	1	2	2	3	1.821	3.47	20.925	2.223	436.5	12.195
41664	239	239	1	64	3	4	1	3	3	1.27	46864.6789	48150.20647	1	61	2	1	1	0.56	NA	0.54	NA	1	1	3	2	1	3	1278	239	1.752	1.654	19.784	1.084	241	2.67	2	1	1	0	0	0	1.821	1.834	20.925	1.054	210.188	2.029
41671	27	29	1	80	3	3	1	5	5	1.92	25948.20428	26750.64492	2	60	2	1	1	0.4	NA	0.29	NA	2	NA	1	1	0	2	1736.5	28	1.786	1.9575	18.103	2.1465	478.5	7.835	2	1	1	2	2	2	1.821	1.834	20.925	2.223	436.5	6.354
41677	91	7	1	71	3	3	2	7	7	3.02	28468.94398	28069.71324	2	68	2	1	1	0.45	NA	0.36	NA	2	NA	1	2	0	2	2034	49	2.0915	2.138	27.6405	2.477	598.5	9.14	2	2	2	2	3	3	1.821	2.446	28.205	2.223	638.5	12.195
41680	131	82	1	63	4	3	1	4	4	1.24	6564.940098	8106.821763	1	67	1	1	1	NA	NA	0.29	NA	2	NA	1	2	0	2	2325.5	106.5	1.27	1.6565	21.009	1.7145	280.5	4.35	1	1	1	1	1	1	1.391	1.834	20.925	1.628	323.063	3.88
41688	604	283	1	49	3	2	1	6	6	1.9	28803.80468	31602.18892	1	67	2	1	4	0.55	NA	0.57	NA	1	1	3	2	0	1	3021	443.5	1.8675	3.456	43.9715	2.943	467.5	6.295	2	3	3	3	2	2	1.821	3.47	39.709	3.301	436.5	6.354
41690	376	461	1	52	1	5	1	15	15	5	17560.19321	18832.37897	2	65	2	1	1	0.48	NA	0.46	NA	1	3	2	2	0	1	1809	418.5	1.0695	1.7405	16.072	1.4375	239.5	4.51	0	1	0	1	0	1	0.922	1.834	13.864	1.628	210.188	3.88
41693	485	189	1	50	4	4	1	15	15	5	18724.12272	19714.51964	1	74	2	1	1	0.49	NA	0.5	NA	1	1	3	2	0	1	2398	337	2.8895	4.294	43.1935	3.3995	851	14.985	3	3	3	3	3	3	2.505	3.47	39.709	3.301	638.5	12.195
41699	0	0	1	51	4	4	2	10	10	4.75	19455.19292	20990.82473	1	65	1	4	1	0.53	NA	0.49	NA	1	3	2	2	0	2	683	0	0.279	0.649	18.254	1.094	129	0.6	0	0	1	0	0	0	0.922	1.18	20.925	1.054	210.188	2.029
41700	252	95	1	55	3	2	1	5	5	1.28	21572.24964	22521.08584	1	67	2	4	1	0.26	NA	0.17	NA	1	1	3	2	0	1	2483.5	173.5	1.609	1.6355	23.307	1.1275	300	4.31	2	1	1	0	1	1	1.821	1.834	20.925	1.054	323.063	3.88
41705	83	47	1	62	4	3	2	9	9	2.42	8567.88471	8297.073173	2	59	2	1	1	0.46	NA	0.4	NA	1	1	3	2	0	1	1268	65	0.7125	0.76	13.1465	1.0585	244.5	1.37	0	0	0	0	0	0	0.922	1.18	13.864	1.054	210.188	2.029
41713	2758	313	1	42	3	4	1	5	5	1.28	22505.36051	22501.08015	1	60	2	1	1	0.48	NA	0.51	NA	1	1	3	2	0	1	1188.5	1535.5	2.202	3.628	15.7415	0.4775	204	1.285	3	3	0	0	0	0	2.505	3.47	13.864	1.054	210.188	2.029
41729	128	227	1	53	3	2	1	14	14	5	83459.20123	83611.80056	2	63	2	4	1	0.29	NA	0.2	NA	1	3	2	2	0	1	3424.5	177.5	3.073	3.8315	48.0925	4.4765	480.5	12.53	3	3	3	3	2	3	2.505	3.47	39.709	3.301	436.5	12.195
41739	0	0	1	69	4	1	1	3	3	0.99	7963.934774	8380.580277	1	72	1	1	1	0.54	NA	0.39	NA	2	NA	1	2	0	1	771.5	0	0.6965	0.7935	10.0005	0.5225	237	1.505	0	0	0	0	0	0	0.922	1.18	13.864	1.054	210.188	2.029
41740	0	0	1	79	4	5	1	6	6	2.88	10178.00701	10843.3722	2	68	2	4	4	NA	NA	NA	NA	2	NA	1	2	0	2	2203	0	1.671	1.758	54.9845	3.248	323	5.345	2	1	3	3	1	2	1.821	1.834	39.709	3.301	323.063	6.354
41753	221	221	1	78	3	4	1	6	6	2.88	44554.06331	44152.12234	2	60	2	0	0	NA	NA	NA	NA	1	3	2	2	0	1	1828	221	1.386	2.082	13.31	1.028	311	4.28	1	1	0	0	1	1	1.391	1.834	13.864	1.054	323.063	3.88
41759	92	92	1	41	3	2	1	6	6	1.01	26649.74295	26644.67436	2	59	2	1	1	0.28	NA	0.36	NA	1	1	3	2	0	1	2809	92	1.671	2.57	33.223	3.286	397	13.35	2	2	3	3	2	3	1.821	2.446	39.709	3.301	436.5	12.195
41772	0	0	1	69	2	2	2	7	7	2.86	7817.358091	8986.38881	2	61	2	1	1	0.46	NA	0.39	NA	1	3	2	2	0	1	820	0	0.969	1.237	13.006	1.241	216	4.24	0	0	0	0	0	1	0.922	1.18	13.864	1.054	210.188	3.88
41782	101	97	1	66	3	3	2	9	9	4.38	46864.6789	47353.39188	1	61	2	4	1	0.33	NA	0.33	NA	1	1	3	2	0	1	2828.5	99	2.395	1.964	29.6945	1.1455	318	4.27	3	1	2	0	1	1	2.505	1.834	28.205	1.054	323.063	3.88
41791	72	48	1	78	3	2	2	7	7	2.56	28153.11442	27640.9212	1	67	2	1	1	0.63	0.9	0.7	0.7	1	3	2	1	0	1	2231	60	2.244	2.892	29.4005	2.5375	472.5	8.99	3	3	2	2	2	3	2.505	3.47	28.205	2.223	436.5	12.195
41793	279	327	1	43	3	3	1	5	3	1.18	26731.56033	27906.90909	1	65	2	1	1	0.58	NA	0.55	NA	2	NA	1	2	0	2	4597.5	303	2.5945	5.4735	49.7745	3.8595	570	15	3	3	3	3	3	3	2.505	3.47	39.709	3.301	638.5	12.195
41794	673	673	1	44	3	3	1	5	5	1.61	30828.74834	31916.00829	1	61	2	1	1	0.5	NA	0.37	NA	1	1	3	2	0	2	2159	673	1.146	2.494	24.265	1.856	286	3.26	0	2	1	1	1	1	0.922	2.446	20.925	1.628	323.063	3.88
41814	30	2	1	80	3	2	1	4	4	1.44	14253.93916	14694.73807	2	60	2	4	1	0.61	0.7	0.53	0.5	1	3	2	2	0	2	1347.5	16	2.976	3.9735	35.558	3.797	1026.5	22.335	3	3	3	3	3	3	2.505	3.47	39.709	3.301	638.5	12.195
41827	2	1093	1	78	3	5	2	9	9	4.38	28004.10278	27494.62055	1	63	2	1	1	0.39	NA	0.44	NA	2	NA	1	1	0	1	815	547.5	0.853	1.2355	23.3805	1.1675	276.5	0.745	0	0	1	0	1	0	0.922	1.18	20.925	1.054	323.063	2.029
41853	254	134	1	52	3	4	1	99	99	NA	87404.18132	90669.42167	1	61	2	4	4	0.39	NA	0.51	NA	2	NA	1	2	0	1	1932	194	1.9085	2.071	25.481	1.555	349	3.56	2	1	2	1	1	1	1.821	1.834	28.205	1.628	323.063	3.88
41856	214	314	1	69	4	3	2	9	9	3.32	7034.556106	7035.433229	2	64	2	0	0	NA	NA	NA	NA	1	3	2	2	0	3	2471	264	2.5525	2.98	22.5125	2.1215	235.5	6.375	3	3	1	2	0	2	2.505	3.47	20.925	2.223	210.188	6.354
41868	262	80	1	78	3	1	1	5	5	1.61	34961.87448	34680.53154	2	60	2	1	1	0.53	NA	0.59	NA	1	3	2	1	0	1	1768	171	1.2515	1.9165	16.6655	1.855	363.5	6.07	1	1	0	1	1	2	1.391	1.834	13.864	1.628	323.063	6.354
41881	343	355	1	70	3	3	1	15	15	5	34961.87448	40315.04325	2	60	2	1	1	0.51	NA	0.45	NA	1	3	2	2	0	1	2361	349	2.375	2.9745	38.885	2.955	1139.5	7.27	3	3	3	3	3	2	2.505	3.47	39.709	3.301	638.5	6.354
41896	726	538	1	53	3	3	1	3	3	0.48	20831.60805	20869.69719	2	59	2	1	1	0.52	NA	0.43	NA	1	1	3	2	0	1	2555	632	2.3305	3.1055	40.7525	3.373	483.5	16.78	3	3	3	3	2	3	2.505	3.47	39.709	3.301	436.5	12.195
41909	475	0	1	69	1	1	1	3	3	0.8	6631.396032	6826.367236	1	59	1	3	3	NA	NA	NA	NA	2	NA	1	2	0	3	1513.5	237.5	1.0525	1.9735	12.2345	1.6885	272	2.125	0	1	0	1	1	0	0.922	1.834	13.864	1.628	323.063	2.029
41921	37	3	1	60	2	1	1	4	1	0	4510.010941	4993.354504	1	73	2	1	1	0.47	NA	0.33	NA	2	NA	1	1	0	1	1098	20	0.6225	1.099	13.5265	1.142	132.5	1.85	0	0	0	0	0	0	0.922	1.18	13.864	1.054	210.188	2.029
41926	310	310	1	49	3	3	1	15	15	5	75479.63979	78103.1466	1	70	2	1	4	0.4	NA	0.52	NA	1	1	3	2	0	1	2173	310	2.181	2.118	23.063	2.112	193	2.82	3	1	1	2	0	0	2.505	1.834	20.925	2.223	210.188	2.029
41961	369	424	1	46	3	3	1	15	15	4.72	115338.8957	117384.3292	2	66	1	1	1	0.48	NA	0.39	NA	2	NA	1	2	0	1	3249	396.5	1.8215	3.4555	28.114	2.4585	560	6.705	2	3	2	2	3	2	1.821	3.47	28.205	2.223	638.5	6.354
41963	32	0	1	66	1	2	1	1	1	0.06	8372.136628	8668.614011	1	66	2	0	0	NA	NA	NA	NA	1	3	2	2	0	1	3305	16	2.418	3.772	27.6295	3.239	641.5	8.92	3	3	2	3	3	3	2.505	3.47	28.205	3.301	638.5	12.195
41964	142	238	1	42	3	4	1	5	5	1.96	36256.38577	36842.03943	1	69	2	1	4	0.43	NA	0.51	NA	1	3	2	2	0	1	2134.5	190	1.375	2.18	18.3625	0.978	294	4.595	1	2	1	0	1	1	1.391	2.446	20.925	1.054	323.063	3.88
41966	76	76	1	62	5	3	2	7	7	2.05	38694.44899	38472.01343	2	69	2	1	1	0.35	NA	0.31	NA	1	3	2	2	0	2	760	76	1.705	0.739	11.267	0.988	223	0.93	2	0	0	0	0	0	1.821	1.18	13.864	1.054	210.188	2.029
41971	73	102	1	66	4	3	1	3	3	0.88	6564.940098	6551.494076	1	67	2	4	1	0.66	0.6	0.63	0.6	1	1	3	2	0	2	2676.5	87.5	2.2645	2.042	38.4335	3.8155	458	6.995	3	1	3	3	2	2	2.505	1.834	39.709	3.301	436.5	6.354
41973	286	303	1	71	3	4	1	5	5	2.35	30052.77379	29781.65506	1	60	1	1	2	0.48	NA	0.37	NA	1	1	3	2	0	1	2193.5	294.5	1.868	3.0365	30.0935	2.244	608	11.72	2	3	2	2	3	3	1.821	3.47	28.205	2.223	638.5	12.195
41990	138	163	1	45	1	1	2	7	7	1.99	28374.25929	30429.89321	2	65	2	1	1	0.63	0.5	0.6	0.5	1	3	2	2	0	1	4145.5	150.5	2.2975	2.776	46.458	3.6705	809	6.015	3	2	3	3	3	2	2.505	2.446	39.709	3.301	638.5	6.354
41991	195	189	1	66	1	1	1	2	2	0.35	7384.252394	8175.632041	2	66	2	0	0	NA	NA	NA	NA	1	3	2	2	0	1	2111.5	192	2.741	2.4505	32.978	2.5705	517.5	4.73	3	2	3	2	3	1	2.505	2.446	39.709	2.223	638.5	3.88
42002	77	241	1	52	4	5	1	14	14	5	20345.89528	21422.07452	1	63	2	1	1	0.5	NA	0.54	NA	2	NA	1	2	0	1	2287	159	1.9975	1.5555	21.363	1.6775	494	2.23	2	1	1	1	2	0	1.821	1.834	20.925	1.628	436.5	2.029
42003	5	5	1	68	1	1	1	2	2	0.33	8605.549653	8925.327539	1	66	2	1	1	0.47	NA	0.54	NA	2	NA	1	1	1	1	1198	5	1.232	2.135	10.774	0.768	278	3.88	1	2	0	0	1	1	1.391	2.446	13.864	1.054	323.063	3.88
42004	0	29	1	52	1	3	2	10	10	5	15232.987	16759.55488	1	71	2	1	1	0.39	NA	0.38	NA	2	NA	1	2	0	1	3933.5	14.5	1.7215	2.507	33.7945	3.5325	513	6.81	2	2	3	3	2	2	1.821	2.446	39.709	3.301	436.5	6.354
42018	8	8	1	62	1	1	1	6	6	1.01	4825.353894	5342.49316	1	70	2	1	1	0.44	NA	0.39	NA	1	3	2	2	0	1	2837	8	1.98	2.163	23.75	2.084	324	4.19	2	2	1	2	1	1	1.821	2.446	20.925	2.223	323.063	3.88
42021	297	0	1	44	1	1	2	7	7	1.74	16596.32699	17559.00133	1	73	2	1	1	0.55	NA	0.52	NA	1	3	2	2	0	2	1855.5	148.5	3.3685	3.0765	33.975	2.762	345.5	6.855	3	3	3	3	1	2	2.505	3.47	39.709	3.301	323.063	6.354
42026	1	0	1	71	3	1	1	14	14	4.37	23379.42641	25897.95094	1	62	2	4	4	0.41	NA	0.47	NA	2	NA	1	2	0	2	955	0.5	0.7135	1.309	13.8985	1.147	123	2.01	0	0	0	0	0	0	0.922	1.18	13.864	1.054	210.188	2.029
42028	201	189	1	45	4	3	2	8	8	3.38	28690.44584	30955.03204	2	72	2	1	4	NA	NA	NA	NA	2	NA	1	2	0	2	779	195	0.5735	0.9625	7.742	0.569	202.5	0.875	0	0	0	0	0	0	0.922	1.18	13.864	1.054	210.188	2.029
42033	0	83	1	63	4	1	1	1	1	0.1	6527.944321	6869.463774	2	68	2	1	1	0.54	0.3	0.6	0.6	2	NA	1	2	0	1	1991.5	41.5	1.576	1.395	27.1245	1.966	359	2.83	1	0	2	2	1	0	1.391	1.18	28.205	2.223	323.063	2.029
42041	18	30	1	80	3	1	1	4	4	1.31	11478.01101	11604.25753	2	70	2	0	0	0.29	NA	0.3	NA	2	NA	1	1	0	2	1936.5	24	1.4315	1.72	9.8095	1.222	424.5	1.975	1	1	0	0	2	0	1.391	1.834	13.864	1.054	436.5	2.029
42042	38	38	1	76	2	1	1	6	6	1.7	6745.203054	6888.748592	2	62	2	4	1	0.47	NA	0.48	NA	2	NA	1	2	0	1	1303	38	0.984	1.74	12.33	1.032	226	2.99	0	1	0	0	0	1	0.922	1.834	13.864	1.054	210.188	3.88
42049	85	167	1	44	3	4	1	14	14	5	90756.45097	99152.80406	2	64	2	1	1	0.28	NA	0.3	NA	2	NA	1	1	1	1	3167	126	2.9255	2.628	34.868	2.1575	569	5.38	3	2	3	2	3	2	2.505	2.446	39.709	2.223	638.5	6.354
42050	172	170	1	52	3	5	2	9	9	5	107490.707	109447.5471	1	71	1	1	1	0.28	NA	0.44	NA	2	NA	1	2	0	2	1883	171	3.006	4.0905	40.346	3.7675	1109	15.185	3	3	3	3	3	3	2.505	3.47	39.709	3.301	638.5	12.195
42067	182	303	1	63	3	4	1	3	3	1	21471.92905	21203.71059	2	60	2	0	0	NA	NA	NA	NA	1	3	2	2	0	3	1315.5	242.5	0.9895	2.043	15.671	0.8995	268.5	5.02	0	1	0	0	0	2	0.922	1.834	13.864	1.054	210.188	6.354
42073	42	123	1	42	1	2	2	7	7	1.93	20643.62113	21287.53971	2	71	2	1	1	0.53	NA	0.51	NA	2	NA	1	2	0	1	1900.5	82.5	1.61	1.293	18.7615	1.539	404	1.73	2	0	1	1	2	0	1.821	1.18	20.925	1.628	436.5	2.029
42075	665	361	1	46	3	3	1	14	14	3.77	82011.62348	91163.60298	2	63	2	1	1	0.4	NA	0.41	NA	1	1	3	2	0	1	3175.5	513	0.9415	1.4065	13.377	1.258	308	2.405	0	0	0	0	1	0	0.922	1.18	13.864	1.054	323.063	2.029
42077	444	0	1	49	3	3	1	14	9	5	30352.32874	30346.55594	1	59	2	1	4	0.22	0.2	0.2	0.1	1	1	3	2	0	1	2256	222	3.25	5.592	44.396	4.57	627	22.63	3	3	3	3	3	3	2.505	3.47	39.709	3.301	638.5	12.195
42123	0	67	1	61	2	4	1	5	5	1.25	7590.589495	7733.840654	1	71	2	0	0	0.31	NA	0.35	NA	2	NA	1	2	0	1	1068	33.5	1.4125	1.988	17.9235	1.663	351	3.765	1	1	1	1	1	1	1.391	1.834	20.925	1.628	323.063	3.88
42125	0	23	1	80	4	1	2	8	8	2.36	11442.00238	12515.91336	2	67	2	2	1	0.49	NA	0.45	NA	2	NA	1	1	0	1	1261.5	11.5	0.96	1.2045	13.715	1.3845	178	4.735	0	0	0	1	0	1	0.922	1.18	13.864	1.628	210.188	3.88
42126	286	286	1	50	3	4	1	15	15	5	79632.53077	87175.40504	1	63	2	1	4	0.28	NA	0.34	NA	1	1	3	2	0	1	4790	286	2.858	4.439	47.052	4.228	642	9.87	3	3	3	3	3	3	2.505	3.47	39.709	3.301	638.5	12.195
42135	289	4	1	50	3	2	1	6	6	2.88	24672.29151	24717.40308	1	64	1	1	2	0.57	NA	0.52	NA	1	3	2	2	0	2	2321	146.5	1.881	1.9405	30.2155	1.551	435.5	4.42	2	1	2	1	2	1	1.821	1.834	28.205	1.628	436.5	3.88
42154	16	40	1	75	3	1	1	12	12	NA	32312.16434	33401.74099	2	59	1	1	4	0.32	NA	0.31	NA	2	NA	1	2	0	2	1083	28	0.7975	0.878	9.4275	0.6645	169.5	2.765	0	0	0	0	0	0	0.922	1.18	13.864	1.054	210.188	2.029
42161	154	107	1	72	3	3	1	2	2	0.81	11750.36289	11914.6198	2	59	2	4	1	0.26	NA	0.28	NA	2	NA	1	2	0	1	1372	130.5	1.1915	1.812	13.608	1.2605	244.5	3.585	1	1	0	0	0	1	1.391	1.834	13.864	1.054	210.188	3.88
42164	99	125	1	60	1	4	1	3	3	1.18	6421.422141	6603.727365	1	60	2	1	2	0.19	NA	NA	NA	1	3	2	2	0	1	1962	112	1.661	2.376	28.0705	1.921	484.5	9.42	2	2	2	2	2	3	1.821	2.446	28.205	2.223	436.5	12.195
42165	6	0	1	67	4	1	1	3	2	0.71	7750.960967	8156.464418	1	59	2	4	4	0.6	0.5	0.61	2	1	1	3	1	0	2	1598	3	1.041	1.048	12.915	0.9315	267.5	7.815	0	0	0	0	0	2	0.922	1.18	13.864	1.054	210.188	6.354
42170	28	0	1	79	3	2	1	4	4	1.2	30137.04798	32585.05768	2	63	2	1	1	0.62	0.7	0.39	0.6	2	NA	1	2	0	1	2909	14	1.782	2.614	35.1615	3.302	404.5	8.645	2	2	3	3	2	3	1.821	2.446	39.709	3.301	436.5	12.195
42180	302	101	1	74	3	3	2	8	8	3.57	36585.86668	36072.80928	2	61	1	1	4	0.48	NA	0.38	NA	2	NA	1	2	0	1	1351.5	201.5	1.347	1.3665	15.7535	1.0505	241.5	3.865	1	0	0	0	0	1	1.391	1.18	13.864	1.054	210.188	3.88
42185	11	19	1	57	3	4	1	5	5	1.96	21955.53239	21995.67655	1	63	2	3	3	0.44	NA	0.39	NA	1	3	2	2	0	1	2403	15	1.8205	1.2105	33.7615	2.0995	389.5	3.87	2	0	3	2	2	1	1.821	1.18	39.709	2.223	436.5	3.88
42189	104	0	1	50	1	1	1	6	6	1.41	13495.32081	14278.12046	1	69	2	4	4	0.29	NA	0.4	NA	2	NA	1	2	0	2	1672	52	1.0815	1.2145	26.277	1.798	242.5	3.615	0	0	2	1	0	1	0.922	1.18	28.205	1.628	210.188	3.88
42190	705	474	1	80	3	3	1	5	5	1.31	13015.21771	13589.54763	2	59	1	1	1	0.51	NA	0.46	NA	2	NA	1	1	0	1	2043.5	589.5	1.102	2.175	32.7675	1.834	300	2.365	0	2	3	1	1	0	0.922	2.446	39.709	1.628	323.063	2.029
42200	127	138	1	65	3	3	1	5	5	1.71	61587.52901	61442.88679	1	64	1	1	1	0.4	NA	0.4	NA	2	NA	1	2	0	1	1166.5	132.5	0.734	1.192	12.59	1.236	176	3.385	0	0	0	0	0	1	0.922	1.18	13.864	1.054	210.188	3.88
42212	137	228	1	50	3	4	1	14	14	5	83459.20123	83611.80056	2	63	2	1	1	0.53	NA	0.43	NA	2	NA	1	2	0	1	2387	182.5	1.1875	1.9455	28.207	1.153	351	3.11	1	1	2	0	1	1	1.391	1.834	28.205	1.054	323.063	3.88
42215	139	256	1	77	2	2	1	1	1	0.18	6468.351302	7360.980165	1	62	2	1	1	0.38	NA	0.37	NA	1	3	2	2	0	1	1823.5	197.5	1.4035	1.435	19.1265	1.8845	368.5	4.68	1	0	1	1	1	1	1.391	1.18	20.925	1.628	323.063	3.88
42239	266	343	1	58	3	5	1	15	15	5	121613.6019	121835.9639	2	61	2	1	1	0.44	NA	0.34	NA	2	NA	1	2	0	1	1535.5	304.5	1.8895	1.961	25.296	2.006	237.5	3.725	2	1	2	2	0	1	1.821	1.834	28.205	2.223	210.188	3.88
42244	191	0	1	40	2	3	2	10	5	2.04	16110.35395	16682.16726	1	62	2	0	0	NA	NA	NA	NA	2	NA	1	2	0	1	2989	95.5	1.8225	2.6145	32.078	2.239	479	4.53	2	2	2	2	2	1	1.821	2.446	28.205	2.223	436.5	3.88
42251	152	202	1	43	1	1	1	99	99	NA	18072.48918	18399.15562	2	72	2	1	1	0.37	0.2	0.31	0.2	2	NA	1	2	0	1	4146	177	1.841	2.5005	37.864	3.3835	420.5	10.47	2	2	3	3	2	3	1.821	2.446	39.709	3.301	436.5	12.195
42255	213	694	1	68	3	3	1	3	3	1	16338.94193	15985.5114	1	61	2	1	1	NA	NA	NA	NA	1	3	2	1	0	1	2274	453.5	1.777	2.472	24.9425	2.333	403	4.665	2	2	2	2	2	1	1.821	2.446	28.205	2.223	436.5	3.88
42262	314	286	1	50	3	3	1	15	15	5	121613.6019	124186.8437	2	61	2	1	1	0.44	NA	0.26	NA	2	NA	1	2	0	1	2568.5	300	2.2165	2.472	33.241	1.794	454.5	4.14	3	2	3	1	2	1	2.505	2.446	39.709	1.628	436.5	3.88
42265	852	435	1	60	2	3	1	15	15	5	7130.271363	8106.386671	2	70	2	2	2	0.37	NA	0.32	NA	1	3	2	2	0	1	2372.5	643.5	2.189	4.2385	32.607	2.8175	458	11.16	3	3	3	3	2	3	2.505	3.47	39.709	3.301	436.5	12.195
42294	101	101	1	63	1	4	1	5	5	1.71	7160.648074	7721.6167	2	72	2	1	1	0.53	NA	0.49	NA	1	3	2	2	0	1	2234	101	2.029	2.56	29.965	2.929	560	15.32	2	2	2	3	3	3	1.821	2.446	28.205	3.301	638.5	12.195
42299	58	78	1	40	4	3	2	10	10	2.19	37936.25765	38732.56696	2	61	2	1	1	0.46	NA	0.51	NA	1	1	3	2	0	1	2741.5	68	1.777	2.3885	33.8575	3.0625	402	10.73	2	2	3	3	2	3	1.821	2.446	39.709	3.301	436.5	12.195
42342	27	27	1	80	3	4	1	6	6	2.23	26630.00037	28162.44356	1	69	2	4	1	0.45	NA	0.58	NA	1	3	2	2	0	2	2115.5	27	1.4895	2.2975	12.242	1.3215	360	5.94	1	2	0	0	1	2	1.391	2.446	13.864	1.054	323.063	6.354
42346	91	85	1	54	3	3	1	14	14	5	77488.44326	77630.12548	2	62	2	1	4	0.28	NA	0.25	NA	2	NA	1	2	0	2	1105.5	88	1.5015	1.479	24.269	2.006	693	3.175	1	0	1	2	3	1	1.391	1.18	20.925	2.223	638.5	3.88
42364	77	77	1	77	1	1	2	8	8	1.81	5914.429103	6284.181656	2	69	2	1	1	0.59	0.7	0.62	0.5	2	NA	1	2	0	1	1549	77	1.99	1.557	15.947	0.848	499	3.4	2	1	0	0	2	1	1.821	1.834	13.864	1.054	436.5	3.88
42368	103	52	1	60	2	1	2	8	8	1.67	3832.353126	4135.248957	1	70	2	4	4	0.43	NA	0.42	NA	1	3	2	1	0	2	1475.5	77.5	1.5945	1.887	21.4925	1.562	455.5	5.045	1	1	1	1	2	2	1.391	1.834	20.925	1.628	436.5	6.354
42396	193	1	1	56	2	3	1	6	6	2.14	10981.23254	11008.37228	2	62	2	1	1	0.48	NA	0.44	NA	2	NA	1	2	0	1	2259.5	97	1.8575	1.8405	30.546	2.2755	375	3.34	2	1	2	2	1	1	1.821	1.834	28.205	2.223	323.063	3.88
42399	38	38	1	54	5	1	1	99	99	NA	19397.65099	19808.08902	1	62	2	0	0	NA	NA	NA	NA	1	1	3	2	0	1	1821	38	2.044	1.33	21.381	1.377	472	2.37	2	0	1	1	2	0	1.821	1.18	20.925	1.628	436.5	2.029
42404	50	0	1	79	3	3	1	15	15	5	39256.72563	39719.01034	2	59	1	1	1	0.31	NA	0.3	NA	1	3	2	1	0	1	1491.5	25	1.8725	3.023	23.9985	2.0645	438	11.07	2	3	1	2	2	3	1.821	3.47	20.925	2.223	436.5	12.195
42416	0	0	1	62	4	4	1	6	6	2.29	10497.32436	10633.55211	2	65	2	1	1	0.29	NA	0.33	NA	1	3	2	2	0	1	1179	0	0.709	1.355	14.407	1.4535	144.5	4.325	0	0	0	1	0	1	0.922	1.18	13.864	1.628	210.188	3.88
42421	289	189	1	55	1	3	1	6	6	1.83	26892.12484	29526.47264	1	65	1	0	0	NA	NA	NA	NA	2	NA	1	2	0	2	1836.5	239	1.1855	1.6095	28.0945	1.3995	302.5	3.645	1	1	2	1	1	1	1.391	1.834	28.205	1.628	323.063	3.88
42422	0	0	1	51	1	1	2	8	8	2.26	10385.54626	10689.52158	2	74	1	4	4	0.35	NA	0.46	NA	1	3	2	2	0	1	2789	0	1.618	1.9525	26.136	2.242	559.5	4.46	2	1	2	2	3	1	1.821	1.834	28.205	2.223	638.5	3.88
42428	349	302	1	53	3	4	1	12	12	NA	104240.2302	104430.8262	2	61	2	1	1	0.3	NA	0.25	NA	1	1	3	2	0	1	3542	325.5	3.202	3.202	38.107	2.9435	641	4.405	3	3	3	3	3	1	2.505	3.47	39.709	3.301	638.5	3.88
42431	140	140	1	42	3	1	1	4	4	0.96	23448.00835	24263.00972	1	70	2	0	0	NA	NA	NA	NA	2	NA	1	2	0	3	3397	140	2.302	3.086	31.205	3.368	638	9.22	3	3	2	3	3	3	2.505	3.47	28.205	3.301	638.5	12.195
42433	175	174	1	53	1	1	1	4	4	0.73	16143.00808	17312.52284	1	66	2	1	1	0.38	NA	0.44	NA	1	1	3	2	0	1	824	174.5	0.351	0.6975	10.658	0.807	85	1.285	0	0	0	0	0	0	0.922	1.18	13.864	1.054	210.188	2.029
42437	284	94	1	52	3	3	1	4	4	0.55	21191.57563	21802.81286	1	64	2	1	1	0.49	NA	0.49	NA	2	NA	1	2	0	2	1656.5	189	1.9725	1.003	31.259	2.606	445.5	1.1	2	0	2	2	2	0	1.821	1.18	28.205	2.223	436.5	2.029
42449	16	302	1	80	3	1	1	2	2	0.69	12653.14538	12924.51301	1	59	2	1	1	0.24	NA	NA	NA	1	3	2	2	0	1	2046.5	159	1.4695	1.3365	19.576	2.4805	256.5	3.27	1	0	1	2	0	1	1.391	1.18	20.925	2.223	210.188	3.88
42452	577	807	1	54	5	4	2	7	7	2.7	81663.15864	89777.89975	1	67	2	1	1	0.34	NA	0.3	NA	1	3	2	2	0	1	2647.5	692	3.0965	4.4635	48.3745	2.6135	729.5	7.665	3	3	3	2	3	2	2.505	3.47	39.709	2.223	638.5	6.354
42473	173	170	1	53	3	5	1	15	15	5	66478.66305	67688.88969	1	70	2	1	1	0.4	NA	0.4	NA	2	NA	1	2	0	1	2758	171.5	2.1545	2.6945	48.0015	3.4925	846	16.275	3	2	3	3	3	3	2.505	2.446	39.709	3.301	638.5	12.195
42490	1	2	1	46	3	5	2	7	7	1.25	28063.33823	28058.00078	2	60	2	1	1	0.27	NA	0.24	NA	2	NA	1	2	0	2	2426.5	1.5	1.263	1.7755	17.512	1.4805	380	5	1	1	0	1	2	2	1.391	1.834	13.864	1.628	436.5	6.354
42492	192	144	1	71	4	1	1	6	6	1.51	10683.39074	10754.11155	1	59	2	1	1	0.47	0.5	0.42	0.3	2	NA	1	2	0	2	2549.5	168	1.2095	1.595	15.156	1.052	272	3.29	1	1	0	0	1	1	1.391	1.834	13.864	1.054	323.063	3.88
42493	150	250	1	57	3	5	1	14	14	5	82326.83785	82477.36674	1	60	2	1	1	0.54	NA	0.48	NA	1	1	3	2	0	1	3268	200	1.793	2.194	24.3315	1.696	469	4.735	2	2	1	1	2	1	1.821	2.446	20.925	1.628	436.5	3.88
42495	246	265	1	48	4	3	2	9	9	4.29	28456.58978	30702.71732	2	67	2	1	1	0.54	NA	0.55	NA	1	1	3	2	0	1	2292	255.5	2.2485	1.998	22.745	1.387	264	3.57	3	1	1	1	0	1	2.505	1.834	20.925	1.628	210.188	3.88
42496	129	0	1	43	1	3	1	14	6	2.5	15028.79723	15497.57747	2	70	2	1	1	0.35	NA	0.24	NA	1	1	3	2	0	2	5188.5	64.5	3.1795	4.255	41.776	2.196	911	4.935	3	3	3	2	3	1	2.505	3.47	39.709	2.223	638.5	3.88
42497	2161	327	1	41	5	1	1	3	3	1.08	28803.80468	31602.18892	1	67	2	1	4	0.22	NA	0.14	NA	1	1	3	2	0	1	4825	1244	2.289	5.4535	70.795	5.0365	462	12.995	3	3	3	3	2	3	2.505	3.47	39.709	3.301	436.5	12.195
42519	95	237	1	62	1	1	1	15	15	2.5	5534.662799	5972.103252	2	72	2	1	1	0.72	0.8	0.71	0.7	1	1	3	2	0	1	2842.5	166	3.475	3.7655	42.141	3.7545	765	46.21	3	3	3	3	3	3	2.505	3.47	39.709	3.301	638.5	12.195
42524	220	153	1	64	3	3	2	9	9	4.67	46864.6789	47353.39188	1	61	2	1	1	0.38	NA	0.18	NA	1	3	2	2	0	1	1455.5	186.5	1.348	1.3665	12.2025	1.3005	222	2.445	1	0	0	0	0	0	1.391	1.18	13.864	1.054	210.188	2.029
42526	140	420	1	65	3	4	2	9	9	3.41	77460.91098	75785.34036	2	60	2	1	1	0.42	NA	0.38	NA	2	NA	1	2	0	2	2452	280	1.0745	2.485	17.8925	1.6465	248	4.715	0	2	1	1	0	1	0.922	2.446	20.925	1.628	210.188	3.88
42529	575	393	1	71	3	2	2	7	6	2.5	27844.15784	27828.25587	2	62	1	1	1	0.33	NA	NA	NA	1	1	3	1	0	1	1773.5	484	1.0895	2.245	17.8245	1.252	227	3.87	0	2	1	0	0	1	0.922	2.446	20.925	1.054	210.188	3.88
42539	43	43	1	50	3	5	1	15	15	5	77911.3396	79453.12163	2	68	2	3	1	NA	NA	0.32	NA	2	NA	1	2	0	1	3953	43	3.066	3.242	54.537	6.331	1026	22.18	3	3	3	3	3	3	2.505	3.47	39.709	3.301	638.5	12.195
42546	257	258	1	51	3	2	1	6	6	2.48	22515.39801	24752.7181	1	67	2	1	1	0.34	NA	0.41	NA	1	3	2	2	0	2	2661.5	257.5	3.351	2.316	32.161	3.3225	370	9.485	3	2	2	3	1	3	2.505	2.446	28.205	3.301	323.063	12.195
42594	266	402	1	64	3	3	2	10	10	4.64	53088.2953	51939.93303	2	63	2	1	1	0.52	NA	0.53	NA	1	3	2	2	0	1	3560	334	2.0215	3.3135	41.7215	3.3155	638.5	8.24	2	3	3	3	3	2	1.821	3.47	39.709	3.301	638.5	6.354
42613	138	138	1	52	1	1	1	15	15	5	16143.00808	17312.52284	1	66	1	1	1	0.21	NA	0.4	NA	1	1	3	2	0	1	3127	138	1.081	2.33	38.97	3.074	459	2.98	0	2	3	3	2	1	0.922	2.446	39.709	3.301	436.5	3.88
42617	47	103	1	71	5	5	2	8	8	3.21	33239.25088	34539.29668	2	67	2	4	2	0.67	0.8	0.64	0.8	2	NA	1	2	1	2	1440.5	75	1.004	1.5875	13.456	0.9075	230.5	3.895	0	1	0	0	0	1	0.922	1.834	13.864	1.054	210.188	3.88
42627	73	91	1	80	1	1	1	2	2	0.94	10840.50203	11071.20016	1	66	1	0	0	NA	NA	NA	NA	1	3	2	2	0	1	1022	82	0.598	1.1615	12.4275	1.045	119.5	2.04	0	0	0	0	0	0	0.922	1.18	13.864	1.054	210.188	2.029
42628	291	193	1	41	3	5	1	15	15	5	116710.0803	120766.6669	1	69	2	1	1	0.33	2	0.23	2	2	NA	1	2	0	1	2425	242	1.8055	2.7245	17.8995	1.37	410	4.31	2	2	1	1	2	1	1.821	2.446	20.925	1.628	436.5	3.88
42636	207	173	1	55	2	4	1	15	15	5	12775.87449	13174.38127	2	71	2	1	1	0.49	NA	0.34	NA	2	NA	1	2	0	1	2824	190	3.5505	4.2805	53.3115	4.759	717	22.4	3	3	3	3	3	3	2.505	3.47	39.709	3.301	638.5	12.195
42639	204	163	1	64	3	3	1	15	15	5	46864.6789	47353.39188	1	61	2	1	1	0.48	NA	0.5	NA	1	1	3	2	0	1	2738	183.5	3.402	2.9325	47.4535	3.129	638.5	8.2	3	3	3	3	3	2	2.505	3.47	39.709	3.301	638.5	6.354
42647	34	148	1	48	1	4	1	15	15	5	28374.25929	31153.79672	2	65	2	1	1	0.51	NA	0.34	NA	2	NA	1	2	0	1	2652	91	1.363	2.1295	17.7265	1.2355	337.5	3.375	1	1	1	0	1	1	1.391	1.834	20.925	1.054	323.063	3.88
42648	107	103	1	44	3	2	1	3	3	0.58	72445.23626	72431.45769	1	60	2	1	1	0.31	NA	0.26	NA	2	NA	1	2	0	1	4056.5	105	2.6915	3.0565	34.1445	2.884	774	7.055	3	3	3	3	3	2	2.505	3.47	39.709	3.301	638.5	6.354
42651	284	232	1	76	3	3	1	3	3	1.18	9471.568094	9299.250643	1	60	2	1	1	0.51	NA	0.4	NA	1	3	2	2	0	1	3006	258	1.7835	2.965	34.434	3.088	412	7.065	2	3	3	3	2	2	1.821	3.47	39.709	3.301	436.5	6.354
42659	0	8	1	40	1	1	2	7	7	1.94	23538.03593	24272.23748	1	69	2	1	1	0.4	NA	0.31	NA	2	NA	1	2	0	1	2299	4	1.1845	1.4215	41.1345	2.585	296.5	3.585	1	0	3	2	1	1	1.391	1.18	39.709	2.223	323.063	3.88
42664	0	0	1	53	4	4	1	6	6	1.55	22436.10665	22311.77178	1	68	2	1	1	0.59	0.5	0.61	0.8	1	1	3	2	0	1	2921.5	0	1.8125	2.134	22.024	1.8125	374	5.23	2	2	1	1	1	2	1.821	2.446	20.925	1.628	323.063	6.354
42681	0	0	1	59	4	3	1	1	1	0	23747.32497	25621.74214	2	67	2	1	1	0.42	NA	0.38	NA	2	NA	1	2	0	1	2243	0	2.376	1.796	28.742	2.322	846	1.16	3	1	2	2	3	0	2.505	1.834	28.205	2.223	638.5	2.029
42683	164	145	1	75	3	5	1	15	15	5	23204.91726	22782.74723	1	70	2	1	1	0.39	NA	0.24	NA	1	3	2	2	0	1	1609.5	154.5	1.703	2.014	17.29	1.5675	365	5.81	2	1	0	1	1	2	1.821	1.834	13.864	1.628	323.063	6.354
42695	0	0	1	50	5	3	1	15	15	5	61574.5014	63076.90364	2	69	2	1	1	0.61	0.5	0.51	0.6	2	NA	1	2	0	1	2072	0	2.16	1.426	28.998	1.885	781	0.76	3	0	2	1	3	0	2.505	1.18	28.205	1.628	638.5	2.029
42699	179	267	1	62	3	1	1	3	3	0.96	16702.87673	18536.01857	2	63	2	1	4	0.29	NA	0.35	NA	2	NA	1	2	0	2	2117.5	223	2.4345	3.4115	29.5945	1.923	962.5	13.355	3	3	2	2	3	3	2.505	3.47	28.205	2.223	638.5	12.195
42700	202	337	1	64	5	5	1	4	4	1.44	40868.48014	41825.34509	2	69	2	1	1	0.43	NA	0.37	NA	2	NA	1	2	0	1	2158.5	269.5	2.0645	2.595	31.4	3.0015	614.5	8.585	2	2	2	3	3	3	1.821	2.446	28.205	3.301	638.5	12.195
42715	506	736	1	51	3	5	1	15	15	5	78824.4509	80492.31019	2	62	2	1	1	0.33	NA	0.28	NA	1	3	2	2	0	1	3158.5	621	2.1795	2.996	32.8195	2.0555	562.5	5.325	3	3	3	2	3	2	2.505	3.47	39.709	2.223	638.5	6.354
42717	140	142	1	47	3	2	1	6	5	1.13	33478.62622	33472.25883	2	60	1	1	1	0.42	NA	0.35	NA	1	1	3	2	1	1	846	141	0.5625	0.8925	13.437	0.7735	138.5	2.945	0	0	0	0	0	0	0.922	1.18	13.864	1.054	210.188	2.029
42733	29	29	1	68	4	2	2	9	9	2.83	9938.910884	12273.2238	2	65	2	1	1	0.34	NA	0.33	NA	2	NA	1	2	0	1	2418	29	1.202	1.819	20.408	1.536	267	4.54	1	1	1	1	0	1	1.391	1.834	20.925	1.628	210.188	3.88
42736	33	158	1	61	1	1	1	3	3	1.02	8842.521562	10456.80661	1	66	2	2	2	0.79	0.9	0.89	0.9	2	NA	1	2	0	2	1635	95.5	1.042	1.3845	12.8045	1.247	267.5	1.68	0	0	0	0	0	0	0.922	1.18	13.864	1.054	210.188	2.029
42738	118	49	1	75	1	3	1	4	4	0.73	10263.83295	10464.60145	1	66	2	2	2	NA	NA	NA	NA	2	NA	1	2	0	2	1327	83.5	1.109	0.9445	8.529	0.992	524	0.64	0	0	0	0	3	0	0.922	1.18	13.864	1.054	638.5	2.029
42751	302	446	1	76	3	3	1	14	14	5	28153.11442	28546.66342	1	67	1	0	0	NA	NA	NA	NA	1	3	2	2	0	3	1895.5	374	2.131	2.108	22.2615	2.0005	334	5.11	3	1	1	2	1	2	2.505	1.834	20.925	2.223	323.063	6.354
42760	102	49	1	43	3	2	2	8	8	2.14	94827.05461	96945.07791	2	71	2	1	1	0.27	NA	0.35	NA	1	1	3	2	0	1	2009	75.5	1.1685	1.715	14.6445	1.4065	249	5.5	1	1	0	1	0	2	1.391	1.834	13.864	1.628	210.188	6.354
42761	26	48	1	62	2	3	1	6	6	1.36	4995.517799	5553.664783	1	62	2	1	1	0.22	NA	0.31	NA	1	3	2	2	0	1	1995.5	37	0.541	2.0175	16.8055	1.802	172.5	2.215	0	1	0	1	0	0	0.922	1.834	13.864	1.628	210.188	2.029
42763	884	552	1	46	4	2	2	9	9	3.49	20658.94063	20347.99073	1	67	2	1	1	0.39	NA	0.26	NA	1	1	3	2	0	1	2066	718	1.4985	3.276	19.5735	1.66	225.5	7.7	1	3	1	1	0	2	1.391	3.47	20.925	1.628	210.188	6.354
42771	52	0	1	54	4	2	1	6	6	1.57	20345.89528	20526.88923	1	63	2	1	4	0.43	0.3	0.37	0.2	1	2	3	2	0	1	1988.5	26	1.8435	1.4495	17.581	1.4015	411.5	2.075	2	0	0	1	2	0	1.821	1.18	13.864	1.628	436.5	2.029
42799	33	58	1	63	1	1	2	7	4	0.69	4642.443239	4944.939555	2	64	2	1	1	0.41	NA	0.4	NA	1	3	2	2	0	1	1787.5	45.5	1.576	1.431	16.3475	1.866	319	2.895	1	0	0	1	1	0	1.391	1.18	13.864	1.628	323.063	2.029
42802	568	414	1	62	1	3	1	14	14	4.55	7130.271363	7295.689187	2	70	2	1	1	0.46	NA	0.34	NA	2	NA	1	2	0	1	2915.5	491	2.1395	3.5315	26.7305	2.5535	534.5	6.26	3	3	2	2	3	2	2.505	3.47	28.205	2.223	638.5	6.354
42817	71	0	1	51	1	3	1	14	8	3.71	12775.87449	13174.38127	2	71	1	1	1	0.34	NA	0.39	NA	1	3	2	2	0	2	1245	35.5	0.9975	1.7815	10.602	1.9125	315	6.92	0	1	0	1	1	2	0.922	1.834	13.864	1.628	323.063	6.354
42823	930	308	1	49	2	1	1	77	77	NA	21392.04306	21444.91276	2	62	2	1	1	0.38	NA	0.28	NA	1	2	3	2	0	1	2967	619	3.074	4.6095	20.8535	2.2015	591	5.99	3	3	1	2	3	2	2.505	3.47	20.925	2.223	638.5	6.354
42825	0	143	1	61	3	3	2	7	7	2.71	48720.55548	47869.11375	2	62	2	1	1	0.44	NA	0.42	NA	1	3	2	2	0	1	3391.5	71.5	1.56	3.726	30.9965	2.425	548	9.05	1	3	2	2	3	3	1.391	3.47	28.205	2.223	638.5	12.195
42834	89	1	1	45	3	5	1	15	15	4.83	107335.6429	119313.6231	2	63	2	1	1	0.53	NA	0.45	NA	2	NA	1	2	0	1	1974.5	45	1.3915	1.7485	31.2785	2.0875	368.5	3.895	1	1	2	2	1	1	1.391	1.834	28.205	2.223	323.063	3.88
42835	311	213	1	64	3	1	1	5	5	2.31	55531.60863	57203.13713	2	59	2	1	1	0.29	NA	0.31	NA	1	3	2	2	0	1	2218.5	262	1.697	1.8875	29.045	1.7135	437	6.505	2	1	2	1	2	2	1.821	1.834	28.205	1.628	436.5	6.354
42850	654	465	1	53	3	2	2	9	9	4.5	25841.59003	28409.42865	2	59	1	1	4	0.33	NA	0.25	NA	1	1	3	2	0	2	2075.5	559.5	2.683	4.1345	32.9085	2.6915	599.5	8.2	3	3	3	3	3	2	2.505	3.47	39.709	3.301	638.5	6.354
42867	29	29	1	68	4	4	1	6	6	3.41	6367.902753	6166.627691	1	73	2	1	1	0.61	0.6	0.64	0.6	1	1	3	2	0	1	1303.5	29	1.4425	1.3535	16.9055	1.7705	335	7.055	1	0	0	1	1	2	1.391	1.18	13.864	1.628	323.063	6.354
42900	0	0	1	63	4	5	2	10	10	5	7237.067591	7073.789537	1	59	1	1	1	0.58	NA	0.59	NA	2	NA	1	1	0	1	1470	0	1.073	1.3495	14.47	1.013	266.5	3.11	0	0	0	0	0	1	0.922	1.18	13.864	1.054	210.188	3.88
42906	720	458	1	56	3	4	2	9	9	4.57	101584.687	106265.3396	2	66	2	1	1	0.4	NA	0.36	NA	1	3	2	2	0	1	2446	589	1.0655	2.306	34.6605	1.8385	291	4.585	0	2	3	1	1	1	0.922	2.446	39.709	1.628	323.063	3.88
42914	145	168	1	43	5	1	2	8	8	2.73	186295.5066	192770.7301	2	70	2	1	1	0.43	NA	0.37	NA	1	3	2	2	0	1	1925	156.5	2.2055	3.276	28.8015	2.467	1031	4.395	3	3	2	2	3	1	2.505	3.47	28.205	2.223	638.5	3.88
42946	82	82	1	67	4	3	2	9	9	2.42	8567.88471	8568.953021	2	59	2	0	0	NA	NA	NA	NA	1	3	2	2	0	1	1476	82	1.073	1.166	12.285	1.159	256	1.49	0	0	0	0	0	0	0.922	1.18	13.864	1.054	210.188	2.029
42947	355	0	1	66	3	1	1	14	14	5	40868.48014	42345.52472	2	69	2	1	1	0.26	NA	0.38	NA	1	3	2	2	0	1	2879	177.5	2.548	3.2815	30.978	1.8545	643.5	6.375	3	3	2	1	3	2	2.505	3.47	28.205	1.628	638.5	6.354
42948	144	192	1	41	3	4	2	10	10	4.75	90414.49484	90397.29865	1	63	1	1	1	0.38	NA	0.42	NA	2	NA	1	2	0	1	1425.5	168	1.214	1.961	21.2655	3.5495	727.5	14.195	1	1	1	3	3	3	1.391	1.834	20.925	3.301	638.5	12.195
42975	6	6	1	80	3	3	2	9	9	2.76	19678.61104	19979.55052	1	63	2	1	2	0.61	0.75	NA	2	2	NA	1	1	0	1	1714	6	2.31	3.258	29.167	2.082	576	13.08	3	3	2	2	3	3	2.505	3.47	28.205	2.223	638.5	12.195
42979	0	62	1	44	1	2	1	6	1	0	24613.89336	25381.65321	1	71	2	4	4	0.52	NA	0.48	NA	2	NA	1	2	0	1	2234.5	31	1.9235	1.7265	15.2255	1.6545	604	2.605	2	1	0	1	3	0	1.821	1.834	13.864	1.628	638.5	2.029
42985	414	414	1	63	3	2	1	3	3	0.95	19060.51631	18648.21492	1	59	1	2	1	0.38	NA	NA	NA	1	3	2	2	0	2	2417	414	0.424	0.841	8.326	0.317	297	0	0	0	0	0	1	0	0.922	1.18	13.864	1.054	323.063	2.029
42993	284	462	1	55	2	3	2	8	8	2.36	14772.34746	14808.85681	2	61	2	1	4	0.59	NA	0.51	NA	1	1	3	2	0	1	4252	373	3.133	3.997	58.6475	4.0745	622.5	10.79	3	3	3	3	3	3	2.505	3.47	39.709	3.301	638.5	12.195
43007	0	0	1	47	5	5	1	15	15	5	84862.16185	86757.61286	1	73	2	1	1	0.28	NA	0.4	NA	2	NA	1	2	0	2	2002	0	2.598	2.102	33.723	4.244	541	0.98	3	1	3	3	3	0	2.505	1.834	39.709	3.301	638.5	2.029
43030	217	217	1	72	3	3	1	3	3	1.15	10475.83262	10452.21326	2	67	2	1	1	0.22	NA	0.33	NA	2	NA	1	2	0	1	2329	217	1.498	2.895	34.357	2.33	401	4.4	1	3	3	2	2	1	1.391	3.47	39.709	2.223	436.5	3.88
43063	3	3	1	66	2	1	1	2	2	0.59	7297.431562	8079.50651	1	72	1	0	0	NA	NA	NA	NA	1	1	3	1	0	1	1724	3	1.495	2.087	12.865	1.333	375	4.65	1	1	0	0	1	1	1.391	1.834	13.864	1.054	323.063	3.88
43071	62	77	1	40	2	1	2	10	10	2.29	17743.78766	18373.5773	2	62	2	4	1	0.26	NA	0.23	NA	2	NA	1	2	0	1	2413	69.5	1.9745	2.778	18.9695	1.657	525	5.995	2	2	1	1	3	2	1.821	2.446	20.925	1.628	638.5	6.354
43078	426	343	1	44	3	3	1	14	14	5	134968.747	134943.0769	2	60	2	1	1	0.45	NA	0.48	NA	1	3	2	2	0	1	3544.5	384.5	2.324	3.459	51.174	4.0735	488.5	11.62	3	3	3	3	2	3	2.505	3.47	39.709	3.301	436.5	12.195
43084	16	3	1	68	3	3	2	7	4	1.83	16345.47859	17844.39338	2	60	2	1	4	0.27	NA	0.29	NA	1	3	2	2	0	1	2065	9.5	1.2985	2.151	17.7395	2.1925	324.5	5.685	1	2	1	2	1	2	1.391	2.446	20.925	2.223	323.063	6.354
43099	20	0	1	70	3	2	1	6	6	2.14	34961.87448	34680.53154	1	64	1	1	1	0.18	NA	0.39	NA	1	3	2	2	0	2	2066.5	10	1.437	1.8775	24.173	2.009	333	6.57	1	1	1	2	1	2	1.391	1.834	20.925	2.223	323.063	6.354
43106	109	189	1	46	3	1	1	1	1	7.00E-02	109242.6816	113817.8247	2	59	2	1	1	0.37	NA	0.33	NA	2	NA	1	2	0	2	2236	149	2.367	2.4445	31.8025	1.6315	507.5	8.895	3	2	2	1	2	3	2.505	2.446	28.205	1.628	436.5	12.195
43111	24	77	1	62	2	1	1	4	4	0.93	4995.517799	5742.562223	1	62	2	1	1	0.65	0.7	0.61	0.7	1	3	2	2	0	2	1559	50.5	1.126	1.2635	13.563	1.0485	266	2.415	0	0	0	0	0	0	0.922	1.18	13.864	1.054	210.188	2.029
43128	192	192	1	61	4	3	2	8	8	2.37	5967.678815	6305.741806	1	64	2	1	0	0.55	NA	NA	NA	1	1	3	2	0	1	3377	192	1.774	2.536	40.685	2.229	414	6.49	2	2	3	2	2	2	1.821	2.446	39.709	2.223	436.5	6.354
43131	202	207	1	64	3	3	1	6	6	2.22	49517.55331	49705.45256	2	64	2	1	1	0.41	NA	0.35	NA	1	3	2	2	0	1	2265.5	204.5	2.003	3.8755	34.898	3.2785	417	2.665	2	3	3	3	2	0	1.821	3.47	39.709	3.301	436.5	2.029
43133	985	475	1	46	3	4	1	6	6	2.19	92720.06258	101728.1212	1	67	2	1	1	0.4	NA	0.49	NA	1	1	3	2	0	1	3452.5	730	3.7025	7.639	57.7905	4.6465	658	37.705	3	3	3	3	3	3	2.505	3.47	39.709	3.301	638.5	12.195
43138	0	50	1	46	4	5	1	1	1	0.23	23532.29255	23741.63219	1	64	2	2	2	0.3	NA	0.31	NA	2	NA	1	2	0	1	1136	25	0.7745	1.03	21.728	1.6685	206	2.62	0	0	1	1	0	0	0.922	1.18	20.925	1.628	210.188	2.029
43142	598	240	1	48	1	2	2	8	8	2.26	11503.23354	12336.60991	2	66	2	3	3	0.54	NA	0.47	NA	1	3	2	2	0	1	1556	419	1.7505	2.8725	20.1545	1.512	503	5.3	2	3	1	1	2	2	1.821	3.47	20.925	1.628	436.5	6.354
43151	0	0	1	50	4	3	2	9	9	5	22436.10665	24207.02711	1	68	1	1	1	0.53	NA	0.53	NA	1	1	3	2	0	1	3046	0	1.5775	2.4	42.043	2.584	380.5	6.17	1	2	3	2	2	2	1.391	2.446	39.709	2.223	436.5	6.354
43153	128	142	1	64	4	1	1	5	5	1.57	10497.32436	11046.50804	2	65	2	1	1	0.58	0.5	0.61	0.6	1	1	3	1	0	1	675	135	0.3445	0.4695	6.9965	0.3835	35.5	1.205	0	0	0	0	0	0	0.922	1.18	13.864	1.054	210.188	2.029
43166	456	187	1	54	3	5	1	15	15	5	125286.0875	131058.8144	2	65	2	1	2	0.24	NA	0.32	NA	2	NA	1	2	0	1	1931	321.5	1.307	1.4145	18.8775	1.42	314	8.42	1	0	1	1	1	2	1.391	1.18	20.925	1.628	323.063	6.354
43170	2	0	1	50	3	5	1	15	15	5	90152.23216	93474.07066	2	71	2	1	1	0.2	NA	0.24	NA	1	3	2	2	0	1	2641.5	1	1.8355	2.042	30.633	2.35	613	6.235	2	1	2	2	3	2	1.821	1.834	28.205	2.223	638.5	6.354
43172	602	572	1	48	3	5	1	15	15	5	88460.26046	90029.0251	2	68	2	1	1	0.33	NA	0.32	NA	2	NA	1	2	0	1	3720.5	587	2.4405	4.235	46.072	3.2545	479	11.455	3	3	3	3	2	3	2.505	3.47	39.709	3.301	436.5	12.195
43174	1110	360	1	49	5	4	1	15	15	5	69925.89823	71487.73818	1	70	2	4	4	0.57	0.6	0.41	0.3	1	1	3	2	0	2	2546	735	1.7165	2.7175	38.5455	1.973	348.5	3.455	2	2	3	2	1	1	1.821	2.446	39.709	2.223	323.063	3.88
43187	2	33	1	80	3	5	2	9	9	5	30849.27728	31479.94137	2	60	2	0	0	NA	NA	0.44	NA	2	NA	1	2	0	1	1850	17.5	3.472	3.5495	35.672	3.2045	760	13.48	3	3	3	3	3	3	2.505	3.47	39.709	3.301	638.5	12.195
43189	0	232	1	48	3	5	1	15	15	5	116710.0803	118595.312	1	69	2	1	1	0.3	NA	0.29	NA	1	3	2	2	0	1	1492.5	116	0.8545	1.0665	24.905	1.6215	177	4.355	0	0	2	1	0	1	0.922	1.18	28.205	1.628	210.188	3.88
43190	79	94	1	53	1	1	2	8	8	2.12	8616.625474	9116.435113	2	70	2	1	4	0.41	NA	0.45	NA	1	3	2	2	0	1	2048	86.5	1.8965	1.643	27.3385	1.774	443.5	3.65	2	1	2	1	2	1	1.821	1.834	28.205	1.628	436.5	3.88
43232	314	314	1	46	3	5	1	15	15	5	88460.26046	90029.0251	2	68	2	1	4	0.34	NA	0.31	NA	2	NA	1	2	0	1	2949	314	1.636	3.112	37.386	2.463	404	6.12	2	3	3	2	2	2	1.821	3.47	39.709	2.223	436.5	6.354
43233	108	244	1	40	1	4	2	9	9	4.29	28374.25929	31153.79672	2	65	2	1	1	0.28	NA	0.28	NA	1	1	3	2	0	1	1361	176	0.471	0.638	13.658	1.0065	109.5	2.115	0	0	0	0	0	0	0.922	1.18	13.864	1.054	210.188	2.029
43234	0	0	1	44	4	3	1	1	1	0.49	25280.86633	25460.22417	2	67	2	1	1	0.26	NA	0.19	NA	1	1	3	2	0	1	1244.5	0	0.6905	1.168	15.779	0.6865	229	3.915	0	0	0	0	0	1	0.922	1.18	13.864	1.054	210.188	3.88
43235	95	29	1	66	1	4	2	8	8	3.57	7160.648074	7721.6167	2	72	2	1	1	0.48	NA	0.39	NA	2	NA	1	2	0	1	1706	62	1.957	2.7405	36.8155	3.199	474.5	10.615	2	2	3	3	2	3	1.821	2.446	39.709	3.301	436.5	12.195
43238	157	148	1	48	3	2	1	4	4	0.99	27597.241	28753.02852	1	67	2	1	1	0.37	NA	0.31	NA	1	1	3	2	0	1	1369.5	152.5	0.748	1.007	15.859	1.013	200	1.77	0	0	0	0	0	0	0.922	1.18	13.864	1.054	210.188	2.029
43242	402	242	1	53	3	2	2	7	4	1.57	24097.16963	24574.02683	1	68	2	1	1	0.42	NA	0.31	NA	2	NA	1	2	0	2	4678.5	322	3.466	5.107	44.7125	1.991	929	47.45	3	3	3	2	3	3	2.505	3.47	39.709	2.223	638.5	12.195
43247	201	284	1	52	1	3	1	5	3	0.98	15232.987	16759.55488	1	71	2	1	1	0.35	NA	0.39	NA	2	NA	1	2	0	1	3421	242.5	2.2685	2.854	38.2245	3.3425	456	3.665	3	3	3	3	2	1	2.505	3.47	39.709	3.301	436.5	3.88
43254	284	346	1	71	3	4	2	7	7	2.5	34961.87448	34325.80861	2	60	2	1	4	0.22	NA	0.17	NA	1	3	2	2	0	1	3164.5	315	1.846	2.5845	29.888	2.9275	301	3.295	2	2	2	3	1	1	1.821	2.446	28.205	3.301	323.063	3.88
43261	490	171	1	62	4	4	2	10	10	3.69	7968.743212	7716.869188	2	63	1	0	2	0.73	0.7	0.7	0.7	1	3	2	2	1	2	1248.5	330.5	0.8035	1.0135	12.2775	1.1925	233.5	3.305	0	0	0	0	0	1	0.922	1.18	13.864	1.054	210.188	3.88
43281	172	172	1	46	3	4	2	7	7	1.65	119666.8815	119644.1217	2	60	1	1	4	0.48	NA	0.41	NA	2	NA	1	2	0	2	3169	172	2.533	2.606	32.604	1.446	649	3.05	3	2	2	1	3	1	2.505	2.446	28.205	1.628	638.5	3.88
43284	175	97	1	55	1	1	1	1	1	0.15	16143.00808	17724.3743	1	66	2	0	0	0.42	NA	0.41	NA	1	3	2	2	0	1	2708.5	136	2.706	3.249	26.3925	2.041	553	7.645	3	3	2	2	3	2	2.505	3.47	28.205	2.223	638.5	6.354
43297	81	6	1	67	1	1	1	6	6	1.75	5524.575822	6116.651584	1	73	2	0	0	NA	NA	NA	NA	2	NA	1	2	0	1	3022	43.5	1.9725	2.3975	28.5375	2.2305	622.5	2.53	2	2	2	2	3	0	1.821	2.446	28.205	2.223	638.5	2.029
43311	10	79	1	47	1	4	1	5	5	1.07	15222.69943	15697.5279	1	70	2	4	4	0.41	NA	0.46	NA	2	NA	1	2	0	2	3906	44.5	3.1415	4.26	44.0035	3.0195	433	6.655	3	3	3	3	2	2	2.505	3.47	39.709	3.301	436.5	6.354
43320	32	31	1	69	2	1	1	4	4	0.85	7401.507539	7883.781343	2	61	2	0	0	NA	NA	NA	NA	1	3	2	2	0	1	1610.5	31.5	1.002	1.4675	18.3335	1.3495	270	3.555	0	0	1	0	1	1	0.922	1.18	20.925	1.054	323.063	3.88
43323	157	157	1	52	5	4	2	9	9	2.42	23868.7214	24369.74302	2	62	1	0	0	NA	NA	NA	NA	2	NA	1	2	0	1	2120	157	1.318	1.951	30.651	2.05	331	4.19	1	1	2	2	1	1	1.391	1.834	28.205	2.223	323.063	3.88
43343	683	683	1	66	2	1	1	5	5	1.46	6421.422141	6542.608534	1	60	2	1	2	0.46	NA	0.43	NA	1	3	2	2	0	1	1791	683	1.835	3.545	23.561	2.327	530	62.22	2	3	1	2	3	3	1.821	3.47	20.925	2.223	638.5	12.195
43345	94	92	1	42	3	4	1	5	5	0.81	85786.09188	85769.77598	2	59	2	1	1	0.37	NA	0.34	NA	2	NA	1	2	0	1	2842.5	93	1.417	1.837	122.212	7.078	377	19.175	1	1	3	3	2	3	1.391	1.834	39.709	3.301	436.5	12.195
43351	77	77	1	63	1	1	2	8	8	1.81	7329.061502	8318.4802	2	70	1	0	1	NA	NA	0.5	NA	2	NA	1	1	1	1	1958	77	1.1825	1.096	10.864	1.6115	375.5	0.995	1	0	0	1	2	0	1.391	1.18	13.864	1.628	436.5	2.029
43379	151	149	1	52	3	3	1	14	14	5	104240.2302	104430.8262	2	61	2	1	1	0.39	NA	0.39	NA	2	NA	1	2	0	2	2811.5	150	2.6005	3.4445	35.1675	3.541	512	12.31	3	3	3	3	2	3	2.505	3.47	39.709	3.301	436.5	12.195
43384	0	0	1	70	4	1	1	3	3	1.01	11283.6325	11475.70369	2	67	2	0	0	NA	NA	NA	NA	1	3	2	2	0	3	2352	0	1.249	1.896	17.159	1.234	336	3	1	1	0	0	1	1	1.391	1.834	13.864	1.054	323.063	3.88
43386	73	115	1	80	4	5	1	6	6	1.66	10832.40872	10904.11599	2	71	2	1	1	0.48	NA	0.42	NA	1	3	2	2	0	1	1873.5	94	1.178	1.5135	17.7815	1.3665	340.5	4.2	1	1	1	0	1	1	1.391	1.834	20.925	1.054	323.063	3.88
43387	100	372	1	45	3	2	1	14	14	4.26	118353.99	120614.7392	2	61	2	1	1	0.46	NA	0.52	NA	1	3	2	2	0	1	5426.5	236	2.8785	5.6565	46.6895	3.9325	506.5	15.105	3	3	3	3	2	3	2.505	3.47	39.709	3.301	436.5	12.195
43391	402	555	1	71	3	1	2	9	9	3.41	31471.06262	33576.27896	2	67	2	1	1	0.43	NA	0.49	NA	1	3	2	2	0	1	2467	478.5	1.1355	3.2785	21.165	1.375	258	5.345	0	3	1	1	0	2	0.922	3.47	20.925	1.628	210.188	6.354
43401	408	285	1	48	3	5	1	15	15	5	91602.18989	94786.08119	1	73	2	1	1	0.47	0.3	0.43	0.3	2	NA	1	2	0	1	2050	346.5	1.5905	2.5635	28.8525	2.4145	503	4.98	1	2	2	2	2	1	1.391	2.446	28.205	2.223	436.5	3.88
43411	233	102	1	47	4	2	1	14	14	4.66	21540.21983	21992.36453	1	62	2	1	4	0.45	NA	0.41	NA	1	3	2	2	0	1	1712.5	167.5	1.3135	1.4885	22.4765	1.233	263.5	3.125	1	0	1	0	0	1	1.391	1.18	20.925	1.054	210.188	3.88
43414	3	58	1	67	4	4	1	5	5	0.81	8717.851285	9460.368619	2	61	2	1	0	0.57	NA	NA	NA	1	2	3	2	0	1	1299	30.5	0.9995	1.157	14.1205	1.0045	227	3.155	0	0	0	0	0	1	0.922	1.18	13.864	1.054	210.188	3.88
43430	480	397	1	74	3	2	1	6	4	1.44	30137.04798	29588.7608	2	63	2	1	1	0.46	NA	0.45	NA	1	3	2	2	0	3	2625.5	438.5	1.8615	2.9905	21.3095	1.607	491	6.045	2	3	1	1	2	2	1.821	3.47	20.925	1.628	436.5	6.354
43440	94	231	1	42	2	3	2	7	7	1.45	16110.35395	16682.16726	1	62	2	0	0	NA	NA	NA	NA	2	NA	1	2	0	2	2654	162.5	1.981	2.832	21.9005	1.7555	529	7.705	2	2	1	1	3	2	1.821	2.446	20.925	1.628	638.5	6.354
43445	113	18	1	50	1	1	2	7	7	1.13	11634.59381	13942.38351	1	69	2	0	2	NA	NA	0.62	0.7	1	1	3	2	0	2	2208.5	65.5	1.32	2.028	29.3505	2.284	319	4.24	1	1	2	2	1	1	1.391	1.834	28.205	2.223	323.063	3.88
43453	145	174	1	40	1	2	1	2	2	0.5	24613.89336	25381.65321	1	71	2	1	1	0.45	NA	0.48	NA	2	NA	1	2	0	2	2719.5	159.5	1.4465	1.6835	26.2625	1.8155	391	4.33	1	1	2	1	2	1	1.391	1.834	28.205	1.628	436.5	3.88
43456	488	93	1	43	3	3	2	8	5	2.12	94759.283	94741.26046	2	63	2	1	1	0.36	NA	0.32	NA	1	1	3	2	0	1	3799	290.5	2.491	3.2965	28.078	2.926	360.5	10.985	3	3	2	3	1	3	2.505	3.47	28.205	3.301	323.063	12.195
43496	11	10	1	43	4	3	2	10	10	3.3	31248.65433	31075.48269	2	66	2	1	1	0.42	NA	0.34	NA	2	NA	1	2	0	1	2003.5	10.5	2.323	3.359	31.2245	3.0285	516.5	16.035	3	3	2	3	3	3	2.505	3.47	28.205	3.301	638.5	12.195
43498	107	190	1	78	2	1	1	4	4	1.1	7872.351714	7898.124273	1	60	2	1	1	0.46	NA	0.47	NA	1	3	2	2	0	1	960.5	148.5	0.7805	2.0435	10.137	0.944	245.5	18.54	0	1	0	0	0	3	0.922	1.834	13.864	1.054	210.188	12.195
43508	0	0	1	40	4	2	1	3	3	0.57	31248.65433	31075.48269	2	66	2	1	1	0.6	0.6	0.6	0.6	1	2	3	2	0	2	1070	0	1.337	1.73	19.1355	1.5385	140	7.29	1	1	1	1	0	2	1.391	1.834	20.925	1.628	210.188	6.354
43526	0	0	1	72	2	2	1	99	99	NA	8470.391389	8534.213487	1	72	2	1	1	NA	NA	NA	NA	2	NA	1	2	0	1	921	0	0.6605	0.3465	7.5615	1.07	223	1.335	0	0	0	0	0	0	0.922	1.18	13.864	1.054	210.188	2.029
43528	0	0	1	52	1	2	1	6	6	0.7	11808.00007	12372.14008	2	72	2	1	1	0.49	NA	0.43	NA	1	1	3	2	0	1	3841	0	2.033	1.805	38.661	4.217	2226	1.44	2	1	3	3	3	0	1.821	1.834	39.709	3.301	638.5	2.029
43533	101	62	1	69	4	2	1	5	5	1.61	10497.32436	11798.6728	2	65	1	2	1	0.65	0.8	0.64	0.7	1	3	2	2	1	1	1479.5	81.5	1.4595	1.54	16.2465	1.0375	263	2.28	1	1	0	0	0	0	1.391	1.834	13.864	1.054	210.188	2.029
43535	150	329	1	71	3	5	1	14	14	5	38774.59721	39978.20268	2	59	2	1	1	0.3	NA	0.22	NA	1	3	2	2	0	1	2208.5	239.5	1.792	2.9965	19.104	1.5955	370.5	4.28	2	3	1	1	1	1	1.821	3.47	20.925	1.628	323.063	3.88
43541	361	231	1	74	3	5	1	2	2	0.87	34395.7244	33769.95858	2	62	2	1	1	0.49	NA	0.47	NA	1	1	3	2	0	2	1509.5	296	1.4645	1.864	19.85	1.3895	324.5	2.92	1	1	1	1	1	0	1.391	1.834	20.925	1.628	323.063	2.029
43556	604	960	1	63	4	3	2	7	7	1.27	7651.698966	9448.823412	1	67	2	0	0	NA	NA	NA	NA	1	1	3	2	1	1	2279	782	1.057	1.943	21.379	1.5405	424	1.85	0	1	1	1	2	0	0.922	1.834	20.925	1.628	436.5	2.029
43562	1	114	1	45	2	4	2	10	8	3.57	14099.71387	14917.5715	2	69	2	1	1	0.34	NA	0.34	NA	1	3	2	2	0	3	3708.5	57.5	3.483	4.3255	40.8275	3.4305	735.5	5.235	3	3	3	3	3	2	2.505	3.47	39.709	3.301	638.5	6.354
43568	6	6	1	49	4	2	1	4	4	0.85	31914.62945	32584.54046	2	61	2	1	4	0.48	NA	0.48	NA	1	2	3	2	0	2	2367	6	1.092	2.392	28.499	1.798	289	10.78	0	2	2	1	1	3	0.922	2.446	28.205	1.628	323.063	12.195
43574	0	95	1	50	3	3	1	6	6	3.23	86053.45943	86210.80218	1	59	1	0	2	NA	NA	NA	NA	1	1	3	2	1	1	1274	47.5	0.8795	1.059	16.802	1.06	270	1.91	0	0	0	0	0	0	0.922	1.18	13.864	1.054	210.188	2.029
43581	45	0	1	40	1	2	2	7	7	2.27	24613.89336	25381.65321	1	71	2	1	1	0.49	NA	0.54	NA	1	2	3	2	0	1	1714	22.5	1.207	2.251	22.0355	1.4735	223.5	7.115	1	2	1	1	0	2	1.391	2.446	20.925	1.628	210.188	6.354
43582	29	29	1	46	2	4	2	9	9	2.66	24674.8736	26462.49761	1	72	2	1	1	0.29	NA	0.26	NA	2	NA	1	2	0	1	3269	29	1.41	2.154	17.152	1.003	334	3.12	1	2	0	0	1	1	1.391	2.446	13.864	1.054	323.063	3.88
43587	50	0	1	51	3	4	1	5	5	1.92	89486.19318	89649.81245	2	60	2	1	4	0.36	NA	0.39	NA	1	3	2	2	0	2	2968	25	2.062	1.917	26.286	2.434	360.5	5.135	2	1	2	2	1	2	1.821	1.834	28.205	2.223	323.063	6.354
43597	156	156	1	65	2	1	1	2	2	0.29	5524.575822	6116.651584	2	73	1	2	3	0.51	NA	0.55	NA	1	3	2	2	1	1	1432	156	0.398	0.732	4.86	1.315	62	1.05	0	0	0	0	0	0	0.922	1.18	13.864	1.054	210.188	2.029
43610	746	752	1	51	1	4	1	6	6	2.41	9420.987534	10365.10814	1	70	1	1	2	NA	NA	NA	NA	1	3	2	2	0	1	2924.5	749	3.521	4.627	42.0395	2.65	733	9.905	3	3	3	2	3	3	2.505	3.47	39.709	2.223	638.5	12.195
43614	331	273	1	64	3	3	1	3	3	1.35	58859.07107	57830.44838	2	62	2	1	1	0.48	NA	0.47	NA	1	3	2	2	0	1	2541.5	302	1.9195	2.403	35.364	2.0155	579	5.775	2	2	3	2	3	2	1.821	2.446	39.709	2.223	638.5	6.354
43615	9	6	1	80	3	5	2	8	8	3.86	25948.20428	26478.67377	1	64	2	1	1	0.44	NA	0.4	NA	1	3	2	2	0	1	1233.5	7.5	1.2145	1.98	21.3455	1.699	283	7.71	1	1	1	1	1	2	1.391	1.834	20.925	1.628	323.063	6.354
43621	234	200	1	61	1	3	1	15	9	5	6006.310311	6828.558321	2	64	2	1	1	0.63	0.7	0.65	0.7	1	1	3	2	0	1	2425	217	1.271	2.187	28.275	2.5535	403	7.795	1	2	2	2	2	2	1.391	2.446	28.205	2.223	436.5	6.354
43624	201	171	1	53	4	2	2	9	9	4.29	20000.25749	21578.91219	2	68	1	1	1	0.42	NA	0.37	NA	2	NA	1	2	0	1	3377.5	186	1.957	1.8845	37.1965	2.4985	333	8.86	2	1	3	2	1	3	1.821	1.834	39.709	2.223	323.063	12.195
43633	48	183	1	41	1	3	1	6	6	1.16	20562.94427	20613.76489	1	61	2	1	1	0.41	NA	0.48	NA	2	NA	1	2	0	1	2698	115.5	1.5525	2.4555	35.6355	2.522	524.5	5.91	1	2	3	2	3	2	1.391	2.446	39.709	2.223	638.5	6.354
43644	14	29	1	50	1	1	1	4	1	0.44	9970.337025	9994.97837	1	62	2	2	2	0.4	NA	0.39	NA	2	NA	1	2	0	1	1492	21.5	1.1825	1.269	13.398	1.274	276.5	2.545	1	0	0	0	1	0	1.391	1.18	13.864	1.054	323.063	2.029
43656	108	108	1	80	4	2	2	9	9	3.49	10683.39074	10865.24455	1	59	1	1	1	0.38	NA	0.43	NA	2	NA	1	2	1	1	2313	108	1.653	2.197	23.076	2.242	454	11.87	2	2	1	2	2	3	1.821	2.446	20.925	2.223	436.5	12.195
43670	29	29	1	44	1	1	1	3	3	1.15	18524.57752	18570.36038	2	60	2	1	4	0.47	0.5	0.62	0.6	1	1	3	2	0	1	1938.5	29	0.6035	1.2005	21.8235	1.6715	261.5	2.8	0	0	1	1	0	0	0.922	1.18	20.925	1.628	210.188	2.029
43671	264	265	1	75	3	2	1	4	4	1.21	8716.687652	8946.892551	2	62	2	1	1	0.32	NA	0.26	NA	2	NA	1	2	0	1	1925	264.5	1.055	1.7825	31.101	2.629	248.5	3.29	0	1	2	2	0	1	0.922	1.834	28.205	2.223	210.188	3.88
43679	610	390	1	56	3	5	2	9	9	4.38	82326.83785	82477.36674	1	60	2	1	1	0.68	0.7	0.63	0.6	1	3	2	2	0	1	2419	500	2.9145	3.1035	39.5745	3.4415	668	11.885	3	3	3	3	3	3	2.505	3.47	39.709	3.301	638.5	12.195
43683	65	31	1	54	3	4	1	14	14	5	82326.83785	82477.36674	1	60	2	1	1	0.32	NA	0.34	NA	2	NA	1	2	0	1	4519.5	48	3.183	3.1475	45.2045	3.02	698	8.25	3	3	3	3	3	2	2.505	3.47	39.709	3.301	638.5	6.354
43684	101	389	1	67	1	1	1	5	5	1.71	9618.801295	10649.66037	2	65	1	1	4	0.38	NA	NA	NA	2	NA	1	2	1	1	1742.5	245	3.144	4.693	33.0885	4.384	794.5	21.825	3	3	3	3	3	3	2.505	3.47	39.709	3.301	638.5	12.195
43690	60	0	1	77	4	1	1	6	6	1.91	12084.86642	13219.11463	2	67	1	0	0	NA	NA	NA	NA	1	3	2	1	0	1	1268.5	30	0.946	2.1205	13.011	1.283	251.5	4.945	0	1	0	0	0	1	0.922	1.834	13.864	1.054	210.188	3.88
43697	83	54	1	79	3	5	1	6	6	1.97	30052.77379	29506.01983	1	60	2	1	1	0.32	NA	0.39	NA	1	3	2	1	0	1	2763	68.5	2.1115	3.1505	21.5925	2.032	439	10.17	3	3	1	2	2	3	2.505	3.47	20.925	2.223	436.5	12.195
43699	104	104	1	61	4	3	2	7	7	3.37	6451.240943	6409.686933	2	62	2	1	1	0.48	NA	0.44	NA	2	NA	1	2	0	2	3624	104	3.06	3.446	35.296	3.907	1136	12.88	3	3	3	3	3	3	2.505	3.47	39.709	3.301	638.5	12.195
43705	45	95	1	80	4	2	1	12	12	NA	10178.00701	11133.28329	2	68	1	1	1	0.57	NA	0.46	NA	1	3	2	1	0	1	1968	70	2.1105	2.522	26.2255	1.9265	634.5	6.27	3	2	2	2	3	2	2.505	2.446	28.205	2.223	638.5	6.354
43708	21	21	1	51	2	4	1	15	15	5	11086.85851	11432.68127	2	73	2	1	1	0.64	0.8	0.75	0.9	1	3	2	2	0	1	3815	21	2.616	3.082	40.424	2.572	689	6.11	3	3	3	2	3	2	2.505	3.47	39.709	2.223	638.5	6.354
43709	153	187	1	51	1	2	1	6	6	1.04	13811.68064	14061.3315	1	66	2	1	4	0.63	0.6	0.58	0.6	1	3	2	2	0	1	2545	170	1.909	2.1845	26.815	1.6145	413	4.59	2	2	2	1	2	1	1.821	2.446	28.205	1.628	436.5	3.88
43710	201	86	1	50	3	5	1	15	15	4.72	94535.82528	105297.5949	2	63	1	1	1	0.36	NA	0.43	NA	2	NA	1	2	0	1	2332.5	143.5	2.134	2.74	29.8115	2.055	453	4.89	3	2	2	2	2	1	2.505	2.446	28.205	2.223	436.5	3.88
43718	0	0	1	61	4	2	1	6	6	2.88	6009.670477	7421.138149	1	74	1	1	1	0.45	0.4	0.48	0.4	1	3	2	2	0	1	2953.5	0	2.7685	2.5215	32.359	2.0255	408	5.785	3	2	2	2	2	2	2.505	2.446	28.205	2.223	436.5	6.354
43749	431	431	1	63	2	3	1	6	6	1.97	7297.431562	7555.394541	1	72	2	1	1	0.44	NA	0.3	NA	1	1	3	2	0	1	1445	431	1.1245	1.6075	21.8155	1.0685	249	3.055	0	1	1	0	0	1	0.922	1.834	20.925	1.054	210.188	3.88
43756	29	29	1	64	1	1	1	5	5	0.65	5534.662799	6545.067282	2	72	2	1	1	0.38	NA	0.23	NA	1	3	2	2	0	2	1521	29	1.364	1.118	7.722	1.087	584	1.3	1	0	0	0	3	0	1.391	1.18	13.864	1.054	638.5	2.029
43758	432	473	1	54	3	5	1	15	15	5	94535.82528	105297.5949	2	63	2	1	1	0.21	NA	0.29	NA	2	NA	1	2	0	1	1617	452.5	1.5715	3.242	24.731	2.213	412	10.45	1	3	2	2	2	3	1.391	3.47	28.205	2.223	436.5	12.195
43759	3	0	1	42	4	4	1	14	14	5	22437.25051	22636.84883	1	74	2	1	1	0.63	0.6	0.57	0.5	2	NA	1	2	0	1	1866	1.5	1.1565	1.3095	18.586	1.291	247.5	3.365	0	0	1	0	0	1	0.922	1.18	20.925	1.054	210.188	3.88
43761	27	12	1	60	4	2	1	6	6	1.21	7540.28696	8475.052838	1	72	2	1	1	0.54	NA	0.53	NA	2	NA	1	2	0	2	910	19.5	0.5485	0.4635	10.436	0.9475	160.5	0.585	0	0	0	0	0	0	0.922	1.18	13.864	1.054	210.188	2.029
43776	502	502	1	48	1	4	1	15	15	5	28374.25929	31153.79672	2	65	2	1	1	0.61	0.6	0.61	0.6	2	NA	1	2	0	1	2447	502	1.045	2.047	30.483	1.424	392	5.21	0	1	2	1	2	2	0.922	1.834	28.205	1.628	436.5	6.354
43778	584	379	1	53	3	4	1	12	12	NA	79933.70849	87505.11063	2	64	2	1	1	0.29	NA	0.24	NA	1	1	3	2	0	1	1861.5	481.5	1.3715	2.52	26.2305	2.766	310.5	6.675	1	2	2	3	1	2	1.391	2.446	28.205	3.301	323.063	6.354
43785	828	995	1	48	3	5	2	10	10	2.46	92595.75935	96222.36399	2	67	2	1	4	0.44	NA	0.36	NA	1	1	3	2	0	1	1719	911.5	1.032	2.5005	17.382	1.7405	252	2.225	0	2	0	1	0	0	0.922	2.446	13.864	1.628	210.188	2.029
43786	75	166	1	71	1	5	2	9	9	3.41	8741.366438	9173.757184	2	70	2	1	1	0.4	NA	0.44	NA	1	3	2	2	0	1	2212	120.5	2.4805	3.328	29.422	2.986	582.5	10.12	3	3	2	3	3	3	2.505	3.47	28.205	3.301	638.5	12.195
43787	185	197	1	54	3	2	1	4	4	0.87	21572.24964	22521.08584	1	67	2	0	4	NA	NA	0.26	NA	1	1	3	2	0	1	1402	191	0.866	0.871	10.124	0.863	145	2.125	0	0	0	0	0	0	0.922	1.18	13.864	1.054	210.188	2.029
43798	55	0	1	56	4	2	1	2	2	0.88	19637.94688	20676.67977	1	64	2	4	4	0.45	NA	0.45	NA	1	1	3	2	0	1	1790.5	27.5	1.896	1.1165	15.613	1.35	814	1.175	2	0	0	0	3	0	1.821	1.18	13.864	1.054	638.5	2.029
43801	109	104	1	72	3	4	2	7	7	3.85	30137.04798	29588.7608	2	63	2	1	1	0.25	0.3	0.34	0.2	1	3	2	2	1	1	2580.5	106.5	1.7775	2.3375	28.613	3.504	520	5.685	2	2	2	3	3	2	1.821	2.446	28.205	3.301	638.5	6.354
43802	151	44	1	64	4	3	1	3	3	0.95	7237.067591	7008.320186	1	59	2	1	1	0.33	NA	0.42	NA	1	3	2	2	0	1	1810	97.5	1.9405	1.5445	20.3965	1.319	311.5	3.29	2	1	1	0	1	1	1.821	1.834	20.925	1.054	323.063	3.88
43825	0	0	1	49	4	2	2	9	9	2.83	24472.84204	24690.54867	2	64	1	0	0	NA	NA	NA	NA	1	3	2	2	0	1	1383	0	0.7245	1.307	14.956	1.338	207	3.03	0	0	0	0	0	1	0.922	1.18	13.864	1.054	210.188	3.88
43826	154	154	1	60	3	4	1	12	12	NA	40868.48014	39984.44685	2	69	2	1	1	0.25	NA	0.28	NA	1	3	2	2	0	1	1456	154	1.07	1.964	15.084	1.453	222	3.43	0	1	0	1	0	1	0.922	1.834	13.864	1.628	210.188	3.88
43848	98	0	1	44	1	3	1	6	6	1.4	17436.99873	17910.3471	1	59	2	1	4	0.25	NA	0.32	NA	2	NA	1	2	0	1	1906.5	49	0.7365	1.198	20.1825	1.6225	150	3.705	0	0	1	1	0	1	0.922	1.18	20.925	1.628	210.188	3.88
43853	249	190	1	77	2	1	1	5	5	1.46	11715.38857	13642.04274	1	72	1	1	1	0.52	NA	0.53	NA	1	3	2	2	0	1	1614	219.5	1.841	2.069	20.918	1.644	409.5	4.475	2	1	1	1	2	1	1.821	1.834	20.925	1.628	436.5	3.88
43859	107	147	1	79	3	2	1	3	3	0.8	8872.862854	8711.437723	1	67	1	1	1	0.44	0.4	0.72	0.9	1	3	2	1	0	1	1953	127	1.328	1.925	24.978	2.117	268	10.285	1	1	2	2	0	3	1.391	1.834	28.205	2.223	210.188	12.195
43867	62	0	1	63	3	3	1	3	3	1.02	16338.94193	20384.26634	1	61	2	2	1	NA	NA	0.44	NA	2	NA	1	1	0	1	1842	31	1.252	1.8445	24.595	1.712	292	9.015	1	1	2	1	1	3	1.391	1.834	28.205	1.628	323.063	12.195
43877	2	0	1	80	3	4	2	8	8	5	26158.43871	26446.1551	2	70	2	0	4	NA	NA	NA	NA	1	3	2	1	1	1	2005	1	1.4475	2.987	9.4405	1.567	264	5.77	1	3	0	1	0	2	1.391	3.47	13.864	1.628	210.188	6.354
43881	189	189	1	64	3	5	1	15	15	5	60877.65911	63037.17536	2	66	2	2	1	0.64	0.6	0.64	0.7	2	NA	1	2	0	1	2875	189	1.864	2.469	20.354	1.124	505	7.5	2	2	1	0	2	2	1.821	2.446	20.925	1.054	436.5	6.354
43891	0	0	1	66	4	3	1	6	6	1.93	5409.968531	5324.020129	2	69	2	3	3	0.47	NA	0.49	NA	1	1	3	2	0	1	2997	0	2.396	3.222	31.709	2.129	423	6.91	3	3	2	2	2	2	2.505	3.47	28.205	2.223	436.5	6.354
43904	101	320	1	70	3	2	1	4	4	0.97	10621.8451	12248.20325	2	60	1	0	0	0.58	NA	NA	NA	2	NA	1	1	1	1	1615.5	210.5	0.959	1.9195	18.5565	1.2295	256	3.595	0	1	1	0	0	1	0.922	1.834	20.925	1.054	210.188	3.88
43906	0	0	1	68	4	2	1	4	4	1.42	6302.970309	6660.027226	1	64	1	1	1	0.49	NA	0.44	NA	1	3	2	1	0	1	1651	0	1.9915	2.0615	24.9825	1.8035	276	3.55	2	1	2	1	1	1	1.821	1.834	28.205	1.628	323.063	3.88
43910	9	29	1	53	1	1	1	5	5	1.16	15232.987	15708.13637	1	71	2	1	1	0.49	NA	0.47	NA	1	3	2	2	0	1	3500	19	2.7045	2.632	36.445	3.143	478	6.305	3	2	3	3	2	2	2.505	2.446	39.709	3.301	436.5	6.354
43911	521	521	1	60	3	4	1	3	1	0.29	21262.07406	20802.15039	2	59	2	1	1	0.49	NA	0.46	NA	1	1	3	2	0	1	2788	521	1.867	2.081	29.829	1.294	618	1.18	2	1	2	0	3	0	1.821	1.834	28.205	1.054	638.5	2.029
43923	0	0	1	67	1	1	1	3	3	0.91	8842.521562	9790.185755	1	66	2	1	4	0.17	NA	0.17	NA	2	NA	1	2	0	1	2825.5	0	1.7325	2.557	27.241	2.394	476.5	5.89	2	2	2	2	2	2	1.821	2.446	28.205	2.223	436.5	6.354
43945	275	203	1	70	3	3	2	7	7	2.86	9935.266183	10074.15007	2	59	2	4	4	0.27	NA	0.21	NA	2	NA	1	2	0	1	2139	239	2.139	2.856	24.9885	2.0425	462	8.3	3	3	2	2	2	2	2.505	3.47	28.205	2.223	436.5	6.354
43949	0	0	1	41	2	3	1	5	99	NA	17743.78766	18373.5773	2	62	2	1	4	NA	NA	0.52	NA	1	1	3	2	0	1	1481	0	1.512	1.3685	18.3965	1.1525	276.5	1.675	1	0	1	0	1	0	1.391	1.18	20.925	1.054	323.063	2.029
43960	132	132	1	43	1	3	1	5	5	1.68	26084.33129	28639.54778	1	66	2	1	1	0.46	NA	0.48	NA	2	NA	1	2	0	1	4436	132	1.753	2.076	55.33	3.742	411	11.06	2	1	3	3	2	3	1.821	1.834	39.709	3.301	436.5	12.195
43962	130	130	1	74	3	3	1	6	6	2.19	28153.11442	27640.9212	1	67	1	2	4	0.31	NA	0.47	NA	1	3	2	1	0	1	1461	130	1.321	1.019	15.581	1.362	301	1.68	1	0	0	0	1	0	1.391	1.18	13.864	1.054	323.063	2.029
43964	503	285	1	78	3	1	1	3	3	0.88	8384.649228	9065.727967	1	61	2	1	2	0.41	NA	NA	NA	1	3	2	2	0	2	1640	394	1.1145	3.759	15.7915	1.2815	282.5	7.93	0	3	0	0	1	2	0.922	3.47	13.864	1.054	323.063	6.354
43968	29	58	1	52	3	4	1	6	6	1.01	19915.04635	22182.13546	2	63	2	1	1	0.44	NA	0.44	NA	1	3	2	2	0	1	1363	43.5	0.596	0.99	16.12	1.101	130	7.895	0	0	0	0	0	2	0.922	1.18	13.864	1.054	210.188	6.354
43980	62	62	1	53	1	2	1	3	3	0.7	15232.987	15708.13637	1	71	2	1	4	0.52	NA	0.53	NA	1	3	2	2	0	1	3433	62	2.637	3.407	45.778	3.588	469	10.82	3	3	3	3	2	3	2.505	3.47	39.709	3.301	436.5	12.195
43994	1510	465	1	46	3	3	2	8	8	4.62	109838.1296	109817.2392	2	60	2	1	1	0.19	NA	0.23	NA	1	1	3	2	0	1	2484.5	987.5	2.9645	4.5325	37.881	2.98	551	11.62	3	3	3	3	3	3	2.505	3.47	39.709	3.301	638.5	12.195
43997	1	73	1	60	2	5	1	6	6	2.14	5811.14324	5920.812325	2	62	2	4	1	NA	NA	0.41	NA	2	NA	1	1	0	2	1311	37	1.082	1.0325	21.4385	1.4805	282	2.075	0	0	1	1	1	0	0.922	1.18	20.925	1.628	323.063	2.029
44004	398	300	1	51	4	5	1	77	13	NA	41921.91613	41957.21207	2	70	2	0	0	NA	NA	NA	NA	1	3	2	2	0	1	2906.5	349	1.415	2.4155	30.35	1.47	358	4.66	1	2	2	1	1	1	1.391	2.446	28.205	1.628	323.063	3.88
44016	675	560	1	44	3	3	1	2	2	0.52	27597.241	28753.02852	1	67	2	4	4	NA	NA	NA	NA	1	1	3	2	0	1	1466	617.5	1.0925	2.12	17.6565	0.9575	210.5	2.365	0	1	1	0	0	0	0.922	1.834	20.925	1.054	210.188	2.029
44017	783	355	1	42	3	3	2	8	8	2.91	116710.0803	120766.6669	1	69	2	1	1	0.3	0.1	0.33	0.3	2	NA	1	2	0	2	3127	569	3.094	5.5115	33.2085	2.1715	736.5	14.73	3	3	3	2	3	3	2.505	3.47	39.709	2.223	638.5	12.195
44027	126	60	1	76	3	1	2	8	8	3.65	31035.46855	30785.72193	1	59	2	1	1	0.21	NA	0.2	NA	1	3	2	1	0	1	1663	93	0.919	0.968	12.042	0.6185	245.5	3.08	0	0	0	0	0	1	0.922	1.18	13.864	1.054	210.188	3.88
44042	365	365	1	52	1	1	2	10	10	2.54	10271.09485	10866.87242	2	73	1	0	0	NA	NA	NA	NA	1	1	3	2	0	3	1511	365	0.982	1.376	14.679	0.785	215	2.26	0	0	0	0	0	0	0.922	1.18	13.864	1.054	210.188	2.029
44045	302	398	1	65	3	2	2	8	8	5	49593.47222	48520.70708	1	67	2	1	1	0.32	NA	0.27	NA	1	1	3	2	0	1	2209.5	350	1.312	2.4845	20.997	2.4625	265	6.72	1	2	1	2	0	2	1.391	2.446	20.925	2.223	210.188	6.354
44062	219	5	1	77	1	1	1	3	3	1.04	6077.295347	6792.125835	1	60	1	2	2	0.29	NA	0.25	NA	1	3	2	2	0	1	2084.5	112	1.4925	1.935	24.006	1.3385	315.5	2.49	1	1	1	0	1	0	1.391	1.834	20.925	1.054	323.063	2.029
44085	62	125	1	79	3	3	1	6	6	2.19	30052.77379	29506.01983	1	60	2	4	4	0.5	NA	0.55	NA	1	3	2	2	0	1	1590	93.5	1.58	2.089	19.423	1.8405	456.5	6.975	1	1	1	1	2	2	1.391	1.834	20.925	1.628	436.5	6.354
44086	0	196	1	50	4	3	1	77	77	NA	26077.33235	28135.66101	2	66	2	4	1	0.36	NA	0.3	NA	2	NA	1	2	0	1	4070	98	1.137	1.9835	30.726	2.9115	398.5	3.435	0	1	2	3	2	1	0.922	1.834	28.205	3.301	436.5	3.88
44096	243	243	1	64	2	1	1	5	5	1.16	6909.238913	7649.710766	1	72	2	2	1	NA	NA	0.38	NA	1	1	3	2	0	1	678	243	0.741	0.853	8.086	0.784	134	0.33	0	0	0	0	0	0	0.922	1.18	13.864	1.054	210.188	2.029
44109	0	31	1	42	4	2	1	1	1	0.35	25280.86633	25460.22417	2	67	2	4	4	NA	NA	NA	NA	1	1	3	2	0	2	2469.5	15.5	1.081	1.7025	18.7065	1.2305	245.5	3.28	0	1	1	0	0	1	0.922	1.834	20.925	1.054	210.188	3.88
44126	401	346	1	60	3	5	1	15	14	5	49330.97891	50485.97866	1	63	2	1	1	0.37	NA	0.52	NA	1	1	3	2	0	1	2375	373.5	1.4575	2.4485	43.599	2.0325	385.5	9.78	1	2	3	2	2	3	1.391	2.446	39.709	2.223	436.5	12.195
44130	147	2	1	53	5	5	1	12	12	NA	81553.67862	84918.91567	2	67	2	1	1	0.6	0.5	0.57	0.5	2	NA	1	2	0	2	1762.5	74.5	1.575	1.4625	23.0475	1.9215	370	2.25	1	0	1	2	1	0	1.391	1.18	20.925	2.223	323.063	2.029
44150	182	57	1	48	3	2	1	6	4	0.65	36767.07195	37469.38141	2	61	2	1	1	0.49	NA	0.43	NA	1	1	3	2	0	1	2076	119.5	1.3875	1.246	20.9545	1.717	242.5	2.265	1	0	1	1	0	0	1.391	1.18	20.925	1.628	210.188	2.029
44156	232	232	1	49	1	1	2	7	4	1.44	21419.98208	22662.4538	2	70	2	4	2	0.29	NA	0.39	NA	1	3	2	2	0	1	3125	232	3.53	4.111	36.582	4.233	739	15.95	3	3	3	3	3	3	2.505	3.47	39.709	3.301	638.5	12.195
44180	183	183	1	45	2	4	2	7	5	2.35	16110.35395	16150.17014	1	62	2	1	1	0.39	NA	0.49	NA	2	NA	1	2	0	1	1566	183	0.443	0.701	12.658	1.015	197	0.99	0	0	0	0	0	0	0.922	1.18	13.864	1.054	210.188	2.029
44182	114	68	1	59	2	2	2	9	9	4.5	14772.34746	14808.85681	2	61	2	1	2	0.35	NA	0.33	NA	2	NA	1	2	0	1	889.5	91	1.1895	1.331	13.5415	1.249	308	4.305	1	0	0	0	1	1	1.391	1.18	13.864	1.054	323.063	3.88
44186	3	14	1	58	1	4	1	NA	NA	NA	14238.1869	15632.95718	2	66	2	0	0	NA	NA	NA	NA	2	NA	1	2	0	3	3512	8.5	2.826	4.115	39.826	3.958	718.5	16.47	3	3	3	3	3	3	2.505	3.47	39.709	3.301	638.5	12.195
44187	101	79	1	46	3	2	2	7	7	1.41	27710.92245	28240.24508	2	62	2	1	4	0.38	NA	0.36	NA	1	1	3	2	0	1	3899	90	2.258	2.896	60.8965	5.495	694.5	11.005	3	3	3	3	3	3	2.505	3.47	39.709	3.301	638.5	12.195
44191	73	56	1	80	4	4	1	4	4	1.36	12326.56374	13132.38618	2	67	2	2	3	NA	NA	NA	NA	2	NA	1	2	0	1	1910.5	64.5	1.984	4.5355	36.388	3.249	407	41.84	2	3	3	3	2	3	1.821	3.47	39.709	3.301	436.5	12.195
44195	130	142	1	69	2	1	1	4	4	0.47	4510.010941	5118.859584	2	73	1	2	2	NA	NA	NA	NA	2	NA	1	1	0	1	1951.5	136	3.2245	4.0845	40.421	4.061	705.5	19.15	3	3	3	3	3	3	2.505	3.47	39.709	3.301	638.5	12.195
44196	367	0	1	40	1	1	1	14	4	1.53	16110.35395	16150.17014	1	62	2	2	2	0.73	0.7	0.57	0.6	1	2	3	2	0	1	2152	183.5	1.084	4.964	69.844	6.8625	361.5	22.98	0	3	3	3	1	3	0.922	3.47	39.709	3.301	323.063	12.195
44201	50	6	1	76	3	4	1	5	5	1.14	11265.8589	11615.56335	2	59	2	2	1	0.68	0.7	0.41	0.3	1	3	2	2	0	1	1824.5	28	2.449	3.4695	28.2075	3.159	561.5	14	3	3	2	3	3	3	2.505	3.47	28.205	3.301	638.5	12.195
44206	43	43	1	45	1	1	2	7	7	1.99	28374.25929	30429.89321	2	65	2	0	0	NA	NA	NA	NA	1	3	2	2	0	1	1511	43	1.418	2.816	11.9	2.089	173	6.43	1	2	0	2	0	2	1.391	2.446	13.864	2.223	210.188	6.354
44208	53	2	1	67	4	4	2	8	8	3.86	7750.960967	7944.069793	2	67	1	0	0	NA	NA	NA	NA	1	3	2	2	0	3	1448	27.5	1.108	1.8765	10.923	0.9575	172	2.41	0	1	0	0	0	0	0.922	1.834	13.864	1.054	210.188	2.029
44209	343	418	1	59	5	4	1	4	3	1.16	28007.97442	29298.47994	2	66	2	1	4	0.27	NA	0.23	NA	1	1	3	2	0	1	4146.5	380.5	3.916	4.1025	29.49	3.0985	917	7.785	3	3	2	3	3	2	2.505	3.47	28.205	3.301	638.5	6.354
44223	1023	284	1	57	1	1	1	6	6	0.8	9594.950745	10053.35992	1	65	1	1	1	0.28	NA	0.21	NA	1	3	2	2	0	1	2159.5	653.5	2.162	3.807	36.509	2.085	491	7.12	3	3	3	2	2	2	2.505	3.47	39.709	2.223	436.5	6.354
44228	142	3	1	54	3	3	1	12	12	NA	32678.04982	32737.79935	2	64	2	1	1	0.46	NA	0.4	NA	1	1	3	2	0	1	1989	72.5	1.264	1.478	23.638	2.5765	351	7.17	1	0	1	2	1	2	1.391	1.18	20.925	2.223	323.063	6.354
44233	204	68	1	65	1	2	2	9	9	1.69	5820.827316	6026.956735	2	70	2	1	1	0.43	NA	0.55	NA	1	3	2	2	0	2	1854	136	1.561	2.1105	38.6645	3.0955	343	9.9	1	1	3	3	1	3	1.391	1.834	39.709	3.301	323.063	12.195
44238	139	211	1	61	3	5	2	8	8	2.98	38694.44899	39600.41275	2	69	2	1	1	0.44	NA	0.31	NA	1	3	2	2	0	1	2042	175	1.4185	1.905	32.8665	2.573	351.5	4.315	1	1	3	2	1	1	1.391	1.834	39.709	2.223	323.063	3.88
44240	486	284	1	72	3	4	1	4	4	1.86	30052.77379	29506.01983	1	60	2	1	1	0.34	NA	0.34	NA	1	3	2	1	0	1	2384.5	385	1.865	2.3095	19.4265	1.648	412	1.7	2	2	1	1	2	0	1.821	2.446	20.925	1.628	436.5	2.029
44241	29	314	1	46	3	4	2	9	9	5	90414.49484	90397.29865	1	63	2	1	1	0.38	NA	0.37	NA	1	1	3	2	0	1	3849	171.5	2.6105	3.8215	40.9885	3.3465	783.5	6.655	3	3	3	3	3	2	2.505	3.47	39.709	3.301	638.5	6.354
44243	372	414	1	60	1	5	1	15	15	5	7258.809714	7395.799457	1	69	2	1	1	0.21	0.1	0.2	0	1	3	2	2	0	1	3568.5	393	1.859	2.705	48.805	4.189	367.5	13.065	2	2	3	3	1	3	1.821	2.446	39.709	3.301	323.063	12.195
44249	11	2	1	57	2	1	2	7	5	1.96	10271.09485	10866.87242	1	73	1	0	0	NA	NA	NA	NA	1	3	2	2	1	1	1149.5	6.5	0.9085	1.021	17.1405	1.873	300	2.465	0	0	0	1	1	0	0.922	1.18	13.864	1.628	323.063	2.029
44259	0	84	1	62	3	3	1	77	77	NA	64542.96613	65216.03135	2	59	2	1	1	0.55	NA	0.53	NA	2	NA	1	2	0	1	2050.5	42	1.802	2.1715	26.706	1.446	349	6.105	2	2	2	1	1	2	1.821	2.446	28.205	1.628	323.063	6.354
44261	187	373	1	45	3	3	2	7	7	1.45	76612.76648	76598.19528	1	67	2	1	1	0.25	NA	0.36	NA	2	NA	1	2	0	1	2462	280	2.265	2.0885	22.9435	2.154	362.5	5.78	3	1	1	2	1	2	2.505	1.834	20.925	2.223	323.063	6.354
44265	154	154	1	40	3	3	1	12	12	NA	107335.6429	119313.6231	2	63	2	1	4	0.5	NA	0.42	NA	1	1	3	2	0	1	3685	154	2.848	3.758	31.19	2.286	673	13.1	3	3	2	2	3	3	2.505	3.47	28.205	2.223	638.5	12.195
44268	73	56	1	79	1	1	2	7	7	1.16	8378.923626	9484.472684	1	66	2	0	0	NA	NA	NA	NA	2	NA	1	2	0	1	1700	64.5	1.1715	0.9715	14.2935	0.5265	257	1.765	1	0	0	0	0	0	1.391	1.18	13.864	1.054	210.188	2.029
44271	0	0	1	47	1	1	1	5	5	1.19	17164.15044	18407.64404	1	65	2	0	0	NA	NA	NA	NA	2	NA	1	2	0	1	1564	0	0.232	1.14	32.607	2.593	144	0.76	0	0	3	2	0	0	0.922	1.18	39.709	2.223	210.188	2.029
44275	217	384	1	62	4	4	1	5	5	0.77	9869.265606	9557.32035	2	61	1	1	1	0.38	NA	0.34	NA	1	1	3	2	0	2	948.5	300.5	0.4805	1.6865	19.826	1.8695	125.5	6.815	0	1	1	1	0	2	0.922	1.834	20.925	1.628	210.188	6.354
44276	303	381	1	76	3	2	1	2	2	0.77	9935.266183	10270.28658	2	59	1	1	4	NA	NA	NA	NA	1	3	2	2	0	1	1417.5	342	1.1875	2.5935	14.153	0.9855	355	3.8	1	2	0	0	1	1	1.391	2.446	13.864	1.054	323.063	3.88
44288	0	3	1	51	4	2	1	2	2	0.84	20422.84537	21503.09482	1	60	2	1	1	0.62	0.6	0.54	0.5	1	1	3	2	0	1	3288	1.5	1.659	2.9325	34.1585	2.7255	449.5	6.115	2	3	3	3	2	2	1.821	3.47	39.709	3.301	436.5	6.354
44290	56	136	1	71	4	1	1	4	4	1.2	12084.86642	14119.21374	1	59	1	0	0	NA	NA	NA	NA	1	3	2	2	0	1	807	96	0.482	0.4755	9.869	0.7265	124.5	9.59	0	0	0	0	0	3	0.922	1.18	13.864	1.054	210.188	12.195
44298	0	0	1	61	4	2	1	99	99	NA	6206.197747	6364.925754	2	64	2	4	4	0.51	NA	0.48	NA	2	NA	1	2	0	1	1555	0	0.7945	1.009	14.212	0.8905	133.5	1.525	0	0	0	0	0	0	0.922	1.18	13.864	1.054	210.188	2.029
44305	415	386	1	53	3	4	2	10	10	4.75	86053.45943	86210.80218	1	59	2	1	1	0.43	0.3	0.47	0.4	1	1	3	2	0	1	2672	400.5	1.7655	2.609	24.6535	1.5045	465	2.61	2	2	2	1	2	0	1.821	2.446	28.205	1.628	436.5	2.029
44313	156	145	1	62	5	3	1	15	15	5	83112.34265	82629.5774	2	65	2	1	1	0.3	NA	0.37	NA	2	NA	1	2	0	2	1036.5	150.5	0.847	1.868	23.4895	2.375	236.5	8.02	0	1	1	2	0	2	0.922	1.834	20.925	2.223	210.188	6.354
44317	1	1	1	45	4	4	1	15	15	4.96	37233.73436	38015.2972	2	61	2	4	1	0.39	NA	0.53	NA	2	NA	1	2	0	1	2796	1	1.486	2.304	15.198	0.97	282	2.28	1	2	0	0	1	0	1.391	2.446	13.864	1.054	323.063	2.029
44331	0	0	1	41	5	4	2	10	10	2.69	21722.71953	22207.91046	1	70	2	1	4	0.54	NA	0.53	NA	2	NA	1	2	0	2	1842	0	2.1	0.7565	28.072	2.03	622	5.26	3	0	2	2	3	2	2.505	1.18	28.205	2.223	638.5	6.354
44360	319	460	1	46	1	2	2	8	8	1.45	15503.79413	16244.50471	1	65	2	4	4	0.34	NA	0.42	NA	2	NA	1	2	0	1	2967	389.5	1.8865	3.0575	56.662	3.9945	562.5	13.425	2	3	3	3	3	3	1.821	3.47	39.709	3.301	638.5	12.195
44372	93	114	1	44	1	4	1	15	15	5	18303.71976	18839.4527	2	64	2	1	4	0.47	NA	0.34	NA	1	1	3	2	0	2	1659.5	103.5	1.2565	1.394	13.8705	1.02	228	3.37	1	0	0	0	0	1	1.391	1.18	13.864	1.054	210.188	3.88
44379	426	189	1	53	3	4	2	10	10	4.64	83459.20123	83611.80056	2	63	2	4	1	0.53	NA	0.49	NA	1	1	3	2	0	1	2074.5	307.5	1.731	2.456	32.9415	2.328	357.5	53.625	2	2	3	2	1	3	1.821	2.446	39.709	2.223	323.063	12.195
44380	167	205	1	54	2	1	1	4	4	0.73	11086.85851	11432.68127	1	73	2	1	4	0.56	NA	0.53	NA	1	3	2	2	0	1	1593	186	1.47	1.3655	10.7345	0.87	362.5	0.855	1	0	0	0	1	0	1.391	1.18	13.864	1.054	323.063	2.029
44381	184	111	1	75	3	3	1	5	5	1.43	28468.94398	28404.7564	2	68	2	4	1	0.52	NA	0.51	NA	2	NA	1	2	0	2	1456.5	147.5	1.7275	2.2525	21.6745	1.4915	582	7.495	2	2	1	1	3	2	1.821	2.446	20.925	1.628	638.5	6.354
44385	0	0	1	78	2	1	1	6	13	NA	11092.1792	12916.34348	1	72	2	1	1	0.48	NA	0.47	NA	1	3	2	1	0	2	1427	0	0.9225	1.195	19.4385	1.41	329	1.855	0	0	1	1	1	0	0.922	1.18	20.925	1.628	323.063	2.029
44404	685	685	1	50	3	4	2	10	6	2.88	89486.19318	89649.81245	2	60	2	1	1	0.37	NA	0.34	NA	1	1	3	2	0	1	2206	685	2.076	3.203	32.065	3.477	696	10.88	2	3	2	3	3	3	1.821	3.47	28.205	3.301	638.5	12.195
44411	3	0	1	50	4	2	1	1	1	0	20422.84537	21503.09482	1	61	2	1	4	0.52	NA	0.48	NA	1	2	3	2	0	1	1906.5	1.5	1.784	1.2645	18.5095	1.7095	346	5.4	2	0	1	1	1	2	1.821	1.18	20.925	1.628	323.063	6.354
44413	80	0	1	53	1	1	1	6	1	0.1	10791.36775	11084.31245	1	59	2	1	1	0.6	0.6	0.57	0.6	2	NA	1	2	0	1	1391	40	1.7115	2.206	18.136	2.472	342.5	9.93	2	2	1	2	1	3	1.821	2.446	20.925	2.223	323.063	12.195
44420	107	204	1	80	3	1	1	4	4	1.44	11088.04841	12715.35265	2	62	2	1	4	0.37	NA	0.33	NA	2	NA	1	1	0	1	1105	155.5	1.336	1.7515	17.115	1.786	261	6.045	1	1	0	1	0	2	1.391	1.834	13.864	1.628	210.188	6.354
44430	186	186	1	45	4	3	2	9	9	1.93	24916.54505	25203.28976	1	64	2	1	1	0.53	NA	0.54	NA	1	3	2	2	0	2	2142	186	1.071	1.106	15.186	0.83	181	2.26	0	0	0	0	0	0	0.922	1.18	13.864	1.054	210.188	2.029
44433	639	569	1	66	3	3	2	7	7	3.15	46864.6789	47353.39188	1	61	1	1	4	0.24	NA	0.2	NA	1	3	2	2	0	1	2070	604	1.4755	2.6925	30.5735	2.3195	452	5.365	1	2	2	2	2	2	1.391	2.446	28.205	2.223	436.5	6.354
44444	0	97	1	58	5	4	1	6	2	0.67	16976.74238	17390.97059	2	69	2	1	4	0.69	0.7	0.6	0.7	2	NA	1	2	0	1	2089	48.5	2.566	2.109	36.7105	2.2355	524	9.125	3	1	3	2	3	3	2.505	1.834	39.709	2.223	638.5	12.195
44456	159	415	1	43	3	5	1	15	15	4.83	107335.6429	119313.6231	2	63	2	1	1	0.62	0.6	0.56	0.5	2	NA	1	2	0	1	3358.5	287	3.0115	4.329	46.569	4.2295	463.5	17.135	3	3	3	3	2	3	2.505	3.47	39.709	3.301	436.5	12.195
44475	56	85	1	44	1	1	1	4	2	0.82	20950.84125	22468.66976	2	67	2	1	1	0.3	NA	0.28	NA	1	3	2	2	0	1	2427	70.5	1.2765	1.645	23.588	2.519	278.5	4.53	1	1	1	2	1	1	1.391	1.834	20.925	2.223	323.063	3.88
44476	73	160	1	80	3	1	1	13	13	NA	12852.34501	12993.70782	2	59	2	1	1	0.32	NA	NA	NA	1	3	2	2	0	1	964	116.5	0.516	0.9005	8.722	0.435	92	2.105	0	0	0	0	0	0	0.922	1.18	13.864	1.054	210.188	2.029
44480	178	178	1	50	3	4	1	6	3	1.13	22515.39801	24752.7181	1	67	2	1	1	0.39	NA	0.32	NA	2	NA	1	2	0	2	5365	178	4.397	5.069	59.396	4.681	509	20.75	3	3	3	3	2	3	2.505	3.47	39.709	3.301	436.5	12.195
44528	6	126	1	61	1	1	1	6	6	0.88	5845.346404	6755.422912	2	64	2	1	4	0.21	NA	0.24	NA	2	NA	1	2	0	1	1990.5	66	2.2945	1.5935	25.463	1.093	364.5	1.085	3	1	2	0	1	0	2.505	1.834	28.205	1.054	323.063	2.029
44531	73	95	1	79	4	1	2	8	8	3.29	13270.59273	14147.25468	2	66	2	3	0	0.47	NA	0.46	NA	1	3	2	1	0	1	784.5	84	0.9755	0.869	10.525	0.4245	93	3.57	0	0	0	0	0	1	0.922	1.18	13.864	1.054	210.188	3.88
44556	518	331	1	64	1	1	1	3	3	0.8	7130.271363	7395.228652	2	70	1	1	1	0.57	NA	0.57	NA	1	3	2	2	0	1	1217.5	424.5	1.154	1.737	18.6125	0.955	257.5	4.05	0	1	1	0	0	1	0.922	1.834	20.925	1.054	210.188	3.88
44579	6	0	1	59	4	3	1	3	3	0.57	25798.10223	25819.82281	2	70	2	1	1	0.46	NA	0.49	NA	2	NA	1	2	0	1	1884.5	3	1.155	1.128	20.992	3.043	260	3.195	0	0	1	3	0	1	0.922	1.18	20.925	3.301	210.188	3.88
44588	21	21	1	53	3	4	1	15	15	4.97	76861.66606	77918.37301	1	64	2	1	1	0.42	NA	0.46	NA	1	3	2	2	0	1	2698	21	2.051	2.026	30.444	1.501	519	2.98	2	1	2	1	3	1	1.821	1.834	28.205	1.628	638.5	3.88
44600	69	0	1	62	4	5	2	7	7	1.23	7543.241935	7641.133439	2	67	2	1	1	0.18	NA	0.2	NA	1	3	2	2	0	1	1366.5	34.5	1.584	0.9855	21.6665	1.477	197	2.135	1	0	1	1	0	0	1.391	1.18	20.925	1.628	210.188	2.029
44624	3	127	1	52	3	2	1	3	3	0.93	25211.30734	27716.51575	2	59	2	1	1	0.32	NA	0.31	NA	1	2	3	2	0	2	1401	65	1.4235	1.364	15.727	0.997	389.5	4.145	1	0	0	0	2	1	1.391	1.18	13.864	1.054	436.5	3.88
44627	148	264	1	60	3	5	2	10	10	5	53088.2953	51939.93303	2	63	2	1	1	0.53	NA	0.52	NA	1	3	2	2	0	1	1353.5	206	1.702	1.9155	24.4725	2.104	331	6.77	2	1	2	2	1	2	1.821	1.834	28.205	2.223	323.063	6.354
44629	330	978	1	57	4	1	2	8	8	3.57	20422.84537	21503.09482	2	64	2	1	1	0.38	NA	0.47	NA	1	2	3	2	0	1	1816.5	654	0.7865	1.385	17.711	1.3815	316	1.575	0	0	1	1	1	0	0.922	1.18	20.925	1.628	323.063	2.029
44633	169	194	1	60	3	5	1	15	15	5	49593.47222	50953.85231	1	67	1	1	1	0.46	NA	0.4	NA	2	NA	1	2	0	2	3211.5	181.5	2.4835	2.6705	28.5055	1.3585	508	6.815	3	2	2	0	2	2	2.505	2.446	28.205	1.054	436.5	6.354
44634	235	68	1	74	4	1	1	3	3	1.02	10235.68877	10303.44593	1	67	2	1	1	0.39	NA	0.39	NA	1	1	3	2	0	1	1177.5	151.5	0.971	1.226	8.6155	0.5445	165.5	2.06	0	0	0	0	0	0	0.922	1.18	13.864	1.054	210.188	2.029
44637	151	130	1	63	4	2	1	5	5	1.16	6852.086052	6635.507046	1	59	2	4	1	0.59	0.6	0.62	0.6	2	NA	1	2	0	2	1548.5	140.5	1.203	1.6125	26.682	1.978	250.5	3.815	1	1	2	2	0	1	1.391	1.834	28.205	2.223	210.188	3.88
44639	4	95	1	80	1	2	2	7	7	2.63	8243.168136	8404.410872	2	71	1	4	4	0.47	NA	0.58	NA	2	NA	1	1	0	2	2315.5	49.5	2.652	2.007	27.6575	2.4755	526.5	6.905	3	1	2	2	3	2	2.505	1.834	28.205	2.223	638.5	6.354
44647	0	0	1	42	4	3	1	6	6	2.55	26885.34747	29007.45415	1	68	2	1	1	0.45	NA	0.32	NA	2	NA	1	2	0	1	1847.5	0	1.546	2.301	24.2965	2.46	419	9.24	1	2	1	2	2	3	1.391	2.446	20.925	2.223	436.5	12.195
44648	239	56	1	80	3	2	1	4	4	1.68	25948.20428	26750.64492	2	60	2	1	2	0.52	NA	0.46	NA	1	3	2	2	1	1	1390.5	147.5	1.236	1.6745	16.5245	1.394	272.5	4.87	1	1	0	1	1	1	1.391	1.834	13.864	1.628	323.063	3.88
44656	26	38	1	66	4	4	1	12	12	NA	7338.642463	7521.478712	2	67	1	1	2	NA	NA	NA	NA	1	3	2	2	0	1	1402.5	32	1.0515	1.18	21.5515	1.6455	192.5	2.17	0	0	1	1	0	0	0.922	1.18	20.925	1.628	210.188	2.029
44668	65	189	1	46	3	5	1	14	14	4.66	122044.5699	126286.5716	1	71	2	1	1	0.64	0.6	0.65	0.6	2	NA	1	2	0	1	2032.5	127	1.8395	1.513	25.254	1.5175	525	3.45	2	1	2	1	3	1	1.821	1.834	28.205	1.628	638.5	3.88
44671	407	98	1	48	4	5	1	14	14	4.55	50235.33268	50277.62806	2	70	2	1	2	0.42	NA	0.53	NA	1	3	2	2	0	1	2006	252.5	0.8615	1.6535	30.124	1.4745	156	6.185	0	1	2	1	0	2	0.922	1.834	28.205	1.628	210.188	6.354
44674	143	142	1	45	1	5	1	15	15	5	15222.69943	16748.23634	1	70	2	1	1	0.44	NA	0.45	NA	1	3	2	2	0	2	1757.5	142.5	1.7885	1.678	13.8855	1.34	382.5	1.25	2	1	0	0	2	0	1.821	1.834	13.864	1.054	436.5	2.029
44684	56	58	1	61	4	1	1	4	4	1.57	7237.067591	7080.744171	2	67	2	1	1	0.34	NA	0.53	NA	1	1	3	2	0	1	1456	57	1.241	0.841	16.762	1.0885	158	1.74	1	0	0	0	0	0	1.391	1.18	13.864	1.054	210.188	2.029
44688	26	17	1	80	2	3	1	2	2	0.59	8946.296724	9121.293199	1	72	2	4	1	0.57	NA	NA	NA	2	NA	1	1	1	1	554.5	21.5	0.477	0.544	10.6765	0.726	113	4.425	0	0	0	0	0	1	0.922	1.18	13.864	1.054	210.188	3.88
44698	147	211	1	74	3	2	1	6	6	1.51	29384.51223	28849.91604	1	59	2	1	1	0.18	NA	0.28	NA	2	NA	1	2	0	2	1671	179	1.289	1.1025	17.533	1.318	266.5	0.475	1	0	0	0	0	0	1.391	1.18	13.864	1.054	210.188	2.029
44701	486	485	1	44	3	3	1	2	2	0.57	29437.29548	29431.69671	2	63	2	1	1	0.48	NA	0.32	NA	1	1	3	2	0	1	1695.5	485.5	1.244	2.421	22.8835	1.1255	237	4.255	1	2	1	0	0	1	1.391	2.446	20.925	1.054	210.188	3.88
44703	202	95	1	80	3	4	1	6	6	1.83	26630.00037	26922.90346	1	69	2	1	1	0.35	NA	0.41	NA	1	3	2	1	0	1	1827	148.5	1.1585	2.1915	15.773	1.217	236	2.64	0	2	0	0	0	0	0.922	2.446	13.864	1.054	210.188	2.029
44706	808	399	1	50	1	3	1	12	12	NA	13072.56069	14019.63031	2	72	2	4	4	0.34	NA	0.35	NA	2	NA	1	2	0	1	1770	603.5	1.9175	2.1405	23.343	1.6275	282	3.07	2	2	1	1	1	1	1.821	2.446	20.925	1.628	323.063	3.88
44736	69	148	1	48	3	3	1	15	15	5	87980.10544	89660.66518	2	62	2	1	1	0.37	NA	0.38	NA	2	NA	1	2	0	1	5600.5	108.5	3.859	6.1845	45.916	4.4685	1023	58.89	3	3	3	3	3	3	2.505	3.47	39.709	3.301	638.5	12.195
44782	105	157	1	53	2	5	1	15	15	5	14772.34746	14808.85681	2	61	2	1	1	0.48	NA	0.45	NA	1	3	2	2	0	1	2782.5	131	1.919	2.736	39.53	3.0345	554.5	8.97	2	2	3	3	3	3	1.821	2.446	39.709	3.301	638.5	12.195
44785	167	369	1	46	4	5	1	15	15	5	26885.34747	26736.3561	1	68	2	1	1	0.29	NA	0.46	NA	2	NA	1	2	0	1	3721	268	2.1215	3.8185	32.486	2.669	664.5	6.2	3	3	2	3	3	2	2.505	3.47	28.205	3.301	638.5	6.354
44791	189	194	1	64	2	4	1	12	12	NA	8017.063535	8416.894568	1	71	2	1	1	0.45	NA	0.41	NA	2	NA	1	2	0	1	2238.5	191.5	3.2655	4.3835	33.5265	11.8585	1366	35.145	3	3	3	3	3	3	2.505	3.47	39.709	3.301	638.5	12.195
44795	262	154	1	61	3	5	1	6	6	1.7	21953.47823	22555.67592	2	59	2	1	1	0.39	NA	0.38	NA	2	NA	1	2	0	2	1794	208	1.6765	1.6875	17.135	0.767	365.5	2.58	2	1	0	0	1	0	1.821	1.834	13.864	1.054	323.063	2.029
44797	4	2	1	80	2	3	2	8	8	2.18	8898.948214	9741.763689	1	69	2	1	1	0.41	NA	0.45	NA	2	NA	1	1	0	2	2607	3	2.3455	2.194	18.8925	1.4615	642	5.485	3	2	1	1	3	2	2.505	2.446	20.925	1.628	638.5	6.354
44826	179	178	1	66	4	2	1	5	5	1.31	6180.685156	6338.760659	2	68	2	0	0	NA	NA	NA	NA	1	1	3	1	0	1	3319.5	178.5	2.2705	2.937	23.7315	2.283	557.5	6.025	3	3	1	2	3	2	2.505	3.47	20.925	2.223	638.5	6.354
44844	201	92	1	70	4	3	1	14	14	5	12594.01348	13006.84089	2	61	1	2	2	0.69	0.8	0.63	0.7	1	3	2	2	0	1	1577.5	146.5	1.7525	1.9995	19.4085	1.9365	184	4.74	2	1	1	2	0	1	1.821	1.834	20.925	2.223	210.188	3.88
44848	222	128	1	40	1	2	2	8	8	2.02	19124.67725	20234.00921	2	71	2	1	1	0.58	NA	0.54	NA	2	NA	1	2	0	1	1644.5	175	1.6785	1.6975	15.9	1.986	358	4.55	2	1	0	2	1	1	1.821	1.834	13.864	2.223	323.063	3.88
44850	41	96	1	72	3	2	1	3	3	1.08	8582.412752	9156.522239	1	65	2	1	1	0.22	NA	NA	NA	2	NA	1	2	0	2	1064	68.5	0.6435	0.792	11.7415	0.966	270	1.385	0	0	0	0	0	0	0.922	1.18	13.864	1.054	210.188	2.029
44853	146	95	1	52	5	2	1	14	14	4.26	50792.34349	51797.46961	2	66	2	1	0	0.58	NA	NA	NA	1	3	2	1	0	1	1600.5	120.5	1.1145	1.276	16.5385	1.098	362.5	1.88	0	0	0	0	1	0	0.922	1.18	13.864	1.054	323.063	2.029
44862	231	216	1	70	3	4	1	14	14	5	31524.06277	30950.54146	2	59	2	1	1	0.32	0.2	0.32	0.2	1	3	2	1	0	1	2008.5	223.5	1.278	1.991	23.4735	1.768	356	5.895	1	1	1	1	1	2	1.391	1.834	20.925	1.628	323.063	6.354
44866	84	73	1	59	3	3	1	6	6	0.7	21545.7368	21585.13168	2	60	2	1	1	0.46	NA	0.54	NA	1	1	3	2	0	1	2421	78.5	1.79	2.867	31.33	2.7255	331.5	8.44	2	3	2	3	1	2	1.821	3.47	28.205	3.301	323.063	6.354
44874	206	101	1	80	3	3	1	12	12	NA	22389.52987	23377.5254	2	64	2	1	1	0.5	NA	0.55	NA	1	3	2	2	0	1	1957	153.5	1.9425	2.6555	32.1905	2.14	483	9.575	2	2	2	2	2	3	1.821	2.446	28.205	2.223	436.5	12.195
44882	160	184	1	47	3	1	1	4	4	1.02	33936.61279	35357.89666	2	59	1	1	4	0.48	NA	0.53	NA	1	3	2	2	0	1	1312.5	172	1.1375	1.2155	10.5815	0.8355	220	2.375	0	0	0	0	0	0	0.922	1.18	13.864	1.054	210.188	2.029
44883	0	0	1	50	4	2	1	15	15	4.72	20000.25749	19889.42144	2	68	1	1	1	0.32	NA	0.47	NA	2	NA	1	2	0	1	1238	0	0.903	1.01	22.171	1.368	158.5	3.445	0	0	1	0	0	1	0.922	1.18	20.925	1.054	210.188	3.88
44886	0	0	1	51	5	3	1	14	5	1.96	70355.1165	71843.77178	1	62	2	4	4	0.42	NA	0.43	NA	1	1	3	2	0	3	1639	0	1.072	1.242	15.844	1.511	393	2.68	0	0	0	1	2	0	0.922	1.18	13.864	1.628	436.5	2.029
44892	232	236	1	45	1	3	1	6	6	1.48	23006.46709	24673.21982	2	66	2	1	1	0.37	NA	0.38	NA	2	NA	1	2	0	1	3858.5	234	2.706	2.5565	33.974	2.771	661.5	8.13	3	2	3	3	3	2	2.505	2.446	39.709	3.301	638.5	6.354
44910	3	0	1	62	1	1	1	4	4	1.29	7530.882625	8337.976819	2	70	2	1	1	0.55	NA	0.48	NA	2	NA	1	2	0	1	1369.5	1.5	0.8545	0.745	16.7855	1.251	203	1.705	0	0	0	0	0	0	0.922	1.18	13.864	1.054	210.188	2.029
44928	78	77	1	77	4	3	2	9	9	4.09	9827.240072	10149.3736	1	64	2	0	0	NA	NA	NA	NA	1	3	2	2	0	1	1053	77.5	0.42	0.636	8.2205	0.912	166	0.445	0	0	0	0	0	0	0.922	1.18	13.864	1.054	210.188	2.029
44939	403	379	1	56	3	4	1	15	15	5	73285.01685	74292.55143	2	74	2	1	1	0.39	NA	0.29	NA	1	3	2	2	0	1	5071.5	391	4.801	5.545	43.2215	3.2715	798	9.89	3	3	3	3	3	3	2.505	3.47	39.709	3.301	638.5	12.195
44940	283	283	1	40	2	4	2	9	6	2.94	17164.15044	18845.54758	1	65	2	1	1	0.34	NA	0.25	NA	1	3	2	2	0	2	2103	283	0.979	1.457	20.116	1.51	196	1.82	0	0	1	1	0	0	0.922	1.18	20.925	1.628	210.188	2.029
44959	805	580	1	62	3	1	1	3	3	0.8	21953.47823	21478.59867	2	59	2	2	1	0.61	0.5	0.38	0.4	1	1	3	2	0	1	1741	692.5	2.3725	2.928	24.3865	1.583	249	5.245	3	3	2	1	0	2	2.505	3.47	28.205	1.628	210.188	6.354
44986	404	169	1	71	3	5	2	7	7	2.63	30052.77379	29506.01983	1	60	2	1	1	0.41	NA	0.42	NA	2	NA	1	2	0	2	1994	286.5	1.465	2.9655	25.375	2.3065	427.5	8.41	1	3	2	2	2	2	1.391	3.47	28.205	2.223	436.5	6.354
44988	12	8	1	79	3	4	1	6	6	1.83	26604.03896	26120.02827	1	61	2	1	1	0.3	NA	0.27	NA	1	3	2	1	0	1	1530	10	0.942	1.381	18.956	1.6335	274	3.065	0	0	1	1	1	1	0.922	1.18	20.925	1.628	323.063	3.88
45018	6	47	1	71	4	2	1	5	5	1.46	8977.683674	10083.96352	1	62	2	1	1	0.28	NA	0.33	NA	2	NA	1	2	1	2	780	26.5	0.6345	0.513	14.5165	1.0695	191.5	0.765	0	0	0	0	0	0	0.922	1.18	13.864	1.054	210.188	2.029
45028	274	92	1	61	3	5	1	15	15	5	38702.43363	39017.34617	1	70	1	1	1	0.31	NA	0.23	NA	2	NA	1	2	0	2	4131.5	183	3.531	4.353	61.338	5.019	858.5	7.16	3	3	3	3	3	2	2.505	3.47	39.709	3.301	638.5	6.354
45049	9	99	1	76	3	4	2	7	7	1.99	26614.68233	26130.47801	2	64	2	1	2	0.24	NA	0.53	NA	1	3	2	2	1	1	2571.5	54	2.11	2.931	38.4225	3.2365	462.5	7.85	3	3	3	3	2	2	2.505	3.47	39.709	3.301	436.5	6.354
45051	196	196	1	57	4	4	1	6	6	0.68	21115.14353	20797.32705	2	67	2	1	1	0.59	NA	0.5	NA	2	NA	1	2	0	1	1537	196	1.017	1.143	15.34	0.899	350	2.78	0	0	0	0	1	0	0.922	1.18	13.864	1.054	323.063	2.029
45059	71	71	1	77	2	2	1	3	3	1.02	7080.450083	7523.098807	2	60	2	4	2	0.45	NA	0.54	NA	1	3	2	2	0	1	1152	71	1.092	1.193	11.707	1.054	247	0.18	0	0	0	0	0	0	0.922	1.18	13.864	1.054	210.188	2.029
45060	221	167	1	66	3	3	1	6	6	2.41	54670.91934	53488.32304	1	59	2	1	1	0.55	NA	0.53	NA	2	NA	1	2	0	2	2396	194	2.389	2.987	27.099	2.811	450.5	8.76	3	3	2	3	2	3	2.505	3.47	28.205	3.301	436.5	12.195
45061	547	545	1	43	3	3	1	4	4	1.1	28803.80468	31602.18892	1	67	2	1	1	0.54	NA	0.45	NA	1	1	3	2	0	1	4612.5	546	2.0765	3.1285	43.5405	4.4985	408.5	10.535	2	3	3	3	2	3	1.821	3.47	39.709	3.301	436.5	12.195
45064	102	142	1	44	2	5	1	15	15	5	16596.32699	17559.00133	1	73	2	1	4	0.38	NA	0.41	NA	1	1	3	2	0	1	2440	122	1.597	2.404	33.243	2.962	497	10.99	1	2	3	3	2	3	1.391	2.446	39.709	3.301	436.5	12.195
45065	55	53	1	75	2	2	1	77	77	NA	9583.701401	10848.21371	2	61	2	1	1	0.46	NA	0.37	NA	2	NA	1	2	0	1	2162.5	54	1.032	1.7005	41.825	2.875	306.5	8.97	0	1	3	3	1	3	0.922	1.834	39.709	3.301	323.063	12.195
45089	251	135	1	79	3	1	1	4	4	1.47	8872.862854	9172.058664	1	67	2	1	4	NA	NA	0.31	NA	1	1	3	2	0	1	1859.5	193	1.126	1.743	14.1715	0.7715	267	3.045	0	1	0	0	0	1	0.922	1.834	13.864	1.054	210.188	3.88
45103	151	319	1	40	3	3	2	7	7	2.56	122044.5699	124015.9702	1	71	2	1	1	0.36	NA	0.32	NA	1	3	2	2	0	1	3672.5	235	1.8305	3.506	41.6025	2.6105	861	12.43	2	3	3	2	3	3	1.821	3.47	39.709	2.223	638.5	12.195
45107	1	0	1	40	4	4	1	4	4	1.02	28456.58978	28298.89101	2	67	2	0	0	NA	NA	NA	NA	2	NA	1	2	0	3	1830.5	0.5	1.9045	3.2235	19.947	1.9375	609.5	6.995	2	3	1	2	3	2	1.821	3.47	20.925	2.223	638.5	6.354
45109	186	107	1	63	1	4	1	77	77	NA	6779.731732	7310.859188	2	72	2	1	1	0.65	0.7	0.67	0.7	1	3	2	2	1	2	2580.5	146.5	1.749	1.8345	35.2255	2.0555	442.5	4.325	2	1	3	2	2	1	1.821	1.834	39.709	2.223	436.5	3.88
45110	183	134	1	52	1	4	2	10	10	3.4	17560.19321	18832.37897	2	65	2	1	1	0.42	NA	0.39	NA	1	3	2	2	0	1	1927	158.5	2.211	2.96	25.993	2.454	483.5	9.875	3	3	2	2	2	3	2.505	3.47	28.205	2.223	436.5	12.195
45114	11	0	1	80	3	5	1	6	6	2.29	26418.92	26709.50142	2	60	2	1	1	0.26	NA	0.29	NA	2	NA	1	1	0	2	1895	5.5	1.258	2.4485	17.514	1.935	266.5	3.315	1	2	0	2	0	1	1.391	2.446	13.864	2.223	210.188	3.88
45124	455	352	1	66	4	3	1	12	12	NA	6554.890326	6512.668685	2	64	1	0	0	0.42	NA	0.53	NA	1	1	3	1	0	1	2141	403.5	2.025	3.0725	26.5575	2.5235	784.5	10.315	2	3	2	2	3	3	1.821	3.47	28.205	2.223	638.5	12.195
45131	100	72	1	41	3	3	1	4	4	0.87	30901.63116	32195.80834	2	59	2	1	1	NA	NA	NA	NA	2	NA	1	1	0	1	1995.5	86	2.155	3.01	40.658	4.1785	757.5	20.76	3	3	3	3	3	3	2.505	3.47	39.709	3.301	638.5	12.195
45145	137	1	1	53	3	3	1	4	4	1.17	22515.39801	24752.7181	1	67	2	0	0	NA	NA	NA	NA	2	NA	1	2	0	1	1321.5	69	1.062	1.208	11.16	0.722	215	2.515	0	0	0	0	0	0	0.922	1.18	13.864	1.054	210.188	2.029
45146	81	76	1	80	3	1	2	7	7	2.5	18071.35615	19348.97185	2	63	2	4	1	0.27	NA	0.29	NA	1	3	2	1	0	1	1424.5	78.5	0.823	1.372	12.9835	1.2625	234	4.405	0	0	0	0	0	1	0.922	1.18	13.864	1.054	210.188	3.88
45165	284	0	1	59	4	2	1	6	6	1.39	19637.94688	19767.3222	1	64	2	4	4	0.63	0.7	0.62	NA	1	1	3	2	0	1	2126.5	142	2.1315	2.1555	42.9175	2.838	365	3.135	3	2	3	3	1	1	2.505	2.446	39.709	3.301	323.063	3.88
45169	192	305	1	60	3	4	1	15	15	5	53088.2953	52807.39081	2	63	2	1	1	0.55	NA	0.56	NA	1	3	2	2	0	1	2570	248.5	2.1535	3.16	30.0965	3.015	544	12.635	3	3	2	3	3	3	2.505	3.47	28.205	3.301	638.5	12.195
45176	309	309	1	65	3	2	1	2	2	0.74	22416.92549	22325.66927	2	66	1	0	0	0.35	NA	NA	NA	1	1	3	1	0	1	1675	309	1.473	1.059	19.687	1.051	172	3.88	1	0	1	0	0	1	1.391	1.18	20.925	1.054	210.188	3.88
45187	161	248	1	53	4	2	1	99	99	NA	19030.03667	18743.60437	1	68	2	0	0	NA	NA	NA	NA	2	NA	1	2	0	1	1571	204.5	0.5615	0.812	18.34	1.11	173.5	1.02	0	0	1	0	0	0	0.922	1.18	20.925	1.054	210.188	2.029
45194	0	0	1	40	3	3	1	3	3	0.58	22505.36051	22501.08015	1	60	2	1	4	0.23	NA	0.25	NA	1	1	3	2	0	1	2667	0	1.15	2.0865	24.5275	1.9095	312	4.115	0	1	2	1	1	1	0.922	1.834	28.205	1.628	323.063	3.88
45197	289	568	1	46	3	4	1	14	14	3.02	82011.62348	91163.60298	2	63	2	1	1	0.36	NA	0.35	NA	1	1	3	2	0	1	2327	428.5	1.4975	2.9255	22.982	2.2065	301	5.795	1	3	1	2	1	2	1.391	3.47	20.925	2.223	323.063	6.354
45204	546	546	1	72	3	5	1	15	15	5	23204.91726	23831.67307	1	70	2	1	4	0.55	NA	NA	NA	2	NA	1	2	0	1	1804	546	1.274	3.657	22.739	1.37	262	6.43	1	3	1	1	0	2	1.391	3.47	20.925	1.628	210.188	6.354
45207	151	108	1	43	1	2	2	10	5	0.95	21806.12294	23070.99287	1	69	2	1	1	0.2	NA	0.24	NA	2	NA	1	2	0	1	3348.5	129.5	1.75	4.095	29.771	2.96	438.5	12.365	2	3	2	3	2	3	1.821	3.47	28.205	3.301	436.5	12.195
45209	29	29	1	62	2	1	1	77	77	NA	6779.731732	7793.592754	2	72	2	4	1	0.41	NA	0.59	NA	2	NA	1	2	0	1	2951	29	2.077	2.834	30.029	2.098	550	3.82	2	3	2	2	3	1	1.821	3.47	28.205	2.223	638.5	3.88
45211	88	71	1	80	3	3	1	6	6	1.81	15661.84199	17277.18552	2	61	2	2	2	NA	NA	0.51	NA	1	3	2	1	0	1	1733.5	79.5	1.8725	2.488	21.831	2.2175	544	9.46	2	2	1	2	3	3	1.821	2.446	20.925	2.223	638.5	12.195
45215	400	299	1	71	3	4	1	12	12	NA	31471.06262	32701.95146	1	59	2	1	1	0.33	0	0.3	0.2	1	1	3	2	0	2	2005	349.5	2.789	3.2955	29.8565	2.1295	349.5	9.5	3	3	2	2	1	3	2.505	3.47	28.205	2.223	323.063	12.195
45216	603	603	1	41	3	2	1	3	3	0.74	30901.63116	32195.80834	2	59	1	1	1	0.5	NA	0.38	NA	1	3	2	2	0	1	3430	603	1.896	3.202	21.168	1.658	479	5.93	2	3	1	1	2	2	1.821	3.47	20.925	1.628	436.5	6.354
45229	30	95	1	68	4	2	1	6	6	1.93	6180.685156	6082.492346	2	68	1	1	1	0.39	NA	0.49	NA	2	NA	1	1	0	2	2124.5	62.5	0.9905	1.319	27.9755	2.0585	240.5	2.385	0	0	2	2	0	0	0.922	1.18	28.205	2.223	210.188	2.029
45237	173	173	1	44	1	1	2	8	8	1.81	14099.71387	14917.5715	2	69	2	1	1	0.29	NA	0.35	NA	1	3	2	2	0	1	1722	173	1.803	1.805	18.218	1.103	366	1.95	2	1	1	0	1	0	1.821	1.834	20.925	1.054	323.063	2.029
45261	71	99	1	42	1	2	2	9	9	4.38	15222.69943	16748.23634	1	70	1	0	0	NA	NA	NA	NA	1	1	3	2	0	1	1185	85	1.514	1.5585	17.8575	1.0715	270	3.42	1	1	1	0	1	1	1.391	1.834	20.925	1.054	323.063	3.88
45264	104	0	1	50	1	1	1	6	6	1.48	11285.08074	11615.3846	1	63	2	1	1	0.35	NA	0.35	NA	1	1	3	2	0	1	2094.5	52	1.868	1.9585	25.418	2.0805	342	3.855	2	1	2	2	1	1	1.821	1.834	28.205	2.223	323.063	3.88
45267	101	101	1	69	3	5	1	15	15	5	64448.29287	65957.23844	2	61	2	1	1	0.49	NA	0.51	NA	2	NA	1	2	0	1	2032.5	101	1.3465	1.244	18.7645	1.59	504.5	0.655	1	0	1	1	2	0	1.391	1.18	20.925	1.628	436.5	2.029
45270	7	101	1	61	3	5	1	15	15	4.99	45081.58629	46137.09384	1	64	2	1	1	0.39	NA	0.43	NA	1	3	2	2	0	1	1446.5	54	1.028	1.325	16.756	1.9835	260	6.94	0	0	0	2	0	2	0.922	1.18	13.864	2.223	210.188	6.354
45277	809	809	1	70	3	4	1	12	12	NA	28153.11442	29027.01756	1	67	2	1	1	0.5	NA	0.53	NA	1	3	2	1	0	1	3237	809	3.272	4.314	54.023	3.138	772	8.73	3	3	3	3	3	3	2.505	3.47	39.709	3.301	638.5	12.195
45281	128	50	1	64	3	1	1	4	4	1.73	55531.60863	54330.39462	2	59	2	1	1	0.52	NA	0.3	NA	1	3	2	2	1	1	1348	89	1.048	1.2555	13.381	0.795	237	3.12	0	0	0	0	0	1	0.922	1.18	13.864	1.054	210.188	3.88
45282	114	146	1	74	3	3	2	7	7	3.43	8384.649228	8232.10623	1	61	2	1	1	0.36	NA	0.27	NA	1	3	2	2	0	1	1713.5	130	1.5935	2.268	16.8445	2.8125	473.5	9.655	1	2	0	3	2	3	1.391	2.446	13.864	3.301	436.5	12.195
45285	207	47	1	66	3	2	1	2	2	0.59	17290.31078	21571.18261	1	67	2	1	1	0.49	NA	0.49	NA	1	3	2	2	0	1	857	127	0.669	0.7715	6.974	0.471	155.5	1.445	0	0	0	0	0	0	0.922	1.18	13.864	1.054	210.188	2.029
45295	34	4	1	74	3	5	2	7	7	2.56	8872.862854	8856.928949	2	59	2	1	4	0.19	NA	0.21	NA	2	NA	1	2	0	1	2144.5	19	1.9565	1.6875	25.7685	2.0395	367.5	5.48	2	1	2	2	1	2	1.821	1.834	28.205	2.223	323.063	6.354
45296	0	0	1	43	2	4	2	7	7	3.72	23538.03593	25896.89106	1	69	2	0	0	NA	NA	NA	NA	2	NA	1	2	0	1	1270	0	1.837	1.019	16.365	1.21	343	2.1	2	0	0	0	1	0	1.821	1.18	13.864	1.054	323.063	2.029
45299	139	0	1	60	4	4	1	14	14	5	6009.670477	7421.138149	2	74	2	1	1	0.47	NA	0.56	NA	1	3	2	2	0	1	2093	69.5	1.097	1.59	21.0825	1.405	297	2.365	0	1	1	1	1	0	0.922	1.834	20.925	1.628	323.063	2.029
45302	230	107	1	67	3	4	1	14	14	5	53088.2953	51939.93303	2	63	2	1	1	0.4	NA	0.36	NA	1	3	2	2	0	1	1425.5	168.5	1.1055	1.5435	18.094	1.599	207.5	2.12	0	1	1	1	0	0	0.922	1.834	20.925	1.628	210.188	2.029
45311	0	80	1	68	4	2	2	7	7	2.92	7237.067591	7080.744171	1	59	1	0	2	NA	NA	NA	NA	1	3	2	1	1	1	1433	40	1.026	0.956	13.828	1	159	6.845	0	0	0	0	0	2	0.922	1.18	13.864	1.054	210.188	6.354
45319	377	168	1	60	3	5	1	15	15	5	38702.43363	39608.58433	1	70	2	1	1	0.54	NA	0.55	NA	2	NA	1	2	0	1	2733.5	272.5	1.7545	1.931	25.635	2.2285	364.5	3.87	2	1	2	2	1	1	1.821	1.834	28.205	2.223	323.063	3.88
45334	332	68	1	71	4	1	1	3	3	0.56	10981.24094	11053.93343	1	59	2	1	1	0.39	NA	0.45	NA	1	3	2	2	0	1	1499	200	1.35	1.061	19.367	1.28	269	2.655	1	0	1	0	0	0	1.391	1.18	20.925	1.054	210.188	2.029
45360	563	321	1	63	3	3	2	9	9	4.29	56919.89885	55688.65448	2	59	2	4	4	0.52	0.6	0.64	0.7	1	3	2	2	0	1	1637	442	1.255	1.9385	10.263	0.9565	390	2.255	1	1	0	0	2	0	1.391	1.834	13.864	1.054	436.5	2.029
45368	142	142	1	50	2	2	1	15	4	1.47	9970.337025	9994.97837	1	62	2	1	4	0.34	NA	0.24	NA	2	NA	1	2	0	1	2438	142	1.451	2.381	23.653	1.694	404	5.02	1	2	1	1	2	2	1.391	2.446	20.925	1.628	436.5	6.354
45370	0	0	1	51	1	1	2	10	10	2.46	11835.83417	12522.37486	2	71	2	1	1	0.4	NA	0.39	NA	2	NA	1	2	0	1	958.5	0	0.766	0.9235	12.1235	1.0035	162.5	7.45	0	0	0	0	0	2	0.922	1.18	13.864	1.054	210.188	6.354
45371	0	47	1	52	2	2	1	2	2	0.28	14772.34746	15296.6702	2	61	2	0	1	NA	NA	0.26	NA	1	1	3	2	0	1	3396.5	23.5	2.2485	1.865	39.028	2.8775	837	3.615	3	1	3	3	3	1	2.505	1.834	39.709	3.301	638.5	3.88
45392	834	722	1	56	3	3	2	8	8	3.57	92508.104	96770.54072	2	67	2	0	0	NA	NA	NA	NA	1	3	2	2	0	3	2197.5	778	2.5235	3.1485	29.735	2.291	605	1.715	3	3	2	2	3	0	2.505	3.47	28.205	2.223	638.5	2.029
45439	40	68	1	43	3	4	2	10	10	4.08	88836.10833	92556.61303	2	59	2	1	1	0.43	NA	0.37	NA	2	NA	1	2	0	1	2289.5	54	1.6655	2.5035	25.8835	2.318	287	10.905	2	2	2	2	1	3	1.821	2.446	28.205	2.223	323.063	12.195
45450	97	0	1	47	4	5	2	8	8	4.9	30094.45309	32469.86	1	72	2	1	1	0.3	NA	0.25	NA	2	NA	1	2	0	1	2840	48.5	3.3455	2.5455	34.2445	3.3575	710	3.11	3	2	3	3	3	1	2.505	2.446	39.709	3.301	638.5	3.88
45458	503	448	1	51	3	4	2	10	10	4.75	89799.91034	93154.65019	2	63	2	1	1	0.34	NA	0.29	NA	1	1	3	2	0	1	3704.5	475.5	2.279	3.807	34.293	3.5425	506	7.695	3	3	3	3	2	2	2.505	3.47	39.709	3.301	436.5	6.354
45462	202	154	1	69	3	3	1	3	3	0.89	19360.58776	19562.48332	2	59	1	1	1	0.45	NA	0.5	NA	1	3	2	2	0	1	1645	178	1.33	1.4665	16.036	1.4995	324	2.34	1	0	0	1	1	0	1.391	1.18	13.864	1.628	323.063	2.029
45476	306	306	1	65	3	3	1	5	5	1.43	21471.92905	21421.50086	1	64	2	0	0	NA	NA	NA	NA	2	NA	1	2	0	3	1318	306	1.247	1.906	16.039	2.023	448	6.7	1	1	0	2	2	2	1.391	1.834	13.864	2.223	436.5	6.354
45482	44	87	1	74	1	1	2	7	7	2.1	7804.666282	8722.675542	2	71	2	1	1	0.38	NA	0.45	NA	1	3	2	2	0	1	1484	65.5	0.8395	0.839	14.631	1.0525	157.5	4.38	0	0	0	0	0	1	0.922	1.18	13.864	1.054	210.188	3.88
45483	0	0	1	41	4	4	1	77	77	NA	24136.53828	23773.24501	2	67	2	1	4	0.49	NA	0.56	NA	2	NA	1	2	0	3	831	0	0.58	0.583	7.168	1.017	148	1.43	0	0	0	0	0	0	0.922	1.18	13.864	1.054	210.188	2.029
45485	149	139	1	52	4	3	1	3	3	0.93	21097.15018	21246.8262	1	59	2	1	2	0.56	NA	0.58	NA	1	1	3	2	0	1	3152	144	1.575	2.024	37.276	2.68	376.5	2.195	1	1	3	3	2	0	1.391	1.834	39.709	3.301	436.5	2.029
45500	46	51	1	80	3	3	1	2	2	0.5	12852.34501	13390.33294	2	59	2	1	1	NA	NA	NA	NA	1	3	2	2	0	2	1379	48.5	1.0035	1.2185	10.0545	1.5015	351.5	3.265	0	0	0	1	1	1	0.922	1.18	13.864	1.628	323.063	3.88
45529	291	379	1	49	1	3	1	99	99	NA	25629.50472	26853.9821	2	65	2	1	1	0.55	NA	0.53	NA	1	3	2	2	0	1	2540.5	335	1.082	1.8835	21.7705	1.741	315.5	2	0	1	1	1	1	0	0.922	1.834	20.925	1.628	323.063	2.029
45564	61	67	1	42	1	3	1	5	5	1.14	17914.46109	18473.25135	1	73	2	1	1	0.29	0.2	0.32	0.2	2	NA	1	2	0	1	3276.5	64	1.513	2.272	32.326	2.88	374	6.6	1	2	2	3	1	2	1.391	2.446	28.205	3.301	323.063	6.354
45588	293	184	1	79	3	2	1	4	4	1.44	30137.04798	29588.7608	2	63	2	1	1	0.52	NA	0.49	NA	1	3	2	2	0	1	1475	238.5	1.1715	1.8825	15.77	1.173	285.5	3.56	1	1	0	0	1	1	1.391	1.834	13.864	1.054	323.063	3.88
45601	201	201	1	80	3	4	1	6	6	2.94	20210.85437	21625.77046	1	65	2	2	2	0.86	0.9	0.88	0.9	1	3	2	1	1	1	2429.5	201	1.5405	2.009	19.155	2.325	541	2.44	1	1	1	2	3	0	1.391	1.834	20.925	2.223	638.5	2.029
45603	161	86	1	61	4	1	2	7	7	2.86	7750.960967	7949.197413	2	67	2	1	1	0.52	NA	0.52	NA	1	1	3	2	0	1	2013	123.5	0.9235	1.4165	25.0535	1.3475	237.5	3.21	0	0	2	0	0	1	0.922	1.18	28.205	1.054	210.188	3.88
45612	304	379	1	68	4	2	1	6	6	2.88	6009.670477	5844.434775	1	74	2	1	4	0.5	NA	0.5	NA	1	1	3	2	0	1	2423	341.5	2.4835	3.394	30.3335	2.4275	487	9.05	3	3	2	2	2	3	2.505	3.47	28.205	2.223	436.5	12.195
45658	186	101	1	57	2	1	1	2	2	0.28	14772.34746	15296.6702	2	61	2	1	1	0.34	NA	0.29	NA	2	NA	1	1	0	1	1325.5	143.5	1.1335	1.4125	9.176	0.63	200.5	1.905	0	0	0	0	0	0	0.922	1.18	13.864	1.054	210.188	2.029
45660	80	86	1	65	3	3	1	15	15	5	81813.0193	80043.30746	2	60	1	4	4	0.3	NA	0.26	NA	1	3	2	2	0	1	2362	83	1.566	2.0815	39.982	2.5215	400.5	4.835	1	1	3	2	2	1	1.391	1.834	39.709	2.223	436.5	3.88
45675	51	239	1	55	2	1	2	8	8	1.87	11184.65855	11386.82509	2	72	1	3	3	0.37	NA	0.44	NA	1	3	2	2	0	2	1708.5	145	2.0225	2.3445	23.4205	1.8955	429.5	3.585	2	2	1	1	2	1	1.821	2.446	20.925	1.628	436.5	3.88
45697	0	0	1	55	4	2	2	10	1	0.47	19637.94688	19863.9444	1	64	2	4	4	0.36	NA	0.41	NA	2	NA	1	2	0	1	4555.5	0	2.674	3.025	25.829	2.461	169.5	7.15	3	3	2	2	0	2	2.505	3.47	28.205	2.223	210.188	6.354
45712	56	0	1	69	4	2	1	6	6	2.55	7237.067591	7146.446751	1	59	2	1	1	0.32	NA	0.23	NA	1	3	2	2	0	1	1503.5	28	1.2095	1.391	24.4845	1.6685	252	2.35	1	0	2	1	0	0	1.391	1.18	28.205	1.628	210.188	2.029
45720	0	144	1	42	4	2	1	5	5	0.94	38539.48619	38325.91072	2	65	2	1	1	0.57	NA	0.45	NA	1	1	3	2	0	1	1402	72	0.595	2.261	45.9985	3.58	139.5	9.995	0	2	3	3	0	3	0.922	2.446	39.709	3.301	210.188	12.195
45754	19	0	1	65	3	5	1	6	6	1.06	20030.16435	19890.30011	2	72	2	1	1	0.35	NA	0.29	NA	1	3	2	1	0	1	958	9.5	0.6545	0.7075	13.0125	0.6935	189	5.225	0	0	0	0	0	2	0.922	1.18	13.864	1.054	210.188	6.354
45755	140	69	1	57	4	5	2	9	9	5	21097.15018	21246.8262	1	59	1	1	1	0.36	NA	0.43	NA	1	3	2	2	0	1	1290.5	104.5	1.291	1.458	19.0105	1.515	337.5	5.645	1	0	1	1	1	2	1.391	1.18	20.925	1.628	323.063	6.354
45763	172	79	1	54	4	2	2	10	10	3.39	19988.52001	20005.34925	2	73	2	1	1	0.51	NA	0.47	NA	2	NA	1	2	0	1	1868	125.5	1.603	1.794	29.9235	1.979	363	1.78	2	1	2	2	1	0	1.821	1.834	28.205	2.223	323.063	2.029
45764	162	100	1	80	3	4	1	6	6	1.86	20784.24542	21980.2903	1	63	2	1	1	0.57	NA	0.53	NA	2	NA	1	1	0	1	1288	131	0.92	1.4725	12.9015	0.8485	209	2.675	0	0	0	0	0	0	0.922	1.18	13.864	1.054	210.188	2.029
45766	572	572	1	42	3	4	2	8	8	4.9	115338.8957	120410.1831	2	66	2	1	1	0.33	NA	0.34	NA	1	3	2	2	0	1	2372	572	1.866	2.889	21.883	1.691	433	4.64	2	3	1	1	2	1	1.821	3.47	20.925	1.628	436.5	3.88
45775	0	0	1	42	5	2	2	7	7	1.09	12882.37445	13462.00579	2	66	2	4	4	0.21	NA	0.31	NA	2	NA	1	2	0	1	1948	0	2.121	1.031	40.719	1.841	587	6.14	3	0	3	1	3	2	2.505	1.18	39.709	1.628	638.5	6.354
45782	386	416	1	46	3	5	1	15	10	5	75464.0677	76683.04766	2	69	2	1	1	0.46	NA	0.39	NA	2	NA	1	2	0	1	2464	401	2.653	2.842	27.42	2.2135	686	0.9	3	3	2	2	3	0	2.505	3.47	28.205	2.223	638.5	2.029
45786	43	0	1	42	4	3	1	99	99	NA	25280.86633	25460.22417	1	59	2	0	0	NA	NA	NA	NA	2	NA	1	2	0	2	894.5	21.5	0.683	0.966	12.813	0.805	163	1.335	0	0	0	0	0	0	0.922	1.18	13.864	1.054	210.188	2.029
45790	142	82	1	51	5	3	1	4	4	0.53	22485.2132	23413.04471	2	67	2	1	1	0.51	NA	0.51	NA	2	NA	1	2	0	2	4376.5	112	2.966	5.166	32.4055	1.9955	781.5	5.915	3	3	2	2	3	2	2.505	3.47	28.205	2.223	638.5	6.354
45804	7	11	1	80	3	3	2	8	8	3.29	20894.83973	21816.87822	1	67	2	1	1	0.37	NA	0.23	NA	2	NA	1	1	0	2	1860.5	9	2.5305	3.1535	36.416	2.624	703.5	11.735	3	3	3	2	3	3	2.505	3.47	39.709	2.223	638.5	12.195
45806	387	384	1	64	3	3	1	5	5	1.07	18527.15477	19961.95406	1	61	1	4	1	0.54	NA	0.57	NA	1	1	3	2	0	3	2166.5	385.5	1.372	2.4	22.833	1.5285	298	4.355	1	2	1	1	1	1	1.391	2.446	20.925	1.628	323.063	3.88
45813	448	354	1	40	2	2	2	9	9	2.59	17925.18018	18249.18395	2	67	2	1	1	0.3	NA	0.4	NA	1	3	2	2	0	1	3102.5	401	1.597	1.902	20.18	1.1475	326.5	3.235	1	1	1	0	1	1	1.391	1.834	20.925	1.054	323.063	3.88
45819	0	0	1	63	4	1	1	4	4	1.76	7237.067591	7080.744171	1	59	1	1	1	0.48	NA	0.51	NA	1	3	2	2	0	1	2956	0	1.943	1.759	49.697	2.897	368	3.45	2	1	3	3	1	1	1.821	1.834	39.709	3.301	323.063	3.88
45829	4	2	1	80	3	3	2	7	7	2.92	22304.73981	28755.20272	1	60	1	1	1	NA	NA	NA	NA	1	3	2	1	0	1	1782	3	1.4105	1.81	21.991	1.259	358	3.54	1	1	1	0	1	1	1.391	1.834	20.925	1.054	323.063	3.88
45846	255	102	1	60	2	1	1	4	4	0.91	5524.575822	6270.390087	1	73	2	1	1	0.6	0.5	0.51	0.5	1	1	3	2	0	1	1685.5	178.5	1.3625	1.922	17.4965	1.598	385	3.855	1	1	0	1	2	1	1.391	1.834	13.864	1.628	436.5	3.88
45853	0	77	1	54	1	1	2	7	7	2.56	16143.00808	17724.3743	1	66	1	1	1	0.37	NA	0.46	NA	2	NA	1	2	0	1	1093	38.5	0.6495	1.119	7.01	1.298	268.5	3.105	0	0	0	0	0	1	0.922	1.18	13.864	1.054	210.188	3.88
45858	47	66	1	49	4	2	1	4	4	0.77	23313.29717	23184.10114	1	65	1	1	1	0.51	NA	0.49	NA	1	1	3	2	0	1	3600	56.5	2.0135	2.2925	32.7325	2.7315	371.5	8.24	2	2	3	3	1	2	1.821	2.446	39.709	3.301	323.063	6.354
45871	101	101	1	77	1	1	1	5	5	0.68	8378.923626	9756.87947	1	66	2	3	3	NA	NA	NA	NA	1	3	2	2	0	1	966	101	0.609	0.732	7.744	0.829	118	0.85	0	0	0	0	0	0	0.922	1.18	13.864	1.054	210.188	2.029
45883	101	53	1	65	2	3	2	9	9	3.26	6909.238913	7153.91159	1	72	2	1	4	0.25	NA	0.23	NA	2	NA	1	2	0	1	1590	77	0.596	0.998	15.177	1.523	174.5	6.825	0	0	0	1	0	2	0.922	1.18	13.864	1.628	210.188	6.354
45884	231	83	1	76	1	1	1	3	3	0.82	10263.83295	11189.84675	1	66	2	1	1	0.49	NA	0.52	NA	1	1	3	2	0	1	1301.5	157	1.075	1.844	9.032	0.8305	292	4.075	0	1	0	0	1	1	0.922	1.834	13.864	1.054	323.063	3.88
45894	99	145	1	60	3	4	1	15	15	5	39669.99447	38811.88583	1	70	1	1	4	0.45	NA	0.59	NA	1	3	2	2	0	1	2320	122	1.791	2.0515	41.5945	2.5575	302	9.17	2	1	3	2	1	3	1.821	1.834	39.709	2.223	323.063	12.195
45901	0	0	1	43	4	5	1	15	15	5	31914.62945	32584.54046	2	61	2	1	1	0.44	NA	0.39	NA	1	1	3	2	0	1	5740	0	2.411	4.637	41.94	2.816	506	5.72	3	3	3	3	2	2	2.505	3.47	39.709	3.301	436.5	6.354
45918	85	4	1	62	4	2	1	6	6	2.43	7750.960967	7949.197413	2	67	2	1	1	0.53	NA	0.47	NA	1	3	2	2	0	1	1872.5	44.5	1.486	1.4745	28.1085	1.603	364	3.48	1	0	2	1	1	1	1.391	1.18	28.205	1.628	323.063	3.88
45925	101	102	1	68	5	5	1	15	15	5	55531.60863	57054.87554	2	59	2	1	1	0.18	0.2	0.22	0.2	1	3	2	1	0	1	1809	101.5	2.5135	1.229	22.8085	2.1755	981.5	3.125	3	0	1	2	3	1	2.505	1.18	20.925	2.223	638.5	3.88
45927	294	33	1	45	3	3	2	9	9	3.13	105033.3753	106896.0495	2	67	2	1	1	0.38	0.3	0.5	0.3	2	NA	1	2	0	2	1880.5	163.5	1.3985	2.2455	28.511	1.385	346	5.57	1	2	2	1	1	2	1.391	2.446	28.205	1.628	323.063	6.354
45928	63	63	1	73	4	4	1	77	77	NA	9827.240072	10347.73816	1	64	2	1	1	0.62	0.6	0.49	0.5	1	1	3	2	0	1	1703	63	0.349	0.864	26.485	1.151	74	1.01	0	0	2	0	0	0	0.922	1.18	28.205	1.054	210.188	2.029
45943	213	52	1	57	4	2	1	14	14	5	26077.33235	28135.66101	2	66	2	1	4	0.49	0.5	0.48	0.3	1	1	3	2	0	1	3232.5	132.5	1.766	2.548	37.915	2.9125	518	6.73	2	2	3	3	3	2	1.821	2.446	39.709	3.301	638.5	6.354
45955	0	0	1	47	4	1	1	2	2	0.73	23532.29255	24777.01362	1	64	2	0	0	0.39	NA	0.41	NA	1	2	3	2	0	3	2382	0	0.793	1.216	24.574	1.689	315	0.84	0	0	2	1	1	0	0.922	1.18	28.205	1.628	323.063	2.029
45962	38	2	1	48	3	3	1	6	6	2.94	92720.06258	101728.1212	1	67	2	1	1	0.45	NA	0.49	NA	1	1	3	2	0	1	5266	20	3.4625	5.7325	51.625	5.2095	724	14.615	3	3	3	3	3	3	2.505	3.47	39.709	3.301	638.5	12.195
45972	497	318	1	48	3	2	1	12	12	NA	149088.2949	151732.2442	2	65	2	0	0	NA	NA	NA	NA	1	1	3	2	0	3	3672.5	407.5	1.732	2.6675	31.275	2.1475	342	4.335	2	2	2	2	1	1	1.821	2.446	28.205	2.223	323.063	3.88
45982	144	82	1	80	4	4	2	8	8	3.39	12814.15128	12898.97709	2	70	1	4	1	0.27	NA	0.41	NA	1	3	2	1	0	1	1400	113	1.054	1.308	8.7285	0.6545	130.5	1.94	0	0	0	0	0	0	0.922	1.18	13.864	1.054	210.188	2.029
45987	3	6	1	67	3	3	1	6	6	2.34	52939.84105	51794.69002	1	60	2	0	0	NA	NA	NA	NA	1	3	2	2	0	3	1787	4.5	1.6845	1.5795	17.2905	1.675	256.5	4.08	2	1	0	1	0	1	1.821	1.834	13.864	1.628	210.188	3.88
45990	578	578	1	52	3	3	1	6	6	1.7	101584.687	103594.9392	2	66	2	0	0	NA	NA	NA	NA	1	1	3	2	0	3	3842	578	2.282	3.208	68.001	5.334	485	10.07	3	3	3	3	2	3	2.505	3.47	39.709	3.301	436.5	12.195
45998	101	29	1	78	1	1	1	3	3	0.73	10840.50203	11071.20016	1	66	2	0	0	NA	NA	NA	NA	2	NA	1	2	0	1	2321	65	1.495	1.8405	16.567	1.652	390.5	3.335	1	1	0	1	2	1	1.391	1.834	13.864	1.628	436.5	3.88
46009	395	119	1	42	3	3	1	4	4	0.75	33803.52435	33797.09516	2	60	2	0	0	NA	NA	NA	NA	1	1	3	2	0	1	2585	257	0.88	2.827	70.2365	6.338	187	55.085	0	2	3	3	0	3	0.922	2.446	39.709	3.301	210.188	12.195
46011	304	433	1	41	3	5	1	15	15	5	101958.5018	105554.3466	1	61	2	1	1	0.47	NA	0.32	NA	1	1	3	2	0	1	2209	368.5	2.1505	2.879	21.6515	1.692	297	8.315	3	3	1	1	1	2	2.505	3.47	20.925	1.628	323.063	6.354
46021	71	71	1	62	1	5	1	5	5	0.83	8605.549653	9279.712566	1	66	1	1	4	0.54	0.6	0.63	0.6	2	NA	1	2	0	2	1737	71	1.465	1.252	16.982	1.674	419	1.46	1	0	0	1	2	0	1.391	1.18	13.864	1.628	436.5	2.029
46035	386	262	1	74	3	5	2	8	8	4.9	23204.91726	23831.67307	1	70	2	1	1	0.62	0.7	0.59	0.5	2	NA	1	2	0	1	3260	324	2.0865	2.955	41.236	2.482	496	7.06	2	3	3	2	2	2	1.821	3.47	39.709	2.223	436.5	6.354
46037	190	0	1	69	2	2	1	3	3	0.8	12040.76208	15643.79947	1	72	1	1	1	0.51	NA	0.57	NA	1	3	2	2	1	1	1747	95	1.434	2.132	16.5035	0.9295	466	3.745	1	2	0	0	2	1	1.391	2.446	13.864	1.054	436.5	3.88
46050	287	198	1	60	3	5	1	2	2	0.73	18456.99169	18226.43458	1	60	2	1	1	0.53	NA	0.48	NA	1	3	2	2	0	1	3222	242.5	2.343	3.5025	33.196	2.722	672	11.795	3	3	3	3	3	3	2.505	3.47	39.709	3.301	638.5	12.195
46075	151	151	1	56	1	4	2	7	7	2.5	14238.1869	15632.95718	2	66	2	1	1	0.41	NA	0.41	NA	1	3	2	2	0	1	2374	151	1.72	2.377	25.235	1.695	500	4.97	2	2	2	1	2	1	1.821	2.446	28.205	1.628	436.5	3.88
46098	71	51	1	65	3	2	1	3	3	0.71	21262.07406	21902.07286	2	59	2	1	1	0.34	NA	0.36	NA	1	3	2	2	0	1	1032	61	0.81	1.25	14.7725	1.432	202.5	5.94	0	0	0	1	0	2	0.922	1.18	13.864	1.628	210.188	6.354
46123	90	90	1	69	3	1	1	2	2	0.44	15165.2658	16829.65474	1	62	1	0	0	NA	NA	NA	NA	1	3	2	2	0	1	1003	90	0.528	1.215	16.364	1.127	111	2.55	0	0	0	0	0	0	0.922	1.18	13.864	1.054	210.188	2.029
46132	364	201	1	55	3	3	1	15	15	5	102501.546	102688.9629	2	60	2	1	4	0.35	NA	0.37	NA	1	1	3	2	0	1	3739.5	282.5	2.556	2.687	21.643	1.2535	569	3.595	3	2	1	0	3	1	2.505	2.446	20.925	1.054	638.5	3.88
46135	28	0	1	40	2	1	2	8	8	2.02	19124.67725	20234.00921	2	71	2	0	0	NA	NA	NA	NA	2	NA	1	2	0	1	1727.5	14	0.8905	1.0235	21.7975	1.7945	261	3.545	0	0	1	1	0	1	0.922	1.18	20.925	1.628	210.188	3.88
46137	222	222	1	52	3	1	1	2	2	0.58	25211.30734	27716.51575	2	59	2	1	4	0.56	NA	0.46	NA	1	1	3	2	0	1	3137	222	1.7685	3.266	22.159	1.632	427	9.305	2	3	1	1	2	3	1.821	3.47	20.925	1.628	436.5	12.195
46140	344	315	1	73	3	4	1	4	4	1.14	8859.280057	8698.10204	2	64	2	1	1	0.46	NA	0.45	NA	1	3	2	2	0	1	1917.5	329.5	1.9765	2.4425	20.375	1.516	470.5	4.645	2	2	1	1	2	1	1.821	2.446	20.925	1.628	436.5	3.88
46144	163	77	1	75	3	3	2	8	8	3.75	11018.74247	11031.49385	2	60	2	0	0	0.37	NA	0.5	NA	2	NA	1	2	0	1	1782.5	120	1.854	1.6745	19.883	2.0415	508	4.13	2	1	1	2	2	1	1.821	1.834	20.925	2.223	436.5	3.88
46158	227	107	1	70	3	3	1	4	4	1.29	34961.87448	35002.33393	2	60	2	4	1	0.39	NA	0.38	NA	1	3	2	2	0	1	1707.5	167	0.9315	1.2755	15.368	1.2185	196	1.855	0	0	0	0	0	0	0.922	1.18	13.864	1.054	210.188	2.029
46167	0	2	1	75	3	1	1	2	2	0.69	9935.266183	10270.28658	2	59	2	3	3	0.26	NA	NA	NA	1	1	3	2	0	1	1598	1	1.3045	1.917	19.523	1.746	257	4.22	1	1	1	1	0	1	1.391	1.834	20.925	1.628	210.188	3.88
46171	0	0	1	78	3	3	2	7	7	2.16	33102.04989	32499.82005	2	60	2	1	1	0.63	0.7	0.44	0.4	2	NA	1	1	0	2	1189	0	0.7985	1.0865	10.0255	1.4475	191	1.77	0	0	0	1	0	0	0.922	1.18	13.864	1.628	210.188	2.029
46172	0	0	1	66	3	2	1	5	5	1.96	17290.31078	17810.75757	1	67	2	1	1	0.52	0.5	0.61	0.7	1	3	2	2	0	2	1858.5	0	1.148	1.9365	14.0075	1.352	268	6.015	0	1	0	0	0	2	0.922	1.834	13.864	1.054	210.188	6.354
46187	343	361	1	56	2	1	1	3	3	0.79	10981.23254	11008.37228	2	62	1	1	4	0.3	NA	0.31	NA	1	1	3	2	0	1	1204	352	0.884	1.1	13.011	1.2505	259	1.56	0	0	0	0	0	0	0.922	1.18	13.864	1.054	210.188	2.029
46202	52	141	1	45	4	4	1	15	15	5	26885.34747	29007.45415	1	68	2	1	1	0.49	0.5	0.45	0.4	2	NA	1	2	0	1	2041.5	96.5	1.3785	1.7285	25.0665	2.136	296	7.995	1	1	2	2	1	2	1.391	1.834	28.205	2.223	323.063	6.354
46204	407	116	1	80	3	4	1	6	6	2.14	22367.28691	23747.28327	2	63	2	1	1	0.42	NA	0.22	NA	1	3	2	1	0	1	2310	261.5	1.4945	2.1445	21.0725	1.5975	308.5	7.745	1	2	1	1	1	2	1.391	2.446	20.925	1.628	323.063	6.354
46210	0	0	1	77	3	3	1	2	2	0.87	9471.568094	9299.250643	1	60	2	0	0	NA	NA	0.42	NA	2	NA	1	2	0	1	3856.5	0	1.595	4.267	44.8585	3.9585	371.5	22.5	1	3	3	3	1	3	1.391	3.47	39.709	3.301	323.063	12.195
46221	4	95	1	55	3	3	1	5	5	1.19	24155.22992	25217.67622	2	59	1	1	1	0.25	NA	0.25	NA	1	1	3	2	0	2	2147.5	49.5	2.215	2.856	32.548	3.6085	385.5	8.085	3	3	2	3	2	2	2.505	3.47	28.205	3.301	436.5	6.354
46232	107	166	1	58	2	3	2	9	9	2.64	17560.19321	18832.37897	2	65	2	1	1	0.63	0.6	0.62	0.7	2	NA	1	2	0	1	3012	136.5	1.7635	1.692	28.4645	1.8565	394	2.945	2	1	2	1	2	1	1.821	1.834	28.205	1.628	436.5	3.88
46244	598	193	1	65	4	4	1	5	5	1.61	6673.733269	6462.791592	1	64	2	2	1	NA	NA	0.46	NA	1	1	3	2	0	2	2097.5	395.5	1.5095	2.0435	20.076	1.1335	302.5	4.005	1	1	1	0	1	1	1.391	1.834	20.925	1.054	323.063	3.88
46255	0	3	1	75	3	2	1	4	4	1.54	9935.266183	10270.28658	2	59	1	0	0	NA	NA	NA	NA	1	3	2	1	0	1	1075	1.5	0.9655	0.9615	9.768	0.35	147.5	0.765	0	0	0	0	0	0	0.922	1.18	13.864	1.054	210.188	2.029
46269	0	3	1	50	1	1	1	5	5	2.31	10920.11255	11989.84485	2	68	1	1	1	0.31	NA	0.36	NA	2	NA	1	2	0	1	550	1.5	0.487	1.768	10.93	0.913	535	11.775	0	1	0	0	3	3	0.922	1.834	13.864	1.054	638.5	12.195
46281	101	4	1	70	4	5	1	14	14	5	12084.86642	12874.88841	2	67	2	4	4	0.63	0.6	0.6	0.6	1	3	2	1	0	2	1901.5	52.5	1.4075	1.9255	16.057	1.276	271	4.08	1	1	0	0	1	1	1.391	1.834	13.864	1.054	323.063	3.88
46288	86	129	1	46	3	4	1	6	6	1.26	28087.57217	30686.10011	1	59	2	1	1	0.28	NA	0.25	NA	2	NA	1	2	0	1	2941	107.5	2.2485	3.484	40.187	3.7605	773	26.775	3	3	3	3	3	3	2.505	3.47	39.709	3.301	638.5	12.195
46293	447	220	1	68	1	1	2	7	7	2.71	7799.133473	8415.549793	2	66	1	1	1	0.41	NA	0.35	NA	1	3	2	2	0	1	2116.5	333.5	1.5145	2.296	24.627	2.0775	346	3.605	1	2	2	2	1	1	1.391	2.446	28.205	2.223	323.063	3.88
46313	205	7	1	40	1	3	1	12	12	NA	23561.09053	24686.74718	1	66	2	1	1	0.49	NA	0.36	NA	1	3	2	2	0	1	3830	106	2.8135	2.5415	53.4245	3.7545	532	8.585	3	2	3	3	3	3	2.505	2.446	39.709	3.301	638.5	12.195
46333	101	95	1	80	3	3	2	7	7	3.92	20894.83973	21124.66185	2	59	2	1	1	0.25	NA	0.21	NA	1	3	2	2	0	1	1430	98	0.8365	0.9365	12.014	0.704	199	0.87	0	0	0	0	0	0	0.922	1.18	13.864	1.054	210.188	2.029
46335	301	233	1	42	2	1	1	2	2	0.21	23869.57889	23928.57174	2	61	2	4	4	0.36	NA	0.5	NA	1	1	3	2	0	1	3704.5	267	4.206	5.536	52.094	3.1755	957	26.22	3	3	3	3	3	3	2.505	3.47	39.709	3.301	638.5	12.195
46340	60	94	1	73	5	5	1	12	12	NA	31729.69159	32970.69587	2	72	2	0	0	NA	NA	NA	NA	2	NA	1	1	0	3	2500.5	77	2.4915	1.8685	26.387	2.151	721.5	4.105	3	1	2	2	3	1	2.505	1.834	28.205	2.223	638.5	3.88
46348	285	220	1	58	4	2	1	14	14	4.37	22436.10665	22311.77178	1	68	1	1	1	0.66	0.7	0.64	0.7	1	3	2	2	1	2	2389	252.5	1.304	2.238	26.521	1.815	312.5	3.055	1	2	2	1	1	1	1.391	2.446	28.205	1.628	323.063	3.88
46364	201	95	1	68	4	2	2	10	10	5	6554.890326	7200.112969	2	64	2	0	0	NA	NA	NA	NA	1	3	2	2	0	3	1806.5	148	1.4375	1.633	21.895	1.5225	120	6.68	1	1	1	1	0	2	1.391	1.834	20.925	1.628	210.188	6.354
46367	295	295	1	53	4	4	2	7	7	3.37	20422.84537	21503.09482	2	64	2	1	1	0.34	NA	0.33	NA	2	NA	1	2	0	1	2584	295	0.866	1.498	38.208	2.646	299	2.44	0	0	3	2	1	0	0.922	1.18	39.709	2.223	323.063	2.029
46375	102	131	1	49	3	4	1	14	14	5	94759.283	94741.26046	2	63	2	4	4	0.37	NA	0.33	NA	2	NA	1	2	0	1	3159	116.5	1.9795	1.735	24.4735	1.4205	445.5	1.53	2	1	2	1	2	0	1.821	1.834	28.205	1.628	436.5	2.029
46384	237	159	1	54	4	2	2	8	8	2.56	20000.25749	19889.42144	2	68	2	4	4	0.37	NA	0.39	NA	2	NA	1	2	0	1	2834	198	2.35	3.2155	37.9075	3.3455	591.5	5.175	3	3	3	3	3	2	2.505	3.47	39.709	3.301	638.5	6.354
46389	173	152	1	79	3	5	2	7	7	2.63	28153.11442	27640.9212	1	67	2	1	2	0.77	0.9	0.82	0.8	1	1	3	2	1	1	1692.5	162.5	2.526	3.388	29.3195	3.2305	527	14.51	3	3	2	3	3	3	2.505	3.47	28.205	3.301	638.5	12.195
46392	23	21	1	69	2	1	1	2	2	0.69	7297.431562	8079.50651	1	72	1	2	2	0.38	NA	0.25	NA	1	1	3	1	0	1	971.5	22	0.6985	0.722	8.7825	1.062	302.5	0.75	0	0	0	0	1	0	0.922	1.18	13.864	1.054	323.063	2.029
46394	317	284	1	66	3	4	1	15	15	5	40876.91339	41833.97579	1	70	2	1	1	0.49	NA	0.48	NA	1	3	2	2	0	1	3215.5	300.5	2.783	3.426	35.8865	2.8345	555.5	9.165	3	3	3	3	3	3	2.505	3.47	39.709	3.301	638.5	12.195
46400	61	173	1	51	5	5	1	15	15	4.84	61574.5014	63076.90364	2	69	2	0	0	NA	NA	NA	NA	2	NA	1	2	0	3	2691.5	117	2.0475	2.591	36.117	3.464	558.5	13.95	2	2	3	3	3	3	1.821	2.446	39.709	3.301	638.5	12.195
46404	10	9	1	80	3	3	1	5	5	2.31	23396.7095	30162.96671	2	59	2	0	0	NA	NA	NA	NA	1	3	2	2	0	3	2170	9.5	1.8985	2.1375	22.24	1.9945	445.5	10.63	2	2	1	2	2	3	1.821	2.446	20.925	2.223	436.5	12.195
46406	5	5	1	76	3	3	2	8	8	3.65	27231.53194	27170.13428	1	65	2	1	1	0.35	NA	0.31	NA	1	3	2	1	0	1	2015.5	5	1.3055	2.914	22.104	0.9985	317	5.84	1	3	1	0	1	2	1.391	3.47	20.925	1.054	323.063	6.354
46408	164	164	1	56	1	2	2	8	8	2.68	15898.41705	17050.21189	1	66	2	1	1	0.21	NA	0.17	NA	2	NA	1	2	0	1	4108	164	3.376	3.365	70.567	4.041	567	8.67	3	3	3	3	3	3	2.505	3.47	39.709	3.301	638.5	12.195
46422	0	27	1	49	4	3	1	5	5	1.57	27601.38844	29836.63224	2	71	2	2	2	0.86	NA	0.76	0.9	2	NA	1	2	1	1	3026.5	13.5	1.2245	2.265	25.8295	2.939	405	3.775	1	2	2	3	2	1	1.391	2.446	28.205	3.301	436.5	3.88
46425	79	0	1	50	4	5	1	14	14	4.8	22436.10665	22311.77178	1	68	2	1	1	0.46	NA	0.37	NA	2	NA	1	2	0	1	5213.5	39.5	3.579	3.6105	44.5765	3.3605	779.5	5.67	3	3	3	3	3	2	2.505	3.47	39.709	3.301	638.5	6.354
46428	77	344	1	71	4	3	1	6	6	1.94	10235.68877	10303.44593	1	67	2	1	1	0.24	NA	0.22	NA	1	3	2	2	0	1	1912.5	210.5	1.024	1.7875	11.2205	0.7625	250.5	2.925	0	1	0	0	0	0	0.922	1.834	13.864	1.054	210.188	2.029
46432	110	0	1	48	4	3	1	4	4	1.63	28602.06	29202.43779	2	62	2	1	1	0.42	NA	0.48	NA	1	3	2	2	0	1	4746	55	3.465	4.334	57.1515	4.7685	1025	15.705	3	3	3	3	3	3	2.505	3.47	39.709	3.301	638.5	12.195
46436	151	0	1	46	4	2	1	4	4	1.43	26885.34747	29007.45415	1	68	1	1	4	0.55	NA	0.51	NA	2	NA	1	2	0	2	1822.5	75.5	1.853	1.4995	25.5045	1.8945	266	5.35	2	0	2	1	0	2	1.821	1.18	28.205	1.628	210.188	6.354
46449	581	352	1	51	4	2	1	5	5	1.92	23747.32497	23615.72368	1	59	1	1	1	0.52	NA	0.51	NA	1	1	3	2	0	1	1943.5	466.5	1.3425	5.252	17.2055	1.4525	206	3.71	1	3	0	1	0	1	1.391	3.47	13.864	1.628	210.188	3.88
46457	2	49	1	43	3	4	1	15	15	5	116710.0803	120766.6669	1	69	2	1	1	0.41	NA	0.36	NA	2	NA	1	2	0	1	3332	25.5	3.1765	3.363	42.616	3.13	795.5	11.965	3	3	3	3	3	3	2.505	3.47	39.709	3.301	638.5	12.195
46458	53	125	1	61	4	4	1	15	15	5	5603.772325	6081.057146	1	62	2	1	1	0.21	NA	0.3	NA	2	NA	1	2	1	1	2249.5	89	1.6955	1.8115	25.5175	2.1755	447.5	6.355	2	1	2	2	2	2	1.821	1.834	28.205	2.223	436.5	6.354
46477	75	3	1	68	3	4	2	9	9	2.32	54622.64844	68146.55556	1	61	1	1	4	0.51	NA	0.46	NA	1	3	2	2	1	1	1684.5	39	0.722	1.1955	20.9945	1.3605	290.5	3	0	0	1	0	1	1	0.922	1.18	20.925	1.054	323.063	3.88
46486	108	108	1	49	2	4	2	8	8	4.6	21526.50928	23635.24232	1	72	2	1	4	0.63	0.6	0.5	0.5	1	3	2	2	0	1	2547	108	2.694	2.465	19.879	2.358	530	4.13	3	2	1	2	3	1	2.505	2.446	20.925	2.223	638.5	3.88
46490	1336	1336	1	53	3	3	1	4	4	0.9	21572.24964	22521.08584	1	67	2	1	1	0.22	NA	0.36	NA	1	1	3	2	0	1	5036	1336	3.504	7.751	50.223	5.121	1057	15.64	3	3	3	3	3	3	2.505	3.47	39.709	3.301	638.5	12.195
46491	292	105	1	78	3	2	1	4	4	1.17	31035.46855	31071.38419	1	59	1	0	0	NA	NA	NA	NA	2	NA	1	2	0	1	1745	198.5	1.807	2.202	24.2075	2.144	496.5	6.395	2	2	1	2	2	2	1.821	2.446	20.925	2.223	436.5	6.354
46499	142	142	1	80	2	1	1	12	12	NA	6468.351302	7360.980165	1	62	1	0	0	NA	NA	NA	NA	2	NA	1	1	0	3	792	142	0.494	1.14	11.007	1.04	131	1.36	0	0	0	0	0	0	0.922	1.18	13.864	1.054	210.188	2.029
46507	57	86	1	80	3	5	2	7	7	3.14	20184.9427	20406.95667	2	62	2	1	1	0.34	0.5	0.6	0.45	1	3	2	2	0	1	3922	71.5	4.7675	8.496	65.7365	6.4275	1270.5	31.545	3	3	3	3	3	3	2.505	3.47	39.709	3.301	638.5	12.195
46523	82	96	1	50	3	4	1	15	15	5	86053.45943	86210.80218	1	59	2	1	1	0.56	NA	0.49	NA	1	3	2	2	0	1	2283.5	89	1.7535	2.262	23.537	2.036	321.5	9.555	2	2	1	2	1	3	1.821	2.446	20.925	2.223	323.063	12.195
46528	78	313	1	76	3	4	2	7	7	2.78	28153.11442	29027.01756	1	67	2	0	0	NA	NA	NA	NA	1	3	2	2	0	1	1753.5	195.5	1.661	1.588	19.8025	1.4525	313	2.695	2	1	1	1	1	0	1.821	1.834	20.925	1.628	323.063	2.029
46531	0	0	1	69	4	2	1	6	6	1.04	7043.120456	6890.986368	1	59	1	1	1	0.55	NA	0.55	NA	1	3	2	2	0	1	729.5	0	0.6765	0.4615	6.434	0.279	121	2.29	0	0	0	0	0	0	0.922	1.18	13.864	1.054	210.188	2.029
46532	403	981	1	40	3	4	1	6	6	1.16	28087.57217	28416.35196	1	63	2	1	1	0.58	NA	0.57	NA	1	1	3	2	0	1	2596	692	1.9245	2.851	20.599	1.0705	327	3.215	2	3	1	0	1	1	1.821	3.47	20.925	1.054	323.063	3.88
46534	444	304	1	49	1	5	1	99	99	NA	13771.98354	13806.02052	2	64	2	1	1	0.39	NA	0.44	NA	1	2	3	2	0	1	1571.5	374	3.282	3.9805	41.4685	4.238	624	21.375	3	3	3	3	3	3	2.505	3.47	39.709	3.301	638.5	12.195
46537	71	0	1	59	2	5	1	15	15	5	16143.00808	17724.3743	1	66	2	1	1	0.21	NA	0.28	NA	2	NA	1	2	0	2	3229	35.5	1.9805	2.6275	31.2725	2.722	774	4.19	2	2	2	3	3	1	1.821	2.446	28.205	3.301	638.5	3.88
46548	0	0	1	80	4	1	1	6	6	2	10235.68877	10303.44593	1	67	1	0	0	NA	NA	NA	NA	1	3	2	1	0	1	1158.5	0	1.085	1.452	13.584	1.2105	340	3.835	0	0	0	0	1	1	0.922	1.18	13.864	1.054	323.063	3.88
46554	450	442	1	48	3	5	1	15	15	4.72	107335.6429	119313.6231	2	63	2	1	1	0.33	NA	0.28	NA	2	NA	1	2	0	1	2434.5	446	1.7295	2.3775	45.493	4.1475	182.5	42.115	2	2	3	3	0	3	1.821	2.446	39.709	3.301	210.188	12.195
46562	41	197	1	70	2	2	1	4	4	1.31	7153.392031	7293.317905	2	73	2	0	0	NA	NA	NA	NA	1	3	2	2	1	1	1633.5	119	1.199	1.375	16.5115	1.3405	338.5	3.41	1	0	0	0	1	1	1.391	1.18	13.864	1.054	323.063	3.88
46563	596	568	1	60	3	5	1	15	8	4.81	40868.48014	41825.34509	2	69	2	1	1	0.37	NA	0.39	NA	1	3	2	2	0	1	2084.5	582	1.682	3.027	32.665	1.78	382	9.005	2	3	3	1	2	3	1.821	3.47	39.709	1.628	436.5	12.195
46570	0	0	1	61	4	2	2	7	7	2.04	7444.157754	7428.910957	1	67	1	1	1	0.53	NA	0.53	NA	1	1	3	2	0	1	1625.5	0	1.107	0.822	19.7955	1.557	140.5	2.52	0	0	1	1	0	0	0.922	1.18	20.925	1.628	210.188	2.029
46578	47	0	1	72	4	2	1	1	1	0.17	10220.01972	10555.02844	2	64	1	4	4	0.52	NA	0.5	NA	2	NA	1	2	0	1	1577.5	23.5	1.492	1.18	15.879	1.1375	313	1.975	1	0	0	0	1	0	1.391	1.18	13.864	1.054	323.063	2.029
46589	121	95	1	69	4	1	1	3	3	1.45	5758.083982	5905.351154	1	62	1	0	0	NA	NA	NA	NA	1	2	3	2	0	3	494.5	108	0.39	0.834	10.6955	0.62	71.5	1.255	0	0	0	0	0	0	0.922	1.18	13.864	1.054	210.188	2.029
46591	234	172	1	53	1	5	1	13	13	NA	15232.987	16759.55488	1	71	2	1	1	0.44	0.3	0.31	0.1	1	1	3	2	0	1	1015	203	0.8545	0.906	14.119	1.32	92	1.855	0	0	0	0	0	0	0.922	1.18	13.864	1.054	210.188	2.029
46596	0	36	1	44	1	3	1	4	4	1.14	21123.01512	23192.22195	2	72	2	1	1	0.38	NA	0.28	NA	1	1	3	2	0	1	2130	18	1.4215	1.8285	24.59	1.65	383.5	6.1	1	1	2	1	2	2	1.391	1.834	28.205	1.628	436.5	6.354
46597	367	118	1	45	2	2	2	9	9	2.42	21392.04306	22151.32216	2	62	1	1	1	0.45	NA	0.26	NA	2	NA	1	2	0	1	1836.5	242.5	2.281	3.606	29.009	2.7225	477	8.595	3	3	2	3	2	3	2.505	3.47	28.205	3.301	436.5	12.195
46607	175	4	1	44	1	4	2	10	10	3.24	24613.89336	25381.65321	1	71	2	1	1	0.47	NA	0.46	NA	2	NA	1	2	0	1	3745.5	89.5	2.73	3.2755	38.147	2.3175	706.5	4.41	3	3	3	2	3	1	2.505	3.47	39.709	2.223	638.5	3.88
46616	142	8	1	60	3	5	1	12	12	NA	38702.43363	47355.2529	1	70	2	1	1	0.19	NA	0.34	NA	1	3	2	2	0	1	2245.5	75	2.1225	2.2175	18.1345	0.9815	382.5	5.185	3	2	1	0	2	2	2.505	2.446	20.925	1.054	436.5	6.354
[truncated: 555 more rows]
