# Supplementary material for: Association of dietary intake of B vitamins with glaucoma
Source: Sci Rep. 2024 Apr 12;14:8539. doi: 10.1038/s41598-024-58526-5 (PMC11014949; doi:10.1038/s41598-024-58526-5)
Supplement: Supplementary file 6 — Supplementary Information 6. [file 41598_2024_58526_MOESM6_ESM.csv]

seqn	dr1tcaff	dr2tcaff	RIAGENDR	RIDAGEYR	RIDRETH1	DMDEDUC2	INCOME	INDHHINC	INDFMINC	INDFMPIR	WTINT2YR	WTMEC2YR	SDMVPSU	SDMVSTRA	DIQ010	OPDODFDT	OPDOSFDT	OPDDVCDR	OPXDRCDR	OPDSVCDR	OPXSRCDR	SMQ020	SMQ040	SMQNEW	VIQ071	VIQ090	ALQ101	TKCAL	CAFF	TVB1	TVB2	TNIAC	TVB6	TFOLA	TOTALB12	TVB1.Q4	TVB2.Q4	TNIAC.Q4	TVB6.Q4	TFOLA.Q4	TOTALB12.Q4	TVB1.q4	TVB2.q4	TNIAC.q4	TVB6.q4	TFOLA.q4	TOTALB12.q4
31131	13	19	2	44	4	4	2	11	11	4.65	26457.70818	26770.58461	1	48	2	1	1	0.37	NA	0.45	NA	2	NA	1	2	0	2	1751	16	1.324	1.273	13.5285	1.068	277	2.38	2	1	1	1	1	1	1.372	1.438	15.501	1.25	259	2.855
31149	79	79	2	85	3	2	1	1	1	0.05	23813.23451	25998.2792	2	52	2	0	0	NA	NA	NA	NA	2	NA	1	2	0	2	1164	79	1.49	1.609	19.281	1.796	256	8.09	2	1	2	2	1	3	1.372	1.438	20.365	1.686	259	8.99
31151	249	178	2	59	4	3	2	7	7	3.03	32632.51954	32058.65402	2	53	1	1	1	0.31	NA	0.31	NA	1	3	2	2	0	2	1311.5	213.5	0.552	1.2225	7.468	0.5955	152.5	1.995	0	0	0	0	0	0	0.704	0.963	10.416	0.821	171.5	1.485
31153	218	109	2	44	5	3	1	3	3	1.03	41246.55498	42554.63919	2	54	2	1	1	0.3	NA	0.19	NA	1	3	2	2	0	1	3133.5	163.5	2.8595	3.3195	50.5885	4.514	980.5	10.565	3	3	3	3	3	3	1.899	2.653	28.177	2.41	509	8.99
31156	3	53	2	43	4	4	2	7	7	1.19	22787.01535	22386.28985	2	51	2	0	0	NA	NA	NA	NA	2	NA	1	2	0	3	1421.5	28	1.605	1.832	24.089	2.176	440	7.465	3	2	3	3	3	3	1.899	1.897	28.177	2.41	509	8.99
31162	201	151	2	71	3	3	1	6	6	2.5	62389.49397	66398.88783	2	47	1	1	1	0.51	0.6	0.47	0.4	2	NA	1	1	0	2	1651	176	1.0855	1.6985	11.612	1.3305	183	2.885	1	2	0	1	0	1	1.061	1.897	10.416	1.25	171.5	2.855
31186	73	139	2	46	1	1	1	6	6	1.68	19238.36328	20767.68734	1	54	1	1	1	0.35	NA	0.36	NA	1	1	3	2	0	2	2811.5	106	1.796	2.398	22.6545	1.7695	353	5.585	3	3	2	2	2	2	1.899	2.653	20.365	1.686	346.5	4.755
31192	0	0	2	60	3	4	2	7	7	4.49	53648.09851	54376.27033	1	44	2	1	1	0.21	NA	0.48	NA	1	3	2	2	0	1	690	0	0.8185	1.1965	10.1895	1.106	228	4.025	0	0	0	1	1	2	0.704	0.963	10.416	1.25	259	4.755
31194	0	163	2	47	1	1	2	11	3	1.02	20581.04022	20669.51187	2	53	1	1	1	0.56	NA	0.49	NA	2	NA	1	2	0	1	2326.5	81.5	2.2755	2.552	21.2765	2.3995	514.5	6.615	3	3	2	3	3	3	1.899	2.653	20.365	2.41	509	8.99
31205	110	95	2	43	1	4	2	11	11	5	23957.75172	24649.37565	1	57	2	1	1	0.43	NA	0.57	NA	2	NA	1	2	0	2	2260	102.5	2.4035	2.8615	27.685	2.351	695.5	9.25	3	3	3	3	3	3	1.899	2.653	28.177	2.41	509	8.99
31208	40	248	2	47	3	5	2	11	11	5	90455.73053	93324.42374	1	55	2	1	1	0.35	NA	0.45	NA	2	NA	1	2	0	1	1116.5	144	0.701	1.1595	12.877	0.967	179	3.06	0	0	0	0	0	1	0.704	0.963	10.416	0.821	171.5	2.855
31213	73	68	2	53	4	2	1	3	3	1.05	27793.82772	28267.81046	1	52	2	1	4	0.35	NA	0.45	NA	2	NA	1	2	0	2	1495	70.5	1.5695	1.633	19.8635	1.691	344.5	5.255	2	1	2	2	2	2	1.372	1.438	20.365	1.686	346.5	4.755
31214	2	286	2	46	3	4	1	5	5	0.77	85351.40164	87765.05095	1	48	2	1	1	0.3	NA	0.44	NA	1	3	2	2	0	1	1596	144	1.181	1.7785	15.188	1.357	177	7.41	1	2	1	1	0	3	1.061	1.897	15.501	1.25	171.5	8.99
31221	108	3	2	54	3	3	2	11	11	5	95070.18431	93147.43328	2	49	2	1	1	0.42	NA	0.5	NA	2	NA	1	2	0	2	1217	55.5	0.688	1.338	33.1685	1.7485	183	3.105	0	1	3	2	0	1	0.704	1.438	28.177	1.686	171.5	2.855
31232	160	134	2	56	4	3	1	4	4	1.17	29888.84294	30436.23955	1	47	2	4	4	0.58	NA	0.49	NA	2	NA	1	2	0	2	3222	147	1.084	1.7915	12.234	1.099	361.5	1.285	1	2	0	1	2	0	1.061	1.897	10.416	1.25	346.5	1.485
31261	222	106	2	49	4	4	2	9	9	3.48	28544.04334	29138.38968	1	46	2	1	1	NA	NA	NA	NA	2	NA	1	2	0	1	1736	164	1.771	2.4265	28.5825	2.3025	375	8.38	3	3	3	3	2	3	1.899	2.653	28.177	2.41	346.5	8.99
31263	3	3	2	78	4	1	1	5	5	1.74	19373.06753	19353.64823	2	49	2	1	1	0.52	NA	0.48	NA	1	3	2	1	1	1	721	3	0.7735	0.9755	15.351	1.777	222	5.625	0	0	1	2	1	2	0.704	0.963	15.501	1.686	259	4.755
31268	712	716	2	40	3	3	1	2	2	0.38	41274.64959	40810.26336	2	49	2	1	1	0.44	NA	0.46	NA	1	1	3	2	0	1	1246	714	0.997	1.5915	8.2355	0.843	489	1.39	1	1	0	0	3	0	1.061	1.438	10.416	0.821	509	1.485
31277	137	175	2	61	3	5	2	11	11	5	77071.58309	77927.55076	2	47	2	1	1	0.39	NA	0.38	NA	2	NA	1	2	0	1	2267	156	1.712	1.944	34.205	2.568	229.5	17.87	3	2	3	3	1	3	1.899	1.897	28.177	2.41	259	8.99
31279	12	14	2	76	3	2	1	4	4	1.17	51126.28235	51723.50497	1	55	2	1	2	0.27	NA	0.34	NA	2	NA	1	1	0	2	2788	13	1.2285	1.692	21.5545	1.2655	274	4.105	2	2	2	1	1	2	1.372	1.897	20.365	1.25	259	4.755
31280	4	2	2	60	3	3	1	5	5	2.3	53648.09851	54376.27033	1	44	2	1	1	0.33	NA	0.3	NA	1	3	2	2	0	1	1361	3	0.9355	0.7685	17.9915	1.4605	300.5	0.62	1	0	2	2	2	0	1.061	0.963	20.365	1.686	346.5	1.485
31285	0	0	2	57	3	5	2	7	7	3.57	95070.18431	93147.43328	2	49	2	1	1	0.18	NA	0.28	NA	2	NA	1	2	0	1	1931	0	0.96	1.5475	20.1805	1.667	281.5	7.855	1	1	2	2	1	3	1.061	1.438	20.365	1.686	259	8.99
31294	52	52	2	73	3	4	2	7	7	3.12	48241.27596	50775.82287	1	48	2	0	0	NA	NA	NA	NA	2	NA	1	2	0	1	958	52	1.258	2.268	18.269	1.725	271	8.99	2	3	2	2	1	3	1.372	2.653	20.365	1.686	259	8.99
31297	153	92	2	85	3	3	2	11	11	5	33862.69564	36879.87211	1	46	2	1	4	0.52	0.8	0.62	0.7	1	3	2	1	1	1	1294	122.5	1.1545	1.687	18.317	1.425	272	5.89	1	2	2	1	1	2	1.061	1.897	20.365	1.25	259	4.755
31307	101	95	2	77	3	3	2	9	9	4.17	53574.87861	52882.08481	2	49	1	0	0	NA	NA	NA	NA	2	NA	1	2	0	3	1137	98	2.1205	2.9305	24.1255	2.445	684.5	15.565	3	3	3	3	3	3	1.899	2.653	28.177	2.41	509	8.99
31324	92	0	2	47	4	4	2	8	8	3.9	29888.84294	30436.23955	1	47	2	1	1	0.4	NA	0.22	NA	2	NA	1	2	0	2	2196	46	1.541	1.566	26.316	1.9375	246	6.635	2	1	3	2	1	3	1.372	1.438	28.177	1.686	259	8.99
31334	75	116	2	55	4	5	1	1	1	0.31	34121.65595	34746.57405	1	56	2	2	2	0.38	NA	0.4	NA	2	NA	1	2	0	2	1178.5	95.5	0.4805	0.556	3.0575	0.374	190	0.575	0	0	0	0	0	0	0.704	0.963	10.416	0.821	171.5	1.485
31339	0	0	2	85	5	2	2	10	10	4.46	29662.46705	31596.36511	2	54	2	1	4	0.37	NA	0.24	NA	2	NA	1	1	0	2	1251	0	0.9055	1.163	10.9155	1.256	269.5	1.185	1	0	0	1	1	0	1.061	0.963	10.416	1.25	259	1.485
31343	237	42	2	61	3	4	2	11	11	5	52901.78689	55785.31321	2	52	1	1	2	0.35	0.3	0.27	2	2	NA	1	2	0	1	1571	139.5	1.68	1.8885	24.848	1.6375	523	6.1	3	2	3	2	3	2	1.899	1.897	28.177	1.686	509	4.755
31344	156	7	2	55	3	5	2	11	11	5	75992.48831	77690.95336	2	52	2	1	1	0.27	NA	0.35	NA	2	NA	1	2	0	1	1435.5	81.5	1.2155	1.8805	22.269	1.7905	361	11.75	2	2	2	2	2	3	1.372	1.897	20.365	1.686	346.5	8.99
31345	100	94	2	67	3	2	1	6	6	2.5	74588.85874	75417.25293	1	46	2	1	1	0.22	NA	0.28	NA	1	1	3	1	0	1	950.5	97	0.822	0.5805	10.1295	0.848	295	0.65	0	0	0	0	1	0	0.704	0.963	10.416	0.821	259	1.485
31358	30	30	2	62	4	4	1	3	3	0.72	13659.25539	14226.29732	2	51	1	4	2	0.41	NA	0.44	NA	2	NA	1	2	0	2	1742	30	2.311	1.802	23.3045	1.754	329	4.52	3	2	2	2	2	2	1.899	1.897	20.365	1.686	346.5	4.755
31367	5	38	2	85	3	3	1	6	6	2.2	30217.1497	37715.68988	2	53	2	3	3	0.49	NA	NA	NA	2	NA	1	1	1	1	818.5	21.5	1.0195	0.9795	10.8915	1.115	229	4.575	1	0	0	1	1	2	1.061	0.963	10.416	1.25	259	4.755
31372	86	47	2	48	4	4	2	9	7	3.66	32443.06229	33037.23794	1	50	2	4	4	0.43	NA	0.34	NA	1	1	3	2	0	1	2114	66.5	1.5995	1.473	24.562	1.9015	384	4.825	3	1	3	2	2	2	1.899	1.438	28.177	1.686	346.5	4.755
31379	1	163	2	79	4	2	1	2	2	0.75	21390.72977	23028.69438	1	50	2	1	2	0.7	0.7	0.65	2	2	NA	1	1	0	1	1630.5	82	1.537	1.999	25.4275	2.8565	345.5	8.585	2	2	3	3	2	3	1.372	1.897	28.177	2.41	346.5	8.99
31386	308	284	2	45	3	2	1	6	6	1.81	40742.21747	41321.91989	2	50	2	4	1	0.27	NA	0.35	NA	1	1	3	2	0	1	1127.5	296	1.4335	1.741	17.5335	1.473	372	1.165	2	2	1	2	2	0	1.372	1.897	15.501	1.686	346.5	1.485
31387	0	45	2	40	4	3	1	3	3	0.48	27910.42737	28147.23585	1	50	2	1	1	0.49	NA	0.48	NA	1	1	3	2	0	1	886	22.5	0.8125	0.908	11.123	0.751	202	1.895	0	0	0	0	0	0	0.704	0.963	10.416	0.821	171.5	1.485
31388	143	2	2	60	3	3	1	5	5	2.4	63114.70296	73135.45547	1	45	1	1	1	0.44	NA	0.41	NA	2	NA	1	1	0	1	1456	72.5	1.096	1.451	11.7975	1.3955	231.5	1.88	1	1	0	1	1	0	1.061	1.438	10.416	1.25	259	1.485
31396	284	414	2	55	1	4	2	8	8	3.51	15152.43255	15712.84831	1	44	2	1	1	0.48	NA	0.5	NA	2	NA	1	2	0	1	1794	349	1.4915	2.005	22.844	1.753	301.5	6.33	2	2	2	2	2	3	1.372	1.897	20.365	1.686	346.5	8.99
31400	77	189	2	78	3	4	1	99	99	NA	62215.22325	71958.60602	1	56	2	0	0	NA	NA	NA	NA	1	1	3	1	0	2	1203	133	0.9525	1.169	10.619	0.808	216.5	1.765	1	0	0	0	0	0	1.061	0.963	10.416	0.821	171.5	1.485
31407	414	185	2	64	4	5	2	11	11	4.13	12128.37201	12631.86179	1	51	1	1	1	0.65	0.6	0.6	0.6	1	1	3	2	0	1	2297	299.5	1.58	2.3405	34.079	2.557	274.5	7.91	2	3	3	3	1	3	1.372	2.653	28.177	2.41	259	8.99
31425	56	30	2	63	3	4	2	9	9	4.73	70166.29739	70945.574	2	46	2	1	1	0.5	NA	0.5	NA	2	NA	1	2	0	1	1349.5	43	1.2045	1.0405	15.416	1.252	220	1.885	1	0	1	1	1	0	1.061	0.963	15.501	1.25	259	1.485
31432	24	113	2	45	3	5	2	11	11	5	106827.4882	108347.4878	1	46	2	1	1	0.2	NA	0.25	NA	2	NA	1	2	0	1	1092.5	68.5	0.541	0.932	22.1525	1.2185	170	3.255	0	0	2	1	0	1	0.704	0.963	20.365	1.25	171.5	2.855
31437	145	307	2	59	5	4	1	5	5	1.39	39024.12001	39220.17267	2	50	2	1	1	0.2	0.3	0.43	0.1	1	1	3	2	0	1	2788.5	226	1.981	2.3265	32.4675	2.2755	550.5	4.2	3	3	3	3	3	2	1.899	2.653	28.177	2.41	509	4.755
31452	274	157	2	54	4	5	2	9	7	3.2	28039.9768	28371.56439	1	55	2	1	1	0.37	NA	0.31	NA	1	1	3	2	0	1	1561	215.5	0.654	1.0875	15.743	1.37	214.5	2.265	0	0	1	1	0	1	0.704	0.963	15.501	1.25	171.5	2.855
31457	133	177	2	61	1	3	2	8	8	4.7	17069.94045	14113.54904	1	57	2	1	1	0.48	NA	0.24	NA	2	NA	1	2	0	2	2002	155	1.4015	2.4005	23.0415	2.623	513.5	8.415	2	3	2	3	3	3	1.372	2.653	20.365	2.41	509	8.99
31469	311	254	2	74	3	5	2	11	11	5	42824.02906	49530.60159	2	52	2	1	1	0.35	NA	0.39	NA	1	3	2	2	0	1	2203.5	282.5	1.5125	2.675	28.177	2.2305	467	6.92	2	3	3	3	3	3	1.372	2.653	28.177	2.41	509	8.99
31471	145	77	2	49	4	2	2	7	7	3.27	27793.82772	28267.81046	1	52	1	1	1	0.41	NA	0.34	NA	1	1	3	2	0	1	2076.5	111	1.3195	2.0195	26.563	1.5835	451.5	3.01	2	2	3	2	3	1	1.372	1.897	28.177	1.686	509	2.855
31491	51	240	2	46	4	4	2	9	9	5	26057.45376	25599.21534	2	50	2	1	1	0.44	NA	0.55	NA	2	NA	1	2	0	2	2730.5	145.5	1.6175	2.2945	23.64	1.7395	364.5	4.95	3	3	3	2	2	2	1.899	2.653	28.177	1.686	346.5	4.755
31496	316	284	2	51	1	4	1	77	77	NA	14957.63717	15389.44146	2	58	2	1	1	0.23	NA	0.21	NA	2	NA	1	2	0	1	2207.5	300	1.3305	2.022	21.395	1.6125	339	2.15	2	2	2	2	2	0	1.372	1.897	20.365	1.686	346.5	1.485
31497	358	193	2	50	3	3	1	4	4	1.88	96707.19957	98868.64739	1	47	2	1	1	0.33	0	0.32	0	1	2	3	2	0	1	2126.5	275.5	0.9385	1.208	12.461	0.5375	273.5	2.8	1	0	0	0	1	1	1.061	0.963	10.416	0.821	259	2.855
31498	286	286	2	63	1	1	1	3	3	1.33	6781.421795	6169.674027	2	57	2	1	1	0.43	NA	0.42	NA	2	NA	1	2	0	1	1864	286	1.393	2.285	19.629	1.286	309	6.04	2	3	2	1	2	2	1.372	2.653	20.365	1.25	346.5	4.755
31517	174	489	2	51	3	3	1	5	5	1.09	54151.48814	55177.48504	1	56	2	1	1	0.38	NA	0.31	NA	2	NA	1	2	0	1	1807	331.5	1.0195	1.325	15.185	1.192	333	2.89	1	1	1	1	2	1	1.061	1.438	15.501	1.25	346.5	2.855
31518	26	86	2	40	5	4	2	7	6	2.35	95234.43867	97927.57005	2	48	2	1	1	0.23	NA	0.26	NA	2	NA	1	2	0	1	1506	56	1.2595	1.364	14.5145	1.176	338	2.225	2	1	1	1	2	0	1.372	1.438	15.501	1.25	346.5	1.485
31519	708	393	2	57	3	3	2	11	11	5	110711.9763	112518.287	2	47	1	1	1	0.51	NA	0.52	NA	1	3	2	2	0	1	1207.5	550.5	1.0875	1.9505	20.5605	1.005	205	2.3	1	2	2	0	0	1	1.061	1.897	20.365	0.821	171.5	2.855
31524	61	80	2	52	3	3	1	99	99	NA	90663.16298	92380.93894	1	45	2	1	1	0.47	NA	0.46	NA	2	NA	1	2	0	2	1959	70.5	1.716	1.3015	13.271	0.772	449.5	0.975	3	1	0	0	3	0	1.899	1.438	10.416	0.821	509	1.485
31529	518	238	2	42	3	3	2	10	10	4.22	110383.2901	111953.8835	2	47	2	1	1	0.4	NA	0.4	NA	1	1	3	2	0	1	1135	378	1.708	1.8915	18.1	2.067	427.5	9.295	3	2	2	3	3	3	1.899	1.897	20.365	2.41	509	8.99
31531	146	321	2	80	3	4	1	12	12	NA	38509.29775	43740.75401	2	55	2	1	1	0.29	NA	0.35	NA	2	NA	1	2	0	2	1413.5	233.5	1.8835	2.23	23.618	2.107	299.5	7.52	3	3	3	3	1	3	1.899	2.653	28.177	2.41	259	8.99
31546	0	0	2	80	3	2	1	2	2	0.47	28410.48121	32775.89993	1	45	2	0	0	0.16	NA	NA	NA	1	1	3	2	0	2	954	0	0.8015	1.0235	9.4535	0.6795	175	1.585	0	0	0	0	0	0	0.704	0.963	10.416	0.821	171.5	1.485
31551	426	258	2	53	3	4	1	3	3	1.51	107145.5864	108893.71	1	46	2	1	1	0.27	NA	0.37	NA	1	3	2	2	0	1	1215	342	0.882	1.9025	16.4225	1.634	461.5	5.335	0	2	1	2	3	2	0.704	1.897	15.501	1.686	509	4.755
31559	95	95	2	66	3	3	2	8	8	3.21	63157.80538	62457.66635	1	55	1	2	2	NA	NA	NA	NA	2	NA	1	2	0	2	1953	95	2.09	1.909	25.507	2.135	379	5.45	3	2	3	3	2	2	1.899	1.897	28.177	2.41	346.5	4.755
31563	220	142	2	61	3	3	2	8	8	3.64	66182.6286	76869.16811	2	49	2	1	1	0.5	0.5	0.61	0.7	1	3	2	1	0	2	1246.5	181	1.093	1.1625	10.1705	0.9775	254.5	1.21	1	0	0	0	1	0	1.061	0.963	10.416	0.821	259	1.485
31569	159	77	2	62	3	3	2	11	11	5	67322.2285	68236.00087	1	47	1	1	1	0.33	NA	0.31	NA	1	3	2	2	0	2	1662	118	1.726	2.867	18.8695	2.542	435.5	10.235	3	3	2	3	3	3	1.899	2.653	20.365	2.41	509	8.99
31577	315	290	2	52	3	4	2	7	7	3.57	90113.00487	91583.23502	2	44	2	1	1	0.49	NA	0.4	NA	1	1	3	2	0	1	1471.5	302.5	1.052	2.013	23.226	1.8815	249.5	4.4	1	2	2	2	1	2	1.061	1.897	20.365	1.686	259	4.755
31585	3	3	2	40	1	4	1	6	6	1.16	17702.00441	18213.03442	1	54	2	1	1	0.34	NA	0.46	NA	2	NA	1	2	0	2	1428	3	0.678	0.662	74.653	7.385	126	1.12	0	0	3	3	0	0	0.704	0.963	28.177	2.41	171.5	1.485
31592	0	10	2	62	1	1	1	6	6	0.93	8476.777244	7379.33406	2	57	2	1	1	0.33	NA	0.43	NA	2	NA	1	2	0	1	1354	5	1.44	1.419	20.4175	2.396	565	1.02	2	1	2	3	3	0	1.372	1.438	20.365	2.41	509	1.485
31593	202	180	2	58	1	3	2	11	11	5	23957.75172	24649.37565	1	57	2	1	1	0.4	NA	0.32	NA	1	2	3	2	0	2	831	191	0.575	0.8225	6.908	0.471	170.5	1.03	0	0	0	0	0	0	0.704	0.963	10.416	0.821	171.5	1.485
31601	101	99	2	82	3	4	2	7	7	3.12	30304.45868	34421.29433	1	47	2	1	1	0.52	NA	0.44	NA	2	NA	1	1	0	2	1991	100	1.388	2.5095	24.519	2.394	338	9.18	2	3	3	3	2	3	1.372	2.653	28.177	2.41	346.5	8.99
31606	201	202	2	78	3	3	1	4	4	1.21	38216.03605	38568.3478	2	50	2	1	1	0.54	NA	0.58	NA	1	3	2	1	0	2	1733	201.5	1.4275	1.546	23.0555	1.6015	325.5	3.06	2	1	2	2	2	1	1.372	1.438	20.365	1.686	346.5	2.855
31615	359	305	2	47	1	4	2	8	8	1.78	18093.42862	18615.75845	1	53	1	1	1	0.46	NA	0.49	NA	1	3	2	2	0	1	2362	332	1.6185	1.995	22.561	1.4515	413.5	2.51	3	2	2	2	3	1	1.899	1.897	20.365	1.686	509	2.855
31620	626	230	2	53	2	4	1	5	5	1.37	152162.4216	155045.4111	1	57	2	1	1	0.43	NA	0.43	NA	2	NA	1	2	0	2	1568	428	1.1825	2.587	25.227	1.413	260.5	14.14	1	3	3	1	1	3	1.061	2.653	28.177	1.25	259	8.99
31622	2	0	2	71	4	3	2	7	7	3.03	19123.16005	19103.99126	2	50	2	1	1	0.67	0.7	0.67	0.7	2	NA	1	2	1	1	805.5	1	0.63	0.5675	9.012	0.6915	171.5	0.42	0	0	0	0	0	0	0.704	0.963	10.416	0.821	171.5	1.485
31633	9	50	2	85	3	2	1	5	5	2.2	34989.83098	40366.20113	2	47	2	0	0	NA	NA	NA	NA	2	NA	1	1	1	1	1756.5	29.5	1.646	2.0165	18.0345	1.7955	470	4.375	3	2	2	2	3	2	1.899	1.897	20.365	1.686	509	4.755
31636	49	7	2	72	4	1	1	6	6	2.42	19373.06753	20856.53254	2	49	2	1	1	0.28	NA	0.21	NA	1	3	2	2	0	2	1485.5	28	1.17	1.6795	11.694	1.3055	350.5	19.595	1	2	0	1	2	3	1.061	1.897	10.416	1.25	346.5	8.99
31640	161	142	2	44	1	2	1	3	3	0.6	19915.67058	21498.83615	2	58	2	1	1	0.4	NA	0.3	NA	1	1	3	2	0	1	4571	151.5	2.256	2.9245	34.442	3.855	446.5	11.595	3	3	3	3	3	3	1.899	2.653	28.177	2.41	509	8.99
31658	0	0	2	46	4	4	2	11	7	3.57	26487.61155	26972.71661	2	51	1	4	1	0.56	NA	0.51	NA	2	NA	1	2	0	2	2122.5	0	1.4895	2.3095	28.5075	2.153	499.5	6.99	2	3	3	3	3	3	1.372	2.653	28.177	2.41	509	8.99
31662	213	195	2	44	1	3	1	4	4	0.98	17838.36543	18353.33197	1	55	2	1	1	0.43	0.3	0.33	0.3	2	NA	1	2	0	2	1524	204	0.9685	1.2415	14.5545	1.1375	240	3.07	1	1	1	1	1	1	1.061	1.438	15.501	1.25	259	2.855
31668	47	0	2	85	3	4	1	4	4	1.53	30046.33999	32005.26533	2	49	2	2	4	NA	NA	NA	NA	2	NA	1	1	0	2	1444	23.5	1.021	1.741	8.045	1.118	357	3.2	1	2	0	1	2	1	1.061	1.897	10.416	1.25	346.5	2.855
31706	68	121	2	45	3	5	2	11	11	5	100493.4172	101923.2922	2	46	2	1	1	0.2	NA	0.23	NA	2	NA	1	2	0	1	1442.5	94.5	1.21	1.497	13.231	1.5965	335.5	3.245	2	1	0	2	2	1	1.372	1.438	10.416	1.686	346.5	2.855
31707	260	77	2	75	3	3	2	7	7	2.92	54497.38543	63032.0954	1	47	2	1	1	0.52	NA	0.33	NA	2	NA	1	2	0	1	1971	168.5	1.8645	2.517	24.5265	2.3525	689.5	10.885	3	3	3	3	3	3	1.899	2.653	28.177	2.41	509	8.99
31717	29	0	2	45	2	1	1	3	3	0.46	35238.50241	36235.01079	1	45	2	1	1	0.44	NA	0.25	NA	2	NA	1	2	0	3	1288	14.5	1.0965	1.4955	15.213	1.26	295.5	4.37	1	1	1	1	1	2	1.061	1.438	15.501	1.25	259	4.755
31720	0	0	2	73	4	3	1	1	1	0.1	12538.8707	13136.18598	2	45	2	3	3	NA	NA	NA	NA	2	NA	1	2	1	2	1947	0	1.395	1.239	27.139	1.361	291	5.51	2	1	3	1	1	2	1.372	1.438	28.177	1.25	259	4.755
31725	77	57	2	48	1	3	1	4	4	0.93	14957.63717	15389.44146	2	58	2	1	1	0.25	NA	0.37	NA	2	NA	1	2	0	1	2712.5	67	2.54	2.7825	26.205	2.098	462.5	3.55	3	3	3	3	3	1	1.899	2.653	28.177	2.41	509	2.855
31744	101	101	2	65	3	2	2	8	8	3.41	65328.89009	69657.19335	2	50	1	1	1	0.18	NA	0.38	NA	2	NA	1	2	0	1	1385.5	101	1.093	1.5765	27.9115	1.929	271	3.1	1	1	3	2	1	1	1.061	1.438	28.177	1.686	259	2.855
31746	4	0	2	77	3	1	1	5	5	1	41045.81826	43879.5809	2	46	1	1	4	0.58	0.7	0.83	0.9	2	NA	1	1	1	2	1724	2	1.149	2.576	12.3425	1.0085	260.5	6.185	1	3	0	0	1	2	1.061	2.653	10.416	0.821	259	4.755
31762	35	4	2	70	1	1	1	3	3	0.62	7733.275043	10747.82954	1	56	1	1	1	0.47	NA	0.35	NA	2	NA	1	1	0	2	398.5	19.5	0.2915	0.366	6.6265	0.364	48.5	0.32	0	0	0	0	0	0	0.704	0.963	10.416	0.821	171.5	1.485
31764	142	86	2	51	1	3	2	9	5	2.51	14957.63717	15510.84839	2	58	2	1	1	0.34	NA	0.38	NA	1	1	3	2	0	2	1289.5	114	0.775	1.339	13.8835	0.9505	155	2.29	0	1	1	0	0	1	0.704	1.438	15.501	0.821	171.5	2.855
31767	190	101	2	45	3	3	2	10	10	5	89845.4737	92147.62735	2	44	2	1	1	0.2	NA	0.28	NA	1	1	3	2	0	1	1167	145.5	0.943	1.6245	13.875	1.2275	251.5	3.545	1	1	1	1	1	1	1.061	1.438	15.501	1.25	259	2.855
31781	173	90	2	58	4	4	1	6	6	1.45	27793.82772	28122.50447	1	52	1	1	1	0.19	NA	0.31	NA	1	1	3	2	0	1	2066.5	131.5	1.2835	2.1015	28.725	1.579	383.5	3.195	2	2	3	2	2	1	1.372	1.897	28.177	1.686	346.5	2.855
31785	0	0	2	83	3	4	2	9	9	5	28673.09645	35788.47193	1	55	2	1	1	0.49	NA	0.47	NA	1	3	2	1	0	1	1770	0	1.237	2.634	13.8705	1.6515	332.5	6.745	2	3	1	2	2	3	1.372	2.653	15.501	1.686	346.5	8.99
31795	0	85	2	60	1	1	1	6	6	1.55	5328.671462	4413.349389	2	58	2	1	1	NA	NA	NA	NA	2	NA	1	2	0	2	1542.5	42.5	1.094	1.4895	13.8615	2.8565	513.5	9.99	1	1	1	3	3	3	1.061	1.438	15.501	2.41	509	8.99
31799	226	154	2	47	3	5	2	11	11	5	90393.99848	92950.24721	1	45	2	2	2	0.54	NA	0.39	NA	2	NA	1	2	0	1	2063	190	1.2695	2.3145	19.04	1.039	335.5	60.78	2	3	2	0	2	3	1.372	2.653	20.365	0.821	346.5	8.99
31800	210	162	2	60	3	3	2	10	10	5	52901.78689	53619.82895	2	52	2	1	1	0.41	NA	0.32	NA	2	NA	1	2	0	1	1197	186	1.609	1.873	21.6195	1.8255	465.5	7.605	3	2	2	2	3	3	1.899	1.897	20.365	1.686	509	8.99
31802	0	36	2	60	3	3	2	10	10	4.07	49663.00218	57548.02152	2	56	2	1	1	0.5	NA	0.46	NA	1	3	2	2	0	1	1149	18	1	1.4405	10.3215	0.949	248	5.33	1	1	0	0	1	2	1.061	1.438	10.416	0.821	259	4.755
31804	51	51	2	52	3	4	2	11	11	5	93843.80393	94315.26433	2	44	2	1	1	0.2	NA	0.24	NA	2	NA	1	2	0	2	1410	51	1.252	1.763	15.021	1.265	310	4.47	2	2	1	1	2	2	1.372	1.897	15.501	1.25	346.5	4.755
31807	793	375	2	57	2	5	2	11	11	5	76398.42315	77644.89434	2	44	2	1	1	0.4	NA	0.33	NA	2	NA	1	2	0	1	1755.5	584	1.2505	2.6725	21.912	1.32	215.5	17.49	2	3	2	1	0	3	1.372	2.653	20.365	1.25	171.5	8.99
31813	382	44	2	47	1	4	1	2	2	0.39	17838.36543	18498.12096	1	55	2	1	4	0.38	NA	0.36	NA	1	1	3	2	0	1	1547	213	1.186	1.4105	12.407	1.138	366.5	1.68	1	1	0	1	2	0	1.061	1.438	10.416	1.25	346.5	1.485
31827	185	284	2	46	4	2	1	5	3	1.46	33056.02142	32474.70832	1	49	1	1	1	0.45	NA	0.4	NA	1	2	3	2	0	1	1619.5	234.5	1.36	2.5135	19.5215	1.3625	296	6.985	2	3	2	1	1	3	1.372	2.653	20.365	1.25	259	8.99
31830	4	0	2	62	1	3	1	3	3	0.94	5328.671462	4405.783737	1	58	2	1	1	0.45	NA	0.4	NA	2	NA	1	2	0	2	2723.5	2	2.0725	2.917	26.353	2.0985	531.5	7.325	3	3	3	3	3	3	1.899	2.653	28.177	2.41	509	8.99
31843	8	90	2	54	4	4	2	11	11	5	23518.96918	23797.09346	1	51	2	1	1	0.28	NA	0.27	NA	1	1	3	2	1	1	1513	49	0.6335	1.2675	7.4685	0.739	237.5	5.75	0	1	0	0	1	2	0.704	1.438	10.416	0.821	259	4.755
31857	0	0	2	74	3	4	2	8	8	5	43428.16878	43935.46725	1	44	2	1	1	0.42	NA	0.55	NA	1	3	2	2	0	1	1882	0	1.043	2.9325	28.4995	2.1295	311.5	6.785	1	3	3	3	2	3	1.061	2.653	28.177	2.41	346.5	8.99
31859	352	169	2	46	3	4	2	10	10	5	118695.1408	117359.687	1	49	2	1	1	0.44	NA	0.41	NA	2	NA	1	2	0	1	2613	260.5	2.0855	2.184	32.549	2.18	434.5	2.695	3	3	3	3	3	1	1.899	2.653	28.177	2.41	509	2.855
31893	101	288	2	81	3	4	2	7	7	3.12	30563.70847	33368.1603	1	47	2	0	0	NA	NA	NA	NA	2	NA	1	1	0	1	1513.5	194.5	2.285	2.7165	31.816	2.9565	625	12.255	3	3	3	3	3	3	1.899	2.653	28.177	2.41	509	8.99
31894	15	0	2	61	1	4	1	5	5	1.15	6354.93345	5263.32724	1	55	1	4	1	0.45	NA	0.38	NA	2	NA	1	2	0	1	3015.5	7.5	2.215	3.3755	19.7	3.933	534.5	7.305	3	3	2	3	3	3	1.899	2.653	20.365	2.41	509	8.99
31903	4	4	2	73	3	5	2	10	10	5	62215.22325	62941.97938	1	56	1	0	0	NA	NA	NA	NA	2	NA	1	2	0	2	1561.5	4	1.5475	1.548	24.389	1.507	351.5	4.44	2	1	3	2	2	2	1.372	1.438	28.177	1.686	346.5	4.755
31913	73	50	2	48	3	4	2	11	11	5	100493.4172	103068.4083	2	46	2	1	1	0.48	NA	0.46	NA	1	1	3	2	0	1	1737.5	61.5	1.649	1.9985	23.1455	1.836	314.5	4.53	3	2	2	2	2	2	1.899	1.897	20.365	1.686	346.5	4.755
31926	238	54	2	51	3	3	2	7	7	2	54303.17157	54575.98442	1	45	2	1	1	0.33	NA	0.32	NA	2	NA	1	2	0	1	2514	146	2.039	3.426	25.1795	2.226	770.5	4.42	3	3	3	3	3	2	1.899	2.653	28.177	2.41	509	4.755
31943	9	5	2	65	3	5	2	7	7	4.08	62731.71317	63428.42026	2	44	2	1	1	0.29	NA	0.45	NA	2	NA	1	2	0	1	1472.5	7	1.044	1.391	10.554	1.222	388.5	2.54	1	1	0	1	2	1	1.061	1.438	10.416	1.25	346.5	2.855
31944	32	54	2	66	3	4	1	6	6	2.61	53648.09851	54376.27033	1	44	2	0	0	0.31	NA	NA	NA	1	2	3	2	0	1	1954.5	43	1.1445	1.936	19.2235	2.0135	507.5	11.41	1	2	2	3	3	3	1.061	1.897	20.365	2.41	509	8.99
31946	47	0	2	65	3	3	2	7	7	2.49	82875.06561	81956.3499	1	49	1	1	1	0.47	NA	0.36	NA	2	NA	1	1	0	2	985	23.5	0.7565	1.02	9.662	0.8515	168	1.865	0	0	0	0	0	0	0.704	0.963	10.416	0.821	171.5	1.485
31947	141	0	2	61	4	2	1	3	3	1.02	15152.31039	16217.22582	2	49	2	1	1	0.4	NA	0.41	NA	2	NA	1	2	0	1	1420.5	70.5	0.952	1.4105	10.0625	1.0065	205	2.655	1	1	0	0	0	1	1.061	1.438	10.416	0.821	171.5	2.855
31958	107	107	2	49	4	4	2	7	7	2.65	26487.61155	26972.71661	2	51	2	1	1	0.51	NA	0.56	NA	1	1	3	2	0	1	2374	107	3.093	2.333	37.273	2.498	312	3.28	3	3	3	3	2	1	1.899	2.653	28.177	2.41	346.5	2.855
31959	207	254	2	52	4	5	2	11	11	4.66	32443.06229	32826.7187	1	50	2	0	0	NA	NA	NA	NA	2	NA	1	2	0	3	1935.5	230.5	2.0745	2.6565	24.7575	4.522	1079	23.255	3	3	3	3	3	3	1.899	2.653	28.177	2.41	509	8.99
31962	154	47	2	54	1	3	1	12	5	2.19	21707.38486	22334.04413	1	56	2	1	1	0.57	NA	0.52	NA	1	1	3	2	0	1	1451	100.5	2.874	4.4595	39.5785	4.364	657.5	24.4	3	3	3	3	3	3	1.899	2.653	28.177	2.41	509	8.99
31967	92	59	2	63	4	2	2	7	7	1.75	13659.25539	13565.80179	2	51	2	1	1	0.52	NA	0.48	NA	1	3	2	2	0	2	1749.5	75.5	1.3415	1.095	18.8805	1.245	181.5	2.535	2	0	2	1	0	1	1.372	0.963	20.365	1.25	171.5	2.855
31972	14	11	2	73	3	2	2	9	9	4.55	50781.36044	54044.77006	2	44	2	1	1	0.33	NA	0.28	NA	1	1	3	2	0	1	1863.5	12.5	1.3135	1.5095	17.0425	1.084	245.5	3.09	2	1	1	1	1	1	1.372	1.438	15.501	1.25	259	2.855
31975	144	172	2	51	3	4	1	2	2	0.7	44469.41929	45463.33009	1	45	2	1	1	0.42	NA	0.45	NA	1	3	2	2	0	2	2029.5	158	1.2465	3.353	21.8635	1.8605	344.5	14.595	2	3	2	2	2	3	1.372	2.653	20.365	1.686	346.5	8.99
31978	535	273	2	46	3	4	2	11	11	5	110383.2901	111953.8835	2	47	2	0	0	0.33	NA	0.19	NA	1	3	2	2	0	1	1569	404	1.3095	2.5745	21.567	1.1205	328.5	3.08	2	3	2	1	2	1	1.372	2.653	20.365	1.25	346.5	2.855
31993	47	84	2	61	4	4	2	7	7	2.38	11370.19245	12038.29304	2	56	2	1	1	0.42	NA	0.38	NA	1	1	3	2	0	1	1536	65.5	0.967	1.5965	19.441	1.076	277.5	13.765	1	1	2	1	1	3	1.061	1.438	20.365	1.25	259	8.99
32001	157	592	2	41	5	4	2	8	8	2.98	90569.07664	91857.74272	1	46	1	1	1	0.34	NA	0.4	NA	1	1	3	2	0	1	1534.5	374.5	1.044	1.8795	26.2535	1.7445	245.5	2.88	1	2	3	2	1	1	1.061	1.897	28.177	1.686	259	2.855
32003	251	258	2	77	3	3	2	8	8	4.59	85831.20911	86622.4828	2	46	2	1	1	0.44	NA	0.42	NA	2	NA	1	2	1	1	2529	254.5	1.68	2.365	30.2205	1.9435	382	3.75	3	3	3	2	2	2	1.899	2.653	28.177	1.686	346.5	4.755
32011	180	2	2	74	4	4	2	7	7	3.33	20539.17238	20518.58419	2	46	1	2	2	0.47	NA	0.49	NA	1	3	2	2	0	1	1262	91	1.064	1.2405	16.771	1.4215	230	3.41	1	1	1	1	1	1	1.061	1.438	15.501	1.25	259	2.855
32013	0	0	2	58	3	5	2	11	11	5	75992.48831	77690.95336	2	52	2	1	4	0.24	NA	0.35	NA	2	NA	1	2	0	2	1323	0	1.3605	1.4015	23.9565	2.13	591	4.04	2	1	3	3	3	2	1.372	1.438	28.177	2.41	509	4.755
32014	154	0	2	59	3	4	2	10	10	5	95070.18431	93147.43328	2	49	2	1	1	0.32	NA	0.39	NA	2	NA	1	2	0	1	1783.5	77	0.8305	1.092	11.501	0.9955	181	2.325	0	0	0	0	0	1	0.704	0.963	10.416	0.821	171.5	2.855
32015	22	145	2	60	4	4	1	6	6	3.27	13659.25539	14461.85893	2	51	2	0	1	NA	NA	0.59	NA	1	1	3	2	0	2	2351.5	83.5	1.3675	2.383	16.938	1.621	400	5.175	2	3	1	2	2	2	1.372	2.653	15.501	1.686	346.5	4.755
32017	7	1	2	59	1	1	2	10	10	2.08	15620.29459	15726.23967	2	54	2	4	4	0.29	NA	0.24	NA	2	NA	1	2	0	1	1121.5	4	0.683	1.046	9.047	1.188	125.5	3.94	0	0	0	1	0	2	0.704	0.963	10.416	1.25	171.5	4.755
32036	122	147	2	44	3	3	2	11	11	3.44	97554.91394	113595.2302	1	54	2	2	2	0.44	NA	0.53	NA	2	NA	1	2	0	2	2989	134.5	1.7995	2.6735	29.477	2.1645	451	6.54	3	3	3	3	3	3	1.899	2.653	28.177	2.41	509	8.99
32042	0	4	2	66	4	2	1	6	6	3.37	12111.7023	12962.92158	2	52	2	1	1	0.53	NA	0.56	NA	2	NA	1	2	1	2	1051.5	2	0.8395	0.728	11.494	2.802	701	10.59	0	0	0	3	3	3	0.704	0.963	10.416	2.41	509	8.99
32044	148	136	2	53	4	5	2	11	8	5	26487.61155	26972.71661	2	51	2	1	1	NA	NA	0.35	NA	1	3	2	2	0	1	1132	142	0.872	1.363	15.2025	0.923	259	2.47	0	1	1	0	1	1	0.704	1.438	15.501	0.821	259	2.855
32061	284	179	2	79	3	3	2	11	11	5	51126.28235	54275.23903	1	55	2	1	2	0.36	0.7	0.4	2	1	3	2	2	0	1	1069.5	231.5	1.088	1.1945	6.9635	1.138	356	2.345	1	0	0	1	2	1	1.061	0.963	10.416	1.25	346.5	2.855
32068	77	95	2	81	3	1	1	4	4	1.53	31854.8911	34873.48593	2	48	2	1	1	0.59	NA	0.53	NA	2	NA	1	2	0	2	2078	86	1.315	2.239	17.2675	2.378	278.5	6.07	2	3	1	3	1	2	1.372	2.653	15.501	2.41	259	4.755
32075	57	57	2	85	3	3	1	4	4	1.63	28479.65428	32708.94505	2	44	2	1	1	0.68	0.8	0.6	0.8	1	3	2	1	1	1	1634	57	1.7715	2.569	20.6055	2.2955	402	8.75	3	3	2	3	3	3	1.899	2.653	20.365	2.41	509	8.99
32094	105	194	2	45	3	3	2	11	11	5	106827.4882	109564.7801	1	46	2	1	1	0.48	NA	0.4	NA	1	3	2	2	0	1	2275.5	149.5	1.7845	2.558	21.592	1.5875	525	7.195	3	3	2	2	3	3	1.899	2.653	20.365	1.686	509	8.99
32110	243	243	2	62	1	1	1	6	6	1.89	11379.9603	10353.38128	2	55	1	1	1	0.56	NA	0.54	NA	1	3	2	2	0	2	1679	243	1.149	1.397	18.313	1.463	317	10.06	1	1	2	2	2	3	1.061	1.438	20.365	1.686	346.5	8.99
32113	70	0	2	62	1	2	1	5	5	1.68	7094.975247	6454.94202	2	58	2	1	1	0.48	NA	0.42	NA	2	NA	1	2	0	1	1386	35	1.1655	1.4035	10.4815	1.4	388.5	1.73	1	1	0	1	2	0	1.061	1.438	10.416	1.25	346.5	1.485
32120	363	63	2	72	3	4	1	5	5	2.04	53879.44513	57197.9739	2	46	2	0	0	NA	NA	NA	NA	2	NA	1	2	0	3	1368.5	213	1.6825	1.631	17.573	1.4955	313.5	4.215	3	1	1	2	2	2	1.899	1.438	15.501	1.686	346.5	4.755
32127	153	100	2	49	3	5	2	11	11	5	117174.4613	118841.6833	2	53	2	1	1	0.43	NA	0.34	NA	1	1	3	2	0	2	1375.5	126.5	0.8215	1.1405	16.496	1.0245	151	2.895	0	0	1	0	0	1	0.704	0.963	15.501	0.821	171.5	2.855
32136	294	291	2	42	3	4	2	11	11	2.9	118695.1408	117359.687	1	49	2	1	1	0.46	0.5	0.48	0.4	2	NA	1	2	0	2	2593.5	292.5	2.6455	3.789	43.955	3.5215	830.5	29.865	3	3	3	3	3	3	1.899	2.653	28.177	2.41	509	8.99
32138	75	106	2	47	3	4	2	11	11	5	104659.8905	107619.5639	1	50	2	1	1	0.35	NA	0.35	NA	2	NA	1	2	0	1	1900.5	90.5	1.3895	1.327	16.943	1.3985	442.5	2.44	2	1	1	1	3	1	1.372	1.438	15.501	1.25	509	2.855
32140	78	120	2	69	4	4	2	10	10	3.46	18973.99279	18844.17692	1	51	2	1	1	0.27	NA	0.33	NA	2	NA	1	2	0	2	1893.5	99	0.9335	1.274	17.064	1.6785	281.5	2.455	1	1	1	2	1	1	1.061	1.438	15.501	1.686	259	2.855
32153	936	202	2	43	3	3	2	11	11	5	106827.4882	108347.4878	1	46	2	1	1	0.47	NA	0.37	NA	1	3	2	2	0	1	2657.5	569	1.824	3.375	29.3435	2.1745	412.5	8.02	3	3	3	3	3	3	1.899	2.653	28.177	2.41	509	8.99
32154	43	120	2	63	4	3	2	9	9	4.68	12128.37201	12045.39237	1	51	2	1	1	0.4	NA	0.42	NA	1	3	2	2	0	1	1414	81.5	0.786	0.801	24.443	1.7925	190.5	1.345	0	0	3	2	0	0	0.704	0.963	28.177	1.686	171.5	1.485
32163	43	131	2	47	1	1	2	8	8	1.68	22044.50662	23796.90074	2	55	2	1	1	0.4	NA	0.39	NA	2	NA	1	2	0	1	1222.5	87	0.629	0.771	9.872	0.78	137.5	2.21	0	0	0	0	0	0	0.704	0.963	10.416	0.821	171.5	1.485
32197	96	96	2	43	1	1	2	7	7	1.6	22044.50662	23796.90074	2	55	2	0	0	NA	NA	NA	NA	2	NA	1	2	0	1	1288	96	1.123	1.157	11.956	1.071	291	0.84	1	0	0	1	1	0	1.061	0.963	10.416	1.25	259	1.485
32200	121	82	2	60	1	1	2	7	7	1.9	10668.71278	9287.49138	2	55	2	1	1	0.28	NA	0.23	NA	2	NA	1	2	0	1	2546	101.5	1.7135	2.643	22.463	2.0195	410.5	8.55	3	3	2	3	3	3	1.899	2.653	20.365	2.41	509	8.99
32201	0	194	2	53	3	4	2	11	11	4.05	95097.60542	96899.39983	2	54	2	1	1	0.5	NA	0.48	NA	1	3	2	2	0	1	1152.5	97	1.154	1.9395	17.0465	1.8395	490.5	5.685	1	2	1	2	3	2	1.061	1.897	15.501	1.686	509	4.755
32204	164	670	2	40	1	4	2	8	8	4.91	21707.38486	22510.23686	1	56	2	4	1	0.53	NA	0.52	NA	2	NA	1	2	0	1	1236.5	417	0.682	1.228	13.4475	0.61	157.5	1.855	0	1	1	0	0	0	0.704	1.438	15.501	0.821	171.5	1.485
32214	1382	432	2	45	3	3	1	5	5	0.97	41985.35855	43172.66104	1	47	2	1	1	0.28	NA	0.35	NA	1	1	3	2	0	1	1593.5	907	1.2045	2.9825	17.2715	1.8595	282.5	2.55	1	3	1	2	1	1	1.061	2.653	15.501	1.686	259	2.855
32216	122	108	2	53	3	4	2	7	7	3.12	119048.5771	116640.874	1	49	2	1	1	0.3	NA	0.34	NA	2	NA	1	2	0	1	2075.5	115	1.146	1.4105	20.1015	1.6275	313.5	4.47	1	1	2	2	2	2	1.061	1.438	20.365	1.686	346.5	4.755
32239	0	47	2	60	3	3	2	9	9	4.77	81813.30004	84476.31111	2	53	2	1	1	0.38	NA	0.36	NA	1	1	3	2	0	1	935.5	23.5	0.6865	0.671	13.32	0.6625	144.5	1.58	0	0	1	0	0	0	0.704	0.963	15.501	0.821	171.5	1.485
32256	3	3	2	42	1	1	1	5	5	0.85	11529.92175	11579.48538	2	45	2	1	1	0.4	NA	0.5	NA	2	NA	1	2	0	1	1292.5	3	1.0945	1.2045	17.3555	1.3765	214.5	2.715	1	0	1	1	0	1	1.061	0.963	15.501	1.25	171.5	2.855
32265	4	91	2	69	3	2	1	6	6	1.63	62731.71317	67188.05222	2	50	2	1	1	0.39	NA	0.37	NA	1	3	2	2	0	2	2196	47.5	3.1455	2.6525	34.075	2.5195	346	5.83	3	3	3	3	2	2	1.899	2.653	28.177	2.41	346.5	4.755
32270	1	8	2	57	3	4	2	8	8	2.71	90113.00487	90565.72217	2	44	2	1	4	0.3	NA	0.41	NA	2	NA	1	2	0	2	1703.5	4.5	2.5225	2.456	20.033	2.346	539	13.82	3	3	2	3	3	3	1.899	2.653	20.365	2.41	509	8.99
32272	101	197	2	83	3	2	1	NA	NA	NA	29658.7501	34215.97185	2	44	2	4	4	0.3	NA	0.3	NA	1	3	2	2	0	1	982	149	0.772	0.8115	8.3075	0.51	131	0.41	0	0	0	0	0	0	0.704	0.963	10.416	0.821	171.5	1.485
32279	164	36	2	73	3	4	2	11	11	5	52883.77676	53371.30969	2	44	2	1	1	0.41	NA	0.28	NA	1	3	2	1	0	1	1711	100	2.387	1.5015	28.8775	1.423	235.5	5.23	3	1	3	1	1	2	1.899	1.438	28.177	1.25	259	4.755
32290	210	267	2	43	3	3	2	11	11	5	95326.7937	98022.53678	2	48	2	1	1	0.38	NA	0.31	NA	1	2	3	2	0	1	1442.5	238.5	1.517	2.0405	28.2405	1.9165	377.5	5.685	2	2	3	2	2	2	1.372	1.897	28.177	1.686	346.5	4.755
32294	15	2	2	77	3	3	1	5	5	2.5	53574.87861	52882.08481	2	49	1	1	1	NA	NA	0.31	NA	2	NA	1	1	0	1	1245.5	8.5	0.903	0.9115	9.099	0.743	197.5	0.93	1	0	0	0	0	0	1.061	0.963	10.416	0.821	171.5	1.485
32298	201	87	2	62	5	3	2	9	9	2.65	66442.95356	65706.39685	1	47	2	1	1	0.44	NA	0.49	NA	2	NA	1	2	0	2	1458.5	144	1.374	1.4255	21.627	1.4575	354.5	3.93	2	1	2	2	2	2	1.372	1.438	20.365	1.686	346.5	4.755
32316	216	284	2	85	3	2	1	2	2	0.51	31584.68914	36437.84147	2	46	2	1	1	0.29	0	0.36	0.2	1	3	2	1	0	1	2717	250	1.783	2.536	26.9355	2.253	511	8.54	3	3	3	3	3	3	1.899	2.653	28.177	2.41	509	8.99
32328	5	8	2	81	3	4	1	4	4	1.14	28238.08201	32431.49877	2	50	2	4	4	0.23	NA	0.29	NA	1	3	2	2	0	1	2073	6.5	1.3265	1.6865	16.1235	2.1945	444	5.92	2	2	1	3	3	2	1.372	1.897	15.501	2.41	509	4.755
32333	334	286	2	45	3	3	1	6	6	1.22	96420.09128	99146.75168	1	47	2	1	1	0.44	NA	0.34	NA	1	3	2	2	0	1	1849.5	310	1.8705	3.072	22.8985	1.9605	552	9.95	3	3	2	2	3	3	1.899	2.653	20.365	1.686	509	8.99
32343	46	62	2	61	4	3	2	11	11	5	9807.061297	9739.963551	2	45	2	2	1	0.42	NA	0.43	NA	2	NA	1	2	0	2	2022.5	54	1.3315	1.4815	16.2325	1.061	314	3.04	2	1	1	1	2	1	1.372	1.438	15.501	1.25	346.5	2.855
32359	0	183	2	41	4	4	1	6	6	1.65	31715.05108	32375.42439	1	49	2	1	1	0.44	NA	0.39	NA	2	NA	1	2	0	2	1443	91.5	2.3005	1.2115	16.2265	1.165	152	2.075	3	0	1	1	0	0	1.899	0.963	15.501	1.25	171.5	1.485
32360	704	385	2	55	3	3	2	10	10	5	93843.80393	95374.90357	2	50	2	1	1	0.54	NA	0.37	NA	1	1	3	2	0	1	1512.5	544.5	1.9665	2.942	24.8755	3.0495	707	15.955	3	3	3	3	3	3	1.899	2.653	28.177	2.41	509	8.99
32368	5	7	2	42	4	4	2	11	11	3.94	20233.12335	20472.39075	1	51	1	1	1	0.32	NA	0.32	NA	2	NA	1	2	0	2	1755.5	6	1.2775	1.0615	13.1235	0.911	210	2.025	2	0	0	0	0	0	1.372	0.963	10.416	0.821	171.5	1.485
32377	0	1	2	72	3	3	1	6	6	2.76	50781.36044	51249.51131	2	44	2	1	1	0.49	NA	0.59	NA	1	3	2	1	0	1	857.5	0.5	0.326	0.773	5.3245	0.202	79.5	1.125	0	0	0	0	0	0	0.704	0.963	10.416	0.821	171.5	1.485
32383	50	101	2	83	3	3	2	8	8	3.41	31854.8911	36585.41189	2	46	2	1	4	0.35	NA	0.27	NA	2	NA	1	2	0	2	1663.5	75.5	2.3725	3.0035	26.2565	2.667	480	7.565	3	3	3	3	3	3	1.899	2.653	28.177	2.41	509	8.99
32391	26	0	2	42	3	3	1	4	4	1.09	46517.17638	47179.04807	1	46	2	1	1	0.4	NA	0.42	NA	1	3	2	2	0	1	2214	13	2.149	4.363	64.993	4.4455	1017.5	48.325	3	3	3	3	3	3	1.899	2.653	28.177	2.41	509	8.99
32401	402	130	2	40	1	3	1	6	6	1.16	27555.63328	28351.1226	1	57	2	1	1	0.24	NA	0.27	NA	2	NA	1	2	0	2	1620	266	0.757	1.015	5.8805	0.8865	205.5	1.325	0	0	0	0	0	0	0.704	0.963	10.416	0.821	171.5	1.485
32403	415	9	2	78	3	3	1	4	4	1.63	54497.38543	63032.0954	1	47	2	1	1	0.47	NA	0.38	NA	1	3	2	2	1	1	2518.5	212	1.2345	2.486	16.1695	0.9455	269.5	3.93	2	3	1	0	1	2	1.372	2.653	15.501	0.821	259	4.755
32414	218	95	2	78	3	3	1	6	6	1.97	62389.49397	66398.88783	2	47	1	1	1	0.53	NA	0.53	NA	2	NA	1	1	1	1	1846.5	156.5	1.7965	2.711	20.5515	2.1305	568.5	7.07	3	3	2	3	3	3	1.899	2.653	20.365	2.41	509	8.99
32428	323	142	2	63	3	3	2	11	11	3.5	77071.58309	76217.20217	2	47	2	1	2	0.38	NA	0.26	NA	1	3	2	2	0	1	1786.5	232.5	1.6105	2.2785	23.5645	1.804	385.5	6.205	3	3	3	2	2	3	1.899	2.653	28.177	1.686	346.5	8.99
32436	507	339	2	51	3	3	2	9	9	4.24	90113.00487	91583.23502	2	44	2	1	1	0.35	NA	0.3	NA	1	1	3	2	0	2	2041.5	423	1.1945	2.2185	16.924	1.6235	307.5	2.545	1	3	1	2	2	1	1.061	2.653	15.501	1.686	346.5	2.855
32439	266	92	2	85	1	1	1	3	3	0.83	7094.975247	10305.36215	1	58	2	0	0	NA	NA	NA	NA	2	NA	1	2	0	1	966	179	0.737	1.641	8.7275	1.0835	190.5	3.125	0	1	0	1	0	1	0.704	1.438	10.416	1.25	171.5	2.855
32443	2	25	2	69	3	4	2	8	8	3.11	53648.09851	62165.83356	1	44	1	4	1	0.7	NA	0.76	NA	2	NA	1	1	1	2	1794.5	13.5	3.1615	2.0845	27.847	2.4695	381	7.49	3	2	3	3	2	3	1.899	1.897	28.177	2.41	346.5	8.99
32453	0	0	2	68	4	3	1	77	77	NA	9807.061297	10383.31394	2	45	1	2	2	NA	NA	0.42	NA	2	NA	1	1	1	2	993.5	0	0.923	0.833	19.648	1.627	207.5	1.27	1	0	2	2	0	0	1.061	0.963	20.365	1.686	171.5	1.485
32459	769	446	2	62	3	4	1	2	2	0.82	43671.79401	45093.30458	2	47	2	1	1	0.3	NA	0.21	NA	1	1	3	2	0	1	2174	607.5	1.5295	2.8035	22.3375	1.575	343.5	3.585	2	3	2	2	2	1	1.372	2.653	20.365	1.686	346.5	2.855
32467	284	142	2	48	3	3	1	NA	NA	NA	106827.4882	108347.4878	1	46	2	1	1	0.45	NA	0.39	NA	2	NA	1	2	0	1	1177	213	1.2685	1.2465	10.5245	1.1945	170.5	2.455	2	1	0	1	0	1	1.372	1.438	10.416	1.25	171.5	2.855
32477	0	86	2	41	4	4	2	7	7	2.38	22048.73049	22309.46841	2	56	2	1	1	0.34	NA	0.35	NA	2	NA	1	2	0	2	1281	43	1.025	1.17	17.963	1.216	264.5	2.155	1	0	2	1	1	0	1.061	0.963	20.365	1.25	259	1.485
32481	142	5	2	64	3	3	1	5	5	2.04	62731.71317	63428.42026	2	44	2	0	0	NA	NA	NA	NA	1	2	3	2	0	3	1472	73.5	1.2635	1.478	18.053	1.4715	300.5	3.01	2	1	2	2	2	1	1.372	1.438	20.365	1.686	346.5	2.855
32488	274	259	2	50	3	4	2	11	11	5	75992.48831	77690.95336	2	52	2	1	1	0.44	NA	0.45	NA	2	NA	1	2	0	2	2001	266.5	1.4135	1.932	22.374	1.8325	349.5	2.69	2	2	2	2	2	1	1.372	1.897	20.365	1.686	346.5	2.855
32497	202	285	2	74	3	3	1	3	3	1.22	36696.7418	39055.01852	2	44	2	2	2	0.4	NA	0.37	NA	1	3	2	1	1	1	2349	243.5	2.252	3.6405	31.151	2.6155	504.5	11.805	3	3	3	3	3	3	1.899	2.653	28.177	2.41	509	8.99
32526	997	234	2	51	3	4	2	8	8	3.9	97845.40136	100032.2885	1	54	2	1	1	0.28	NA	0.31	NA	1	3	2	2	0	1	1182.5	615.5	3.4725	4.326	25.6975	2.355	387.5	0.34	3	3	3	3	2	0	1.899	2.653	28.177	2.41	346.5	1.485
32530	0	0	2	72	3	4	2	7	7	2.73	67087.41664	66219.88792	1	49	2	2	1	0.36	NA	0.41	NA	1	3	2	2	0	3	822	0	0.825	1.303	13.302	2.743	378	11.53	0	1	1	3	2	3	0.704	1.438	15.501	2.41	346.5	8.99
32540	0	28	2	60	4	2	1	2	2	0.55	13659.25539	14619.23783	2	51	2	1	1	0.37	NA	NA	NA	2	NA	1	2	0	1	1099.5	14	0.9165	0.8265	14.6505	1.1295	165.5	2.795	1	0	1	1	0	1	1.061	0.963	15.501	1.25	171.5	2.855
32556	114	85	2	41	3	5	2	11	11	5	71128.23372	73383.97894	2	56	2	1	1	0.22	NA	0.29	NA	1	3	2	2	0	1	1094	99.5	0.7365	1.1285	19.299	1.2725	177	1.825	0	0	2	1	0	0	0.704	0.963	20.365	1.25	171.5	1.485
32565	177	2	2	48	1	3	2	10	10	4.04	16831.76382	17317.6713	1	46	2	1	1	0.49	NA	0.5	NA	2	NA	1	2	0	1	2259.5	89.5	2.545	3.91	48.7775	3.626	586.5	12.51	3	3	3	3	3	3	1.899	2.653	28.177	2.41	509	8.99
32581	205	136	2	83	3	3	1	5	5	1.56	37305.41988	39737.61403	1	49	2	0	0	NA	NA	NA	NA	2	NA	1	1	0	2	1239.5	170.5	2.075	2.0155	19.311	2.9315	549.5	12.53	3	2	2	3	3	3	1.899	1.897	20.365	2.41	509	8.99
32586	13	2	2	67	3	5	1	6	6	2.57	82875.06561	81956.3499	1	49	2	1	1	0.38	NA	0.53	NA	2	NA	1	2	0	1	1614	7.5	0.955	0.9545	20.5885	1.5595	267	2.565	1	0	2	2	1	1	1.061	0.963	20.365	1.686	259	2.855
32597	50	47	2	44	1	4	1	3	3	0.94	19014.57003	19717.82773	1	47	2	0	0	NA	NA	NA	NA	2	NA	1	2	0	3	1174.5	48.5	1.016	0.9235	10.6665	1.022	237	1.905	1	0	0	0	1	0	1.061	0.963	10.416	0.821	259	1.485
32599	58	10	2	45	3	3	2	7	7	2	100493.4172	101923.2922	2	46	2	1	1	0.29	NA	0.36	NA	1	3	2	2	0	1	828	34	0.803	0.618	12.1065	0.6585	90.5	1.11	0	0	0	0	0	0	0.704	0.963	10.416	0.821	171.5	1.485
32601	412	412	2	58	3	2	1	99	99	NA	44199.57197	45887.17912	2	44	1	1	1	0.41	0.1	0.41	0.1	1	1	3	2	0	1	1125	412	0.936	1.514	14.388	0.818	211	1.73	1	1	1	0	0	0	1.061	1.438	15.501	0.821	171.5	1.485
32615	594	157	2	64	1	1	1	2	2	0.84	17069.94045	13578.39631	1	57	1	1	2	0.36	NA	0.59	NA	1	1	3	1	1	2	1597.5	375.5	0.8815	2.158	13.0535	1.1885	190	2.07	0	2	0	1	0	0	0.704	1.897	10.416	1.25	171.5	1.485
32618	5	70	2	64	1	4	2	7	7	2.61	6660.839328	5516.686737	2	58	2	0	0	NA	NA	NA	NA	2	NA	1	2	0	3	1191	37.5	0.898	1.4215	11.5855	1.093	227.5	3.65	0	1	0	1	1	1	0.704	1.438	10.416	1.25	259	2.855
32624	327	357	2	74	3	4	1	6	6	1.89	53574.87861	52882.08481	2	49	1	4	1	0.4	NA	0.44	NA	1	3	2	2	0	1	1063	342	1.082	1.5565	17.239	1.033	277	1.49	1	1	1	0	1	0	1.061	1.438	15.501	0.821	259	1.485
32627	192	192	2	45	3	4	1	4	4	1.21	52900.21252	54577.87827	2	55	2	1	1	0.6	0.6	0.47	0.5	1	3	2	2	0	1	2297	192	1.534	2.331	16.488	1.686	366	3.6	2	3	1	2	2	1	1.372	2.653	15.501	1.686	346.5	2.855
32629	155	154	2	71	3	3	2	7	7	3.03	62389.49397	62964.65964	2	47	2	1	1	0.6	0.7	0.65	0.6	2	NA	1	2	1	2	782	154.5	0.607	0.836	7.622	0.889	215.5	0.74	0	0	0	0	0	0	0.704	0.963	10.416	0.821	171.5	1.485
32632	16	15	2	55	3	3	2	7	7	4.08	90113.00487	91583.23502	2	44	2	1	1	0.47	NA	0.41	NA	1	1	3	2	0	1	2700	15.5	1.808	1.712	34.1605	1.645	372	2.35	3	2	3	2	2	1	1.899	1.897	28.177	1.686	346.5	2.855
32636	0	1	2	41	5	4	2	10	10	3.08	37629.08708	38693.19872	2	57	2	0	0	NA	NA	NA	NA	2	NA	1	2	0	2	1614.5	0.5	1.9315	1.8525	16.3945	1.4505	441.5	5.265	3	2	1	2	3	2	1.899	1.897	15.501	1.686	509	4.755
32663	249	922	2	40	3	2	2	7	7	1.47	37165.58606	43276.48021	1	48	2	1	4	0.49	NA	0.39	NA	1	1	3	2	0	2	2457	585.5	0.7445	1.4925	14.5005	2.674	271.5	6.62	0	1	1	3	1	3	0.704	1.438	15.501	2.41	259	8.99
32677	174	101	2	53	1	4	2	7	7	3.12	21707.38486	22510.23686	1	56	1	1	2	0.52	NA	0.53	NA	2	NA	1	2	1	2	2392.5	137.5	1.184	1.8115	18.184	1.854	328.5	3.87	1	2	2	2	2	2	1.061	1.897	20.365	1.686	346.5	4.755
32681	193	81	2	67	3	5	1	2	2	0.98	37512.50021	43468.37837	2	54	2	1	1	0.4	NA	0.44	NA	2	NA	1	2	0	1	2355.5	137	1.836	2.9525	36.836	2.5015	520	11.635	3	3	3	3	3	3	1.899	2.653	28.177	2.41	509	8.99
32684	112	2	2	67	4	3	1	4	4	1.53	10252.83681	10678.46677	2	45	2	1	1	0.33	NA	0.48	NA	1	2	3	2	0	2	1536.5	57	1.0585	1.241	16.2015	1.168	275.5	1.615	1	1	1	1	1	0	1.061	1.438	15.501	1.25	259	1.485
32688	1	1	2	63	4	2	2	8	8	1.49	13659.25539	13565.80179	2	51	2	0	0	NA	NA	NA	NA	1	1	3	2	0	3	1361.5	1	0.379	0.6775	9.503	0.445	72.5	2.09	0	0	0	0	0	0	0.704	0.963	10.416	0.821	171.5	1.485
32690	71	0	2	56	3	5	2	9	9	5	90663.16298	92689.52397	1	45	2	1	1	0.36	NA	0.4	NA	2	NA	1	2	0	1	1866	35.5	2.255	3.0405	29.3325	2.522	666	8.41	3	3	3	3	3	3	1.899	2.653	28.177	2.41	509	8.99
32708	0	24	2	53	4	3	2	10	10	5	23518.96918	23949.7053	1	51	2	1	1	0.25	NA	0.16	NA	2	NA	1	2	0	2	1284	12	1.0835	0.985	25.2265	0.9495	241.5	4.235	1	0	3	0	1	2	1.061	0.963	28.177	0.821	259	4.755
32709	284	284	2	47	3	4	1	6	6	1.25	42031.6234	43220.23422	2	57	2	1	4	0.37	NA	0.3	NA	2	NA	1	2	0	1	1339.5	284	1.703	2.0155	19.375	1.411	378	2.55	3	2	2	1	2	1	1.899	1.897	20.365	1.25	346.5	2.855
32710	201	158	2	82	5	3	1	3	3	1.25	28058.56938	30633.15572	1	55	1	1	1	0.44	NA	0.49	NA	2	NA	1	1	0	1	1405.5	179.5	1.217	1.237	17.0965	1.2315	265	2.245	2	1	1	1	1	0	1.372	1.438	15.501	1.25	259	1.485
32711	113	3	2	60	1	1	1	1	1	0	5328.671462	4847.975382	2	58	2	1	1	0.26	NA	0.26	NA	2	NA	1	2	0	1	1715	58	1.4065	2.287	20.5575	2.233	385.5	6.145	2	3	2	3	2	2	1.372	2.653	20.365	2.41	346.5	4.755
32713	347	41	2	45	5	5	2	11	11	4.42	87336.67783	89806.4687	1	54	2	1	1	0.27	NA	0.33	NA	2	NA	1	2	0	2	1903.5	194	1.3355	1.429	20.33	2.3035	346.5	1.295	2	1	2	3	2	0	1.372	1.438	20.365	2.41	346.5	1.485
32716	284	209	2	66	1	2	1	3	3	1.37	10668.71278	9706.294951	2	55	2	1	1	0.41	NA	0.33	NA	2	NA	1	2	0	1	1392	246.5	1.344	1.064	11.3455	1.0325	335.5	1.105	2	0	0	0	2	0	1.372	0.963	10.416	0.821	346.5	1.485
32717	142	30	2	42	1	2	1	6	6	1.13	16413.80917	17718.59966	1	55	2	1	1	0.24	NA	0.34	NA	2	NA	1	2	0	2	2424.5	86	1.56	2.1325	26.0935	1.806	242	4.305	2	2	3	2	1	2	1.372	1.897	28.177	1.686	259	4.755
32729	10	10	2	85	3	3	1	4	4	1.84	28238.08201	30754.10369	2	44	2	0	0	NA	NA	NA	NA	2	NA	1	1	1	3	1278	10	1.405	1.748	18.176	1.342	472	3.9	2	2	2	1	3	2	1.372	1.897	20.365	1.25	509	4.755
32732	303	217	2	61	3	5	2	11	11	5	52901.78689	53619.82895	2	52	2	1	1	0.51	0.7	0.52	0.7	1	3	2	2	0	1	1681.5	260	1.644	2.2025	29.0705	1.5415	350.5	2.935	3	3	3	2	2	1	1.899	2.653	28.177	1.686	346.5	2.855
32733	215	213	2	40	3	5	2	11	11	5	95234.43867	97927.57005	2	48	2	1	1	0.46	NA	0.41	NA	1	3	2	2	0	1	1969.5	214	1.757	2.454	15.962	2.508	680	8.9	3	3	1	3	3	3	1.899	2.653	15.501	2.41	509	8.99
32745	249	364	2	43	5	3	2	9	5	2.04	80361.86185	79457.70052	2	49	2	1	1	0.27	NA	0.41	NA	1	1	3	2	0	2	1569.5	306.5	0.8265	1.274	19.048	1.349	129	3.47	0	1	2	1	0	1	0.704	1.438	20.365	1.25	171.5	2.855
32749	801	24	2	58	3	4	2	7	7	2.49	85605.55089	87227.50133	2	46	2	1	1	0.68	0.7	0.65	0.7	1	1	3	2	0	2	1428	412.5	1.267	1.87	14.364	1.2235	290	2.775	2	2	1	1	1	1	1.372	1.897	15.501	1.25	259	2.855
32808	177	8	2	76	5	4	1	3	3	1.22	20640.55109	21623.80682	1	58	2	0	0	NA	NA	NA	NA	2	NA	1	2	1	2	583	92.5	0.661	0.6605	8.9465	0.527	106.5	0.62	0	0	0	0	0	0	0.704	0.963	10.416	0.821	171.5	1.485
32812	0	0	2	49	4	2	2	8	5	2.4	34121.65595	34703.55047	1	56	2	1	1	0.52	NA	0.46	NA	1	1	3	2	0	1	4239	0	2.102	1.7425	25.5265	2.1645	465.5	4.905	3	2	3	3	3	2	1.899	1.897	28.177	2.41	509	4.755
32813	40	68	2	41	1	2	1	2	2	0.51	23957.75172	25862.2363	2	55	2	1	1	0.34	NA	0.45	NA	1	1	3	2	0	2	2363.5	54	2.128	3.168	29.888	2.2805	740.5	8.25	3	3	3	3	3	3	1.899	2.653	28.177	2.41	509	8.99
32817	206	272	2	66	3	5	2	11	11	5	53648.09851	53053.37981	1	44	2	1	1	0.36	NA	0.41	NA	1	3	2	2	0	1	1784.5	239	1.241	2.4525	14.6035	1.604	415.5	9.02	2	3	1	2	3	3	1.372	2.653	15.501	1.686	509	8.99
32821	0	2	2	60	3	5	2	9	9	4.55	66182.6286	68336.86357	2	49	1	1	1	0.13	NA	0.27	NA	2	NA	1	2	0	2	1114.5	1	0.798	0.7675	13.286	1.195	192	2.955	0	0	0	1	0	1	0.704	0.963	10.416	1.25	171.5	2.855
32832	207	290	2	75	3	3	1	6	6	2.65	43428.16878	50229.35423	1	44	2	4	4	0.22	NA	0.3	NA	1	3	2	1	0	2	1176	248.5	0.901	2.286	7.13	0.445	268	2.87	0	3	0	0	1	1	0.704	2.653	10.416	0.821	259	2.855
32842	186	95	2	53	3	5	2	11	11	5	90113.00487	90565.72217	2	44	2	1	1	0.62	0.5	0.7	0.8	1	3	2	2	0	1	1791	140.5	1.509	2.183	20.534	1.8235	559.5	7.135	2	3	2	2	3	3	1.372	2.653	20.365	1.686	509	8.99
32855	1	4	2	85	4	2	1	2	2	0.73	17444.39785	18780.17772	1	48	1	0	0	NA	NA	NA	NA	2	NA	1	1	0	1	1826	2.5	1.648	2.7255	22.038	2.364	462	8.62	3	3	2	3	3	3	1.899	2.653	20.365	2.41	509	8.99
32857	0	0	2	42	4	3	1	6	6	1.34	28039.9768	28371.56439	1	55	2	1	1	0.44	NA	NA	NA	1	1	3	2	0	1	1446	0	0.2865	0.4715	4.8625	0.621	37.5	0.72	0	0	0	0	0	0	0.704	0.963	10.416	0.821	171.5	1.485
32858	5	5	2	71	3	3	1	2	2	0.86	47859.07152	49324.64282	2	47	2	3	3	0.52	0.7	0.63	2	1	1	3	2	0	1	2326	5	2.822	3.605	34.317	4.339	548	16.58	3	3	3	3	3	3	1.899	2.653	28.177	2.41	509	8.99
32859	361	210	2	65	3	4	1	2	2	1	42264.98463	49089.53115	1	46	2	1	1	0.21	NA	0.2	NA	1	1	3	2	0	1	1403.5	285.5	1.2275	1.5655	20.9695	1.1625	329	4.03	2	1	2	1	2	2	1.372	1.438	20.365	1.25	346.5	4.755
32868	148	278	2	41	5	3	1	6	1	0	34541.53121	35033.0069	2	50	2	1	1	0.31	NA	0.41	NA	1	1	3	2	0	1	1594.5	213	0.8125	1.2515	17.1855	1.251	290	3.24	0	1	1	1	1	1	0.704	1.438	15.501	1.25	259	2.855
32875	7	9	2	81	3	2	1	4	4	1.53	29407.17642	31324.43034	2	50	2	0	0	NA	NA	NA	NA	2	NA	1	2	0	3	1841	8	1.2145	1.121	16.343	1	279	3.81	2	0	1	0	1	2	1.372	0.963	15.501	0.821	259	4.755
32880	41	68	2	62	4	2	2	7	7	2.02	18973.99279	18844.17692	1	49	1	4	4	0.44	NA	0.32	NA	1	3	2	2	0	2	1594	54.5	1.2705	1.3065	24.141	1.4945	240	1.875	2	1	3	2	1	0	1.372	1.438	28.177	1.686	259	1.485
32885	320	189	2	48	3	4	2	9	9	3.57	76835.75946	79008.59522	1	44	2	1	1	0.38	NA	0.41	NA	1	3	2	2	0	1	2442.5	254.5	1.793	2.3995	24.957	1.828	469.5	3.65	3	3	3	2	3	1	1.899	2.653	28.177	1.686	509	2.855
32897	360	230	2	54	3	3	2	7	7	2.02	85605.55089	87227.50133	1	48	2	2	2	0.4	NA	0.38	NA	1	1	3	2	0	2	1609.5	295	0.9255	1.47	19.312	0.897	236	1.795	1	1	2	0	1	0	1.061	1.438	20.365	0.821	259	1.485
32908	0	47	2	62	4	3	1	4	4	0.93	12124.66685	12041.71256	2	58	2	1	1	0.37	NA	0.48	NA	1	1	3	2	0	2	2447.5	23.5	2.685	2.1725	41.727	2.6405	725	2.585	3	2	3	3	3	1	1.899	1.897	28.177	2.41	509	2.855
32917	100	2	2	49	4	5	2	7	7	3.97	33056.02142	32474.70832	1	49	2	1	4	0.55	0.4	0.6	0.6	2	NA	1	2	0	2	1635.5	51	0.446	0.9875	11.7195	0.793	163	2.25	0	0	0	0	0	0	0.704	0.963	10.416	0.821	171.5	1.485
32918	670	478	2	64	4	2	1	99	99	NA	15156.68077	15785.88589	2	54	1	1	1	0.41	NA	0.37	NA	1	1	3	2	0	1	1651	574	1.558	2.238	31.9055	2.3095	290.5	5.415	2	3	3	3	1	2	1.372	2.653	28.177	2.41	259	4.755
32938	139	44	2	79	3	3	1	4	4	1.17	48480.1822	47853.26954	1	49	2	1	1	0.44	NA	0.54	NA	1	3	2	2	0	2	2021	91.5	1.331	2.1155	20.5625	2.0495	340	2.35	2	2	2	3	2	1	1.372	1.897	20.365	2.41	346.5	2.855
32941	284	138	2	56	1	4	2	7	7	1.71	17204.87838	17701.55712	2	54	2	1	2	0.32	NA	0.35	NA	1	3	2	2	0	1	1220	211	1.9745	1.8255	17.191	1.7625	301.5	4.155	3	2	1	2	2	2	1.899	1.897	15.501	1.686	346.5	4.755
32943	0	179	2	63	4	2	2	7	7	3.12	14459.78636	15060.06104	1	55	2	1	1	0.83	0.8	0.84	0.9	1	2	3	2	0	1	1656	89.5	1.234	1.202	14.9305	1.138	291.5	1.9	2	0	1	1	1	0	1.372	0.963	15.501	1.25	259	1.485
32952	136	101	2	76	3	5	2	11	11	5	42824.02906	49530.60159	2	52	2	1	1	0.42	NA	0.43	NA	1	3	2	1	0	1	1620	118.5	1.0845	1.351	12.1605	1.1725	241	2.45	1	1	0	1	1	1	1.061	1.438	10.416	1.25	259	2.855
32954	204	204	2	73	3	3	1	3	3	0.91	38216.03605	39386.3121	2	50	1	1	1	0.42	NA	0.41	NA	1	3	2	2	0	1	1633	204	3.308	1.918	26.9795	2.4095	475.5	5.505	3	2	3	3	3	2	1.899	1.897	28.177	2.41	509	4.755
32958	487	271	2	45	3	4	2	11	11	5	75766.87871	77909.48763	2	52	2	1	1	0.4	NA	0.34	NA	1	3	2	2	0	1	1639.5	379	1.29	2.295	27.921	1.924	317.5	2.835	2	3	3	2	2	1	1.372	2.653	28.177	1.686	346.5	2.855
32959	0	27	2	51	4	4	2	9	9	5	29391.37318	29929.65893	2	54	2	1	4	0.4	NA	0.43	NA	1	1	3	2	0	1	2708	13.5	1.7755	2.1135	26.1115	1.934	342	7.2	3	2	3	2	2	3	1.899	1.897	28.177	1.686	346.5	8.99
32960	59	194	2	42	4	2	1	6	6	1.49	23910.73946	24151.34866	1	52	2	4	1	NA	NA	0.24	NA	2	NA	1	2	0	2	1329.5	126.5	0.823	1.099	22.4285	1.2735	228.5	4.845	0	0	2	1	1	2	0.704	0.963	20.365	1.25	259	4.755
32962	0	63	2	40	3	4	2	9	9	3.26	90393.99848	92950.24721	1	45	2	1	4	0.38	NA	0.46	NA	2	NA	1	2	0	1	1509	31.5	1.3655	1.217	21.495	1.1975	359	2.34	2	0	2	1	2	1	1.372	0.963	20.365	1.25	346.5	2.855
32972	171	171	2	67	1	3	1	6	6	1.33	6354.93345	5263.32724	1	55	1	1	1	0.56	NA	0.51	NA	2	NA	1	2	0	1	1127	171	0.775	1.2535	16.8795	1.1565	171.5	2.715	0	1	1	1	0	1	0.704	1.438	15.501	1.25	171.5	2.855
32986	0	10	2	45	4	5	2	11	11	5	20233.12335	20472.39075	1	51	2	2	2	0.51	NA	0.53	NA	2	NA	1	2	0	2	1900.5	5	1.4855	1.606	17.619	1.838	532	2.86	2	1	1	2	3	1	1.372	1.438	15.501	1.686	509	2.855
32989	101	6	2	66	1	1	1	3	3	0.94	7733.275043	7035.661195	1	56	1	1	1	NA	NA	NA	NA	2	NA	1	2	0	2	1814.5	53.5	1.2235	1.716	17.1975	2.182	406.5	2.92	2	2	1	3	3	1	1.372	1.897	15.501	2.41	509	2.855
32991	272	277	2	64	3	4	1	5	5	1.52	66182.6286	65448.95774	2	49	2	1	1	0.28	NA	0.34	NA	1	3	2	1	0	2	1380	274.5	0.974	1.447	12.788	0.718	193.5	2.76	1	1	0	0	0	1	1.061	1.438	10.416	0.821	171.5	2.855
33002	106	242	2	67	3	3	2	7	7	3.57	62731.71317	63428.42026	2	50	2	1	1	0.52	NA	0.31	NA	2	NA	1	2	0	1	2710	174	2.507	3.7345	26.243	3.1395	631.5	11.275	3	3	3	3	3	3	1.899	2.653	28.177	2.41	509	8.99
33005	50	146	2	58	3	5	2	8	8	3.79	110711.9763	112518.287	2	47	2	1	1	0.31	NA	0.36	NA	2	NA	1	2	0	1	2192.5	98	1.544	2.8005	26.8135	2.2555	436	11.39	2	3	3	3	3	3	1.372	2.653	28.177	2.41	509	8.99
33047	237	237	2	58	5	5	2	11	11	5	99637.11813	100137.6835	2	53	2	1	1	0.48	NA	0.29	NA	1	3	2	2	0	1	2142	237	2.034	2.566	23.223	1.937	528	2.25	3	3	2	2	3	1	1.899	2.653	20.365	1.686	509	2.855
33071	74	135	2	69	3	2	1	3	3	0.91	37501.6836	37085.95679	2	49	2	1	1	0.29	NA	0.28	NA	2	NA	1	2	0	2	1435.5	104.5	1.16	1.5975	21.6095	1.7115	265	2.305	1	1	2	2	1	1	1.061	1.438	20.365	1.686	259	2.855
33088	85	85	2	46	3	4	2	11	11	5	121486.2394	124921.7446	2	55	2	1	1	0.32	NA	0.33	NA	2	NA	1	2	0	1	2415	85	1.619	1.874	26.943	1.895	393	4.31	3	2	3	2	2	2	1.899	1.897	28.177	1.686	346.5	4.755
33099	143	281	2	51	3	5	2	8	8	4.7	110402.7278	112870.2766	1	56	2	1	1	0.28	NA	0.32	NA	2	NA	1	2	0	1	1893	212	0.814	2.153	14.1105	1.0415	222.5	3.98	0	2	1	0	1	2	0.704	1.897	15.501	0.821	259	4.755
33107	37	76	2	57	4	5	2	11	11	5	33056.02142	32474.70832	1	49	2	1	1	0.15	NA	0.18	NA	2	NA	1	2	0	2	1570	56.5	0.9845	1.4035	15.366	1.605	301.5	2.14	1	1	1	2	2	0	1.061	1.438	15.501	1.686	346.5	1.485
33108	100	6	2	81	3	2	1	99	99	NA	28673.09645	33078.86737	1	55	2	0	0	NA	NA	NA	NA	2	NA	1	1	0	2	1143.5	53	1.624	1.7655	21.39	2.046	424.5	8.18	3	2	2	3	3	3	1.899	1.897	20.365	2.41	509	8.99
33123	638	890	2	52	3	4	2	11	11	5	96707.19957	98868.64739	1	47	1	1	1	0.29	NA	0.33	NA	1	1	3	2	0	2	2662	764	1.922	2.019	32.3765	2.6405	404	3.085	3	2	3	3	3	1	1.899	1.897	28.177	2.41	509	2.855
33170	101	139	2	42	1	3	2	7	7	1.61	13763.13335	14160.45413	1	58	2	1	1	0.41	NA	0.38	NA	1	3	2	2	0	1	1977	120	1.061	1.4945	15.849	1.166	236.5	2.695	1	1	1	1	1	1	1.061	1.438	15.501	1.25	259	2.855
33177	72	72	2	40	3	5	2	11	9	5	75766.87871	78169.73289	2	52	2	4	1	0.24	NA	0.28	NA	2	NA	1	2	0	1	1424	72	0.802	1.768	10.832	1.249	393	3.22	0	2	0	1	2	1	0.704	1.897	10.416	1.25	346.5	2.855
33181	185	161	2	40	5	5	1	4	4	1.17	52848.96145	54525.00183	1	57	1	1	1	0.24	NA	0.31	NA	2	NA	1	2	0	1	1563.5	173	0.761	1.795	31.3755	2.507	208.5	6.365	0	2	3	3	0	3	0.704	1.897	28.177	2.41	171.5	8.99
33197	201	188	2	85	3	4	2	8	8	5	31854.8911	34693.17157	2	46	2	1	1	0.6	0.7	0.52	0.6	1	3	2	2	1	1	1568	194.5	1.396	2.3985	12.802	1.3025	439	6.485	2	3	0	1	3	3	1.372	2.653	10.416	1.25	509	8.99
33200	0	4	2	50	4	2	1	5	5	1.52	26397.98077	25933.75394	2	49	2	4	4	0.5	0.6	0.6	0.7	1	1	3	2	0	2	2780.5	2	1.8855	5.4635	32.4705	2.057	584	68.685	3	3	3	3	3	3	1.899	2.653	28.177	2.41	509	8.99
33201	752	752	2	51	3	4	2	8	8	2.71	37237.48127	37943.01202	2	52	1	0	0	NA	NA	NA	NA	2	NA	1	2	0	3	2316	752	1.249	2.469	17.196	1.3	398	4.24	2	3	1	1	2	2	1.372	2.653	15.501	1.25	346.5	4.755
33207	513	567	2	62	3	2	1	3	3	1.46	76856.30133	82316.02368	1	56	2	2	2	0.34	NA	0.27	NA	1	1	3	2	0	1	1809.5	540	1.0645	2.2955	9.69	0.744	393.5	4.135	1	3	0	0	2	2	1.061	2.653	10.416	0.821	346.5	4.755
33213	5	95	2	50	4	4	2	7	7	4.08	26487.61155	26972.71661	2	51	2	1	1	0.4	NA	0.36	NA	1	3	2	2	0	1	1559.5	50	0.9285	0.9325	7.86	0.542	227.5	1.27	1	0	0	0	1	0	1.061	0.963	10.416	0.821	259	1.485
33236	142	0	2	68	3	4	2	7	7	3.18	77071.58309	79580.25195	2	47	1	1	1	0.46	0.3	0.39	0.3	1	3	2	2	0	1	1642.5	71	1.189	1.82	15.721	1.9145	235	3.4	1	2	1	2	1	1	1.061	1.897	15.501	1.686	259	2.855
33246	437	387	2	73	3	4	2	8	8	3.41	40202.23085	40671.8461	2	56	2	1	4	0.42	NA	0.42	NA	2	NA	1	1	0	1	1548.5	412	1.133	2.218	25.7	1.4335	238.5	4.355	1	3	3	1	1	2	1.061	2.653	28.177	1.25	259	4.755
33247	214	208	2	55	3	5	2	11	11	4.52	71340.03092	72691.69554	2	56	2	1	1	0.46	NA	0.43	NA	2	NA	1	2	0	1	1378	211	1.159	1.997	28.4585	2.5295	316	7.23	1	2	3	3	2	3	1.061	1.897	28.177	2.41	346.5	8.99
33274	5	4	2	53	4	3	2	8	8	2.3	29391.37318	29738.94175	2	54	1	1	1	0.46	NA	0.42	NA	2	NA	1	2	0	2	1464	4.5	1.576	1.6795	19.6075	1.5625	537	5.61	2	2	2	2	3	2	1.372	1.897	20.365	1.686	509	4.755
33277	5	1	2	77	4	1	1	4	4	1.48	18487.63723	19903.30168	1	55	2	1	1	0.53	0.5	0.62	0.6	1	3	2	1	0	1	1317.5	3	1.0095	1.118	13.3105	0.9595	340	1.43	1	0	1	0	2	0	1.061	0.963	15.501	0.821	346.5	1.485
33284	29	34	2	53	4	5	2	11	11	5	26057.45376	25599.21534	2	50	1	1	1	0.5	0.5	0.55	0.7	2	NA	1	2	0	3	1657.5	31.5	1.413	1.1695	19.023	2.098	385.5	1.26	2	0	2	3	2	0	1.372	0.963	20.365	2.41	346.5	1.485
33287	58	95	2	44	4	4	1	1	1	0.3	20480.44301	20855.5303	2	45	2	1	1	0.55	NA	0.52	NA	1	3	2	2	0	1	783.5	76.5	0.8235	1.5055	8.253	0.8435	253.5	5.645	0	1	0	0	1	2	0.704	1.438	10.416	0.821	259	4.755
33294	13	0	2	60	4	5	2	7	7	2.49	12128.37201	12631.86179	1	51	1	0	0	NA	NA	NA	NA	1	3	2	2	0	2	1894	6.5	1.313	1.338	13.9245	1.5085	275	3.665	2	1	1	2	1	1	1.372	1.438	15.501	1.686	259	2.855
33300	213	0	2	48	1	2	1	6	6	1.6	19035.52273	19585.04938	2	57	2	1	1	0.36	NA	0.19	NA	1	3	2	2	0	2	1972.5	106.5	1.1315	1.6315	16.048	1.733	333	5.34	1	1	1	2	2	2	1.061	1.438	15.501	1.686	346.5	4.755
33320	87	127	2	85	4	2	1	3	3	1.02	20640.55109	22221.07184	2	58	2	4	4	NA	NA	0.48	NA	2	NA	1	1	1	1	1050.5	107	0.949	1.2835	12.118	1.3375	265.5	2.965	1	1	0	1	1	1	1.061	1.438	10.416	1.25	259	2.855
33331	10	34	2	56	4	2	1	2	2	0.65	34121.65595	34703.55047	1	56	2	2	0	NA	NA	NA	NA	1	1	3	2	1	2	2469.5	22	0.7455	1.2205	16.541	1.1685	248	2.12	0	0	1	1	1	0	0.704	0.963	15.501	1.25	259	1.485
33337	0	0	2	68	4	1	1	6	6	1.51	11370.19245	11292.4001	2	49	1	1	1	0.41	NA	0.4	NA	2	NA	1	2	0	1	550	0	0.5145	0.6545	6.545	0.3155	106	1.025	0	0	0	0	0	0	0.704	0.963	10.416	0.821	171.5	1.485
33338	189	166	2	85	3	4	1	6	6	1.95	28653.52833	32826.01174	1	45	2	4	1	0.59	NA	NA	NA	2	NA	1	1	0	2	1542	177.5	1.322	1.6535	15.792	1.8525	448	3.69	2	1	1	2	3	2	1.372	1.438	15.501	1.686	509	4.755
33345	108	61	2	46	3	5	1	3	3	1.02	121486.2394	125339.0274	2	55	2	1	4	0.44	NA	0.42	NA	1	3	2	2	0	1	1311.5	84.5	0.788	1.6615	31.5955	2.137	227	3.435	0	1	3	3	1	1	0.704	1.438	28.177	2.41	259	2.855
33346	58	105	2	72	1	3	1	6	6	2.21	8326.514583	11009.90383	2	54	1	1	1	0.43	NA	0.35	NA	1	3	2	2	0	2	1302	81.5	0.8285	1.2975	13.7145	0.7945	209	2.32	0	1	1	0	0	1	0.704	1.438	15.501	0.821	171.5	2.855
33357	80	62	2	45	1	4	2	8	5	2.24	18698.09162	19389.64431	2	54	2	1	1	0.47	NA	0.49	NA	2	NA	1	2	0	1	778.5	71	0.403	0.681	4.761	0.3845	131	1.075	0	0	0	0	0	0	0.704	0.963	10.416	0.821	171.5	1.485
33362	351	308	2	56	3	3	2	9	9	4.68	119048.5771	116640.874	1	49	2	1	1	0.51	NA	0.43	NA	2	NA	1	2	0	3	1280.5	329.5	1.3905	2.084	35.612	2.419	553.5	3.955	2	2	3	3	3	2	1.372	1.897	28.177	2.41	509	4.755
33363	101	47	2	57	3	5	2	11	11	5	95610.64649	97747.58588	2	48	2	1	1	0.32	NA	0.34	NA	2	NA	1	2	0	1	1555.5	74	1.4035	1.921	19.487	1.9285	465.5	7.64	2	2	2	2	3	3	1.372	1.897	20.365	1.686	509	8.99
33370	292	370	2	42	1	3	2	11	11	5	14962.20806	15394.1443	1	51	2	0	0	NA	NA	NA	NA	2	NA	1	2	0	3	1543.5	331	1.4105	1.75	20.3805	1.3795	205.5	4.575	2	2	2	1	0	2	1.372	1.897	20.365	1.25	171.5	4.755
33385	370	152	2	64	3	5	1	6	6	2.22	84823.86048	85975.18451	1	57	2	1	1	0.4	NA	0.31	NA	1	3	2	2	0	2	1155	261	1.303	2.0035	16.322	1.807	458	8.02	2	2	1	2	3	3	1.372	1.897	15.501	1.686	509	8.99
33406	363	391	2	53	3	4	2	11	11	5	95610.64649	97747.58588	2	48	2	1	1	0.19	NA	0.29	NA	1	3	2	2	0	1	1121	377	0.763	1.772	20.103	1.318	198.5	3.265	0	2	2	1	0	1	0.704	1.897	20.365	1.25	171.5	2.855
33419	2	0	2	70	1	1	1	99	99	NA	9340.308808	12329.24204	1	53	1	1	1	0.51	NA	0.41	NA	2	NA	1	2	0	3	1572	1	1.368	1.8325	10.1155	1.3005	399.5	5.1	2	2	0	1	2	2	1.372	1.897	10.416	1.25	346.5	4.755
33420	9	5	2	74	3	5	1	5	5	1.74	52883.77676	53371.30969	2	50	2	1	1	NA	NA	NA	NA	2	NA	1	2	0	2	1247	7	2.378	2.272	13.1795	1.449	260	7.995	3	3	0	1	1	3	1.899	2.653	10.416	1.25	259	8.99
33430	63	425	2	42	4	5	2	10	10	4.22	29391.37318	29738.94175	2	54	2	1	1	0.26	NA	0.26	NA	2	NA	1	2	0	1	1708	244	0.824	1.3275	18.178	1.0265	195.5	2.74	0	1	2	0	0	1	0.704	1.438	20.365	0.821	171.5	2.855
33451	50	121	2	47	4	4	1	4	4	0.99	23817.98146	24099.64171	1	44	2	2	1	NA	NA	0.38	NA	2	NA	1	2	0	1	3899.5	85.5	1.627	2.8965	25.247	2.4045	376.5	12.13	3	3	3	3	2	3	1.899	2.653	28.177	2.41	346.5	8.99
33469	302	284	2	46	3	4	2	11	11	5	90393.99848	92950.24721	1	45	2	0	0	NA	NA	NA	NA	2	NA	1	2	0	1	1085.5	293	2.0995	2.7715	39.102	2.454	447.5	3.975	3	3	3	3	3	2	1.899	2.653	28.177	2.41	509	4.755
33478	251	191	2	70	3	5	2	11	11	5	42824.02906	43324.27039	2	52	2	1	1	0.47	NA	0.42	NA	2	NA	1	2	0	2	1962.5	221	1.198	1.7785	14.436	0.9335	273	3.025	1	2	1	0	1	1	1.061	1.897	15.501	0.821	259	2.855
33483	1	0	2	60	4	2	2	7	7	2.26	13659.25539	14461.85893	2	51	1	1	4	0.49	NA	0.48	NA	2	NA	1	2	0	2	1364	0.5	1.0065	1.0795	12.726	1.0485	299	1.835	1	0	0	1	1	0	1.061	0.963	10.416	1.25	259	1.485
33485	0	0	2	44	1	1	2	7	7	2.07	21707.38486	23432.98	1	56	2	1	1	0.31	NA	0.44	NA	2	NA	1	2	0	2	1056	0	0.6185	0.987	17.1425	1.3635	221.5	1.73	0	0	1	1	1	0	0.704	0.963	15.501	1.25	259	1.485
33490	50	0	2	77	4	4	1	6	6	1.78	17464.11408	17446.60829	2	51	1	0	0	NA	NA	NA	NA	2	NA	1	1	0	3	930.5	25	1.006	1.023	10.492	0.9065	244	1.08	1	0	0	0	1	0	1.061	0.963	10.416	0.821	259	1.485
33496	143	45	2	50	3	5	2	11	11	5	100008.945	101903.7935	1	53	2	1	1	0.39	NA	0.3	NA	2	NA	1	2	0	3	1280	94	0.996	1.0575	21.9845	1.285	192.5	3.76	1	0	2	1	0	2	1.061	0.963	20.365	1.25	171.5	4.755
33530	12	5	2	56	3	3	2	9	9	4.29	104971.5342	107317.6935	1	50	2	1	1	0.29	NA	0.2	NA	2	NA	1	2	0	1	1681	8.5	1.6235	1.683	25.273	1.8865	359	4.52	3	2	3	2	2	2	1.899	1.897	28.177	1.686	346.5	4.755
33552	86	86	2	67	5	1	1	2	2	0.39	67224.9583	72000.48875	1	54	2	4	4	0.64	0.6	0.54	0.6	2	NA	1	2	0	1	776	86	0.775	0.641	14.553	1.897	340	3.14	0	0	1	2	2	1	0.704	0.963	15.501	1.686	346.5	2.855
33561	111	136	2	83	3	3	1	3	3	1.21	30661.12901	35125.95619	1	54	2	1	1	0.45	NA	0.46	NA	2	NA	1	1	0	2	1754	123.5	1.292	2.962	16.298	1.282	261.5	6.06	2	3	1	1	1	2	1.372	2.653	15.501	1.25	259	4.755
33562	142	94	2	48	5	5	2	11	11	5	67830.7961	69748.98082	2	52	2	1	1	0.22	NA	0.39	NA	1	1	3	2	0	3	1371.5	118	1.3645	1.3145	10.6295	1.2845	479.5	2.79	2	1	0	1	3	1	1.372	1.438	10.416	1.25	509	2.855
33563	257	116	2	54	3	3	2	8	8	3.01	117523.3695	118113.7933	2	53	2	1	1	0.57	NA	0.5	NA	2	NA	1	2	0	2	2160.5	186.5	1.7995	2.76	25.346	2.601	350	5.695	3	3	3	3	2	2	1.899	2.653	28.177	2.41	346.5	4.755
33569	109	284	2	79	3	3	1	6	6	2.61	62389.49397	66398.88783	2	47	2	1	4	0.34	NA	0.35	NA	2	NA	1	1	1	2	1776.5	196.5	1.8795	1.8565	19.9715	2.2425	331.5	6.425	3	2	2	3	2	3	1.899	1.897	20.365	2.41	346.5	8.99
33570	335	290	2	44	4	3	2	11	11	5	29921.7783	30275.61919	2	57	2	0	0	0.34	NA	0.32	NA	1	1	3	2	0	2	1141	312.5	0.4655	0.811	7.7405	0.4235	110.5	1.255	0	0	0	0	0	0	0.704	0.963	10.416	0.821	171.5	1.485
33576	76	76	2	68	3	3	2	7	7	2.68	62731.71317	66887.94295	2	44	2	1	1	0.35	NA	0.38	NA	2	NA	1	2	0	2	2387.5	76	1.941	3.153	17.309	1.9805	402	8.35	3	3	1	3	3	3	1.899	2.653	15.501	2.41	509	8.99
33577	39	101	2	55	3	4	1	2	2	0.63	44109.14682	45095.00537	1	52	2	1	1	0.23	NA	0.2	NA	1	3	2	2	0	1	1129	70	0.492	1.3375	16.6355	1.327	279.5	3.005	0	1	1	1	1	1	0.704	1.438	15.501	1.25	259	2.855
33587	202	291	2	45	3	4	2	11	11	3.21	86415.83964	88859.59016	2	57	2	4	1	0.5	NA	0.47	NA	1	3	2	2	0	1	1328.5	246.5	1.258	1.6515	21.6265	1.027	256.5	2	2	1	2	0	1	0	1.372	1.438	20.365	0.821	259	1.485
33591	0	3	2	65	1	5	1	5	5	2.3	8881.615556	7343.383365	2	54	2	1	4	0.22	NA	0.26	NA	2	NA	1	2	0	2	1265.5	1.5	1.0785	1.2625	16.3045	1.166	211	3.605	1	1	1	1	0	1	1.061	1.438	15.501	1.25	171.5	2.855
33604	648	304	2	59	3	2	1	6	6	2.27	57644.09516	59845.03472	2	53	2	4	1	0.6	0.5	0.53	0.5	1	1	3	2	0	2	1610.5	476	0.9775	2.0645	19.9375	1.0165	242	2.785	1	2	2	0	1	1	1.061	1.897	20.365	0.821	259	2.855
33605	0	0	2	68	3	4	1	3	3	1.22	68114.58193	78929.16769	1	54	2	1	1	0.32	NA	0.28	NA	2	NA	1	2	0	2	1259	0	1.0095	1.9265	13.28	1.173	300.5	2.645	1	2	0	1	2	1	1.061	1.897	10.416	1.25	346.5	2.855
33614	95	184	2	65	3	3	2	8	8	3.79	66182.6286	65448.95774	2	49	2	1	1	0.69	0.7	0.69	0.7	2	NA	1	2	0	1	1483.5	139.5	1.0315	1.4525	18.3365	1.513	260.5	3.93	1	1	2	2	1	2	1.061	1.438	20.365	1.686	259	4.755
33620	120	99	2	49	3	5	2	11	11	5	89661.66445	92197.20353	1	52	2	0	0	NA	NA	NA	NA	1	3	2	2	0	3	1944.5	109.5	1.816	2.2815	27.805	1.743	430.5	5.395	3	3	3	2	3	2	1.899	2.653	28.177	1.686	509	4.755
33625	73	183	2	81	3	3	1	5	5	1.56	28421.38953	32560.06924	1	52	2	1	1	0.46	NA	NA	NA	2	NA	1	2	1	2	1665.5	128	4.012	5.186	50.963	4.926	1069.5	27.77	3	3	3	3	3	3	1.899	2.653	28.177	2.41	509	8.99
33642	142	142	2	77	3	4	2	8	8	3.56	56799.66094	57323.29422	2	46	2	1	1	0.27	NA	0.28	NA	1	1	3	1	0	1	1194.5	142	0.6895	1.0765	12.9675	1.0405	171	2.34	0	0	0	0	0	1	0.704	0.963	10.416	0.821	171.5	2.855
33643	0	0	2	41	3	4	1	6	6	1.33	37165.58606	38216.59037	1	48	1	0	0	NA	NA	NA	NA	2	NA	1	2	0	1	1427	0	1.3865	2.0495	22.285	1.5355	294	4.08	2	2	2	2	1	2	1.372	1.897	20.365	1.686	259	4.755
33658	201	73	2	41	3	5	1	6	4	1.63	30972.2212	31954.46744	2	56	2	4	4	0.4	NA	0.36	NA	1	3	2	2	0	1	2546	137	1.8665	1.8415	23.121	1.9365	584	3.115	3	2	2	2	3	1	1.899	1.897	20.365	1.686	509	2.855
33660	89	96	2	59	3	5	2	11	11	5	71340.03092	72934.51153	2	56	2	0	0	NA	NA	NA	NA	2	NA	1	2	0	1	1559.5	92.5	1.2675	1.334	17.306	1.978	504.5	2.02	2	1	1	3	3	0	1.372	1.438	15.501	2.41	509	1.485
33662	355	337	2	45	3	5	1	5	5	1.82	39122.49384	40124.94826	2	44	2	0	0	0.5	NA	0.49	NA	1	1	3	2	0	1	2467	346	1.1285	2.568	22.78	2.0145	354	4.755	1	3	2	3	2	2	1.061	2.653	20.365	2.41	346.5	4.755
33668	159	189	2	48	4	4	2	9	9	3.48	32443.06229	32826.7187	1	50	2	1	1	0.27	NA	0.17	NA	1	3	2	2	0	1	1960	174	1.186	2.01	22.2565	1.6195	330	5.27	1	2	2	2	2	2	1.061	1.897	20.365	1.686	346.5	4.755
33675	101	95	2	56	3	4	1	6	6	1.6	57644.09516	56478.26967	2	53	1	1	1	0.18	NA	0.26	NA	2	NA	1	2	0	1	1463.5	98	1.2685	1.4315	18.5935	1.5585	478	5.885	2	1	2	2	3	2	1.372	1.438	20.365	1.686	509	4.755
33687	3	17	2	53	1	1	1	6	6	0.74	20581.04022	20669.51187	2	53	2	4	4	0.46	NA	NA	NA	2	NA	1	2	0	2	1224	10	1.494	1.831	17.6165	1.4635	359	6.64	2	2	1	2	2	3	1.372	1.897	15.501	1.686	346.5	8.99
33691	157	127	2	58	4	3	1	6	6	1.55	31715.05108	32375.42439	1	49	1	1	1	NA	NA	0.26	NA	2	NA	1	2	0	2	1518.5	142	1.4905	2.017	20.2825	1.85	365.5	7.61	2	2	2	2	2	3	1.372	1.897	20.365	1.686	346.5	8.99
33715	199	124	2	45	4	5	2	8	8	2.33	29888.84294	30242.29435	1	47	2	0	0	NA	NA	NA	NA	2	NA	1	2	0	2	575	161.5	0.9625	1.468	12.802	1.317	290	6.15	1	1	0	1	1	2	1.061	1.438	10.416	1.25	259	4.755
33727	0	0	2	57	4	4	2	8	8	2.1	27910.42737	28240.48296	1	50	2	1	1	0.56	NA	0.49	NA	2	NA	1	2	0	2	1311	0	0.712	0.7495	12.859	0.9985	226	0.865	0	0	0	0	1	0	0.704	0.963	10.416	0.821	259	1.485
33729	142	102	2	69	4	3	1	6	6	1.95	14332.85106	14234.78886	1	52	2	1	1	0.73	0.5	0.48	0.5	2	NA	1	2	0	1	986.5	122	0.549	1.031	6.9735	0.8115	234	0.895	0	0	0	0	1	0	0.704	0.963	10.416	0.821	259	1.485
33730	338	155	2	46	3	3	1	12	12	NA	42031.6234	43220.23422	2	57	2	0	0	0.18	NA	0.23	NA	1	1	3	2	0	1	1204.5	246.5	0.682	0.8515	8.5755	0.5645	168.5	1.295	0	0	0	0	0	0	0.704	0.963	10.416	0.821	171.5	1.485
33736	103	108	2	54	3	4	1	5	5	1.05	95610.64649	97422.16138	2	48	2	1	1	0.23	0.3	0.4	0.4	2	NA	1	2	0	1	896	105.5	1.4195	1.9955	20.885	1.871	432	8.885	2	2	2	2	3	3	1.372	1.897	20.365	1.686	509	8.99
33738	5	5	2	52	4	4	2	9	9	5	20695.57371	21074.601	2	45	1	0	0	NA	NA	NA	NA	1	3	2	2	0	3	1468	5	1.075	1.261	34.079	2.223	205	1.69	1	1	3	3	0	0	1.061	1.438	28.177	2.41	171.5	1.485
33744	668	468	2	48	3	3	1	3	3	0.94	51684.85093	51103.33822	1	49	2	1	1	0.21	NA	0.26	NA	1	1	3	2	0	2	1653.5	568	0.903	1.5425	20.56	1.0435	295.5	5.49	1	1	2	0	1	2	1.061	1.438	20.365	0.821	259	4.755
33756	271	165	2	43	3	4	2	11	11	5	99712.03434	102531.7875	1	53	2	1	1	0.26	NA	0.28	NA	2	NA	1	2	0	2	920	218	0.8175	1.396	11.8315	1.0875	226.5	5.01	0	1	0	1	1	2	0.704	1.438	10.416	1.25	259	4.755
33767	350	284	2	47	1	5	2	10	10	4.92	18698.09162	19237.87716	2	54	2	1	1	0.72	0.7	0.68	0.6	2	NA	1	2	0	2	2120	317	1.9555	2.678	39.416	2.3265	459	7.03	3	3	3	3	3	3	1.899	2.653	28.177	2.41	509	8.99
33768	321	206	2	65	3	3	2	8	8	3.99	74588.85874	79530.67238	1	46	2	2	2	0.28	NA	0.4	NA	1	3	2	1	0	1	2583.5	263.5	1.9215	3.0005	23.746	1.7925	309.5	4.155	3	3	3	2	2	2	1.899	2.653	28.177	1.686	346.5	4.755
33784	186	100	2	54	3	5	2	11	11	5	119048.5771	116640.874	1	49	2	1	1	0.26	NA	0.31	NA	2	NA	1	2	0	1	2188.5	143	1.627	2.679	21.4845	1.465	373.5	6.88	3	3	2	2	2	3	1.899	2.653	20.365	1.686	346.5	8.99
33792	56	7	2	73	1	1	1	6	6	0.65	7733.275043	9820.889929	1	56	2	1	2	0.42	NA	0.42	NA	2	NA	1	2	0	2	1098.5	31.5	0.7605	1.637	9.383	0.7155	146	3.295	0	1	0	0	0	1	0.704	1.438	10.416	0.821	171.5	2.855
33796	8	6	2	81	3	4	1	4	4	2.04	33575.46293	36567.04688	1	46	2	1	1	0.41	NA	0.44	NA	2	NA	1	1	0	2	1130	7	0.772	1.609	5.963	0.761	150.5	3.11	0	1	0	0	0	1	0.704	1.438	10.416	0.821	171.5	2.855
33797	711	617	2	45	1	4	1	5	5	1.64	23957.75172	24843.83398	2	55	2	1	1	0.42	NA	0.31	NA	1	1	3	2	0	1	2230	664	1.5395	2.405	22.596	1.9085	393.5	2.79	2	3	2	2	2	1	1.372	2.653	20.365	1.686	346.5	2.855
33806	133	83	2	55	3	5	2	11	11	5	85702.30511	87617.78877	2	51	2	1	1	0.18	NA	0.19	NA	2	NA	1	2	0	2	622.5	108	0.5185	0.946	15.0175	1.1135	174.5	1.22	0	0	1	1	0	0	0.704	0.963	15.501	1.25	171.5	1.485
33825	0	9	2	61	1	1	1	2	2	0.55	7094.975247	6454.94202	1	58	2	1	1	NA	NA	NA	NA	2	NA	1	2	0	1	1359	4.5	1.284	0.92	9.549	1.04	198	1.585	2	0	0	0	0	0	1.372	0.963	10.416	0.821	171.5	1.485
33827	355	466	2	43	3	3	2	7	7	4.39	110074.9597	113565.8528	1	56	2	1	1	0.34	NA	0.52	NA	1	1	3	2	1	1	1669.5	410.5	0.6625	1.8015	16.436	0.702	153	3.595	0	2	1	0	0	1	0.704	1.897	15.501	0.821	171.5	2.855
33838	275	371	2	57	3	3	2	7	7	2.88	93843.80393	95374.90357	2	50	2	1	1	0.43	NA	0.4	NA	1	1	3	2	0	1	1453.5	323	1.582	1.519	15.233	1.46	311.5	1.8	3	1	1	2	2	0	1.899	1.438	15.501	1.686	346.5	1.485
33847	0	0	2	45	1	2	1	3	3	0.51	17204.87838	17701.55712	2	54	1	1	1	0.5	NA	0.35	NA	2	NA	1	2	0	2	2209.5	0	1.568	1.311	21.439	1.7835	342	3.015	2	1	2	2	2	1	1.372	1.438	20.365	1.686	346.5	2.855
33854	0	0	2	63	1	2	1	4	4	0.9	7094.975247	6176.426605	1	58	1	1	1	0.45	NA	0.42	NA	1	3	2	2	0	3	1466.5	0	0.9995	1.5615	8.9205	1.239	298.5	3.49	1	1	0	1	1	1	1.061	1.438	10.416	1.25	259	2.855
33860	3	98	2	42	1	5	2	11	11	5	17515.36253	18021.00447	2	57	2	1	1	0.49	NA	0.56	NA	2	NA	1	2	0	2	2145	50.5	1.657	3.168	34.2315	2.7405	449	8.58	3	3	3	3	3	3	1.899	2.653	28.177	2.41	509	8.99
33864	83	77	2	61	3	5	2	11	11	5	62731.71317	63428.42026	2	44	2	1	1	0.29	NA	0.3	NA	1	3	2	2	0	1	1406.5	80	0.7685	1.7345	13.315	1.719	277.5	5.295	0	2	1	2	1	2	0.704	1.897	15.501	1.686	259	4.755
33866	47	142	2	46	4	5	2	10	10	5	26487.61155	26972.71661	2	51	2	2	1	0.32	NA	0.45	NA	2	NA	1	2	0	1	2483.5	94.5	1.4825	1.673	20.9265	1.5105	313	4.78	2	2	2	2	2	2	1.372	1.897	20.365	1.686	346.5	4.755
33871	43	43	2	62	4	2	1	99	99	NA	9807.061297	10214.1856	2	45	2	4	3	0.39	NA	0.29	NA	2	NA	1	2	0	1	1205	43	0.617	0.601	13.811	0.89	171	0.53	0	0	1	0	0	0	0.704	0.963	15.501	0.821	171.5	1.485
33885	172	101	2	40	3	5	2	11	11	5	121486.2394	124921.7446	1	57	2	1	1	0.38	NA	0.36	NA	2	NA	1	2	0	1	1728	136.5	1.6775	2.2805	30.1235	2.3465	503.5	10.31	3	3	3	3	3	3	1.899	2.653	28.177	2.41	509	8.99
33892	271	408	2	70	3	3	2	8	8	5	51126.28235	51723.50497	1	55	2	1	1	0.3	NA	0.32	NA	1	3	2	2	0	1	2512	339.5	1.886	2.5535	20.943	1.9975	483.5	5.38	3	3	2	3	3	2	1.899	2.653	20.365	2.41	509	4.755
33894	124	119	2	63	3	4	1	6	3	1.46	46960.27575	48488.82592	1	49	2	1	0	0.34	NA	NA	NA	1	3	2	2	1	1	1532	121.5	0.833	1.378	15.5185	1.417	229.5	3.2	0	1	1	1	1	1	0.704	1.438	15.501	1.25	259	2.855
33895	195	392	2	64	4	4	2	8	8	3.9	16730.39008	17424.9252	1	50	2	1	1	0.48	NA	0.47	NA	2	NA	1	2	0	2	2668.5	293.5	2.556	2.5555	24.177	2.705	355.5	4.945	3	3	3	3	2	2	1.899	2.653	28.177	2.41	346.5	4.755
33904	246	189	2	57	3	1	1	5	5	1.66	46631.02135	45687.93025	2	49	2	4	4	0.42	NA	0.33	NA	2	NA	1	2	0	2	645.5	217.5	0.7115	1.0875	5.6275	0.4095	141	8.115	0	0	0	0	0	3	0.704	0.963	10.416	0.821	171.5	8.99
33913	0	2	2	54	4	2	2	8	8	4.8	19017.55422	19341.87056	2	45	2	4	2	0.5	NA	0.52	NA	1	3	2	2	0	2	2941.5	1	1.7435	2.245	29.978	2.3055	623.5	7.835	3	3	3	3	3	3	1.899	2.653	28.177	2.41	509	8.99
33916	101	71	2	69	3	3	1	6	6	1.89	39758.9872	40200.55602	2	46	2	1	1	0.43	NA	0.43	NA	2	NA	1	2	0	1	2329.5	86	1.9015	2.6275	21.116	1.9225	352.5	5.45	3	3	2	2	2	2	1.899	2.653	20.365	1.686	346.5	4.755
33921	28	28	2	83	3	2	2	8	8	3.56	28479.65428	30336.43673	2	44	2	1	1	0.51	NA	0.51	NA	2	NA	1	2	1	1	1979	28	2.095	3.993	27.767	3.054	410	13.6	3	3	3	3	3	3	1.899	2.653	28.177	2.41	509	8.99
33922	0	0	2	83	3	3	1	6	6	2.39	30611.58045	38208.00064	2	54	1	1	1	0.63	0.7	0.47	0.5	1	3	2	1	0	2	883.5	0	0.5335	0.6115	14.1925	1.244	165.5	3.065	0	0	1	1	0	1	0.704	0.963	15.501	1.25	171.5	2.855
33925	44	38	2	71	3	5	2	7	7	3.57	40202.23085	46498.2096	2	56	2	1	1	0.45	0.3	0.42	0.2	2	NA	1	2	0	2	3098.5	41	1.24	1.5865	10.1145	0.6195	362	2.875	2	1	0	0	2	1	1.372	1.438	10.416	0.821	346.5	2.855
33938	53	47	2	67	4	5	1	5	5	1.56	18973.99279	18844.17692	1	49	2	1	1	0.25	NA	0.3	NA	2	NA	1	2	0	2	1507	50	1.042	0.9315	14.3605	1.4525	309.5	2.525	1	0	1	2	2	1	1.061	0.963	15.501	1.686	346.5	2.855
33941	110	242	2	81	1	3	1	5	5	1.56	7104.895283	9378.487953	2	58	1	1	1	0.44	NA	0.43	NA	1	3	2	2	0	1	1539	176	1.2385	1.854	15.167	1.4535	405.5	4.185	2	2	1	2	3	2	1.372	1.897	15.501	1.686	509	4.755
33959	0	0	2	81	3	2	1	2	2	0.99	30563.70847	35259.98179	1	47	2	2	0	0.77	0.9	NA	NA	2	NA	1	1	1	2	1282	0	0.786	1.232	7.227	1.072	210	1.69	0	1	0	1	0	0	0.704	1.438	10.416	1.25	171.5	1.485
33960	182	241	2	59	4	2	2	11	11	3.85	16360.60311	16525.23673	2	45	2	1	1	0.4	NA	0.36	NA	2	NA	1	2	0	2	1919	211.5	0.8565	1.5255	22.906	1.0415	285	2.595	0	1	2	0	1	1	0.704	1.438	20.365	0.821	259	2.855
33971	144	201	2	64	3	3	1	1	1	0.23	70166.29739	74815.09845	2	46	2	1	1	0.42	NA	0.34	NA	1	1	3	2	0	1	1281.5	172.5	0.8905	1.3195	15.105	1.7375	205.5	2.91	0	1	1	2	0	1	0.704	1.438	15.501	1.686	171.5	2.855
33978	110	0	2	48	3	4	2	11	11	4.56	90393.99848	92950.24721	1	45	2	1	1	0.32	NA	0.49	NA	2	NA	1	2	1	1	1926	55	0.9915	1.8455	15.411	1.2985	272	3.79	1	2	1	1	1	2	1.061	1.897	15.501	1.25	259	4.755
33982	6	6	2	85	3	3	1	5	5	2.24	24016.95291	29976.88257	2	52	2	0	0	NA	NA	NA	NA	2	NA	1	1	0	1	802	6	0.448	0.848	8.694	0.426	183	1.75	0	0	0	0	0	0	0.704	0.963	10.416	0.821	171.5	1.485
33984	143	143	2	63	1	4	1	13	13	NA	9459.966996	7834.999748	1	58	2	2	2	0.55	0.5	0.64	0.7	1	3	2	2	0	1	1930	143	1.195	1.987	13.49	1.554	227	3.12	1	2	1	2	1	1	1.061	1.897	15.501	1.686	259	2.855
33998	53	0	2	46	3	4	1	3	3	0.81	41985.35855	43172.66104	1	47	1	2	2	NA	NA	NA	NA	2	NA	1	2	0	2	1291.5	26.5	1.9085	2.6235	24.1605	2.283	868	3.62	3	3	3	3	3	1	1.899	2.653	28.177	2.41	509	2.855
34012	102	143	2	82	3	1	1	4	4	1.27	36827.47624	42486.21017	2	53	2	0	0	0.25	NA	0.29	NA	2	NA	1	1	0	2	788.5	122.5	0.722	1.45	10.7075	1.2125	249.5	6.5	0	1	0	1	1	3	0.704	1.438	10.416	1.25	259	8.99
34015	384	405	2	76	3	3	1	6	6	2.34	48241.27596	48804.7979	1	48	2	0	0	NA	NA	NA	NA	1	3	2	2	0	1	2203	394.5	1.6455	2.934	23.331	2.788	354.5	4.685	3	3	2	3	2	2	1.899	2.653	20.365	2.41	346.5	4.755
34016	30	2	2	85	4	1	2	8	8	3.82	24259.30001	26116.9213	1	52	2	2	4	0.35	NA	0.27	NA	2	NA	1	2	0	2	1134	16	0.6905	0.589	11.785	0.947	163	1.27	0	0	0	0	0	0	0.704	0.963	10.416	0.821	171.5	1.485
34029	90	20	2	50	1	1	1	6	6	1.07	20581.04022	20669.51187	2	53	2	1	1	0.22	NA	0.21	NA	2	NA	1	2	0	2	1828	55	1.1395	1.1835	13.3615	1.256	349	1.51	1	0	1	1	2	0	1.061	0.963	15.501	1.25	346.5	1.485
34031	155	194	2	85	3	3	1	6	6	1.89	31854.8911	34693.17157	2	46	2	0	0	NA	NA	NA	NA	2	NA	1	1	0	3	1649.5	174.5	1.322	2.228	13.348	1.4235	353.5	5.205	2	3	1	1	2	2	1.372	2.653	15.501	1.25	346.5	4.755
34036	99	99	2	85	3	3	1	13	13	NA	34989.83098	38107.43555	2	47	2	0	0	NA	NA	NA	NA	7	NA	1	2	0	3	1269	99	0.497	0.98	9.395	0.709	150	2.78	0	0	0	0	0	1	0.704	0.963	10.416	0.821	171.5	2.855
34040	71	47	2	84	3	4	1	6	6	2.2	28479.65428	32708.94505	2	44	2	2	2	NA	NA	NA	NA	2	NA	1	1	0	2	845	59	0.6425	0.75	12.1035	1.6325	303	7.705	0	0	0	2	2	3	0.704	0.963	10.416	1.686	346.5	8.99
34042	148	2	2	54	4	4	1	3	2	0.52	27793.82772	28302.85536	1	52	2	1	1	0.38	NA	NA	NA	2	NA	1	2	0	2	2588.5	75	1.589	2.307	17.02	1.935	397	3.74	3	3	1	2	2	2	1.899	2.653	15.501	1.686	346.5	4.755
34050	196	146	2	74	3	1	1	3	3	1.01	36696.7418	39230.2485	2	44	2	1	1	0.41	NA	0.35	NA	2	NA	1	1	0	1	1478	171	1.484	2.3885	20.1015	1.1675	324	9.42	2	3	2	1	2	3	1.372	2.653	20.365	1.25	346.5	8.99
34060	48	0	2	70	1	4	1	3	3	0.79	8567.1049	11328.02929	1	54	2	3	3	0.51	NA	NA	NA	1	3	2	2	0	1	3349	24	2.765	2.615	34.9885	2.5365	675.5	10.46	3	3	3	3	3	3	1.899	2.653	28.177	2.41	509	8.99
34062	49	174	2	67	3	5	2	8	8	3.9	63157.80538	73185.40128	1	55	2	1	1	0.53	NA	0.4	NA	2	NA	1	2	0	2	1276.5	111.5	1.0005	1.4355	15.846	1.079	212	2.355	1	1	1	1	0	1	1.061	1.438	15.501	1.25	171.5	2.855
34064	56	68	2	81	3	5	1	99	99	NA	28479.65428	32708.94505	2	44	2	3	3	0.17	NA	0.22	NA	1	3	2	2	0	1	1851	62	1.3065	1.9535	24.6285	1.8805	304.5	14.08	2	2	3	2	2	3	1.372	1.897	28.177	1.686	346.5	8.99
34069	16	2	2	62	3	5	2	11	11	5	65328.89009	66054.44179	2	50	2	1	4	0.3	0.3	0.37	0.3	1	3	2	2	0	1	1300	9	0.8085	1.4005	14.6395	1.478	204	3.125	0	1	1	2	0	1	0.704	1.438	15.501	1.686	171.5	2.855
34083	179	253	2	54	1	2	2	8	8	2.17	13763.13335	14857.21245	1	58	2	1	1	0.6	0.5	0.58	0.5	2	NA	1	2	0	1	2023.5	216	2.009	2.6105	16.2775	0.6	398	3.18	3	3	1	0	2	1	1.899	2.653	15.501	0.821	346.5	2.855
34107	426	249	2	62	3	5	2	7	6	3.09	37017.92174	37429.0479	2	50	2	1	1	0.68	0.7	0.53	0.6	2	NA	1	1	1	1	1791	337.5	1.8995	2.3615	26.0375	2.4875	375.5	2.375	3	3	3	3	2	1	1.899	2.653	28.177	2.41	346.5	2.855
34138	431	8	2	78	3	4	1	4	4	1.92	43428.16878	43935.46725	1	44	2	1	1	0.44	NA	0.33	NA	1	3	2	1	0	1	2686	219.5	2.688	3.402	24.9765	2.042	513.5	12.34	3	3	3	3	3	3	1.899	2.653	28.177	2.41	509	8.99
34148	49	6	2	69	3	3	2	9	9	4.17	77071.58309	79580.25195	2	47	1	1	1	0.54	0.8	0.46	0.6	2	NA	1	2	0	1	1169.5	27.5	1.3785	1.65	17.4865	2.944	480.5	14.935	2	1	1	3	3	3	1.372	1.438	15.501	2.41	509	8.99
34152	127	84	2	50	3	2	2	7	7	3.76	119048.5771	116640.874	1	49	2	2	1	0.33	NA	0.55	NA	1	1	3	2	0	2	1833	105.5	1.079	1.275	16.607	1.238	282	4.305	1	1	1	1	1	2	1.061	1.438	15.501	1.25	259	4.755
34165	4	154	2	52	3	3	2	10	10	3.25	46029.49343	47786.96977	2	50	2	1	1	0.3	NA	0.27	NA	1	1	3	2	0	1	1179.5	79	0.3815	0.6115	13.79	1.7575	126	2.96	0	0	1	2	0	1	0.704	0.963	15.501	1.686	171.5	2.855
34167	174	121	2	81	3	1	1	2	2	0.86	29791.47866	34369.09484	2	49	2	1	4	0.29	2	0.49	0.7	1	3	2	1	1	2	1385.5	147.5	0.972	0.9655	13.659	1.0975	209	2.705	1	0	1	1	0	1	1.061	0.963	15.501	1.25	171.5	2.855
34176	204	1	2	45	1	1	2	8	8	1.66	15902.18288	16010.03989	2	57	2	1	1	0.62	0.6	0.6	0.5	1	3	2	2	0	1	1870.5	102.5	0.8685	1.0195	9.745	0.6355	202.5	1.585	0	0	0	0	0	0	0.704	0.963	10.416	0.821	171.5	1.485
34180	1	1	2	46	4	2	2	9	9	2.05	22787.01535	22980.35379	2	51	1	1	1	0.61	0.6	0.56	0.5	1	3	2	2	0	2	815	1	0.776	0.931	12.4875	0.8495	146.5	2.38	0	0	0	0	0	1	0.704	0.963	10.416	0.821	171.5	2.855
34183	103	103	2	44	4	3	1	4	4	1.17	29888.84294	30436.23955	1	47	2	1	1	NA	NA	0.36	NA	2	NA	1	2	0	2	1275	103	0.629	1.09	7.946	0.572	127	2.18	0	0	0	0	0	0	0.704	0.963	10.416	0.821	171.5	1.485
34186	201	279	2	60	3	3	2	10	10	4.22	81813.30004	80906.35458	2	48	2	1	1	0.3	NA	0.29	NA	1	3	2	2	0	3	2657.5	240	1.969	2.3035	45.775	2.8885	658.5	7.44	3	3	3	3	3	3	1.899	2.653	28.177	2.41	509	8.99
34209	312	147	2	58	3	3	2	10	10	4.92	110711.9763	112518.287	2	47	2	1	1	0.42	NA	0.45	NA	2	NA	1	2	0	1	1446.5	229.5	1.5375	1.8805	32.874	2.087	374	6.04	2	2	3	3	2	2	1.372	1.897	28.177	2.41	346.5	4.755
34212	83	0	2	50	4	2	2	10	10	3.62	27793.82772	28073.51169	1	52	2	1	1	0.5	NA	0.48	NA	1	1	3	2	0	2	1523	41.5	0.927	1.438	28.0795	2.6945	251.5	7.595	1	1	3	3	1	3	1.061	1.438	28.177	2.41	259	8.99
34228	150	2	2	53	3	4	1	2	2	0.48	90113.00487	90565.72217	2	44	2	1	1	0.39	NA	0.43	NA	2	NA	1	2	0	1	2119.5	76	1.4665	1.7185	27.245	2.4165	353.5	3.02	2	2	3	3	2	1	1.372	1.897	28.177	2.41	346.5	2.855
34235	57	0	2	43	3	4	1	3	3	1.06	30972.2212	31954.46744	2	56	2	1	4	0.41	NA	0.36	NA	2	NA	1	2	1	1	1589	28.5	1.033	1.0645	10.132	0.843	168.5	1.83	1	0	0	0	0	0	1.061	0.963	10.416	0.821	171.5	1.485
34248	2	2	2	83	3	3	1	4	4	1.53	30055.00626	37513.30972	2	54	2	1	1	0.56	NA	0.52	NA	2	NA	1	2	0	2	1713	2	1.169	1.519	22.701	1.23	282	3.66	1	1	2	1	1	1	1.061	1.438	20.365	1.25	259	2.855
34249	285	5	2	81	3	3	1	12	12	NA	28479.65428	30336.43673	2	44	1	1	1	0.41	NA	0.39	NA	1	3	2	1	0	1	1488	145	0.9925	1.4245	19.9915	1.1225	124	1.615	1	1	2	1	0	0	1.061	1.438	20.365	1.25	171.5	1.485
34254	0	0	2	51	4	2	1	3	3	0.91	26487.61155	26939.3187	2	51	2	1	1	0.4	NA	0.42	NA	2	NA	1	2	0	2	1374	0	0.9865	1.039	18.075	1.2215	175.5	2.28	1	0	2	1	0	1	1.061	0.963	20.365	1.25	171.5	2.855
34283	88	0	2	44	3	3	2	9	9	4.68	106827.4882	109564.7801	1	46	2	1	1	0.35	NA	0.41	NA	1	1	3	2	0	1	1158	44	0.8225	1.39	8.203	0.6335	178	2.83	0	1	0	0	0	1	0.704	1.438	10.416	0.821	171.5	2.855
34292	16	9	2	49	3	5	1	3	3	0.9	42479.50801	43826.69381	1	54	2	1	1	0.49	NA	0.37	NA	2	NA	1	2	0	2	2123	12.5	1.6135	1.7135	23.4615	1.762	492.5	5.12	3	2	2	2	3	2	1.899	1.897	20.365	1.686	509	4.755
34293	143	39	2	75	3	2	2	9	9	5	59154.584	58389.63726	1	50	2	1	1	0.53	0.6	0.61	0.6	2	NA	1	2	0	1	1109.5	91	0.907	1.199	15.665	1.0345	240.5	2.155	1	0	1	0	1	0	1.061	0.963	15.501	0.821	259	1.485
34306	304	155	2	67	1	3	2	7	7	2.8	9452.890987	7829.139207	2	57	1	1	1	0.49	NA	0.46	NA	2	NA	1	2	0	2	1697.5	229.5	1.196	1.6695	21.211	1.408	237.5	2.505	1	2	2	1	1	1	1.061	1.897	20.365	1.25	259	2.855
34310	0	20	2	40	3	2	1	3	3	0.6	40742.21747	42685.20835	2	44	2	1	4	0.3	NA	0.32	NA	1	1	3	2	0	2	1739.5	10	1.5575	1.5415	19.285	1.614	196.5	5.675	2	1	2	2	0	2	1.372	1.438	20.365	1.686	171.5	4.755
34312	4	86	2	42	3	5	1	6	6	1.07	95326.7937	98022.53678	2	48	2	1	1	0.35	NA	0.21	NA	2	NA	1	2	0	1	2898.5	45	2.422	2.857	27.745	1.455	640.5	4.94	3	3	3	2	3	2	1.899	2.653	28.177	1.686	509	4.755
34326	0	0	2	44	4	4	2	11	11	5	22048.73049	22309.46841	2	56	2	1	1	0.36	NA	0.27	NA	2	NA	1	2	0	1	1787	0	2.16	2.2335	25.62	2.931	558	6.76	3	3	3	3	3	3	1.899	2.653	28.177	2.41	509	8.99
34329	4	6	2	80	3	3	1	3	3	0.76	34693.0376	37784.19779	2	47	2	4	4	0.78	0.9	0.29	0.2	1	3	2	1	1	1	1428.5	5	1.496	1.2275	23.1585	2.6025	377	6.64	2	1	2	3	2	3	1.372	1.438	20.365	2.41	346.5	8.99
34344	320	352	2	50	3	5	2	11	11	5	117523.3695	118113.7933	2	53	2	1	1	0.45	NA	0.52	NA	2	NA	1	2	0	2	2546	336	1.701	2.6695	36.657	3.644	380.5	8.26	3	3	3	3	2	3	1.899	2.653	28.177	2.41	346.5	8.99
34353	4	57	2	64	4	3	2	8	8	2.7	9807.061297	10383.31394	2	45	2	0	0	NA	NA	NA	NA	2	NA	1	2	0	2	2015.5	30.5	1.272	1.5375	22.009	1.6615	290.5	5.6	2	1	2	2	1	2	1.372	1.438	20.365	1.686	259	4.755
34361	291	278	2	85	3	1	1	13	3	1.46	24355.77192	25943.69042	1	44	2	4	4	0.31	NA	0.3	NA	1	3	2	1	0	1	1353.5	284.5	2.8165	3.595	33.842	3.699	746.5	14.785	3	3	3	3	3	3	1.899	2.653	28.177	2.41	509	8.99
34373	2	0	2	55	4	4	2	8	8	3.9	23518.96918	23949.7053	1	51	2	0	0	NA	NA	NA	NA	1	1	3	2	0	1	1335	1	0.9595	0.911	15.2085	1.0555	187.5	4.03	1	0	1	1	0	2	1.061	0.963	15.501	1.25	171.5	4.755
34375	162	136	2	75	1	3	1	3	3	1.43	9041.895727	11935.33568	2	57	2	2	2	0.45	NA	0.57	NA	2	NA	1	2	0	2	1213	149	0.7945	1.4805	14.746	1.028	197	2.545	0	1	1	0	0	1	0.704	1.438	15.501	0.821	171.5	2.855
34379	0	0	2	85	3	2	1	6	6	1.17	30923.43006	38597.23733	1	54	2	0	0	NA	NA	NA	NA	2	NA	1	1	0	2	972.5	0	0.58	0.958	8.5715	1.0365	200	3.955	0	0	0	0	0	2	0.704	0.963	10.416	0.821	171.5	4.755
34380	107	54	2	56	1	1	1	2	1	0.1	17681.77125	18743.16538	1	52	2	0	0	NA	NA	NA	NA	2	NA	1	2	0	3	2142	80.5	1.22	1.4705	16.851	1.884	418	2.11	2	1	1	2	3	0	1.372	1.438	15.501	1.686	509	1.485
34396	32	162	2	69	4	2	1	5	5	2.09	12282.56806	13145.79591	1	44	2	1	1	0.26	NA	0.29	NA	1	3	2	1	1	1	1675.5	97	1.4465	1.682	24.209	1.7895	369.5	4.275	2	2	3	2	2	2	1.372	1.897	28.177	1.686	346.5	4.755
34411	211	38	2	49	1	4	2	11	11	5	19915.67058	20652.25567	1	58	2	1	1	0.2	NA	0.28	NA	1	3	2	2	0	1	1387.5	124.5	0.963	1.427	22.415	2.087	355.5	4.185	1	1	2	3	2	2	1.061	1.438	20.365	2.41	346.5	4.755
34427	2	43	2	74	1	1	1	2	2	1	5328.671462	7739.828161	1	58	2	1	1	0.58	NA	0.49	NA	1	3	2	2	1	2	614	22.5	0.707	0.773	9.7895	0.8345	172	3.115	0	0	0	0	0	1	0.704	0.963	10.416	0.821	171.5	2.855
34435	161	110	2	70	3	4	1	4	4	1.99	53574.87861	52882.08481	2	49	2	1	1	0.28	NA	0.25	NA	1	3	2	1	1	1	2228.5	135.5	1.633	2.233	25.001	3.2725	696	14.915	3	3	3	3	3	3	1.899	2.653	28.177	2.41	509	8.99
34457	289	142	2	44	3	4	2	10	9	5	85351.40164	88058.21728	1	48	2	1	1	0.27	NA	0.22	NA	1	3	2	2	0	1	2430	215.5	1.665	2.9215	28.7675	2.692	274	11.48	3	3	3	3	1	3	1.899	2.653	28.177	2.41	259	8.99
34461	107	142	2	65	2	1	2	8	8	2.21	52266.7402	55115.65192	1	58	2	0	0	NA	NA	NA	NA	2	NA	1	2	0	2	549.5	124.5	0.6405	0.8345	8.192	0.519	94.5	0.995	0	0	0	0	0	0	0.704	0.963	10.416	0.821	171.5	1.485
34462	102	77	2	85	3	5	2	10	10	5	24016.95291	27514.26523	2	52	1	2	4	NA	NA	NA	NA	2	NA	1	1	0	1	1198	89.5	0.981	1.2985	7.563	0.9005	304	1.48	1	1	0	0	2	0	1.061	1.438	10.416	0.821	346.5	1.485
34465	42	73	2	47	4	4	1	6	6	2.27	19017.55422	19365.84957	2	45	2	1	1	NA	NA	0.31	NA	2	NA	1	2	0	1	2416	57.5	1.7315	1.753	28.302	1.886	491.5	15.135	3	2	3	2	3	3	1.899	1.897	28.177	1.686	509	8.99
34467	51	17	2	42	3	5	2	11	11	5	94815.27577	97496.55365	2	54	2	4	1	0.26	NA	0.16	NA	2	NA	1	2	0	1	2026	34	1.2885	1.9165	22.4545	1.767	314	5.795	2	2	2	2	2	2	1.372	1.897	20.365	1.686	346.5	4.755
34468	12	68	2	47	4	5	1	5	5	2.24	26397.98077	25933.75394	2	56	1	2	1	0.43	NA	0.32	NA	1	3	2	2	0	2	2048	40	1.503	1.5295	19.3465	1.2495	404	2.515	2	1	2	1	3	1	1.372	1.438	20.365	1.25	509	2.855
34477	95	50	2	70	1	5	1	5	5	1.68	7995.107649	10571.69425	1	48	2	2	1	0.38	NA	0.43	NA	2	NA	1	2	0	1	1343	72.5	1.8085	2.2745	21.4585	1.7285	357.5	6.51	3	3	2	2	2	3	1.899	2.653	20.365	1.686	346.5	8.99
34501	71	105	2	44	1	5	2	11	11	3.32	18093.42862	18615.75845	1	53	2	1	1	0.42	NA	0.43	NA	2	NA	1	2	0	2	2187	88	2.111	3.055	23.218	2.142	659	7.465	3	3	2	3	3	3	1.899	2.653	20.365	2.41	509	8.99
34502	397	420	2	56	3	5	2	9	9	4.17	95070.18431	93147.43328	2	49	2	1	1	0.53	0.5	0.62	0.6	1	3	2	2	0	1	1315.5	408.5	1.575	2.0265	19.975	1.397	238	2.82	2	2	2	1	1	1	1.372	1.897	20.365	1.25	259	2.855
34504	47	34	2	58	5	3	2	11	11	5	76023.35435	77722.50927	1	51	2	1	1	0.46	NA	0.43	NA	2	NA	1	2	0	2	2083.5	40.5	0.808	0.832	16.091	1.2925	163.5	2.295	0	0	1	1	0	1	0.704	0.963	15.501	1.25	171.5	2.855
34540	379	174	2	46	1	4	2	10	10	3.5	19900.77376	20475.2789	2	57	2	0	0	0.58	0.5	0.63	0.6	1	1	3	2	0	2	553.5	276.5	0.496	0.9755	7.6675	0.4465	93	1.01	0	0	0	0	0	0	0.704	0.963	10.416	0.821	171.5	1.485
34551	2	2	2	73	4	4	1	2	2	0.94	18325.34342	19198.30939	1	52	2	1	1	0.37	NA	0.21	NA	2	NA	1	2	0	1	820	2	0.5775	0.666	6.834	0.928	257.5	0.48	0	0	0	0	1	0	0.704	0.963	10.416	0.821	259	1.485
34561	101	333	2	71	3	3	1	5	5	2.45	42824.02906	45073.9594	2	49	2	1	1	0.29	NA	0.24	NA	1	3	2	2	0	1	1994	217	1.3015	1.758	17.4865	1.3705	300.5	1.445	2	2	1	1	2	0	1.372	1.897	15.501	1.25	346.5	1.485
34574	63	69	2	57	3	4	1	3	3	1.22	44199.57197	44920.70588	2	50	2	4	1	0.32	NA	NA	NA	1	1	3	2	0	2	1760.5	66	1.0175	1.7865	12.9115	1.3345	293.5	6.145	1	2	0	1	1	2	1.061	1.897	10.416	1.25	259	4.755
34584	0	2	2	68	3	3	1	4	4	1.63	70166.29739	74815.09845	2	46	2	1	1	0.5	NA	0.48	NA	2	NA	1	2	0	2	2189.5	1	2.1405	2.876	30.503	5.9365	784	15.87	3	3	3	3	3	3	1.899	2.653	28.177	2.41	509	8.99
34590	8	2	2	62	3	3	1	2	2	0.82	48064.53966	55695.77032	2	55	2	1	1	0.32	NA	0.38	NA	2	NA	1	2	0	2	1223.5	5	0.753	1.166	10.919	0.848	201	3.42	0	0	0	0	0	1	0.704	0.963	10.416	0.821	171.5	2.855
34607	0	0	2	63	1	3	2	7	7	1.32	6781.421795	5394.326532	2	57	1	1	1	0.37	0.3	0.65	0.6	2	NA	1	2	0	2	881	0	0.698	0.8575	6.6955	0.603	166	2.435	0	0	0	0	0	1	0.704	0.963	10.416	0.821	171.5	2.855
34608	689	1336	2	45	1	4	2	11	11	5	23957.75172	24649.37565	2	55	2	4	1	0.6	0.8	0.68	0.7	1	3	2	2	0	1	2531.5	1012.5	1.9685	3.7515	26.3535	2.009	557.5	7.635	3	3	3	3	3	3	1.899	2.653	28.177	2.41	509	8.99
34620	26	4	2	67	4	3	1	3	3	1.01	18973.99279	18844.17692	1	49	2	1	1	0.38	NA	0.3	NA	2	NA	1	2	0	1	2011	15	1.302	1.297	15.7085	1.6135	272.5	1.77	2	1	1	2	1	0	1.372	1.438	15.501	1.686	259	1.485
34625	105	83	2	74	4	5	2	11	11	5	18487.63723	19689.03881	1	55	2	4	1	NA	NA	NA	NA	1	3	2	2	0	2	715.5	94	0.6535	0.7745	9.6465	0.9585	239	0.26	0	0	0	0	1	0	0.704	0.963	10.416	0.821	259	1.485
34647	284	142	2	70	3	2	2	9	9	3.31	52883.77676	52199.91982	2	50	2	1	1	0.3	NA	0.31	NA	1	1	3	1	0	1	1111	213	0.669	1.641	9.0035	0.797	162	2.705	0	1	0	0	0	1	0.704	1.438	10.416	0.821	171.5	2.855
34662	102	138	2	44	1	2	1	6	6	1.57	14957.63717	15021.93552	1	58	2	1	1	0.42	NA	0.46	NA	1	1	3	2	0	1	2524	120	1.664	1.4435	21.1655	1.577	386	1.68	3	1	2	2	2	0	1.899	1.438	20.365	1.686	346.5	1.485
34663	186	186	2	69	4	2	1	3	3	0.44	13659.25539	13565.80179	2	51	2	1	1	0.33	NA	0.49	NA	2	NA	1	1	0	1	1557	186	0.872	1.041	7.124	0.195	168	1	0	0	0	0	0	0	0.704	0.963	10.416	0.821	171.5	1.485
34673	0	95	2	58	4	2	1	2	2	0.94	27793.82772	28267.81046	1	52	1	1	1	0.55	NA	0.42	NA	1	1	3	2	0	1	936	47.5	0.4885	0.913	7.728	0.533	255	2.715	0	0	0	0	1	1	0.704	0.963	10.416	0.821	259	2.855
34674	201	157	2	80	3	2	1	4	4	1.48	28479.65428	30336.43673	2	50	2	1	1	0.38	NA	0.32	NA	2	NA	1	1	0	2	1092	179	0.7995	1.217	13.6895	0.821	173.5	1.805	0	0	1	0	0	0	0.704	0.963	15.501	0.821	171.5	1.485
34675	108	107	2	78	4	3	1	2	2	0.63	17444.39785	18578.0055	1	48	1	4	0	NA	NA	NA	NA	2	NA	1	1	0	2	1639	107.5	1.9765	2.1765	24.121	3.25	388	5.315	3	3	3	3	2	2	1.899	2.653	28.177	2.41	346.5	4.755
34697	89	29	2	46	4	2	2	8	8	2.71	25327.10449	25854.46747	2	49	2	1	1	0.43	NA	0.44	NA	1	3	2	2	0	2	911.5	59	0.627	0.683	6.652	0.3575	141.5	1.49	0	0	0	0	0	0	0.704	0.963	10.416	0.821	171.5	1.485
34707	77	73	2	69	4	4	2	7	7	3.12	14332.85106	15175.03436	1	52	2	1	1	0.34	NA	0.3	NA	2	NA	1	2	0	1	1162	75	0.538	0.593	10.7705	0.97	142.5	1.315	0	0	0	0	0	0	0.704	0.963	10.416	0.821	171.5	1.485
34710	379	422	2	50	3	5	2	11	11	5	121847.9867	124571.342	1	57	2	1	1	0.28	NA	0.46	NA	1	1	3	2	0	1	2013	400.5	6.9065	3.3775	37.798	2.159	826.5	8.43	3	3	3	3	3	3	1.899	2.653	28.177	2.41	509	8.99
34711	5	18	2	76	1	1	2	7	7	2.36	5328.671462	6767.158236	2	58	2	4	4	0.24	NA	0.41	NA	2	NA	1	2	0	2	1709.5	11.5	1.885	1.681	20.354	1.979	513	2	3	2	2	3	3	0	1.899	1.897	20.365	2.41	509	1.485
34715	152	152	2	76	3	3	1	4	4	1.88	51091.39091	59092.69593	1	45	2	4	1	0.68	0.8	0.57	0.7	1	3	2	1	1	2	1795	152	1.164	1.737	17.94	1.378	276	2.81	1	2	2	1	1	1	1.061	1.897	20.365	1.25	259	2.855
34718	52	57	2	55	4	5	2	9	9	2.65	20233.12335	20472.39075	1	51	2	1	1	0.25	NA	0.28	NA	2	NA	1	2	0	2	1288.5	54.5	0.8725	0.948	11.4325	0.72	252	2.385	0	0	0	0	1	1	0.704	0.963	10.416	0.821	259	2.855
34726	114	62	2	67	4	3	1	5	5	1	9807.061297	10383.31394	2	45	2	4	2	0.53	NA	NA	NA	1	1	3	2	0	1	1964.5	88	1.5985	1.9525	23.36	2.2235	401.5	7.5	3	2	2	3	3	3	1.899	1.897	20.365	2.41	509	8.99
34731	654	1086	2	49	3	5	2	11	11	3.76	100493.4172	101923.2922	2	46	2	1	1	0.57	NA	0.43	NA	2	NA	1	2	0	1	1793	870	1.7645	3.756	33.7765	2.7955	444.5	4.095	3	3	3	3	3	2	1.899	2.653	28.177	2.41	509	4.755
34734	241	115	2	55	1	1	1	99	99	NA	18134.24349	18257.2395	1	56	2	4	1	0.28	NA	0.26	NA	2	NA	1	2	0	2	1981.5	178	0.986	1.1045	35.819	2.0005	245.5	1.075	1	0	3	3	1	0	1.061	0.963	28.177	2.41	259	1.485
34740	62	57	2	42	1	3	2	11	10	3.5	15620.29459	15726.23967	2	54	2	1	1	0.43	NA	0.35	NA	2	NA	1	2	0	2	1399.5	59.5	0.8335	2.1205	15.038	1.278	257	2.01	0	2	1	1	1	0	0.704	1.897	15.501	1.25	259	1.485
34743	441	441	2	53	3	5	2	11	11	5	104971.5342	107317.6935	1	50	2	0	0	NA	NA	NA	NA	1	2	3	2	0	1	1407	441	1.164	2.147	23.698	1.878	354	7.64	1	2	3	2	2	3	1.061	1.897	28.177	1.686	346.5	8.99
34745	310	166	2	61	4	3	2	11	11	3.63	12111.7023	12823.37323	2	52	2	1	1	0.45	NA	0.57	NA	1	3	2	2	0	1	1641	238	1.2035	1.4495	20.0145	1.3065	222	3.895	1	1	2	1	1	2	1.061	1.438	20.365	1.25	259	4.755
34761	0	47	2	52	1	1	1	5	5	1.71	19663.75923	20844.12733	1	53	2	1	1	0.33	NA	0.34	NA	1	3	2	2	0	1	444.5	23.5	0.6	0.828	8.3015	0.9705	168.5	2.335	0	0	0	0	0	1	0.704	0.963	10.416	0.821	171.5	2.855
34769	13	7	2	70	3	5	1	77	77	NA	55138.79602	58035.73152	1	54	1	1	1	0.2	NA	0.21	NA	2	NA	1	2	0	2	2221.5	10	1.815	2.415	24.3145	2.0055	523	6.175	3	3	3	3	3	2	1.899	2.653	28.177	2.41	509	4.755
34771	86	2	2	60	1	3	2	11	11	3.85	9041.895727	7475.904158	2	57	2	1	1	0.44	NA	0.46	NA	1	3	2	2	0	1	1183.5	44	0.847	0.9795	11.2055	0.871	234.5	1.17	0	0	0	0	1	0	0.704	0.963	10.416	0.821	259	1.485
34774	11	3	2	62	1	2	1	3	3	0.78	7943.666812	6579.15905	1	55	2	1	1	0.35	0.1	0.34	0.2	1	2	3	2	0	2	1291	7	0.5715	0.9795	11.378	0.8595	134	10.155	0	0	0	0	0	3	0.704	0.963	10.416	0.821	171.5	8.99
34777	102	56	2	74	1	1	1	6	6	0.84	10668.71278	13548.75564	2	55	2	1	1	0.6	0.6	0.35	0.4	1	3	2	2	0	2	1453	79	1.0645	1.3215	16.3915	1.6115	242.5	4.015	1	1	1	2	1	2	1.061	1.438	15.501	1.686	259	4.755
34779	7	4	2	67	3	4	1	5	5	2.48	82875.06561	81956.3499	1	49	2	0	0	NA	NA	NA	NA	1	3	2	2	0	3	1913	5.5	1.218	1.5335	17.6325	1.2865	248	2.245	2	1	1	1	1	0	1.372	1.438	15.501	1.25	259	1.485
34781	238	315	2	48	4	4	1	12	12	NA	31308.72924	31960.64208	2	53	2	1	1	0.38	NA	0.32	NA	1	1	3	2	0	2	2585	276.5	1.457	2.0155	37.406	2.1115	445	17.235	2	2	3	3	3	3	1.372	1.897	28.177	2.41	509	8.99
34782	2	1	2	85	3	2	1	3	3	1.12	31854.8911	36749.56137	2	48	1	4	4	NA	NA	NA	NA	2	NA	1	1	0	2	1231.5	1.5	1.186	1.799	18.4725	2.167	282.5	7.515	1	2	2	3	1	3	1.061	1.897	20.365	2.41	259	8.99
34807	356	422	2	59	3	4	2	8	8	3.98	95610.64649	97747.58588	2	48	2	1	1	0.48	NA	0.46	NA	1	3	2	2	0	2	2462.5	389	1.4025	2.5975	18.6075	1.0415	300.5	4.37	2	3	2	0	2	2	1.372	2.653	20.365	0.821	346.5	4.755
34813	284	117	2	62	3	4	1	5	5	1.79	63114.70296	66554.90636	1	45	2	1	1	0.3	NA	0.19	NA	1	1	3	2	0	1	2128	200.5	0.935	1.42	23.08	1.241	243	2.73	1	1	2	1	1	1	1.061	1.438	20.365	1.25	259	2.855
34819	147	147	2	74	4	3	1	2	2	0.52	17444.39785	17426.91182	1	48	1	0	0	NA	NA	NA	NA	1	1	3	2	0	2	2200	147	1.669	2.227	18.876	1.619	252	3.34	3	3	2	2	1	1	1.899	2.653	20.365	1.686	259	2.855
34820	0	0	2	81	3	2	1	4	4	1.36	31584.68914	34577.67942	2	46	2	1	1	NA	NA	NA	NA	2	NA	1	1	0	2	2120	0	1.609	1.5695	28.177	2.106	305	2.46	3	1	3	3	2	1	1.899	1.438	28.177	2.41	346.5	2.855
34827	27	0	2	54	2	3	1	6	6	1.29	47388.00653	48285.85716	1	47	1	4	4	0.47	NA	0.47	NA	1	3	2	2	0	2	773.5	13.5	2.0875	2.71	31.8725	2.8255	548	12.72	3	3	3	3	3	3	1.899	2.653	28.177	2.41	509	8.99
34844	444	379	2	65	3	2	2	9	9	4.17	62731.71317	63428.42026	2	44	2	0	0	NA	NA	NA	NA	1	1	3	2	0	3	918	411.5	0.802	1.4525	13.0925	1.11	221.5	3.33	0	1	0	1	1	1	0.704	1.438	10.416	1.25	259	2.855
34849	14	0	2	71	4	2	1	4	4	1.47	19373.06753	20856.53254	2	49	2	1	2	0.44	NA	NA	NA	1	1	3	2	0	1	1323	7	0.6445	1.1195	7.4985	0.842	211.5	2.45	0	0	0	0	0	1	0.704	0.963	10.416	0.821	171.5	2.855
34855	53	0	2	76	4	2	1	6	6	2.55	19373.06753	20856.53254	2	49	1	4	2	0.53	NA	0.49	NA	1	1	3	1	0	1	1247	26.5	0.757	0.8465	24.932	2.1575	153.5	3.435	0	0	3	3	0	1	0.704	0.963	28.177	2.41	171.5	2.855
34874	54	0	2	57	2	4	2	9	9	3.1	97750.60625	112790.0941	1	54	2	1	1	0.35	NA	0.36	NA	2	NA	1	2	0	2	2023.5	27	2.1805	2.7365	32.2	2.4905	510.5	8.14	3	3	3	3	3	3	1.899	2.653	28.177	2.41	509	8.99
34875	103	548	2	51	3	3	2	10	10	5	119048.5771	116640.874	1	49	2	1	1	0.4	NA	0.45	NA	2	NA	1	2	0	2	1326.5	325.5	0.831	1.1585	16.616	0.8985	242	1.18	0	0	1	0	1	0	0.704	0.963	15.501	0.821	259	1.485
34885	684	459	2	40	3	5	2	11	7	4.39	89845.4737	92147.62735	2	44	2	1	1	0.39	NA	0.45	NA	2	NA	1	2	0	1	1138.5	571.5	1.433	1.9615	21.9875	1.704	395.5	0.565	2	2	2	2	2	0	1.372	1.897	20.365	1.686	346.5	1.485
34886	40	86	2	43	1	1	2	7	7	3.12	21707.38486	23010.42688	1	56	2	1	1	0.37	NA	0.4	NA	2	NA	1	2	0	2	1505	63	1.144	1.5855	16.5485	1.534	330.5	5.025	1	1	1	2	2	2	1.061	1.438	15.501	1.686	346.5	4.755
34887	0	43	2	52	3	4	2	11	11	5	100792.6546	102437.1276	2	46	2	1	1	0.4	NA	0.45	NA	1	3	2	2	0	1	1301.5	21.5	0.8555	1.098	11.8725	0.607	139.5	1.75	0	0	0	0	0	0	0.704	0.963	10.416	0.821	171.5	1.485
34897	53	3	2	45	4	3	1	2	2	0.94	23518.96918	23949.7053	1	51	1	0	0	NA	NA	NA	NA	2	NA	1	2	1	1	1417.5	28	1.321	1.1545	21.426	1.325	233	3.685	2	0	2	1	1	2	1.372	0.963	20.365	1.25	259	4.755
34899	102	6	2	84	3	4	2	11	11	5	34989.83098	38107.43555	2	47	2	4	4	0.34	NA	0.37	NA	1	3	2	1	0	1	2851.5	54	2.088	2.2855	27.438	3.205	511.5	5.275	3	3	3	3	3	2	1.899	2.653	28.177	2.41	509	4.755
34905	346	346	2	57	3	4	1	3	3	1.04	90663.16298	92689.52397	1	45	2	1	1	0.29	NA	0.32	NA	2	NA	1	2	0	1	1789	346	1.211	1.88	19.018	1.072	255	0.84	2	2	2	1	1	0	1.372	1.897	20.365	1.25	259	1.485
34906	217	252	2	44	3	5	1	3	3	0.52	121486.2394	124921.7446	1	57	2	0	0	NA	NA	NA	NA	2	NA	1	2	0	1	1414	234.5	0.427	0.8125	13.8745	1.15	155	1.615	0	0	1	1	0	0	0.704	0.963	15.501	1.25	171.5	1.485
34911	213	231	2	70	3	4	1	4	4	1.58	62389.49397	64300.02521	2	53	2	4	1	0.2	NA	0.21	NA	1	1	3	2	0	1	1265	222	0.896	1.335	12.9965	1.8635	175	3.85	0	1	0	2	0	2	0.704	1.438	10.416	1.686	171.5	4.755
34913	126	126	2	81	3	4	1	6	6	2.05	27055.10151	30730.51468	2	46	2	1	1	0.44	0.2	0.37	0.3	2	NA	1	2	0	2	1871	126	1.15	2.51	20.313	2.112	437.5	3.955	1	3	2	3	3	2	1.061	2.653	20.365	2.41	509	4.755
34922	121	52	2	40	3	5	2	11	11	5	96420.09128	99477.93692	1	47	2	1	1	0.45	NA	0.44	NA	2	NA	1	2	0	1	2412.5	86.5	4.292	5.371	63.138	6.843	1215	29.075	3	3	3	3	3	3	1.899	2.653	28.177	2.41	509	8.99
34934	16	2	2	66	3	3	1	5	5	1.79	63114.70296	66554.90636	1	45	1	1	1	0.52	NA	0.41	NA	2	NA	1	1	0	2	2163.5	9	1.54	1.8285	30.2185	2.328	330	5.975	2	2	3	3	2	2	1.372	1.897	28.177	2.41	346.5	4.755
34960	11	117	2	76	3	3	1	2	2	0.76	41045.81826	43683.58372	2	46	2	2	2	0.42	NA	NA	NA	1	3	2	2	0	2	1061.5	64	0.9295	1.321	27.4175	1.811	226	4.075	1	1	3	2	1	2	1.061	1.438	28.177	1.686	259	4.755
34965	47	58	2	59	1	1	1	99	99	NA	14957.63717	16146.67151	1	58	1	1	1	0.56	NA	0.55	NA	2	NA	1	2	0	2	918.5	52.5	0.709	0.704	11.203	0.8805	277	0.4	0	0	0	0	1	0	0.704	0.963	10.416	0.821	259	1.485
34988	0	3	2	71	4	2	1	2	2	0.78	24259.30001	26116.9213	1	49	2	1	4	0.25	NA	0.31	NA	2	NA	1	2	0	2	889	1.5	1.7325	1.794	19.6615	2.356	477.5	10.015	3	2	2	3	3	3	1.899	1.897	20.365	2.41	509	8.99
34994	14	42	2	65	2	1	1	2	2	0.43	37011.88563	39641.13809	2	49	1	1	1	0.48	NA	0.44	NA	2	NA	1	1	0	2	1832.5	28	1.4985	1.7255	12.7905	1.5715	403.5	2.135	2	2	0	2	3	0	1.372	1.897	10.416	1.686	509	1.485
34995	1	0	2	60	1	1	2	8	8	0.99	6781.421795	5394.326532	2	57	1	1	1	0.38	NA	0.39	NA	2	NA	1	2	0	1	1655.5	0.5	1.353	1.364	17.4845	1.297	346.5	1.645	2	1	1	1	2	0	1.372	1.438	15.501	1.25	346.5	1.485
35007	3	3	2	46	1	1	1	3	3	0.51	17515.36253	18021.00447	2	57	2	2	2	0.41	NA	0.44	NA	1	1	3	2	0	1	1682	3	1.586	1.716	19.183	1.774	410	2.95	3	2	2	2	3	1	1.899	1.897	20.365	1.686	509	2.855
35013	16	8	2	55	2	2	1	5	5	1.24	59707.37665	68893.69685	1	57	2	1	1	0.47	0.3	0.59	0.5	2	NA	1	2	0	1	1194	12	0.937	1.314	14.6165	1.252	219	2.54	1	1	1	1	0	1	1.061	1.438	15.501	1.25	171.5	2.855
35018	0	41	2	66	4	2	1	3	3	1.25	18973.99279	20307.49885	1	49	2	0	0	NA	NA	NA	NA	2	NA	1	2	0	2	1576	20.5	1.3935	1.862	30.2515	2.0765	254.5	6.445	2	2	3	3	1	3	1.372	1.897	28.177	2.41	259	8.99
35029	71	0	2	45	3	5	1	4	4	1.14	26714.27711	27561.48784	2	45	2	1	1	0.5	NA	0.49	NA	1	3	2	2	0	2	2726.5	35.5	2.3365	2.0675	17.506	2.0975	572	5.875	3	2	1	3	3	2	1.899	1.897	15.501	2.41	509	4.755
35041	392	307	2	76	3	4	1	4	4	1.67	54497.38543	63032.0954	1	47	2	1	1	0.46	NA	0.47	NA	1	3	2	2	0	1	1779.5	349.5	1.404	2.672	18.798	1.466	420.5	7.52	2	3	2	2	3	3	1.372	2.653	20.365	1.686	509	8.99
35053	0	2	2	80	3	5	2	8	8	5	38509.29775	44116.96338	1	57	2	1	1	0.39	NA	0.44	NA	2	NA	1	2	0	2	1350	1	0.7445	1.04	9.898	1.2055	191.5	2.485	0	0	0	1	0	1	0.704	0.963	10.416	1.25	171.5	2.855
35055	0	12	2	46	4	4	2	7	7	2.73	30909.29799	31274.81682	1	53	2	1	1	0.54	NA	0.57	NA	2	NA	1	2	0	2	1749.5	6	1.1165	2.3945	22.331	1.7935	293.5	6.335	1	3	2	2	1	3	1.061	2.653	20.365	1.686	259	8.99
35077	156	106	2	50	3	3	1	3	3	1.18	46029.49343	46780.48325	2	44	2	1	1	0.41	NA	0.38	NA	2	NA	1	2	0	1	2226.5	131	0.9915	1.615	42.5195	4.822	234.5	3.8	1	1	3	3	1	2	1.061	1.438	28.177	2.41	259	4.755
35078	0	327	2	47	4	2	2	7	7	1.16	25741.3931	25288.71282	2	57	2	1	1	0.25	NA	0.26	NA	1	1	3	2	0	1	4573	163.5	1.9865	2.749	29.8265	2.3085	345	3.545	3	3	3	3	2	1	1.899	2.653	28.177	2.41	346.5	2.855
35079	0	0	2	84	4	2	2	9	9	3.42	17444.39785	18578.0055	1	48	1	0	0	NA	NA	NA	NA	2	NA	1	2	0	3	1048.5	0	1.1895	1.243	13.6745	0.895	339	3.525	1	1	1	0	2	1	1.061	1.438	15.501	0.821	346.5	2.855
35087	49	6	2	60	3	5	1	6	6	2.34	63157.80538	64015.05356	1	55	2	4	1	0.51	NA	0.39	NA	2	NA	1	2	0	1	1284	27.5	0.95	1.562	13.4285	1.276	302	2.25	1	1	1	1	2	1	1.061	1.438	15.501	1.25	346.5	2.855
35092	33	23	2	72	3	5	1	5	5	1.64	55138.79602	55782.89011	1	54	2	1	1	0.5	NA	0.54	NA	2	NA	1	2	0	2	2165.5	28	1.1865	1.537	18.614	1.946	276	5.515	1	1	2	2	1	2	1.061	1.438	20.365	1.686	259	4.755
35100	0	0	2	60	4	1	1	6	6	1.84	12111.7023	12028.83671	2	52	2	3	3	0.46	NA	0.5	NA	2	NA	1	2	0	2	535	0	0.474	0.328	6.654	0.711	156	0.14	0	0	0	0	0	0	0.704	0.963	10.416	0.821	171.5	1.485
35117	117	86	2	53	3	3	2	11	11	5	100792.6546	102437.1276	2	46	1	1	4	0.39	NA	0.35	NA	1	3	2	2	0	1	1799	101.5	1.156	1.447	17.0895	0.8705	270.5	4.535	1	1	1	0	1	2	1.061	1.438	15.501	0.821	259	4.755
35119	569	510	2	46	3	4	2	8	8	2.48	106827.4882	108347.4878	1	46	2	4	4	0.2	NA	0.21	NA	2	NA	1	2	1	1	1794	539.5	0.9115	2.22	22.388	1.562	236	3.75	1	3	2	2	1	2	1.061	2.653	20.365	1.686	259	4.755
35122	322	339	2	70	3	3	1	6	6	2.2	53879.44513	54508.82834	2	53	2	1	1	0.42	NA	0.35	NA	1	3	2	2	0	1	1677	330.5	1.945	2.7055	29.7055	2.9425	426.5	9.815	3	3	3	3	3	3	1.899	2.653	28.177	2.41	509	8.99
35133	499	101	2	51	3	4	2	8	8	3.48	95097.60542	97223.07812	2	54	2	1	1	0.35	NA	0.38	NA	2	NA	1	2	0	1	1495	300	1.051	1.997	13.2845	1.1795	170	3.525	1	2	0	1	0	1	1.061	1.897	10.416	1.25	171.5	2.855
35146	127	1	2	85	3	4	1	6	6	2.57	28429.88335	31038.54056	1	55	2	1	1	0.62	0.6	0.55	0.4	2	NA	1	1	0	2	1658.5	64	1.2235	1.8405	18.095	1.507	252.5	3.54	2	2	2	2	1	1	1.372	1.897	20.365	1.686	259	2.855
35151	199	8	2	81	3	3	1	6	6	1.95	24149.17956	27429.82563	1	44	2	4	1	0.26	NA	0.27	NA	2	NA	1	2	0	2	1344	103.5	1.1305	1.3315	13.321	0.912	210	2.145	1	1	1	0	0	0	1.061	1.438	15.501	0.821	171.5	1.485
35155	0	2	2	41	4	5	2	9	9	5	23486.64378	23916.78788	2	52	2	1	1	0.35	NA	0.36	NA	2	NA	1	2	0	1	1052.5	1	0.755	0.969	18.9185	1.7515	273	4.135	0	0	2	2	1	2	0.704	0.963	20.365	1.686	259	4.755
35161	0	2	2	62	1	1	1	5	5	0.86	8881.615556	7731.760113	2	54	1	2	2	0.85	0.9	0.6	0.9	2	NA	1	2	0	2	1378.5	1	1.31	2.023	16.071	1.7565	359.5	7.955	2	2	1	2	2	3	1.372	1.897	15.501	1.686	346.5	8.99
35165	92	92	2	85	4	4	1	3	3	1.22	19378.65531	20301.798	2	54	2	0	0	NA	NA	NA	NA	2	NA	1	2	0	3	1749	92	1.899	2.034	16.181	2.149	350	3.63	3	2	1	3	2	1	1.899	1.897	15.501	2.41	346.5	2.855
35166	29	15	2	42	3	4	1	6	6	1.95	33457.51769	34518.58207	1	44	2	1	1	0.28	NA	0.23	NA	2	NA	1	2	0	2	1567.5	22	0.992	1.217	13.7195	0.759	254.5	2.185	1	0	1	0	1	0	1.061	0.963	15.501	0.821	259	1.485
35175	5	2	2	85	3	5	2	7	7	2.41	29658.7501	34063.13917	2	44	2	1	1	0.37	NA	0.4	NA	2	NA	1	2	0	1	1226	3.5	0.8545	1.3345	14.8555	0.9995	166.5	1.87	0	1	1	0	0	0	0.704	1.438	15.501	0.821	171.5	1.485
35181	197	163	2	66	3	4	1	6	6	2.55	65328.89009	69657.19335	2	44	1	1	1	0.19	NA	0.19	NA	1	1	3	2	0	3	1985.5	180	6.601	3.444	48.2065	3.013	881.5	12.355	3	3	3	3	3	3	1.899	2.653	28.177	2.41	509	8.99
35198	151	112	2	61	5	3	2	11	11	5	83716.00209	84852.28904	1	57	1	1	2	0.66	0.7	0.68	0.8	2	NA	1	2	0	1	1744.5	131.5	1.351	1.754	15.444	1.573	400	2.625	2	2	1	2	2	1	1.372	1.897	15.501	1.686	346.5	2.855
35202	86	86	2	48	4	4	1	6	6	1.84	23486.64378	23685.91829	2	52	2	1	1	0.48	NA	0.41	NA	2	NA	1	2	0	2	1195	86	0.646	0.57	6.664	0.412	204	3.3	0	0	0	0	0	1	0.704	0.963	10.416	0.821	171.5	2.855
35203	0	0	2	72	3	3	1	6	6	2.55	52883.77676	53371.30969	2	50	2	3	3	0.28	NA	0.27	NA	2	NA	1	2	0	2	1325	0	1.64	2.232	17.201	1.866	511	9.33	3	3	1	2	3	3	1.899	2.653	15.501	1.686	509	8.99
35215	28	0	2	52	4	1	2	10	10	3.1	20233.12335	20404.79307	1	51	2	4	1	0.41	NA	0.31	NA	1	3	2	2	0	2	1880	14	0.9125	1.49	15.3385	1.5175	261.5	3.835	1	1	1	2	1	2	1.061	1.438	15.501	1.686	259	4.755
35216	4	4	2	71	3	2	1	4	4	1.53	50781.36044	50124.69051	2	44	1	0	0	NA	NA	NA	NA	2	NA	1	1	0	2	1230.5	4	0.6585	0.707	9.973	0.5745	168	0.985	0	0	0	0	0	0	0.704	0.963	10.416	0.821	171.5	1.485
35221	0	7	2	61	1	1	1	5	5	0.65	12006.21597	9550.423397	2	51	1	0	0	NA	NA	NA	NA	2	NA	1	2	0	2	1377	3.5	1.273	2.04	12.644	1.41	337.5	4.3	2	2	0	1	2	2	1.372	1.897	10.416	1.25	346.5	4.755
35232	191	230	2	67	1	3	1	6	6	1.95	10668.71278	8820.96815	1	57	1	1	1	0.33	NA	0.35	NA	2	NA	1	2	0	2	1317	210.5	0.9605	1.6975	15.061	1.459	279	3.26	1	2	1	2	1	1	1.061	1.897	15.501	1.686	259	2.855
35235	62	189	2	82	5	3	1	12	12	NA	31570.39006	33628.6786	2	57	2	2	2	0.73	0.8	0.73	0.7	2	NA	1	2	1	2	813.5	125.5	0.962	0.972	10.8725	0.6725	191	0.255	1	0	0	0	0	0	1.061	0.963	10.416	0.821	171.5	1.485
35238	80	163	2	51	3	4	2	11	11	5	75992.48831	77432.30206	2	52	2	1	1	0.48	NA	0.45	NA	2	NA	1	2	0	2	2090.5	121.5	1.6245	1.715	20.228	1.47	485	3.62	3	2	2	2	3	1	1.899	1.897	20.365	1.686	509	2.855
35255	95	105	2	45	4	4	1	6	6	1.81	26487.61155	26754.15132	2	51	2	1	1	0.35	NA	0.33	NA	2	NA	1	2	0	1	1894	100	1.501	1.4935	29.9415	1.38	275	6.195	2	1	3	1	1	2	1.372	1.438	28.177	1.25	259	4.755
35260	150	119	2	74	3	1	1	4	4	1.19	45085.26615	44502.25423	2	47	2	1	2	0.56	NA	0.59	NA	2	NA	1	2	0	2	1575.5	134.5	1.392	1.8435	18.284	1.064	227	2.63	2	2	2	1	1	1	1.372	1.897	20.365	1.25	259	2.855
35287	158	43	2	45	3	4	1	6	6	1.37	94787.93607	93721.46517	2	52	2	4	4	0.48	NA	0.46	NA	2	NA	1	1	0	1	1280	100.5	1.0605	1.0775	12.44	0.7905	224.5	1.335	1	0	0	0	1	0	1.061	0.963	10.416	0.821	259	1.485
35298	11	2	2	52	3	4	1	6	6	3.35	107145.5864	108893.71	1	46	2	1	1	0.4	NA	0.28	NA	2	NA	1	2	0	1	1793	6.5	1.169	1.3925	16.5855	0.965	239.5	3.89	1	1	1	0	1	2	1.061	1.438	15.501	0.821	259	4.755
35301	148	142	2	80	4	4	2	7	7	4.7	17444.39785	18578.0055	1	46	2	4	1	0.66	0.7	0.71	0.7	2	NA	1	2	1	1	1857.5	145	1.0215	1.5285	19.0775	1.8125	351.5	7.135	1	1	2	2	2	3	1.061	1.438	20.365	1.686	346.5	8.99
35311	225	545	2	72	3	3	1	5	5	2.09	54497.38543	63032.0954	1	47	2	1	1	0.24	NA	NA	NA	1	3	2	1	0	1	1756.5	385	2.8765	4.0305	61.4465	4.768	724.5	20.895	3	3	3	3	3	3	1.899	2.653	28.177	2.41	509	8.99
35313	1421	379	2	76	5	1	1	5	5	2.29	61574.64395	65825.69638	2	47	2	1	1	0.51	NA	0.43	NA	1	1	3	2	0	1	1389	900	1.601	2.9775	19.583	2.005	467	5.48	3	3	2	3	3	2	1.899	2.653	20.365	2.41	509	4.755
35315	1	0	2	60	3	5	1	6	6	2.34	38596.40443	44724.3746	1	54	2	1	4	0.46	NA	0.53	NA	2	NA	1	2	0	2	1532.5	0.5	1.2665	2.136	13.8855	1.8175	330	3.74	2	2	1	2	2	2	1.372	1.897	15.501	1.686	346.5	4.755
35339	27	95	2	41	1	3	1	6	6	1.46	17702.00441	18213.03442	1	54	2	0	0	NA	NA	NA	NA	2	NA	1	2	0	3	2283.5	61	1.8875	1.879	21.3765	1.9165	388	5.13	3	2	2	2	2	2	1.899	1.897	20.365	1.686	346.5	4.755
35341	201	77	2	81	3	5	2	11	11	5	33862.69564	36879.87211	1	46	1	2	1	NA	NA	NA	NA	2	NA	1	1	0	2	1246	139	1.446	1.9535	21.6375	3.266	652.5	13.12	2	2	2	3	3	3	1.372	1.897	20.365	2.41	509	8.99
35349	325	259	2	63	3	3	2	11	11	4.82	77071.58309	82177.88726	2	47	2	1	1	0.4	NA	0.37	NA	1	1	3	2	0	1	1908.5	292	1.5305	2.76	17.877	2.2315	467	11.165	2	3	2	3	3	3	1.372	2.653	20.365	2.41	509	8.99
35352	0	3	2	85	4	4	1	2	2	0.78	19373.06753	19353.64823	2	49	2	1	2	0.25	NA	0.34	NA	1	3	2	1	0	2	1419.5	1.5	0.8375	1.4995	11.643	1.493	198.5	4.365	0	1	0	2	0	2	0.704	1.438	10.416	1.686	171.5	4.755
35375	142	47	2	65	3	4	1	5	5	1.56	74588.85874	75417.25293	1	46	2	1	1	0.23	NA	0.2	NA	1	3	2	2	0	1	1851	94.5	1.5455	3.582	19.0765	1.239	315.5	8.735	2	3	2	1	2	3	1.372	2.653	20.365	1.25	346.5	8.99
35384	153	51	2	71	1	1	2	7	7	2.33	7733.275043	10747.82954	1	56	2	4	1	0.29	NA	0.34	NA	2	NA	1	2	0	2	1143	102	1.2675	1.04	19.4	1.0935	289.5	2.655	2	0	2	1	1	1	1.372	0.963	20.365	1.25	259	2.855
35385	218	36	2	66	3	5	1	12	12	NA	70512.62918	74356.07254	2	58	2	0	0	NA	NA	NA	NA	1	1	3	2	0	2	2110.5	127	1.489	2.124	31.0965	1.9585	426.5	5.245	2	2	3	2	3	2	1.372	1.897	28.177	1.686	509	4.755
35396	1	119	2	83	3	5	2	11	11	5	30046.33999	32005.26533	2	49	2	1	1	0.44	NA	0.49	NA	1	3	2	2	0	1	1621	60	1.8005	2.6915	21.42	2.679	674	10.72	3	3	2	3	3	3	1.899	2.653	20.365	2.41	509	8.99
35397	502	103	2	49	3	3	2	7	7	2.73	85351.40164	88058.21728	1	46	2	1	1	0.38	NA	0.32	NA	2	NA	1	2	0	1	1852.5	302.5	1.0055	1.72	20.502	1.3135	243.5	3.36	1	2	2	1	1	1	1.061	1.897	20.365	1.25	259	2.855
35414	6	106	2	42	5	5	1	6	6	1.4	31715.05108	32375.42439	1	49	2	1	1	0.25	NA	0.2	NA	2	NA	1	2	0	1	1935.5	56	1.04	1.524	24.6895	1.141	265.5	2.66	1	1	3	1	1	1	1.061	1.438	28.177	1.25	259	2.855
35424	295	299	2	50	4	4	2	10	10	5	23486.64378	23916.78788	2	52	2	1	1	0.6	0.6	0.4	0.4	1	1	3	2	0	1	1646	297	0.8735	1.3775	10.249	0.8255	140	1.125	0	1	0	0	0	0	0.704	1.438	10.416	0.821	171.5	1.485
35430	337	364	2	66	3	3	1	6	6	2.27	62731.71317	64773.62135	2	44	2	1	1	0.21	NA	0.29	NA	2	NA	1	2	0	1	2264.5	350.5	1.327	3.0105	20.1395	1.648	317.5	7.385	2	3	2	2	2	3	1.372	2.653	20.365	1.686	346.5	8.99
35437	109	191	2	66	3	2	1	6	6	1.89	70166.29739	69388.46536	2	46	2	1	1	0.21	NA	0.26	NA	2	NA	1	2	0	1	1907.5	150	1.792	2.216	22.7825	1.6865	457	5.03	3	3	2	2	3	2	1.899	2.653	20.365	1.686	509	4.755
35439	2	148	2	78	4	3	1	3	3	1.04	17444.39785	18578.0055	1	48	2	0	0	NA	NA	NA	NA	2	NA	1	1	1	2	1600.5	75	1.386	1.833	14.725	2.153	418.5	8.225	2	2	1	3	3	3	1.372	1.897	15.501	2.41	509	8.99
35455	193	207	2	53	4	5	1	5	5	1.07	25713.05915	26017.12971	1	47	2	1	1	0.45	NA	0.45	NA	1	1	3	2	0	2	621	200	0.4025	0.713	7.416	0.3835	89.5	0.425	0	0	0	0	0	0	0.704	0.963	10.416	0.821	171.5	1.485
35475	206	149	2	67	3	4	1	12	12	NA	53648.09851	54376.27033	1	44	2	4	1	0.31	NA	0.34	NA	1	3	2	2	0	2	910.5	177.5	0.8125	1.521	15.614	1.316	273.5	7.68	0	1	1	1	1	3	0.704	1.438	15.501	1.25	259	8.99
35485	193	12	2	85	3	1	1	5	5	2.04	31854.8911	33931.7282	2	46	2	1	1	0.38	NA	0.48	NA	2	NA	1	1	0	1	1714	102.5	1.2295	1.6455	15.662	1.214	327	3.445	2	1	1	1	2	1	1.372	1.438	15.501	1.25	346.5	2.855
35495	29	29	2	76	1	1	1	6	6	1.07	10668.71278	14082.74018	2	55	2	0	0	NA	NA	NA	NA	2	NA	1	2	0	2	704.5	29	0.23	0.4815	5.778	0.5075	61	2.06	0	0	0	0	0	0	0.704	0.963	10.416	0.821	171.5	1.485
35501	0	0	2	54	3	5	2	11	11	5	104971.5342	107317.6935	1	50	2	1	1	0.21	NA	0.22	NA	2	NA	1	2	0	2	2637.5	0	2.4665	4.1215	32.585	2.83	634.5	10.5	3	3	3	3	3	3	1.899	2.653	28.177	2.41	509	8.99
35507	172	196	2	85	3	4	2	10	10	4.37	24016.95291	27707.28308	2	52	2	0	0	NA	NA	NA	NA	2	NA	1	1	0	3	1406	184	0.9695	1.818	17.077	1.0875	214.5	8.935	1	2	1	1	0	3	1.061	1.897	15.501	1.25	171.5	8.99
35522	5	3	2	85	3	4	1	3	3	1.31	30304.45868	34717.34806	1	47	2	3	3	0.26	NA	0.38	NA	2	NA	1	1	0	2	1356	4	1.0755	1.111	11.882	0.6505	201.5	2.215	1	0	0	0	0	0	1.061	0.963	10.416	0.821	171.5	1.485
35530	178	191	2	44	2	3	2	8	8	2.21	67903.40322	67139.41356	1	58	2	1	4	0.49	NA	0.44	NA	1	2	3	2	0	1	1537	184.5	1.216	1.7415	21.382	1.026	260	1.265	2	2	2	0	1	0	1.372	1.897	20.365	0.821	259	1.485
35535	13	14	2	85	3	5	1	3	3	1.25	38182.65128	47657.87141	1	57	2	2	2	NA	NA	NA	NA	2	NA	1	2	1	2	1600.5	13.5	2.2305	2.7055	21.5115	2.3225	315.5	12.135	3	3	2	3	2	3	1.899	2.653	20.365	2.41	346.5	8.99
35537	0	13	2	53	3	5	2	11	11	5	121847.9867	124571.342	2	55	2	1	1	0.32	NA	0.28	NA	1	3	2	2	0	2	2468.5	6.5	1.9	2.4655	26.853	2.455	446.5	6.555	3	3	3	3	3	3	1.899	2.653	28.177	2.41	509	8.99
35543	0	45	2	54	4	4	2	9	9	3.73	25327.10449	25854.46747	2	52	2	1	1	0.4	NA	0.44	NA	2	NA	1	2	0	2	1550.5	22.5	1.0505	1.34	14.9845	0.9885	218.5	3.63	1	1	1	0	0	1	1.061	1.438	15.501	0.821	171.5	2.855
35549	76	76	2	70	1	3	1	4	4	1.94	9128.327099	12049.42541	2	54	2	1	1	0.29	NA	0.32	NA	2	NA	1	2	0	1	972	76	0.541	0.7	9.321	0.51	136	1.32	0	0	0	0	0	0	0.704	0.963	10.416	0.821	171.5	1.485
35551	83	109	2	80	3	2	1	6	6	0.91	28421.38953	30274.3733	1	52	2	1	1	0.3	NA	0.3	NA	2	NA	1	1	0	2	1081	96	1.679	2.2885	21.346	2.4485	355.5	10.93	3	3	2	3	2	3	1.899	2.653	20.365	2.41	346.5	8.99
35558	1	1	2	84	2	1	1	3	3	0.98	19030.16427	21615.39635	2	45	2	0	0	NA	NA	NA	NA	2	NA	1	1	1	2	660.5	1	0.6975	0.549	9.0385	0.9105	143.5	1.575	0	0	0	0	0	0	0.704	0.963	10.416	0.821	171.5	1.485
35559	150	68	2	62	3	3	1	2	2	0.67	42264.98463	45065.21084	1	46	1	1	1	0.38	NA	0.28	NA	2	NA	1	2	0	2	1711	109	2.0855	2.7695	29.056	2.707	379	6.34	3	3	3	3	2	3	1.899	2.653	28.177	2.41	346.5	8.99
35564	288	181	2	66	3	2	2	9	6	1.16	73075.40334	72265.32228	1	50	2	1	1	NA	NA	0.25	NA	1	1	3	2	0	2	1008	234.5	0.6255	1.1225	12.871	0.97	163	1.66	0	0	0	0	0	0	0.704	0.963	10.416	0.821	171.5	1.485
35573	11	14	2	63	1	1	1	3	3	0.94	7733.275043	7035.661195	1	56	2	3	3	NA	NA	NA	NA	2	NA	1	2	0	2	2165	12.5	1.8855	2.6265	13.2345	1.1945	441.5	4.12	3	3	0	1	3	2	1.899	2.653	10.416	1.25	509	4.755
35580	335	250	2	44	3	5	1	6	6	3.13	97554.91394	100648.7491	1	54	2	1	1	0.58	NA	0.57	NA	2	NA	1	2	0	1	3387	292.5	2.735	4.1945	45.5015	3.818	819	15.675	3	3	3	3	3	3	1.899	2.653	28.177	2.41	509	8.99
35586	4	39	2	67	1	2	1	4	4	0.82	6660.839328	5516.686737	1	58	1	3	3	NA	NA	NA	NA	2	NA	1	1	0	1	1613	21.5	1.9695	2.402	24.4085	2.0325	491	4.415	3	3	3	3	3	2	1.899	2.653	28.177	2.41	509	4.755
35588	166	118	2	67	1	3	1	3	3	0.75	10668.71278	8836.115599	1	57	1	1	1	0.28	NA	0.33	NA	1	3	2	2	0	2	1386	142	1.009	1.467	16.9275	1.491	279.5	4.42	1	1	1	2	1	2	1.061	1.438	15.501	1.686	259	4.755
35592	77	77	2	85	3	1	1	6	6	1.95	33175.6	36319.34626	1	50	2	1	1	NA	NA	0.44	NA	2	NA	1	1	0	1	1451	77	1.575	1.03	12.579	0.554	313	1.23	2	0	0	0	2	0	1.372	0.963	10.416	0.821	346.5	1.485
35594	185	195	2	49	1	5	2	11	11	5	19915.67058	20652.25567	2	58	2	1	1	0.54	NA	0.43	NA	1	3	2	2	0	1	1605	190	1.189	1.9605	15.7905	1.1835	302.5	2.62	1	2	1	1	2	1	1.061	1.897	15.501	1.25	346.5	2.855
35602	145	145	2	85	3	3	1	3	3	1.25	30563.70847	35014.34942	1	47	2	4	4	0.41	NA	0.38	NA	2	NA	1	1	0	2	1330	145	1.653	2.071	18.561	1.51	281	3.76	3	2	2	2	1	2	1.899	1.897	20.365	1.686	259	4.755
35609	102	139	2	64	3	4	2	7	7	3.03	66182.6286	65448.95774	2	49	2	1	1	0.34	NA	0.33	NA	1	3	2	2	0	2	857.5	120.5	0.777	1.349	12.1515	1.468	345.5	8.035	0	1	0	2	2	3	0.704	1.438	10.416	1.686	346.5	8.99
35616	57	96	2	51	4	5	2	11	11	4.1	26487.61155	26800.8416	2	51	2	0	0	NA	NA	NA	NA	2	NA	1	2	0	2	1701.5	76.5	1.5895	1.693	18.8055	1.9025	334	7.465	3	2	2	2	2	3	1.899	1.897	20.365	1.686	346.5	8.99
35617	187	111	2	81	1	3	1	3	3	1.46	8534.970223	11266.19214	1	57	2	0	4	NA	NA	NA	NA	1	3	2	2	0	2	984	149	0.9735	1.733	13.4905	0.973	210	1.795	1	2	1	0	0	0	1.061	1.897	15.501	0.821	171.5	1.485
35620	20	17	2	83	3	4	1	6	6	3.13	28673.09645	31304.07031	1	55	2	2	1	NA	NA	NA	NA	1	3	2	2	0	1	2160	18.5	2.0085	1.9175	27.239	2.021	713.5	6.025	3	2	3	3	3	2	1.899	1.897	28.177	2.41	509	4.755
35624	0	0	2	62	3	4	1	3	3	1.04	35787.69964	41469.73036	1	55	2	2	2	0.23	NA	0.28	NA	1	1	3	2	0	1	1274.5	0	0.538	1.2645	8.989	0.993	151	1.945	0	1	0	0	0	0	0.704	1.438	10.416	0.821	171.5	1.485
35625	103	142	2	63	3	3	2	11	11	5	53648.09851	54376.27033	1	44	2	1	1	0.3	NA	0.26	NA	2	NA	1	2	0	1	1740	122.5	1.599	1.994	19.0785	1.9615	580	7.975	3	2	2	3	3	3	1.899	1.897	20.365	2.41	509	8.99
35633	0	0	2	58	3	5	1	1	1	0.33	52553.89122	53411.32923	1	46	2	1	1	0.21	NA	0.38	NA	1	3	2	2	0	2	1805	0	1.244	2.0605	15.544	1.539	348.5	9.49	2	2	1	2	2	3	1.372	1.897	15.501	1.686	346.5	8.99
35654	179	56	2	56	1	1	2	9	9	2.35	22044.50662	23796.90074	2	55	1	1	1	0.47	NA	0.46	NA	2	NA	1	2	0	2	1227	117.5	1.5445	1.8335	30.857	2.268	373.5	1.45	2	2	3	3	2	0	1.372	1.897	28.177	2.41	346.5	1.485
35659	15	161	2	53	4	3	2	8	8	5	19017.55422	19365.84957	2	45	2	1	1	0.36	NA	0.31	NA	1	3	2	2	0	1	3340	88	2.7745	2.5795	35.7155	2.4855	623	2.97	3	3	3	3	3	1	1.899	2.653	28.177	2.41	509	2.855
35667	30	15	2	73	3	4	1	4	4	1.43	60379.72708	69998.37604	1	46	1	1	1	0.59	0.7	0.61	0.7	2	NA	1	1	0	2	1103	22.5	0.678	1.0435	15.2295	1.1215	144.5	2.155	0	0	1	1	0	0	0.704	0.963	15.501	1.25	171.5	1.485
35668	343	499	2	81	3	3	1	12	12	NA	28410.48121	32547.57246	1	45	2	0	0	NA	NA	NA	NA	2	NA	1	1	0	1	1044.5	421	1.416	1.6605	15.3955	1.5465	236.5	3.715	2	1	1	2	1	2	1.372	1.438	15.501	1.686	259	4.755
35675	4	4	2	70	3	3	1	4	4	1.21	38216.03605	39386.3121	2	50	1	1	1	0.28	NA	0.37	NA	2	NA	1	2	0	2	1051	4	1.0115	1.0955	16.864	0.8615	264	1.4	1	0	1	0	1	0	1.061	0.963	15.501	0.821	259	1.485
35684	263	34	2	42	3	1	2	11	11	5	90455.73053	93324.42374	1	55	2	4	4	0.27	NA	0.21	NA	1	3	2	2	0	1	2322.5	148.5	1.7265	2.2415	27.008	2.7395	515.5	8.755	3	3	3	3	3	3	1.899	2.653	28.177	2.41	509	8.99
35686	562	602	2	54	3	3	1	1	1	0.46	46631.02135	45687.93025	2	49	1	1	1	0.43	NA	0.43	NA	1	1	3	2	0	1	1372.5	582	0.8915	3.092	13.6545	1.3035	184	5.75	0	3	1	1	0	2	0.704	2.653	15.501	1.25	171.5	4.755
35687	6	1	2	70	3	5	2	11	11	5	50781.36044	51249.51131	2	50	2	1	4	0.42	NA	0.53	NA	1	3	2	2	0	1	1922	3.5	2.0315	2.296	32.0505	2.546	663	9.575	3	3	3	3	3	3	1.899	2.653	28.177	2.41	509	8.99
35689	6	8	2	71	3	1	2	7	7	3.18	56799.66094	56065.16645	2	46	2	1	1	0.38	NA	0.38	NA	2	NA	1	1	1	2	1635	7	2.032	2.621	28.33	3.117	400	10.765	3	3	3	3	2	3	1.899	2.653	28.177	2.41	346.5	8.99
35696	284	95	2	51	1	5	2	11	11	5	17838.36543	18498.12096	1	55	2	1	1	0.47	NA	0.43	NA	2	NA	1	2	0	1	1516	189.5	1.58	2.0645	19.9655	1.6475	313	6.01	3	2	2	2	2	2	1.899	1.897	20.365	1.686	346.5	4.755
35708	2	69	2	66	1	3	1	5	5	2.04	8476.777244	7008.660148	2	57	2	1	1	0.58	NA	0.42	NA	2	NA	1	1	0	1	2505	35.5	3.7135	4.488	57.309	5.067	741	27.095	3	3	3	3	3	3	1.899	2.653	28.177	2.41	509	8.99
35709	299	575	2	45	3	3	2	9	9	3.1	90393.99848	92950.24721	1	45	2	1	1	0.24	NA	0.2	NA	1	1	3	2	0	2	1730	437	0.731	1.999	19.603	1.076	191	1.58	0	2	2	1	0	0	0.704	1.897	20.365	1.25	171.5	1.485
35718	197	176	2	77	3	3	1	5	5	1.87	67087.41664	77774.61815	1	52	2	1	1	0.48	NA	0.5	NA	2	NA	1	1	0	2	2031	186.5	1.1165	1.6625	14.373	1.02	341	2.67	1	1	1	0	2	1	1.061	1.438	15.501	0.821	346.5	2.855
35722	153	307	2	40	3	3	2	11	1	0	110383.2901	113211.694	2	47	2	1	1	0.28	NA	0.4	NA	1	1	3	2	0	1	1724.5	230	0.464	0.5255	7.434	0.5615	114	1.105	0	0	0	0	0	0	0.704	0.963	10.416	0.821	171.5	1.485
35724	244	38	2	70	3	5	2	10	10	5	54497.38543	57853.97421	1	47	2	1	1	0.56	NA	0.52	NA	1	3	2	1	0	1	1942.5	141	1.663	2.122	17.922	1.75	401	3.255	3	2	2	2	3	1	1.899	1.897	20.365	1.686	509	2.855
35729	135	199	2	41	3	4	1	4	4	1.66	121486.2394	125339.0274	1	57	2	1	1	0.46	NA	0.42	NA	1	1	3	2	0	1	2763.5	167	1.304	3.6215	8.1435	0.7595	133.5	6.78	2	3	0	0	0	3	1.372	2.653	10.416	0.821	171.5	8.99
35737	90	196	2	77	3	5	1	6	6	3.45	54497.38543	57853.97421	1	47	2	1	1	0.58	0.6	0.6	0.7	1	2	3	2	0	1	2005.5	143	1.915	2.4115	27.1035	3.549	599	11.865	3	3	3	3	3	3	1.899	2.653	28.177	2.41	509	8.99
35751	72	109	2	58	3	3	2	9	9	4.68	90725.07885	92752.82368	1	55	2	1	1	0.28	NA	0.26	NA	2	NA	1	2	0	1	1536	90.5	1.22	1.502	18.2705	1.104	322.5	7.875	2	1	2	1	2	3	1.372	1.438	20.365	1.25	346.5	8.99
35756	10	144	2	80	3	3	2	7	7	1.16	28238.08201	30079.11472	2	44	2	2	1	0.69	0.8	0.58	0.6	1	3	2	2	1	2	945.5	77	0.605	0.8275	13.3445	0.833	264	0.685	0	0	1	0	1	0	0.704	0.963	15.501	0.821	259	1.485
35770	253	292	2	43	4	4	1	4	4	0.93	23817.98146	24099.64171	1	44	2	1	1	0.51	NA	0.52	NA	1	1	3	2	0	1	1897	272.5	1.5295	1.971	20.684	1.8855	348	2.51	2	2	2	2	2	1	1.372	1.897	20.365	1.686	346.5	2.855
35775	340	251	2	42	1	4	2	11	11	3.85	17515.36253	18021.00447	2	57	2	1	1	0.54	NA	0.52	NA	1	3	2	2	0	2	1730.5	295.5	1.531	3.2225	25.68	2.2645	416	8.6	2	3	3	3	3	3	1.372	2.653	28.177	2.41	509	8.99
35778	408	1018	2	47	3	3	2	11	11	5	106827.4882	109564.7801	1	46	2	1	1	0.38	NA	0.31	NA	1	3	2	2	0	1	1246	713	1.279	2.27	15.1595	1.0625	199.5	1.72	2	3	1	1	0	0	1.372	2.653	15.501	1.25	171.5	1.485
35781	1	0	2	50	3	3	2	11	11	5	97845.40136	99699.25768	1	54	2	4	1	0.58	NA	0.55	NA	2	NA	1	2	0	2	1025	0.5	0.6345	0.799	11.9065	1.07	168.5	1.775	0	0	0	1	0	0	0.704	0.963	10.416	1.25	171.5	1.485
35784	0	43	2	78	1	1	1	2	2	0.61	16464.09574	23913.89162	2	53	1	4	4	0.44	NA	0.41	NA	1	3	2	1	0	1	1678.5	21.5	1.7355	2.229	24.921	1.808	406.5	10.615	3	3	3	2	3	3	1.899	2.653	28.177	1.686	509	8.99
35792	0	0	2	75	5	3	2	11	11	5	42264.71758	44485.26227	2	52	2	0	0	NA	NA	NA	NA	2	NA	1	1	0	3	1027	0	1.271	0.745	10.53	0.972	379	2.21	2	0	0	0	2	0	1.372	0.963	10.416	0.821	346.5	1.485
35808	430	236	2	50	3	5	2	11	11	5	76097.07914	77797.88184	1	51	2	1	1	0.15	NA	0.19	NA	2	NA	1	2	0	1	1768	333	1.8265	3.102	24.8935	4.023	883	17.395	3	3	3	3	3	3	1.899	2.653	28.177	2.41	509	8.99
35823	66	0	2	47	3	4	2	10	10	5	93565.19661	95962.66251	2	50	2	0	0	NA	NA	NA	NA	2	NA	1	2	0	1	942.5	33	0.482	0.818	11.667	0.651	156.5	1.205	0	0	0	0	0	0	0.704	0.963	10.416	0.821	171.5	1.485
35867	252	190	2	66	3	3	2	8	8	4.09	70166.29739	70945.574	2	56	2	1	1	0.26	NA	0.27	NA	1	3	2	2	0	1	2396.5	221	2.3975	3.2255	30.5975	4.769	914.5	23.215	3	3	3	3	3	3	1.899	2.653	28.177	2.41	509	8.99
35877	0	0	2	85	1	1	1	5	5	1.03	21337.42556	28213.84638	1	57	1	0	0	0.13	NA	NA	NA	2	NA	1	1	0	2	1375	0	0.952	1.9295	11.209	1.0835	205.5	3.855	1	2	0	1	0	2	1.061	1.897	10.416	1.25	171.5	4.755
35880	528	342	2	51	3	4	1	5	5	0.94	46644.47114	47528.23416	2	54	2	1	1	0.32	0.1	0.34	0.1	1	1	3	2	0	1	1513	435	1.524	1.5475	19.0105	1.967	500	1.915	2	1	2	3	3	0	1.372	1.438	20.365	2.41	509	1.485
35882	4	111	2	76	4	2	1	2	2	0.7	18325.34342	19728.58044	1	52	1	1	1	0.51	NA	0.49	NA	1	1	3	2	0	1	1834.5	57.5	1.5025	1.584	21.0315	1.3915	345.5	2.505	2	1	2	1	2	1	1.372	1.438	20.365	1.25	346.5	2.855
35902	43	8	2	50	1	1	2	10	10	3.41	29947.18965	32327.79538	1	57	2	1	1	0.37	NA	0.32	NA	2	NA	1	2	0	2	1913.5	25.5	1.5535	2.3865	23.926	1.5995	365.5	5.745	2	3	3	2	2	2	1.372	2.653	28.177	1.686	346.5	4.755
35904	420	5	2	64	4	2	2	8	8	2.5	15152.31039	15048.64163	2	52	1	1	1	0.55	0.5	0.62	0.7	1	3	2	1	0	1	584.5	212.5	0.6585	1.4055	10.53	1.095	357	2.43	0	1	0	1	2	1	0.704	1.438	10.416	1.25	346.5	2.855
35922	97	52	2	69	5	3	2	11	11	4.42	67224.9583	77898.29808	1	54	2	0	0	NA	NA	NA	NA	2	NA	1	2	0	3	1018.5	74.5	0.598	0.8375	17.707	0.9265	114	2.885	0	0	1	0	0	1	0.704	0.963	15.501	0.821	171.5	2.855
35927	148	38	2	50	3	3	2	11	11	5	110711.9763	111268.1804	2	47	2	1	1	0.19	NA	0.41	NA	2	NA	1	2	0	1	2289.5	93	1.471	1.9725	22.589	1.2765	380	4.295	2	2	2	1	2	2	1.372	1.897	20.365	1.25	346.5	4.755
35928	2	0	2	62	3	4	2	11	11	5	53648.09851	54376.27033	1	44	2	1	1	0.39	NA	0.36	NA	1	3	2	2	0	1	1404	1	1.528	2.5305	32.584	2.596	397.5	10.905	2	3	3	3	2	3	1.372	2.653	28.177	2.41	346.5	8.99
35937	53	54	2	54	2	1	1	4	4	1.14	80601.15385	78971.03235	2	49	1	1	1	0.28	NA	0.34	NA	2	NA	1	2	0	2	1852.5	53.5	1.6075	1.4	14.0005	1.5525	485	2.365	3	1	1	2	3	1	1.899	1.438	15.501	1.686	509	2.855
35941	302	142	2	51	3	3	2	8	8	2.98	119048.5771	116640.874	1	49	2	1	1	0.52	NA	0.55	NA	1	3	2	2	0	1	1377	222	1.1105	1.4165	10.1455	0.607	174	1.33	1	1	0	0	0	0	1.061	1.438	10.416	0.821	171.5	1.485
35947	102	1	2	60	1	1	1	2	2	0.39	7005.231606	5572.357517	1	53	2	1	1	0.34	NA	0.32	NA	2	NA	1	2	0	2	1145.5	51.5	0.7895	1.4805	10.25	1.3125	245	2.78	0	1	0	1	1	1	0.704	1.438	10.416	1.25	259	2.855
35955	2	2	2	42	4	2	2	8	8	3.56	19017.55422	19341.87056	2	45	2	0	0	NA	NA	NA	NA	2	NA	1	2	0	2	1948	2	1.745	2.691	27.148	2.344	546	8.37	3	3	3	3	3	3	1.899	2.653	28.177	2.41	509	8.99
35957	106	51	2	59	3	2	1	3	3	1.33	46644.47114	45701.10803	2	54	2	1	2	0.57	NA	0.39	NA	1	1	3	2	0	1	1231.5	78.5	0.771	1.0265	10.3285	1.277	214.5	0.465	0	0	0	1	0	0	0.704	0.963	10.416	1.25	171.5	1.485
35959	213	250	2	43	2	5	2	11	11	5	67830.7961	69748.98082	2	52	2	1	1	0.28	NA	0.24	NA	1	2	3	2	0	1	1776	231.5	1.329	1.737	21.6605	1.7495	285	3.645	2	2	2	2	1	1	1.372	1.897	20.365	1.686	259	2.855
35963	54	3	2	74	1	1	2	7	7	1.57	8881.615556	12343.81158	2	54	2	1	1	NA	NA	NA	NA	2	NA	1	2	0	2	1092.5	28.5	0.731	1.4625	18.5445	1.638	194	4.97	0	1	2	2	0	2	0.704	1.438	20.365	1.686	171.5	4.755
35976	149	239	2	59	3	3	2	11	11	5	95097.60542	97223.07812	2	54	2	2	2	0.28	NA	0.34	NA	2	NA	1	2	0	1	2311.5	194	1.2345	1.452	24.6335	1.3945	301.5	3.845	2	1	3	1	2	2	1.372	1.438	28.177	1.25	346.5	4.755
35980	296	196	2	54	3	5	2	11	11	5	95070.18431	93147.43328	2	49	2	1	1	0.3	NA	0.32	NA	2	NA	1	1	0	1	1771	246	2.425	3.3585	38.8545	2.8625	554	10.925	3	3	3	3	3	3	1.899	2.653	28.177	2.41	509	8.99
35982	303	132	2	59	3	4	2	10	10	5	95070.18431	93147.43328	2	49	2	1	1	0.35	NA	0.28	NA	2	NA	1	2	0	2	1795.5	217.5	1.108	1.81	20.554	1.31	232	3.96	1	2	2	1	1	2	1.061	1.897	20.365	1.25	259	4.755
35983	1	8	2	67	3	5	2	11	11	5	53648.09851	54376.27033	1	44	2	1	1	0.43	NA	0.46	NA	2	NA	1	2	0	1	2357.5	4.5	2.0525	2.5375	29.4245	2.158	538	8.07	3	3	3	3	3	3	1.899	2.653	28.177	2.41	509	8.99
35999	144	59	2	69	3	1	1	6	6	2.27	70166.29739	72450.2002	2	46	2	1	4	0.36	NA	0.26	NA	1	1	3	2	0	1	1467	101.5	0.6705	0.857	12.837	1.0165	194	1.395	0	0	0	0	0	0	0.704	0.963	10.416	0.821	171.5	1.485
36004	101	20	2	40	1	5	2	11	11	3.98	22044.50662	22680.89808	1	57	2	1	4	0.35	NA	0.48	NA	2	NA	1	2	0	1	2382	60.5	1.5535	2.2625	16.449	1.7785	503.5	3.815	2	3	1	2	3	2	1.372	2.653	15.501	1.686	509	4.755
36007	57	110	2	45	3	4	2	11	10	5	89845.4737	91123.84396	2	44	2	1	1	0.35	NA	0.36	NA	1	3	2	2	0	1	1309.5	83.5	1.1805	1.2085	13.8065	0.639	209.5	1.09	1	0	1	0	0	0	1.061	0.963	15.501	0.821	171.5	1.485
36011	0	176	2	43	4	5	2	10	10	2.54	26931.60113	27250.08159	2	58	2	0	0	NA	NA	NA	NA	2	NA	1	2	0	2	1441	88	0.906	1.3245	15.1625	1.6775	295	6.115	1	1	1	2	1	2	1.061	1.438	15.501	1.686	259	4.755
36020	0	1	2	82	3	3	1	6	6	2.55	34989.83098	38107.43555	2	47	2	1	1	NA	NA	NA	NA	2	NA	1	1	0	2	1084.5	0.5	1.0945	1.524	12.0575	1.31	229	6.88	1	1	0	1	1	3	1.061	1.438	10.416	1.25	259	8.99
36024	254	339	2	50	3	5	2	10	10	5	52553.89122	53411.32923	1	46	2	1	1	0.37	NA	0.34	NA	2	NA	1	2	0	1	2464.5	296.5	1.267	2.3795	36.536	2.564	345.5	9.42	2	3	3	3	2	3	1.372	2.653	28.177	2.41	346.5	8.99
36036	30	157	2	55	1	2	1	5	5	1.24	17838.36543	19256.39883	1	55	2	1	1	0.74	0.8	0.68	0.7	2	NA	1	2	0	1	937.5	93.5	0.566	0.578	8.998	0.721	193.5	1.355	0	0	0	0	0	0	0.704	0.963	10.416	0.821	171.5	1.485
36058	77	3	2	69	4	2	1	5	5	1.2	14956.84957	14854.51811	2	50	2	2	4	NA	2	0.7	0.8	2	NA	1	2	1	1	855.5	40	1.0265	1.111	11.1915	0.619	211	4.735	1	0	0	0	0	2	1.061	0.963	10.416	0.821	171.5	4.755
36065	109	244	2	55	3	4	2	11	11	5	110711.9763	112518.287	2	47	2	1	1	0.26	NA	0.35	NA	2	NA	1	2	0	1	1494.5	176.5	1.3075	1.807	18.0005	1.1015	240.5	2.305	2	2	2	1	1	1	1.372	1.897	20.365	1.25	259	2.855
36069	0	2	2	40	4	5	2	10	10	3.62	27793.82772	28122.50447	1	52	2	1	1	0.64	0.6	0.63	0.5	2	NA	1	2	0	2	1545.5	1	1.094	1.2115	14.9495	1.279	381.5	1.785	1	0	1	1	2	0	1.061	0.963	15.501	1.25	346.5	1.485
36077	0	0	2	72	3	3	1	3	3	1.22	41045.81826	42302.74973	2	46	2	2	1	NA	NA	NA	NA	2	NA	1	2	0	1	541	0	0.534	0.681	16.998	1.644	211	1.25	0	0	1	2	0	0	0.704	0.963	15.501	1.686	171.5	1.485
36081	147	5	2	59	3	5	1	5	5	2.09	90725.07885	92752.82368	1	55	2	1	1	0.53	NA	0.5	NA	1	1	3	2	0	1	924.5	76	0.571	1.22	10.868	0.864	74.5	4.125	0	0	0	0	0	2	0.704	0.963	10.416	0.821	171.5	4.755
36085	0	2	2	62	4	2	2	11	11	5	11370.19245	12038.29304	2	56	1	4	4	0.56	NA	0.59	NA	2	NA	1	2	0	2	1539	1	0.9465	1.1545	25.0085	2.1565	191.5	2.405	1	0	3	3	0	1	1.061	0.963	28.177	2.41	171.5	2.855
36091	46	76	2	56	4	4	2	10	8	3.9	23817.98146	24099.64171	1	44	2	4	1	0.57	NA	NA	NA	2	NA	1	2	0	2	2983	61	2.87	4.0885	41.495	3.506	380	7.35	3	3	3	3	2	3	1.899	2.653	28.177	2.41	346.5	8.99
36100	403	284	2	80	3	3	1	2	2	0.75	28410.48121	31017.35813	2	47	2	2	2	0.27	NA	0.24	NA	2	NA	1	2	0	1	819	343.5	0.976	2.073	9.411	0.9305	263.5	5.15	1	2	0	0	1	2	1.061	1.897	10.416	0.821	259	4.755
36101	0	229	2	43	3	4	2	7	7	1.71	43759.0558	44381.68344	2	46	2	1	1	0.35	NA	0.31	NA	1	3	2	2	0	1	3726	114.5	2.163	4.696	32.757	2.9965	392	17.23	3	3	3	3	2	3	1.899	2.653	28.177	2.41	346.5	8.99
36102	61	96	2	50	3	4	1	12	12	NA	85702.30511	87617.78877	2	51	2	1	1	0.61	0.8	0.48	0.7	1	3	2	2	0	2	1426	78.5	0.483	1.143	9.6865	0.806	123	5.495	0	0	0	0	0	2	0.704	0.963	10.416	0.821	171.5	4.755
36112	151	136	2	74	3	3	1	6	6	1.55	43428.16878	50229.35423	1	44	1	1	1	0.25	NA	0.3	NA	1	1	3	2	0	1	742.5	143.5	0.6475	1.063	12.7435	1.105	213	3.48	0	0	0	1	0	1	0.704	0.963	10.416	1.25	171.5	2.855
36129	154	142	2	68	4	4	1	6	6	2.55	15430.20256	16336.86509	2	57	2	1	1	0.39	NA	0.39	NA	1	3	2	2	0	1	1581.5	148	1.8415	1.5325	35.085	2.0055	290	2.51	3	1	3	3	1	1	1.899	1.438	28.177	2.41	259	2.855
36132	363	338	2	48	3	4	2	11	11	5	100493.4172	101923.2922	2	46	2	4	1	0.36	NA	0.47	NA	2	NA	1	2	0	2	2200	350.5	1.3945	2.627	18.6735	1.8665	370.5	4.25	2	3	2	2	2	2	1.372	2.653	20.365	1.686	346.5	4.755
36133	0	4	2	43	4	5	2	11	11	5	18968.29236	19192.60247	2	56	2	1	1	0.48	NA	0.54	NA	2	NA	1	2	0	2	1615	2	1.138	1.318	16.0715	1.152	225.5	2.79	1	1	1	1	1	1	1.061	1.438	15.501	1.25	259	2.855
36134	0	0	2	44	4	4	1	6	6	1.81	31305.27532	31675.4768	2	58	2	1	1	0.56	NA	0.49	NA	2	NA	1	2	0	2	1696.5	0	1.4715	1.5325	15.702	2.06	418.5	1.835	2	1	1	3	3	0	1.372	1.438	15.501	2.41	509	1.485
36147	2	178	2	79	3	3	1	3	3	1.33	38715.45524	39901.02483	2	49	2	4	4	0.53	NA	0.3	NA	2	NA	1	2	0	2	2334	90	1.3085	1.884	17.3885	0.9705	353.5	2.775	2	2	1	0	2	1	1.372	1.897	15.501	0.821	346.5	2.855
36155	0	0	2	53	4	4	2	11	11	4.49	27793.82772	28122.50447	1	52	2	1	1	0.36	NA	0.35	NA	2	NA	1	2	0	2	2448.5	0	1.4055	1.8385	26.613	2.637	330	5.715	2	2	3	3	2	2	1.372	1.897	28.177	2.41	346.5	4.755
36160	568	568	2	47	3	4	2	8	8	2.83	89845.4737	91123.84396	2	50	2	1	1	0.46	NA	0.37	NA	2	NA	1	2	0	1	1573.5	568	1.3975	2.667	22.0505	1.334	290.5	2.67	2	3	2	1	1	1	1.372	2.653	20.365	1.25	259	2.855
36171	311	703	2	45	3	4	2	11	11	3.63	104659.8905	107619.5639	1	50	2	1	1	0.33	NA	0.37	NA	2	NA	1	2	0	1	2131.5	507	1.835	2.9845	22.948	1.5145	368.5	4.745	3	3	2	2	2	2	1.899	2.653	20.365	1.686	346.5	4.755
36174	0	2	2	78	4	4	1	99	99	NA	15703.94312	16724.44897	1	44	2	1	1	0.57	NA	0.53	NA	2	NA	1	2	1	1	1838	1	2.154	2.216	29.2845	1.912	536	7.69	3	3	3	2	3	3	1.899	2.653	28.177	1.686	509	8.99
36176	0	0	2	41	3	3	1	2	1	0.2	51022.68318	51748.66167	2	53	2	1	1	0.28	0.3	0.5	0.3	1	1	3	2	0	1	294	0	0.416	0.152	3.5015	0.2685	19	1.76	0	0	0	0	0	0	0.704	0.963	10.416	0.821	171.5	1.485
36184	295	373	2	59	3	5	2	10	10	4.92	85702.30511	87617.78877	2	51	1	1	1	0.48	NA	0.44	NA	2	NA	1	2	0	2	2900	334	2.41	2.5955	23.125	1.9565	587	3.61	3	3	2	2	3	1	1.899	2.653	20.365	1.686	509	2.855
36194	44	16	2	46	3	3	2	11	11	5	117174.4613	118841.6833	2	53	2	1	1	0.26	NA	0.22	NA	2	NA	1	2	0	2	1262	30	1.897	1.5885	19.0625	1.437	659.5	5.9	3	1	2	1	3	2	1.899	1.438	20.365	1.25	509	4.755
36197	186	167	2	60	4	2	1	3	3	1.22	13659.25539	14461.85893	2	51	2	1	1	0.32	NA	0.3	NA	1	1	3	2	0	2	1095.5	176.5	0.585	1.1445	9.3205	0.7045	183	2.97	0	0	0	0	0	1	0.704	0.963	10.416	0.821	171.5	2.855
36205	4	3	2	85	1	1	2	7	7	2.36	5328.671462	7045.944585	2	58	1	0	0	NA	NA	NA	NA	2	NA	1	1	0	2	1599	3.5	1.2785	1.095	13.786	1.6125	299.5	1.43	2	0	1	2	1	0	1.372	0.963	15.501	1.686	259	1.485
36211	500	228	2	81	3	2	1	3	3	1.12	34693.0376	37980.57745	2	47	2	3	3	0.33	NA	0.22	NA	1	1	3	2	0	1	2005	364	1.5645	2.5865	17.88	2.0175	309	4.865	2	3	2	3	2	2	1.372	2.653	20.365	2.41	346.5	4.755
36218	2	5	2	54	4	5	2	8	8	5	27793.82772	28302.85536	1	52	2	1	1	0.6	0.6	0.65	0.8	2	NA	1	2	0	1	1540	3.5	0.9155	1.5415	19.0295	1.598	281.5	3.165	1	1	2	2	1	1	1.061	1.438	20.365	1.686	259	2.855
36220	0	38	2	65	3	3	1	3	3	0.91	37017.92174	37429.0479	2	44	2	1	4	NA	NA	0.24	NA	2	NA	1	2	1	2	1240	19	1.116	1.2505	14.833	1.1355	231	1.56	1	1	1	1	1	0	1.061	1.438	15.501	1.25	259	1.485
36250	0	0	2	77	5	1	1	5	5	0.88	36438.57182	35967.37306	1	45	1	0	0	NA	NA	NA	NA	2	NA	1	1	0	3	817	0	0.917	0.539	9.271	0.702	293	7.02	1	0	0	0	1	3	1.061	0.963	10.416	0.821	259	8.99
36251	191	230	2	84	3	2	2	8	8	3.01	37142.5294	39564.10362	2	53	2	0	0	NA	NA	NA	NA	1	1	3	2	0	3	1376	210.5	1.4265	2.161	16.3175	1.3935	419	6.35	2	2	1	1	3	3	1.372	1.897	15.501	1.25	509	8.99
36257	457	343	2	55	3	4	2	8	8	2.58	76073.83183	77515.18679	2	58	2	1	4	0.2	NA	0.28	NA	1	1	3	2	0	1	1460	400	1.181	1.743	16.738	1.3225	208	3.58	1	2	1	1	0	1	1.061	1.897	15.501	1.25	171.5	2.855
36265	62	2	2	54	4	4	2	9	9	4.17	22283.29145	22691.39685	2	56	2	4	4	0.39	NA	0.32	NA	1	3	2	2	0	1	1255	32	0.613	0.8465	12.2645	0.9615	205	1.595	0	0	0	0	0	0	0.704	0.963	10.416	0.821	171.5	1.485
36266	154	189	2	85	3	1	2	9	9	4.29	24355.77192	30399.78124	1	44	1	2	2	0.3	NA	0.21	NA	2	NA	1	1	0	2	1325	171.5	1.0795	1.7795	14.2735	0.7795	297	38.515	1	2	1	0	1	3	1.061	1.897	15.501	0.821	259	8.99
36268	455	607	2	49	3	5	2	11	11	5	71945.79963	74227.47295	2	56	2	1	1	0.4	NA	0.33	NA	1	1	3	2	0	1	2264	531	1.451	2.2645	23.9915	2.0615	473.5	2.17	2	3	3	3	3	0	1.372	2.653	28.177	2.41	509	1.485
36277	167	237	2	65	3	5	2	11	11	5	66558.86862	70790.47261	2	53	2	1	1	0.41	NA	0.44	NA	1	3	2	2	0	1	1478.5	202	1.6745	2.3465	29.317	2.309	351.5	7.555	3	3	3	3	2	3	1.899	2.653	28.177	2.41	346.5	8.99
36279	247	154	2	76	3	3	1	77	77	NA	43428.16878	45709.83999	1	44	2	1	1	0.49	NA	0.54	NA	2	NA	1	1	0	1	2214	200.5	2.2335	3.191	30.0805	2.6465	623.5	9.97	3	3	3	3	3	3	1.899	2.653	28.177	2.41	509	8.99
36280	7	0	2	52	1	2	2	7	7	1.2	14902.08351	15481.62555	1	55	2	1	1	0.44	NA	0.54	NA	2	NA	1	2	0	2	2175	3.5	1.37	1.7685	21.702	2.418	347	3.51	2	2	2	3	2	1	1.372	1.897	20.365	2.41	346.5	2.855
36281	102	102	2	66	4	4	1	6	6	2.76	14956.84957	14854.51811	2	50	2	1	1	0.18	NA	0.24	NA	2	NA	1	2	0	1	1882	102	1.099	1.211	14.5055	1.206	233	1.765	1	0	1	1	1	0	1.061	0.963	15.501	1.25	259	1.485
36283	84	68	2	85	4	2	1	3	3	1.04	17444.39785	18780.17772	1	48	2	0	0	NA	NA	NA	NA	2	NA	1	1	0	1	1566.5	76	1.2905	1.995	15.5915	1.535	349.5	5.45	2	2	1	2	2	2	1.372	1.897	15.501	1.686	346.5	4.755
36296	0	0	2	51	4	5	1	3	3	0.63	23817.98146	24099.64171	1	44	1	1	4	0.26	0.2	0.25	0.2	2	NA	1	2	0	1	1163.5	0	0.9055	0.846	9.607	0.625	259.5	0.48	1	0	0	0	1	0	1.061	0.963	10.416	0.821	259	1.485
36307	5	97	2	40	4	4	1	5	5	1.2	25000.3915	25520.95164	2	44	2	2	2	0.48	NA	0.42	NA	2	NA	1	2	0	2	1698	51	1.1305	2.1385	20.5615	1.08	368	6.915	1	2	2	1	2	3	1.061	1.897	20.365	1.25	346.5	8.99
36309	0	43	2	47	4	5	2	11	11	5	23518.96918	23949.7053	1	51	2	1	1	0.63	0.7	0.59	0.6	1	3	2	2	0	1	2500	21.5	1.6025	2.0205	16.535	1.843	371	11.67	3	2	1	2	2	3	1.899	1.897	15.501	1.686	346.5	8.99
36323	32	65	2	50	3	3	2	7	7	1.95	110711.9763	111268.1804	1	45	2	1	1	0.6	0.7	0.55	0.6	2	NA	1	2	0	1	2689	48.5	1.769	2.2695	17.7395	1.443	509	3.975	3	3	2	1	3	2	1.899	2.653	20.365	1.25	509	4.755
36329	127	3	2	41	1	4	2	10	10	3.5	19035.52273	19585.04938	2	57	2	1	1	0.59	NA	0.54	NA	1	3	2	2	0	1	1762	65	1.021	1.117	20.1585	1.4365	262.5	2.165	1	0	2	1	1	0	1.061	0.963	20.365	1.25	259	1.485
36331	3	4	2	85	3	2	1	3	3	1.1	30304.45868	34960.89692	1	47	1	1	1	0.42	NA	0.22	NA	1	3	2	2	0	2	1475	3.5	1.196	1.75	19.8915	1.8945	349.5	4.1	1	2	2	2	2	2	1.061	1.897	20.365	1.686	346.5	4.755
36333	74	24	2	79	3	3	1	5	5	1.13	50781.36044	50124.69051	2	44	2	1	1	0.31	NA	0.38	NA	2	NA	1	1	0	2	1042	49	1.1685	1.931	15.1495	1.4785	297	7.155	1	2	1	2	1	3	1.061	1.897	15.501	1.686	259	8.99
36335	257	71	2	46	3	5	2	11	11	5	89661.66445	92505.17482	1	52	2	0	0	NA	NA	NA	NA	2	NA	1	2	0	1	1713	164	1.1005	1.6755	16.0865	1.512	307	3.025	1	2	1	2	2	1	1.061	1.897	15.501	1.686	346.5	2.855
36336	2	4	2	45	3	5	2	11	11	5	75766.87871	77909.48763	2	52	2	1	1	0.39	NA	0.36	NA	2	NA	1	2	0	1	2236	3	1.72	2.646	22.1965	1.822	422.5	5.62	3	3	2	2	3	2	1.899	2.653	20.365	1.686	509	4.755
36342	0	1	2	41	3	4	2	11	11	2.2	99712.03434	98590.1618	1	53	2	1	1	0.14	NA	0.14	NA	2	NA	1	2	0	3	2886.5	0.5	2.338	4.766	21.231	2.3685	455.5	10.55	3	3	2	3	3	3	1.899	2.653	20.365	2.41	509	8.99
36347	124	142	2	47	3	2	2	9	9	3.1	106827.4882	105625.5588	1	46	2	1	1	0.59	0.6	0.63	0.7	1	3	2	2	0	1	2185	133	2.238	3.915	25.11	2.11	550	10.47	3	3	3	3	3	3	1.899	2.653	28.177	2.41	509	8.99
36356	124	241	2	64	3	5	2	11	11	5	63157.80538	64015.05356	1	55	2	1	4	0.48	NA	0.48	NA	2	NA	1	2	0	2	1280.5	182.5	1.294	1.911	12.083	1.348	432	4.53	2	2	0	1	3	2	1.372	1.897	10.416	1.25	509	4.755
36358	130	95	2	47	1	1	2	7	7	2.68	14957.63717	16146.67151	1	58	2	1	1	0.3	NA	0.36	NA	2	NA	1	2	0	2	1019.5	112.5	0.7575	2.447	17.0955	1.5295	322	43.045	0	3	1	2	2	3	0.704	2.653	15.501	1.686	346.5	8.99
36362	2	190	2	49	4	2	1	6	6	1.72	24106.0364	24391.10306	1	45	2	0	0	NA	NA	NA	NA	2	NA	1	2	1	1	1507	96	1.099	1.4845	18.1595	1.4055	219	6.64	1	1	2	1	0	3	1.061	1.438	20.365	1.25	171.5	8.99
36379	237	123	2	58	1	3	2	9	9	3.73	19238.36328	19793.74563	1	54	2	1	1	0.39	NA	0.45	NA	2	NA	1	2	0	1	1251	180	1.118	1.54	11.6285	1.4545	354	3.76	1	1	0	2	2	2	1.061	1.438	10.416	1.686	346.5	4.755
36389	355	201	2	49	3	4	2	11	11	5	75766.87871	78169.73289	2	52	2	1	1	0.65	0.6	0.49	0.7	1	3	2	2	0	1	1718.5	278	4.04	5.256	29.956	3.554	598.5	3.12	3	3	3	3	3	1	1.899	2.653	28.177	2.41	509	2.855
36394	432	355	2	54	3	5	2	11	11	5	121847.9867	124571.342	1	57	2	1	1	0.39	NA	0.28	NA	2	NA	1	2	0	1	1185	393.5	0.813	2.334	12.845	1.1145	237	3.74	0	3	0	1	1	2	0.704	2.653	10.416	1.25	259	4.755
36400	172	0	2	41	4	2	1	2	2	0.31	27793.82772	28029.64691	1	52	2	4	4	0.58	0.5	0.63	0.6	1	1	3	2	0	2	2357.5	86	1.3235	1.7495	27.766	2.212	356	4.235	2	2	3	3	2	2	1.372	1.897	28.177	2.41	346.5	4.755
36415	50	72	2	85	3	3	1	3	3	1.43	31854.8911	36585.41189	2	46	1	4	1	0.48	NA	0.43	NA	2	NA	1	1	1	2	1362.5	61	1.3215	1.716	18.8295	1.813	346.5	8.04	2	2	2	2	2	3	1.372	1.897	20.365	1.686	346.5	8.99
36427	38	109	2	53	3	5	2	8	8	3.74	107145.5864	108893.71	1	46	2	1	1	0.4	NA	0.46	NA	2	NA	1	2	0	1	1855.5	73.5	3.324	2.72	50.1185	3.2995	398.5	8.505	3	3	3	3	2	3	1.899	2.653	28.177	2.41	346.5	8.99
36432	7	63	2	84	3	3	2	7	7	1.32	28479.65428	32708.94505	2	44	2	0	0	NA	NA	NA	NA	1	3	2	1	0	1	1842	35	1.4445	1.7375	15.855	1.331	373.5	36.575	2	2	1	1	2	3	1.372	1.897	15.501	1.25	346.5	8.99
36436	0	0	2	49	4	5	2	11	11	5	20233.12335	20472.39075	1	51	2	1	1	0.23	NA	0.2	NA	2	NA	1	2	0	2	1653.5	0	0.9975	0.963	18.755	1.5335	260	2.4	1	0	2	2	1	1	1.061	0.963	20.365	1.686	259	2.855
36437	0	0	2	50	4	1	1	3	3	1.25	34121.65595	34703.55047	1	56	2	1	1	0.29	NA	0.42	NA	2	NA	1	2	0	2	2081.5	0	1.238	1.802	11.927	1.018	357	5.325	2	2	0	0	2	2	1.372	1.897	10.416	0.821	346.5	4.755
36440	101	155	2	65	3	3	1	3	3	1.02	39758.9872	40200.55602	2	46	2	1	1	0.6	0.6	0.58	0.6	2	NA	1	2	0	2	1828	128	1.9915	3.2015	20.347	1.9185	500	9.14	3	3	2	2	3	3	1.899	2.653	20.365	1.686	509	8.99
36446	0	38	2	56	4	3	2	8	8	1.66	31308.72924	30758.14349	2	53	2	0	0	NA	NA	NA	NA	2	NA	1	2	0	3	2169	19	2.2065	2.1915	25.567	1.794	501.5	8.265	3	3	3	2	3	3	1.899	2.653	28.177	1.686	509	8.99
36451	5	4	2	65	4	2	2	11	11	5	13643.83468	14602.73334	1	48	2	1	2	0.42	NA	0.4	NA	1	3	2	2	0	1	1360	4.5	0.877	2.1005	15.5325	1.258	262.5	28.265	0	2	1	1	1	3	0.704	1.897	15.501	1.25	259	8.99
36462	164	142	2	60	3	5	2	11	11	5	66558.86862	67462.27982	2	48	2	1	1	0.37	NA	0.36	NA	2	NA	1	2	0	2	2313	153	1.53	2.0365	15.5525	1.031	345	3.395	2	2	1	0	2	1	1.372	1.897	15.501	0.821	346.5	2.855
36472	21	7	2	82	3	2	1	3	3	1.33	31584.68914	36437.84147	2	46	2	1	1	0.35	NA	0.4	NA	2	NA	1	1	0	2	1730.5	14	1.049	2.3435	23.637	2.5255	348	13.52	1	3	3	3	2	3	1.061	2.653	28.177	2.41	346.5	8.99
36483	212	142	2	50	3	4	2	7	7	3.12	85605.55089	87518.87206	1	48	2	1	1	0.56	NA	0.5	NA	2	NA	1	2	0	1	1439	177	1.284	1.64	20.0085	1.4585	285	2.165	2	1	2	2	1	0	1.372	1.438	20.365	1.686	259	1.485
36493	0	231	2	47	2	3	1	6	6	1.62	99615.43079	102432.4521	1	53	2	1	1	0.5	NA	0.47	NA	2	NA	1	2	0	2	1010	115.5	1.055	0.8695	7.7095	0.6595	339.5	1.03	1	0	0	0	2	0	1.061	0.963	10.416	0.821	346.5	1.485
36503	348	0	2	52	3	4	2	8	8	2.74	97845.40136	99699.25768	1	54	2	1	1	0.34	NA	0.34	NA	2	NA	1	2	0	2	1486	174	1.2705	1.3625	15.9235	1.6945	311.5	1.75	2	1	1	2	2	0	1.372	1.438	15.501	1.686	346.5	1.485
36515	246	190	2	44	3	5	2	7	7	2.65	95326.7937	98022.53678	2	48	2	1	1	0.29	NA	0.32	NA	1	3	2	2	0	2	845	218	0.794	1.3835	9.456	0.65	229.5	1.24	0	1	0	0	1	0	0.704	1.438	10.416	0.821	259	1.485
36519	201	285	2	67	3	5	2	11	11	5	66201.71767	76712.59702	2	54	2	2	1	0.37	NA	NA	NA	1	3	2	1	0	1	1799	243	1.0915	2.057	12.952	1.7845	335	2.635	1	2	0	2	2	1	1.061	1.897	10.416	1.686	346.5	2.855
36523	137	73	2	45	3	1	1	5	5	1.2	46517.17638	47179.04807	1	46	2	0	0	NA	NA	NA	NA	1	3	2	2	0	2	1701	105	1.253	1.371	15.025	1.0825	306	2.32	2	1	1	1	2	1	1.372	1.438	15.501	1.25	346.5	2.855
36534	2	0	2	45	5	3	1	5	5	0.85	37587.66816	38650.60852	1	47	2	0	0	NA	NA	NA	NA	2	NA	1	2	0	2	1496.5	1	1.978	2.6305	29.501	3.108	604.5	11.995	3	3	3	3	3	3	1.899	2.653	28.177	2.41	509	8.99
36538	10	181	2	43	1	5	2	10	10	5	19663.75923	20391.02732	1	53	2	1	1	0.27	NA	0.26	NA	2	NA	1	2	0	1	1200.5	95.5	0.74	1.806	9.1075	1.153	655	1.895	0	2	0	1	3	0	0.704	1.897	10.416	1.25	509	1.485
36548	67	95	2	77	3	3	1	3	3	1.04	39382.09738	45549.63691	1	47	2	0	0	NA	NA	NA	NA	1	3	2	1	0	1	968	81	0.7865	0.849	14.055	1.181	187.5	2.8	0	0	1	1	0	1	0.704	0.963	15.501	1.25	171.5	2.855
36569	0	2	2	82	3	4	1	12	12	NA	30563.70847	38148.24898	1	47	1	1	1	0.42	NA	0.3	NA	1	3	2	1	0	2	1579.5	1	1.0955	1.0845	15.078	1.2745	233.5	2.525	1	0	1	1	1	1	1.061	0.963	15.501	1.25	259	2.855
36582	107	101	2	61	4	2	1	2	2	0.34	13659.25539	13565.80179	2	51	2	2	2	0.45	NA	0.29	NA	1	3	2	2	0	2	780.5	104	0.7855	1.051	9.003	0.833	231.5	2.235	0	0	0	0	1	0	0.704	0.963	10.416	0.821	259	1.485
36601	527	390	2	46	3	5	2	9	9	5	90455.73053	93324.42374	1	55	2	1	1	0.46	NA	0.31	NA	1	1	3	2	0	1	1797.5	458.5	1.403	2.5085	27.3805	1.8405	423.5	5.87	2	3	3	2	3	2	1.372	2.653	28.177	1.686	509	4.755
36628	34	1	2	42	4	5	2	11	11	5	23518.96918	23797.09346	1	51	2	1	1	0.45	NA	0.53	NA	2	NA	1	2	0	2	2234	17.5	1.7565	1.9285	24.634	1.9445	373.5	7.93	3	2	3	2	2	3	1.899	1.897	28.177	1.686	346.5	8.99
36634	404	379	2	61	3	5	2	11	11	5	70166.29739	70945.574	2	46	2	4	1	0.52	NA	0.46	NA	2	NA	1	2	0	1	1401.5	391.5	2.072	2.8895	29.249	2.7345	348.5	4.41	3	3	3	3	2	2	1.899	2.653	28.177	2.41	346.5	4.755
36638	43	93	2	64	4	2	1	99	99	NA	12282.56806	12792.45903	1	44	1	4	4	NA	NA	NA	NA	2	NA	1	2	0	2	1574.5	68	0.8715	1.431	22.5615	2.2905	189	5.235	0	1	2	3	0	2	0.704	1.438	20.365	2.41	171.5	4.755
36645	342	213	2	58	3	2	1	6	6	1.89	46029.49343	47786.96977	2	50	2	1	1	0.41	NA	0.43	NA	2	NA	1	2	0	1	1203.5	277.5	1.296	1.4355	12.755	0.84	196	1.375	2	1	0	0	0	0	1.372	1.438	10.416	0.821	171.5	1.485
36646	142	213	2	66	3	2	1	5	5	1.45	37501.6836	37085.95679	2	49	2	1	1	0.4	NA	0.36	NA	1	3	2	2	0	1	1342	177.5	1.4335	1.3815	14.3825	2.212	464.5	7.35	2	1	1	3	3	3	1.372	1.438	15.501	2.41	509	8.99
36649	0	0	2	69	1	3	2	8	8	3.01	8881.615556	7343.383365	2	54	1	1	1	0.48	NA	0.42	NA	2	NA	1	2	0	2	1195.5	0	1.325	1.3695	10.145	1.0435	153	2.685	2	1	0	0	0	1	1.372	1.438	10.416	0.821	171.5	2.855
36653	414	278	2	49	3	5	2	11	11	5	90393.99848	92950.24721	1	45	2	1	1	0.35	NA	0.47	NA	2	NA	1	2	0	1	1158.5	346	0.6815	1.554	6.9705	0.93	208	10.6	0	1	0	0	0	3	0.704	1.438	10.416	0.821	171.5	8.99
36655	0	1	2	48	4	3	1	3	3	0.67	23518.96918	23797.09346	1	51	1	1	1	0.23	NA	0.39	NA	1	3	2	2	0	2	2262.5	0.5	1.727	2.53	31.5985	2.119	381	6.915	3	3	3	3	2	3	1.899	2.653	28.177	2.41	346.5	8.99
36670	117	86	2	52	4	4	1	5	2	0.84	33056.02142	32474.70832	1	49	2	1	1	0.61	2	NA	2	2	NA	1	2	0	2	3207	101.5	1.7735	3.061	36.9545	2.375	403.5	8.235	3	3	3	3	3	3	1.899	2.653	28.177	2.41	509	8.99
36675	176	176	2	43	3	3	1	5	5	2.04	89845.4737	92147.62735	2	44	2	1	1	0.6	0.6	0.56	0.5	2	NA	1	2	0	2	1980	176	0.734	1.271	9.13	0.43	170	1.76	0	1	0	0	0	0	0.704	1.438	10.416	0.821	171.5	1.485
36676	78	0	2	43	1	1	1	NA	NA	NA	21707.38486	23432.98	1	56	2	1	4	0.51	NA	0.54	NA	2	NA	1	2	0	2	1799.5	39	1.8745	3.091	17.86	2.5605	511.5	10.515	3	3	2	3	3	3	1.899	2.653	20.365	2.41	509	8.99
36681	15	15	2	85	3	3	1	4	4	1.53	30217.1497	37715.68988	2	46	1	0	0	NA	NA	NA	NA	2	NA	1	1	0	3	1603	15	2.588	2.081	29.531	1.848	249	3.08	3	2	3	2	1	1	1.899	1.897	28.177	1.686	259	2.855
36690	31	31	2	85	3	1	1	4	4	1.36	26855.93188	30982.48597	2	51	2	2	1	0.7	0.8	NA	2	2	NA	1	1	1	2	994	31	0.437	0.734	4.728	0.184	76	1.11	0	0	0	0	0	0	0.704	0.963	10.416	0.821	171.5	1.485
36713	462	289	2	70	3	4	2	11	11	5	53879.44513	54508.82834	2	48	2	1	1	0.56	0.4	0.49	0.5	2	NA	1	2	0	1	1089.5	375.5	1.017	1.81	14.863	1.207	332.5	4.25	1	2	1	1	2	2	1.061	1.897	15.501	1.25	346.5	4.755
36720	16	16	2	47	5	1	1	5	5	0.88	35238.50241	36235.01079	1	45	2	0	0	NA	NA	NA	NA	2	NA	1	2	0	3	1186	16	0.639	0.976	20.392	1.76	135	4.5	0	0	2	2	0	2	0.704	0.963	20.365	1.686	171.5	4.755
36725	0	56	2	69	3	3	1	5	5	2.51	68114.58193	69039.10901	1	54	2	2	1	0.33	NA	0.31	NA	2	NA	1	2	0	2	1155.5	28	0.8635	1.4725	7.8985	0.629	209.5	9.65	0	1	0	0	0	3	0.704	1.438	10.416	0.821	171.5	8.99
36728	4	83	2	69	3	4	2	11	6	2.27	62731.71317	62036.2976	2	50	2	4	4	0.47	NA	0.31	NA	1	3	2	2	0	2	1281	43.5	1.267	2.1785	21.452	2.059	663	3.28	2	3	2	3	3	1	1.372	2.653	20.365	2.41	509	2.855
36729	8	8	2	85	3	4	1	6	6	2.81	30217.1497	37715.68988	2	46	2	1	1	0.33	NA	0.32	NA	2	NA	1	1	0	1	1096.5	8	0.9255	1.426	12.154	1.3485	246.5	3.235	1	1	0	1	1	1	1.061	1.438	10.416	1.25	259	2.855
36731	57	50	2	85	3	4	1	6	6	3.13	28410.48121	32547.57246	1	45	2	1	1	0.44	NA	0.52	NA	2	NA	1	1	0	2	1308.5	53.5	0.9645	1.0185	14.846	1.7495	238.5	4.16	1	0	1	2	1	2	1.061	0.963	15.501	1.686	259	4.755
36732	400	355	2	72	3	4	2	11	11	5	42824.02906	45461.63552	2	52	2	1	4	0.35	NA	0.23	NA	1	3	2	1	0	1	1467.5	377.5	0.9845	1.499	15.3795	1.366	178	1.875	1	1	1	1	0	0	1.061	1.438	15.501	1.25	171.5	1.485
36736	219	255	2	76	3	2	1	5	5	2.35	56799.66094	56065.16645	2	46	2	1	1	0.41	NA	0.38	NA	1	3	2	2	0	1	1929	237	2.1585	3.455	36.225	2.7055	627.5	10.025	3	3	3	3	3	3	1.899	2.653	28.177	2.41	509	8.99
36739	2	284	2	62	1	4	1	6	6	2.76	8868.719058	7332.720448	2	58	2	1	1	0.44	NA	0.35	NA	2	NA	1	2	0	2	1368	143	1.341	2.0365	22.602	1.93	366.5	10.265	2	2	2	2	2	3	1.372	1.897	20.365	1.686	346.5	8.99
36746	213	192	2	59	4	4	2	7	7	4.18	32632.51954	32058.65402	2	53	2	1	2	0.3	NA	0.38	NA	2	NA	1	2	0	1	538	202.5	0.702	0.7385	6.7595	0.3735	163.5	1.76	0	0	0	0	0	0	0.704	0.963	10.416	0.821	171.5	1.485
36747	0	0	2	64	1	1	1	5	5	0.65	9031.943173	7184.518552	1	47	2	4	2	0.59	NA	0.55	NA	1	1	3	2	0	2	475.5	0	0.284	0.45	5.2975	0.3105	57	1.305	0	0	0	0	0	0	0.704	0.963	10.416	0.821	171.5	1.485
36749	52	108	2	50	3	3	2	11	11	2.94	107145.5864	107683.8734	1	46	2	1	1	0.24	NA	0.23	NA	1	3	2	2	0	1	691.5	80	0.5025	0.602	4.6265	0.4385	149.5	0.25	0	0	0	0	0	0	0.704	0.963	10.416	0.821	171.5	1.485
36753	0	0	2	59	1	3	2	11	11	2.57	14061.17344	14156.54374	1	48	2	1	1	0.38	NA	0.31	NA	2	NA	1	2	0	2	1289	0	1.5185	2.115	21.6865	3.669	859.5	18.21	2	2	2	3	3	3	1.372	1.897	20.365	2.41	509	8.99
36754	176	253	2	50	4	4	1	3	3	1.33	31305.27532	31878.61306	2	58	2	2	2	NA	NA	NA	NA	2	NA	1	2	0	2	1721	214.5	0.594	1.218	13.1935	0.838	146.5	3.03	0	0	0	0	0	1	0.704	0.963	10.416	0.821	171.5	2.855
36760	130	142	2	54	3	3	2	9	9	3.73	119048.5771	116640.874	1	49	2	1	1	0.41	NA	0.37	NA	2	NA	1	2	0	2	1727.5	136	2.221	1.5785	27.236	1.767	479.5	1.87	3	1	3	2	3	0	1.899	1.438	28.177	1.686	509	1.485
36765	8	6	2	72	3	1	1	6	6	2.33	53574.87861	52882.08481	2	49	2	4	1	0.54	NA	0.58	NA	2	NA	1	2	0	2	1235	7	0.8395	1.3205	14.93	1.8225	222.5	1.975	0	1	1	2	1	0	0.704	1.438	15.501	1.686	259	1.485
36773	509	320	2	54	3	4	2	9	9	4.68	104971.5342	108555.6349	1	50	2	1	4	0.44	NA	0.38	NA	1	3	2	2	0	1	1614.5	414.5	1.0935	2.4105	13.9765	1.059	324	2.495	1	3	1	1	2	1	1.061	2.653	15.501	1.25	346.5	2.855
36779	116	248	2	53	1	1	1	3	3	0.72	20581.04022	20669.51187	2	53	2	1	1	0.5	NA	0.48	NA	2	NA	1	2	0	2	1371.5	182	0.8625	1.0135	11.4655	0.7135	210.5	0.485	0	0	0	0	0	0	0.704	0.963	10.416	0.821	171.5	1.485
36795	196	196	2	69	4	3	1	2	2	0.73	15413.2183	16053.07316	1	47	2	0	0	NA	NA	NA	NA	1	3	2	2	0	2	1517	196	1.502	2.207	16.228	1.622	259	7.71	2	3	1	2	1	3	1.372	2.653	15.501	1.686	259	8.99
36798	0	0	2	51	4	3	2	11	11	5	23518.96918	23797.09346	1	51	2	1	1	0.42	NA	0.47	NA	2	NA	1	2	0	2	2026	0	1.596	2.552	32.676	2.476	408	2.64	3	3	3	3	3	1	1.899	2.653	28.177	2.41	509	2.855
36800	0	25	2	46	4	4	1	12	12	NA	31308.72924	31960.64208	2	53	2	4	1	0.56	0.6	0.68	0.6	2	NA	1	2	0	2	1936	12.5	1.123	1.6885	23.7675	1.9025	213.5	14.79	1	2	3	2	0	3	1.061	1.897	28.177	1.686	171.5	8.99
36801	350	239	2	46	3	5	2	11	11	5	90455.73053	93324.42374	1	55	2	1	4	0.45	NA	0.37	NA	2	NA	1	2	0	2	1810	294.5	1.6075	2.1215	36.7015	2.285	446.5	5.83	3	2	3	3	3	2	1.899	1.897	28.177	2.41	509	4.755
36823	0	189	2	56	3	3	1	6	6	1.12	44199.57197	44421.6255	2	50	2	1	4	0.24	NA	0.28	NA	2	NA	1	2	0	2	1951.5	94.5	1.5915	3.644	22.758	0.9915	531	40.865	3	3	2	0	3	3	1.899	2.653	20.365	0.821	509	8.99
36827	11	43	2	83	3	2	1	6	6	1.89	28479.65428	35629.85165	2	50	2	1	1	0.27	NA	0.51	NA	2	NA	1	1	0	2	1184	27	1.4755	1.194	19.221	2.023	348	1.385	2	0	2	3	2	0	1.372	0.963	20.365	2.41	346.5	1.485
36832	2	3	2	77	3	5	1	6	6	2.2	56799.66094	60449.83018	2	46	2	1	1	0.35	0	0.34	0.2	1	3	2	2	0	1	1832.5	2.5	2.152	1.82	21.237	2.0925	489	7.965	3	2	2	3	3	3	1.899	1.897	20.365	2.41	509	8.99
36845	116	145	2	51	1	2	1	NA	NA	NA	18698.09162	19820.49302	2	54	2	1	1	0.54	0.5	0.55	0.6	1	1	3	2	0	2	671.5	130.5	0.594	0.536	7.126	0.455	99	1.49	0	0	0	0	0	0	0.704	0.963	10.416	0.821	171.5	1.485
36857	46	11	2	51	3	4	2	8	8	0.95	90113.00487	88290.51053	2	44	2	0	0	NA	NA	NA	NA	2	NA	1	2	0	2	3005	28.5	0.8875	2.013	27.814	1.8835	298	2.755	0	2	3	2	1	1	0.704	1.897	28.177	1.686	259	2.855
36873	0	15	2	51	4	4	1	6	6	2.12	19017.55422	19365.84957	2	45	2	0	0	NA	NA	NA	NA	1	1	3	2	0	3	2322	7.5	1.121	1.7975	28.353	2.608	380.5	4.175	1	2	3	3	2	2	1.061	1.897	28.177	2.41	346.5	4.755
36875	57	154	2	74	4	4	2	8	8	3.79	15485.48179	16223.16503	2	52	1	2	1	NA	NA	0.43	NA	1	3	2	1	1	2	1774	105.5	1.0365	1.01	18.544	1.3965	261.5	1.635	1	0	2	1	1	0	1.061	0.963	20.365	1.25	259	1.485
36885	104	85	2	50	4	3	2	7	7	1.6	55087.35056	56131.07905	2	45	2	0	0	NA	NA	NA	NA	2	NA	1	2	0	2	1100.5	94.5	0.9425	1.1845	15.666	1.2805	281.5	2.39	1	0	1	1	1	1	1.061	0.963	15.501	1.25	259	2.855
36889	241	124	2	43	1	1	1	1	1	0.04	16637.45411	16708.97348	2	58	2	1	1	0.36	0.2	0.4	0.2	1	3	2	2	0	1	676	182.5	0.4485	0.6795	7.7255	0.5155	140.5	0.9	0	0	0	0	0	0	0.704	0.963	10.416	0.821	171.5	1.485
36896	5	45	2	60	4	3	2	8	8	3.41	11491.15194	11412.53202	2	56	1	2	1	0.45	NA	0.49	NA	2	NA	1	1	0	2	1472	25	0.9235	1.4225	17.716	1.52	212.5	4.775	1	1	2	2	0	2	1.061	1.438	20.365	1.686	171.5	4.755
36909	114	238	2	40	1	4	2	10	10	3.1	18093.42862	18615.75845	1	53	2	1	1	0.43	NA	0.36	NA	2	NA	1	2	0	1	1842.5	176	1.492	2.118	16.9525	1.806	343	5.41	2	2	1	2	2	2	1.372	1.897	15.501	1.686	346.5	4.755
36913	51	51	2	63	4	2	1	1	1	0	18973.99279	20307.49885	1	52	2	0	0	NA	NA	NA	NA	2	NA	1	1	1	3	952	51	0.685	0.913	10.998	0.812	192	0.94	0	0	0	0	0	0	0.704	0.963	10.416	0.821	171.5	1.485
36917	34	73	2	40	2	1	1	4	4	0.95	34992.93081	34599.22098	2	49	2	1	1	0.48	NA	0.47	NA	2	NA	1	2	0	2	536	53.5	0.3775	0.4535	3.9605	0.2395	93.5	0.62	0	0	0	0	0	0	0.704	0.963	10.416	0.821	171.5	1.485
36932	0	0	2	85	5	1	2	11	11	5	34532.83955	39661.04153	2	47	1	2	3	NA	NA	NA	NA	2	NA	1	1	0	1	1578	0	1.3415	2.888	21.8225	2.129	316	6.84	2	3	2	3	2	3	1.372	2.653	20.365	2.41	346.5	8.99
36940	0	0	2	79	4	4	1	6	6	2.93	15506.79494	16514.4893	1	51	2	0	0	NA	NA	NA	NA	2	NA	1	2	1	3	1383.5	0	1.221	1.8915	18.531	1.8145	365	4.885	2	2	2	2	2	2	1.372	1.897	20.365	1.686	346.5	4.755
36941	127	245	2	66	3	3	1	6	6	2	66182.6286	65448.95774	2	49	2	1	1	0.25	NA	0.25	NA	2	NA	1	2	0	2	1119.5	186	0.9555	1.312	14.2295	1.031	222.5	2.22	1	1	1	0	1	0	1.061	1.438	15.501	0.821	259	1.485
36947	253	192	2	85	3	3	1	3	3	0.76	36827.47624	42296.43676	2	53	2	2	2	NA	0.8	0.7	0.8	2	NA	1	2	0	1	1887.5	222.5	1.507	2.816	18.5515	1.851	381	9.205	2	3	2	2	2	3	1.372	2.653	20.365	1.686	346.5	8.99
36957	0	79	2	72	4	1	1	5	5	1.56	21390.72977	21369.28799	1	50	2	1	4	0.34	NA	0.2	NA	1	3	2	2	0	3	871.5	39.5	0.465	0.5715	9.755	0.569	98	0.485	0	0	0	0	0	0	0.704	0.963	10.416	0.821	171.5	1.485
36963	107	107	2	51	4	5	2	11	11	4.5	24006.49065	24506.3557	2	44	2	1	4	0.4	NA	0.34	NA	1	2	3	2	0	1	2530	107	1.32	2.061	29.847	0.823	324	9.04	2	2	3	0	2	3	1.372	1.897	28.177	0.821	346.5	8.99
36971	629	410	2	60	3	5	1	6	6	2.26	63114.70296	73135.45547	1	45	2	1	1	0.38	NA	0.4	NA	1	3	2	2	0	1	1098.5	519.5	1.1065	1.723	13.2945	0.4325	276.5	0.905	1	2	1	0	1	0	1.061	1.897	15.501	0.821	259	1.485
36978	390	189	2	67	1	1	2	8	8	3.11	11992.66147	10440.03549	1	48	2	1	4	0.3	NA	0.27	NA	1	3	2	2	0	2	1554	289.5	1.287	1.823	12.325	0.8615	298	1.995	2	2	0	0	1	0	1.372	1.897	10.416	0.821	259	1.485
36980	14	24	2	59	4	2	1	1	1	0.1	26057.45376	25599.21534	2	50	2	2	1	0.38	NA	0.3	NA	2	NA	1	2	0	2	2448	19	1.5175	1.851	28.038	2.403	537.5	3.715	2	2	3	3	3	2	1.372	1.897	28.177	2.41	509	4.755
36986	46	36	2	50	4	2	1	6	6	1.56	31715.05108	32375.42439	1	49	2	1	1	0.3	NA	0.35	NA	1	1	3	2	0	2	980	41	1.29	1.8885	18.012	1.5535	322	7.785	2	2	2	2	2	3	1.372	1.897	20.365	1.686	346.5	8.99
36987	150	100	2	40	3	5	2	8	8	4.7	90455.73053	93324.42374	1	55	2	1	4	0.55	NA	0.54	NA	2	NA	1	2	0	1	1757.5	125	1.0945	1.2305	27.309	1.9925	365	2.435	1	1	3	3	2	1	1.061	1.438	28.177	2.41	346.5	2.855
36992	30	0	2	49	4	4	2	7	7	2.88	23518.96918	23949.7053	1	51	1	0	0	NA	NA	NA	NA	2	NA	1	2	0	1	1314.5	15	1.151	1.277	21.174	1.714	299.5	5.275	1	1	2	2	1	2	1.061	1.438	20.365	1.686	259	4.755
36998	57	335	2	55	3	5	2	11	11	5	90663.16298	92380.93894	1	45	2	1	1	0.56	NA	0.57	NA	1	3	2	2	0	1	1931.5	196	1.52	2.002	27.6845	1.653	264	6.63	2	2	3	2	1	3	1.372	1.897	28.177	1.686	259	8.99
37012	778	377	2	60	1	5	2	11	11	5	9041.895727	7192.435376	2	57	2	1	1	0.58	NA	0.56	NA	2	NA	1	2	0	1	2624	577.5	1.6445	3.0415	28.2725	2.7475	644.5	6.76	3	3	3	3	3	3	1.899	2.653	28.177	2.41	509	8.99
37020	182	152	2	43	3	5	2	11	11	4.55	104659.8905	107619.5639	1	50	2	1	1	0.2	NA	0.29	NA	2	NA	1	2	0	1	1567.5	167	0.692	1.087	8.727	0.922	228	2.225	0	0	0	0	1	0	0.704	0.963	10.416	0.821	259	1.485
37027	144	104	2	59	1	4	2	7	7	2.49	16831.76382	17317.6713	1	48	2	1	1	0.52	NA	0.45	NA	2	NA	1	2	0	1	1807	124	1.6465	1.6755	17.531	1.275	258.5	1.505	3	2	1	1	1	0	1.899	1.897	15.501	1.25	259	1.485
37031	0	0	2	53	4	4	2	11	11	5	29391.37318	29738.94175	2	54	2	1	4	0.62	0.6	0.57	0.5	1	1	3	2	0	2	720	0	0.5345	0.8295	7.337	0.5765	116	4.005	0	0	0	0	0	2	0.704	0.963	10.416	0.821	171.5	4.755
37036	4	9	2	57	4	4	1	77	77	NA	27793.82772	28302.85536	1	52	2	1	1	0.48	NA	0.39	NA	1	3	2	2	0	1	2089	6.5	1.415	2.051	16.4465	1.1605	216.5	3.55	2	2	1	1	0	1	1.372	1.897	15.501	1.25	171.5	2.855
37039	11	3	2	85	3	4	2	8	8	0.95	28479.65428	32855.7018	2	44	2	0	0	NA	NA	NA	NA	2	NA	1	2	0	2	2157.5	7	1.6185	1.907	14.561	1.7225	549	2.15	3	2	1	2	3	0	1.899	1.897	15.501	1.686	509	1.485
37040	0	3	2	51	4	4	1	3	3	0.91	26057.45376	25599.21534	2	50	1	1	1	0.43	NA	0.33	NA	2	NA	1	2	0	1	1994	1.5	1.6325	2.23	30.256	2.777	402.5	7.96	3	3	3	3	3	3	1.899	2.653	28.177	2.41	509	8.99
37046	32	0	2	45	4	4	2	8	8	3.11	34121.65595	34525.16262	1	56	2	1	1	0.4	NA	0.39	NA	2	NA	1	2	0	2	1820	16	1.338	3.1485	24.0925	1.771	828	20.51	2	3	3	2	3	3	1.372	2.653	28.177	1.686	509	8.99
37048	10	0	2	52	4	2	1	6	6	1.69	19017.55422	19208.92423	2	45	2	1	2	0.67	0.7	0.7	0.8	2	NA	1	2	0	2	1868	5	1.033	1.443	17.594	1.6695	325	3.825	1	1	1	2	2	2	1.061	1.438	15.501	1.686	346.5	4.755
37049	5	95	2	70	1	1	2	10	10	5	15509.87336	19696.79834	2	47	2	1	1	0.54	NA	0.55	NA	2	NA	1	2	0	2	1063.5	50	1.4395	1.488	15.742	1.433	194	5.505	2	1	1	1	0	2	1.372	1.438	15.501	1.25	171.5	4.755
37075	0	12	2	61	4	5	2	9	9	4.68	18973.99279	18844.17692	1	51	2	1	1	0.3	NA	0.19	NA	2	NA	1	2	1	2	1869.5	6	1.077	1.21	21.0085	1.8485	279.5	2.35	1	0	2	2	1	1	1.061	0.963	20.365	1.686	259	2.855
37078	1001	435	2	45	3	4	1	6	6	2.05	90393.99848	92950.24721	1	45	2	1	1	0.48	NA	0.45	NA	1	1	3	2	0	2	1277.5	718	1.1725	3.389	10.956	1.0465	219.5	4.075	1	3	0	0	0	2	1.061	2.653	10.416	0.821	171.5	4.755
37093	102	110	2	77	4	3	2	7	7	1.71	19373.06753	19353.64823	2	49	1	3	4	0.72	0.8	0.6	0.6	1	3	2	2	1	3	2308.5	106	1.365	1.8245	21.0655	1.729	253	6.125	2	2	2	2	1	2	1.372	1.897	20.365	1.686	259	4.755
37105	3	0	2	56	3	5	2	11	11	5	97845.40136	100032.2885	1	54	2	1	1	0.38	NA	0.33	NA	2	NA	1	2	0	2	1319.5	1.5	0.8955	1.045	13.262	1.5275	257	2.025	0	0	0	2	1	0	0.704	0.963	10.416	1.686	259	1.485
37115	71	95	2	62	1	1	1	4	4	0.82	8756.539507	7622.876993	1	53	1	4	4	0.34	NA	0.41	NA	2	NA	1	2	0	1	1545.5	83	1.92	1.605	23.7105	1.5075	492.5	5.56	3	1	3	2	3	2	1.899	1.438	28.177	1.686	509	4.755
37117	133	80	2	45	3	4	1	4	4	1.12	43418.80886	44646.64784	1	53	1	1	1	0.4	NA	0.37	NA	2	NA	1	2	0	1	1939.5	106.5	2.5425	3.1995	30.446	2.297	542	11.065	3	3	3	3	3	3	1.899	2.653	28.177	2.41	509	8.99
37122	91	113	2	40	3	3	2	11	11	4.25	40742.21747	41321.91989	2	50	2	1	1	0.74	0.8	0.73	0.8	2	NA	1	2	0	1	1916	102	1.3445	1.2545	14.1985	0.9635	223.5	22.89	2	1	1	0	1	3	1.372	1.438	15.501	0.821	259	8.99
37127	90	47	2	71	4	5	1	5	5	2.35	20640.55109	21981.85773	2	58	2	0	0	NA	NA	NA	NA	1	3	2	2	0	1	810	68.5	0.8875	0.741	10.666	1.013	241	0.85	0	0	0	0	1	0	0.704	0.963	10.416	0.821	259	1.485
37128	89	4	2	64	4	2	2	7	7	3.12	16730.39008	17906.21411	1	50	2	2	2	0.43	NA	0.44	NA	1	3	2	2	0	1	1148	46.5	0.7965	0.817	9.304	0.9915	245	1.8	0	0	0	0	1	0	0.704	0.963	10.416	0.821	259	1.485
37131	265	265	2	44	3	3	1	4	4	1.44	40742.21747	41786.17484	2	50	2	1	2	0.2	0.1	0.32	0.1	1	1	3	1	0	1	725.5	265	0.6005	1.044	11.623	0.6475	115	2.255	0	0	0	0	0	1	0.704	0.963	10.416	0.821	171.5	2.855
37132	334	309	2	48	3	4	1	2	2	0.6	39122.49384	40124.94826	2	44	2	1	1	0.42	NA	0.42	NA	1	1	3	2	0	1	1600.5	321.5	1.159	1.628	18.8765	1.718	189.5	2.515	1	1	2	2	0	1	1.061	1.438	20.365	1.686	171.5	2.855
37133	107	107	2	80	4	2	2	11	11	5	15506.79494	16245.49348	1	51	2	4	4	0.57	NA	0.32	NA	2	NA	1	2	0	1	2283	107	1.245	1.298	20.664	2.136	242	4.5	2	1	2	3	1	2	1.372	1.438	20.365	2.41	259	4.755
37134	10	12	2	75	3	4	2	7	7	3.03	62389.49397	66398.88783	2	47	2	1	1	0.43	NA	0.29	NA	2	NA	1	1	0	2	1606	11	1.1415	1.6845	18.4085	1.9135	306	5.995	1	2	2	2	2	2	1.061	1.897	20.365	1.686	346.5	4.755
37136	186	103	2	40	3	3	2	11	11	5	118695.1408	117359.687	1	49	2	1	1	0.18	NA	0.17	NA	2	NA	1	2	0	1	1244.5	144.5	1.2005	1.3575	13.2995	1	227.5	2.425	1	1	1	0	1	1	1.061	1.438	15.501	0.821	259	2.855
37140	8	146	2	45	1	4	1	5	5	0.79	16413.80917	16887.65093	1	55	2	1	1	0.48	NA	0.48	NA	2	NA	1	2	0	2	1725	77	1.762	1.807	21.139	1.463	394.5	2.235	3	2	2	2	2	0	1.899	1.897	20.365	1.686	346.5	1.485
37151	895	429	2	55	3	3	2	9	9	4.24	100792.6546	102437.1276	2	46	2	1	1	0.49	0.4	0.66	0.6	1	1	3	2	0	1	2643	662	2.6205	3.445	32.878	1.8735	575.5	4.625	3	3	3	2	3	2	1.899	2.653	28.177	1.686	509	4.755
37154	4	2	2	83	3	3	1	5	5	1.82	29658.7501	34063.13917	2	50	1	1	4	0.38	NA	0.26	NA	2	NA	1	1	0	2	1712.5	3	1.1495	1.989	18.4415	1.217	267	11.025	1	2	2	1	1	3	1.061	1.897	20.365	1.25	259	8.99
37174	262	154	2	63	4	3	2	11	11	4.97	12128.37201	12841.02244	1	49	2	1	1	0.18	NA	0.22	NA	2	NA	1	2	0	2	1551	208	1.435	1.9455	24.0325	1.456	327.5	1.99	2	2	3	2	2	0	1.372	1.897	28.177	1.686	346.5	1.485
37196	15	11	2	50	1	2	2	11	11	5	21707.38486	22334.04413	1	56	2	1	1	0.54	NA	0.55	NA	2	NA	1	2	0	1	1788.5	13	1.813	1.8525	42.642	2.3015	503.5	5.94	3	2	3	3	3	2	1.899	1.897	28.177	2.41	509	4.755
37208	10	100	2	70	3	4	2	8	8	3.41	62389.49397	62964.65964	2	47	2	4	1	0.57	0.5	0.64	0.7	2	NA	1	2	1	1	1666.5	55	1.89	2.2785	23.7995	2.117	485	5.245	3	3	3	3	3	2	1.899	2.653	28.177	2.41	509	4.755
37210	75	267	2	72	3	3	1	3	3	1.15	39382.09738	45549.63691	1	47	1	1	2	0.26	NA	NA	NA	1	3	2	1	0	2	1824	171	1.3465	2.0395	16.94	1.4265	245	4.385	2	2	1	1	1	2	1.372	1.897	15.501	1.25	259	4.755
37218	50	2	2	80	3	2	1	3	3	1.22	34693.0376	36954.91278	2	47	2	1	1	0.29	NA	0.33	NA	2	NA	1	2	0	2	963.5	26	0.8745	1.341	7.691	1.084	313.5	1.94	0	1	0	1	2	0	0.704	1.438	10.416	1.25	346.5	1.485
37225	503	368	2	82	3	4	2	7	7	3.03	30217.1497	37715.68988	2	46	2	1	1	0.44	NA	0.51	NA	1	3	2	2	0	2	1413	435.5	1.8095	2.559	22.897	1.795	531.5	7.655	3	3	2	2	3	3	1.899	2.653	20.365	1.686	509	8.99
37236	21	1	2	78	2	1	1	12	12	NA	42264.71758	41718.17907	2	52	2	0	0	NA	NA	NA	NA	2	NA	1	2	0	2	1320.5	11	0.774	1.088	9.2315	0.748	202	1.365	0	0	0	0	0	0	0.704	0.963	10.416	0.821	171.5	1.485
37241	128	364	2	57	3	5	2	11	11	5	85605.55089	87518.87206	2	46	2	1	1	0.62	0.7	0.59	0.7	2	NA	1	2	1	2	1768	246	1.191	1.73	21.533	1.7565	351	2.885	1	2	2	2	2	1	1.061	1.897	20.365	1.686	346.5	2.855
37276	51	2	2	40	3	3	1	12	1	0	93565.19661	95962.66251	2	50	2	1	2	0.53	NA	0.46	NA	1	1	3	2	0	1	1769	26.5	0.6855	0.8875	16.2995	1.2135	167	2.745	0	0	1	1	0	1	0.704	0.963	15.501	1.25	171.5	2.855
37279	49	92	2	43	3	4	1	5	5	1.36	51022.68318	51748.66167	2	53	1	4	2	0.28	NA	0.31	NA	1	1	3	2	0	2	1448.5	70.5	0.8115	2.047	11.8405	1.346	266	7.195	0	2	0	1	1	3	0.704	1.897	10.416	1.25	259	8.99
37293	29	2	2	72	4	3	1	6	6	2.34	15506.79494	16245.49348	1	51	2	1	2	0.38	NA	0.52	NA	2	NA	1	2	1	2	1661	15.5	1.7645	1.718	19.232	2.029	391	5.58	3	2	2	3	2	2	1.899	1.897	20.365	2.41	346.5	4.755
37296	0	0	2	46	4	2	1	3	3	0.53	20233.12335	20436.7254	1	51	2	1	1	0.33	NA	0.4	NA	2	NA	1	2	0	2	1967	0	1.6065	2.2675	21.9815	2.16	480.5	3.57	3	3	2	3	3	1	1.899	2.653	20.365	2.41	509	2.855
37301	183	170	2	53	3	4	1	6	6	2.27	100792.6546	102437.1276	2	46	2	1	1	0.25	NA	0.29	NA	1	3	2	2	0	1	1397.5	176.5	0.7975	1.886	13.638	1.0755	229.5	5.28	0	2	1	1	1	2	0.704	1.897	15.501	1.25	259	4.755
37305	69	102	2	40	4	5	2	11	11	4.8	22048.73049	22309.46841	2	56	2	0	0	NA	NA	NA	NA	1	3	2	2	0	2	2528	85.5	1.7085	1.98	28.644	3.061	408	3.855	3	2	3	3	3	2	1.899	1.897	28.177	2.41	509	4.755
37324	0	0	2	79	3	4	2	8	8	3.98	42824.02906	49530.60159	2	52	2	0	0	NA	NA	NA	NA	2	NA	1	2	0	3	1639	0	1.238	2.114	15.424	1.072	243	5.24	2	2	1	1	1	2	1.372	1.897	15.501	1.25	259	4.755
37326	199	178	2	41	3	5	2	11	11	4.87	151857.7993	156152.1807	1	57	2	1	1	0.4	NA	0.38	NA	1	1	3	2	0	1	1771.5	188.5	0.9695	1.6895	26.719	1.78	263	3.21	1	2	3	2	1	1	1.061	1.897	28.177	1.686	259	2.855
37329	259	303	2	69	3	2	1	5	3	1.42	37501.6836	38115.25852	2	49	2	1	1	0.42	NA	0.41	NA	1	1	3	2	0	2	1976	281	2.3355	1.8585	28.5805	2.047	477	2.135	3	2	3	3	3	0	1.899	1.897	28.177	2.41	509	1.485
37330	160	203	2	68	3	4	1	6	6	2.34	73075.40334	77058.53626	1	50	2	1	1	0.56	0.6	0.38	0.3	1	3	2	2	0	1	1808.5	181.5	1.567	2.4595	22.4105	2.235	553.5	9.47	2	3	2	3	3	3	1.372	2.653	20.365	2.41	509	8.99
37332	243	379	2	46	3	2	2	8	8	3.9	96420.09128	100625.4443	1	47	2	2	1	0.58	NA	0.49	NA	1	1	3	2	0	1	2555	311	1.769	2.394	36.6955	2.85	369	2.515	3	3	3	3	2	1	1.899	2.653	28.177	2.41	346.5	2.855
37350	646	438	2	60	3	4	1	5	5	1.56	46960.27575	46439.69524	1	49	2	1	1	0.52	NA	0.41	NA	1	3	2	1	0	1	1016.5	542	1.467	2.1855	17.0485	1.2555	190	2.375	2	3	1	1	0	1	1.372	2.653	15.501	1.25	171.5	2.855
37352	25	19	2	51	3	3	2	11	11	4.75	71340.03092	72691.69554	2	46	2	1	1	0.26	NA	0.37	NA	1	1	3	2	0	1	2021	22	1.913	3.075	21.07	1.2775	457.5	7.4	3	3	2	1	3	3	1.899	2.653	20.365	1.25	509	8.99
37361	0	0	2	66	5	5	2	11	11	5	52282.71233	55132.49465	1	51	2	1	2	0.65	0.6	0.35	2	2	NA	1	2	1	2	1417	0	1.2245	1.158	19.086	1.334	334	4.12	2	0	2	1	2	2	1.372	0.963	20.365	1.25	346.5	4.755
37362	0	0	2	81	3	4	1	2	2	0.73	30304.45868	37824.66503	1	47	2	0	0	NA	NA	NA	NA	2	NA	1	1	0	2	1496.5	0	1.342	2.103	21.6865	2.127	246.5	7.025	2	2	2	3	1	3	1.372	1.897	20.365	2.41	259	8.99
37373	201	154	2	77	3	3	1	6	6	2.27	47859.07152	55483.1472	2	53	1	2	2	0.26	NA	0.22	NA	2	NA	1	1	0	2	1832	177.5	1.2785	2.01	12.195	1.242	250	2.675	2	2	0	1	1	1	1.372	1.897	10.416	1.25	259	2.855
37377	18	11	2	43	4	5	2	11	11	5	20233.12335	20472.39075	1	51	2	1	1	0.25	NA	0.27	NA	2	NA	1	2	0	2	1971.5	14.5	0.614	0.935	12.886	1.576	129	3.66	0	0	0	2	0	1	0.704	0.963	10.416	1.686	171.5	2.855
37387	426	426	2	46	3	5	2	11	11	5	90393.99848	93260.73394	1	45	2	1	1	0.41	NA	0.4	NA	1	1	3	2	0	1	1323	426	1.196	1.758	23.1	1.98	282	3.04	1	2	2	3	1	1	1.061	1.897	20.365	2.41	259	2.855
37394	305	246	2	68	3	2	1	6	6	2.55	66182.6286	70884.11398	2	49	2	1	1	0.29	NA	0.32	NA	2	NA	1	2	0	2	891	275.5	0.838	1.539	10.9545	0.908	273	1.95	0	1	0	0	1	0	0.704	1.438	10.416	0.821	259	1.485
37400	0	0	2	42	3	5	2	11	11	4.01	76835.75946	79008.59522	1	44	2	1	4	0.52	NA	0.45	NA	2	NA	1	2	0	2	2042	0	2.363	2.6855	29.3975	2.069	607.5	8.02	3	3	3	3	3	3	1.899	2.653	28.177	2.41	509	8.99
37402	143	71	2	62	1	1	1	12	12	NA	5328.671462	4638.79676	1	58	2	1	1	0.42	NA	0.53	NA	1	3	2	2	0	2	1372	107	3.4895	3.953	28.809	2.4645	481	7.83	3	3	3	3	3	3	1.899	2.653	28.177	2.41	509	8.99
37412	121	84	2	85	3	2	1	13	13	NA	30046.33999	32005.26533	2	49	2	1	2	0.47	NA	NA	NA	2	NA	1	1	0	2	1481.5	102.5	1.1325	1.2935	17.708	1.265	230.5	1.8	1	1	1	1	1	0	1.061	1.438	15.501	1.25	259	1.485
37413	190	67	2	62	1	4	1	5	5	1.23	11379.9603	9409.032694	2	55	2	1	1	0.61	0.5	0.5	0.6	2	NA	1	2	0	1	1743.5	128.5	1.3745	1.9275	11.3345	1.197	309.5	3.85	2	2	0	1	2	2	1.372	1.897	10.416	1.25	346.5	4.755
37424	258	397	2	40	3	4	2	11	11	3.88	110383.2901	111953.8835	2	47	2	1	1	0.51	NA	0.54	NA	2	NA	1	2	0	1	1521.5	327.5	0.8625	1.538	15.646	1.582	335	3.935	0	1	1	2	2	2	0.704	1.438	15.501	1.686	346.5	4.755
37426	816	44	2	43	5	4	1	3	3	1.26	39437.58096	40448.109	1	46	2	1	1	0.34	NA	0.38	NA	1	1	3	2	0	1	1784	430	0.4205	1.5255	23.018	1.6485	111	8.555	0	1	2	2	0	3	0.704	1.438	20.365	1.686	171.5	8.99
37429	74	2	2	57	5	4	2	11	11	5	76398.42315	77644.89434	2	44	2	4	1	0.45	NA	0.45	NA	2	NA	1	2	0	1	949.5	38	0.5865	1.1665	15.0145	1.0265	148.5	2.695	0	0	1	0	0	1	0.704	0.963	15.501	0.821	171.5	2.855
37432	1	0	2	71	3	3	1	99	99	NA	55138.79602	63773.95583	1	54	2	1	1	0.37	NA	0.46	NA	2	NA	1	1	0	2	1379.5	0.5	0.676	1.204	8.5905	0.7275	181.5	3.41	0	0	0	0	0	1	0.704	0.963	10.416	0.821	171.5	2.855
37442	0	0	2	55	4	5	2	11	11	5	19017.55422	19365.84957	2	45	2	1	1	0.53	NA	0.46	NA	1	3	2	2	0	2	1231.5	0	1.0995	1.141	17.08	2.212	261.5	2.72	1	0	1	3	1	1	1.061	0.963	15.501	2.41	259	2.855
37444	189	99	2	71	3	5	1	12	12	NA	50781.36044	51249.51131	2	44	2	1	1	0.51	0.5	0.45	0.6	1	3	2	2	0	1	2263.5	144	1.7205	2.3945	23.567	2.8205	746	7.34	3	3	3	3	3	3	1.899	2.653	28.177	2.41	509	8.99
37453	43	73	2	45	1	1	1	99	99	NA	19915.67058	21498.83615	1	58	1	0	0	NA	NA	NA	NA	1	3	2	2	0	1	2241.5	58	1.887	2.144	15.568	1.323	466.5	5.51	3	2	1	1	3	2	1.899	1.897	15.501	1.25	509	4.755
37456	58	0	2	52	4	3	2	7	7	2.49	27793.82772	28122.50447	1	52	2	0	0	NA	NA	NA	NA	2	NA	1	2	0	1	1077	29	0.76	0.744	10.648	0.8035	166.5	2.165	0	0	0	0	0	0	0.704	0.963	10.416	0.821	171.5	1.485
37457	8	75	2	72	3	5	1	6	6	2.55	50781.36044	52336.41995	2	50	2	1	1	0.38	NA	0.42	NA	1	1	3	2	0	1	1672	41.5	1.8325	2.388	26.7595	2.127	436.5	14.18	3	3	3	3	3	3	1.899	2.653	28.177	2.41	509	8.99
37458	247	87	2	63	3	3	2	11	11	5	62731.71317	62036.2976	2	44	2	1	1	0.49	NA	0.48	NA	1	3	2	2	0	2	1720.5	167	0.851	1.278	11.984	1.1245	227	2.355	0	1	0	1	1	1	0.704	1.438	10.416	1.25	259	2.855
37460	7	72	2	79	1	3	1	4	4	1.53	6781.421795	8951.501757	2	57	2	1	1	0.57	NA	0.56	NA	1	1	3	1	0	1	2090	39.5	1.131	1.247	17.313	1.3035	221	3.06	1	1	1	1	1	1	1.061	1.438	15.501	1.25	259	2.855
37467	51	43	2	46	1	1	1	4	4	0.56	16648.972	17868.55204	2	49	1	1	1	0.44	NA	0.5	NA	2	NA	1	2	0	1	1935	47	1.8895	1.4345	22.157	1.723	417.5	1.78	3	1	2	2	3	0	1.899	1.438	20.365	1.686	509	1.485
37480	101	3	2	50	4	5	2	9	9	5	19017.55422	19365.84957	2	45	2	1	1	0.32	NA	0.3	NA	2	NA	1	2	0	2	1380.5	52	1.0025	1.2985	15.2845	0.856	227.5	2.32	1	1	1	0	1	1	1.061	1.438	15.501	0.821	259	2.855
37484	0	97	2	53	4	3	2	11	11	5	23486.64378	23764.3858	2	52	2	4	4	0.54	NA	0.58	NA	2	NA	1	2	0	1	2213	48.5	0.9425	1.463	26.813	1.9225	328	5.775	1	1	3	2	2	2	1.061	1.438	28.177	1.686	346.5	4.755
37497	210	411	2	62	3	4	1	2	2	0.83	42264.98463	45065.21084	1	46	2	1	1	0.38	NA	0.43	NA	1	2	3	2	0	1	468	310.5	0.582	1.5735	10.69	0.8	193	14.835	0	1	0	0	0	3	0.704	1.438	10.416	0.821	171.5	8.99
37498	29	29	2	85	4	1	1	2	2	0.8	17464.11408	18801.4037	2	51	2	0	0	NA	NA	NA	NA	2	NA	1	2	0	2	1373	29	1.317	1.908	23.445	2.351	282	8.29	2	2	2	3	1	3	1.372	1.897	20.365	2.41	259	8.99
37515	252	147	2	67	4	4	1	6	6	2.57	18973.99279	18844.17692	1	49	1	0	0	NA	NA	NA	NA	1	3	2	2	0	2	1960.5	199.5	1.308	2.628	14.26	1.1985	266.5	5.33	2	3	1	1	1	2	1.372	2.653	15.501	1.25	259	4.755
37518	1	0	2	63	3	5	2	7	7	3.03	70166.29739	70945.574	2	46	2	1	1	0.54	NA	0.58	NA	2	NA	1	2	0	2	827.5	0.5	0.6815	1.3305	11.1805	1.284	223	4.58	0	1	0	1	1	2	0.704	1.438	10.416	1.25	259	4.755
37522	201	239	2	66	3	3	2	7	7	2.23	66182.6286	65448.95774	2	49	2	1	1	0.29	NA	0.37	NA	2	NA	1	2	0	1	1474	220	1.663	2.2765	22.769	1.824	577	7.31	3	3	2	2	3	3	1.899	2.653	20.365	1.686	509	8.99
37528	102	97	2	41	3	4	2	11	11	4.26	106827.4882	108347.4878	1	46	2	1	4	0.56	NA	0.44	NA	2	NA	1	2	0	1	1441.5	99.5	1.1825	1.103	17.0545	1.0125	265.5	3.7	1	0	1	0	1	2	1.061	0.963	15.501	0.821	259	4.755
37532	129	130	2	44	3	5	2	8	8	4.7	99712.03434	102874.2799	1	53	2	1	1	0.24	NA	0.26	NA	2	NA	1	2	0	2	2024.5	129.5	1.1035	1.8825	16.3595	1.414	475	7.315	1	2	1	1	3	3	1.061	1.897	15.501	1.25	509	8.99
37540	0	0	2	70	4	2	1	6	6	1.7	22497.47928	22474.92811	1	56	2	1	1	0.45	NA	0.38	NA	1	3	2	2	0	1	1711	0	0.871	1.836	17.408	1.331	271	2.79	0	2	1	1	1	1	0.704	1.897	15.501	1.25	259	2.855
37542	146	73	2	65	3	4	2	7	7	3.57	65328.89009	69657.19335	2	44	2	1	1	0.22	NA	0.34	NA	1	3	2	2	0	1	2012.5	109.5	1.554	2.069	23.4805	2.2655	330.5	4.6	2	2	3	3	2	2	1.372	1.897	28.177	2.41	346.5	4.755
37580	3	91	2	70	3	3	1	4	4	1.88	62215.22325	66047.16709	1	56	2	1	1	0.31	NA	0.27	NA	2	NA	1	2	0	2	1373	47	0.9285	1.2725	16.439	0.9565	258	3.205	1	1	1	0	1	1	1.061	1.438	15.501	0.821	259	2.855
37599	42	67	2	48	4	5	2	9	9	3.42	30909.29799	31274.81682	1	53	2	1	4	0.4	NA	0.33	NA	2	NA	1	2	0	1	2078	54.5	2.1185	1.898	25.5645	2.2545	641	8.95	3	2	3	3	3	3	1.899	1.897	28.177	2.41	509	8.99
37604	7	4	2	73	3	1	1	4	4	1.44	56799.66094	60721.05327	2	46	2	4	1	NA	NA	NA	NA	2	NA	1	2	0	2	1197.5	5.5	1.3775	1.8945	17.501	1.724	292.5	9.34	2	2	1	2	1	3	1.372	1.897	15.501	1.686	259	8.99
37608	7	7	2	41	5	5	2	11	11	4	85365.08453	87779.12078	2	51	2	1	1	0.33	NA	0.34	NA	2	NA	1	2	0	2	1269.5	7	1.535	1.7835	16.6685	1.5935	359	3.925	2	2	1	2	2	2	1.372	1.897	15.501	1.686	346.5	4.755
37617	144	157	2	60	4	4	1	6	6	2.29	13659.25539	14226.29732	2	51	2	1	1	0.27	NA	0.36	NA	2	NA	1	2	1	1	1116	150.5	1.0075	1.478	25.383	1.649	246	1.555	1	1	3	2	1	0	1.061	1.438	28.177	1.686	259	1.485
37618	162	64	2	64	4	4	1	5	5	1.67	14956.84957	14854.51811	2	50	1	1	1	0.34	NA	0.41	NA	1	1	3	2	0	2	1140	113	0.751	1.0315	18.084	1.0285	188.5	3.15	0	0	2	0	0	1	0.704	0.963	20.365	0.821	171.5	2.855
37650	395	297	2	60	3	2	1	6	6	1.89	66182.6286	65448.95774	2	49	2	1	1	0.48	NA	0.42	NA	1	3	2	1	0	2	2042.5	346	1.4685	1.9715	18.013	1.7455	461.5	5.27	2	2	2	2	3	2	1.372	1.897	20.365	1.686	509	4.755
37653	52	61	2	82	3	4	2	11	11	5	34989.83098	40185.89718	2	47	1	2	1	0.79	0.9	0.49	0.4	2	NA	1	1	1	2	2106	56.5	1.3895	1.7225	17.701	1.395	200	3.045	2	2	1	1	0	1	1.372	1.897	15.501	1.25	171.5	2.855
37659	156	255	2	42	4	4	2	10	10	2.99	18968.29236	19192.60247	2	56	2	0	0	NA	NA	NA	NA	1	1	3	2	0	1	2205	205.5	0.9145	1.919	14.66	1.5405	263	6.43	1	2	1	2	1	3	1.061	1.897	15.501	1.686	259	8.99
37665	98	94	2	76	3	5	1	5	5	1.52	53574.87861	52882.08481	2	49	2	1	1	0.33	NA	0.51	NA	1	3	2	2	0	1	1254	96	1.401	1.801	18.494	1.778	628.5	6.1	2	2	2	2	3	2	1.372	1.897	20.365	1.686	509	4.755
37668	675	362	2	83	3	3	2	9	9	4.91	28653.52833	32826.01174	1	45	2	0	0	0.17	NA	0.15	NA	1	3	2	1	0	1	1455.5	518.5	1.66	3.078	22.022	2.353	577	8.95	3	3	2	3	3	3	1.899	2.653	20.365	2.41	509	8.99
37671	22	42	2	46	4	5	2	11	11	5	28039.9768	28553.51251	1	55	2	1	4	0.39	NA	0.37	NA	1	3	2	2	0	1	2953.5	32	1.845	2.158	29.7945	1.8015	286.5	4.35	3	2	3	2	1	2	1.899	1.897	28.177	1.686	259	4.755
37683	7	0	2	48	4	3	1	2	2	0.84	27793.82772	28302.85536	1	52	1	1	1	0.43	NA	0.33	NA	2	NA	1	2	1	2	829.5	3.5	0.805	0.965	15.698	1.4915	186	1.955	0	0	1	2	0	0	0.704	0.963	15.501	1.686	171.5	1.485
37690	252	0	2	58	3	4	1	4	4	1.88	119048.5771	116640.874	1	49	2	4	1	0.45	NA	0.44	NA	1	3	2	2	0	2	2080	126	2.0325	2.577	36.6785	2.902	617	10.52	3	3	3	3	3	3	1.899	2.653	28.177	2.41	509	8.99
37697	241	118	2	55	3	3	2	7	7	3.37	107145.5864	108893.71	1	46	2	1	4	0.14	NA	0.24	NA	1	1	3	2	0	1	1614.5	179.5	0.436	0.8925	4.6595	0.3625	114.5	1.395	0	0	0	0	0	0	0.704	0.963	10.416	0.821	171.5	1.485
37710	68	95	2	43	3	5	2	8	8	3.51	76835.75946	79272.51189	1	44	2	1	1	0.22	NA	0.36	NA	2	NA	1	2	0	1	1693.5	81.5	1.0155	1.5865	23.052	1.519	329.5	5.395	1	1	2	2	2	2	1.061	1.438	20.365	1.686	346.5	4.755
37714	37	2	2	52	3	5	2	11	11	5	77064.55185	78524.67776	1	44	2	1	1	0.35	NA	0.29	NA	1	3	2	2	0	1	2147	19.5	1.296	2.123	17.7905	2.2405	553	4.775	2	2	2	3	3	2	1.372	1.897	20.365	2.41	509	4.755
37722	202	142	2	84	3	4	1	77	77	NA	38509.29775	48065.57687	2	55	2	1	1	0.45	NA	0.5	NA	2	NA	1	1	0	3	1334	172	1.3265	1.9205	22.032	3.29	746	14.1	2	2	2	3	3	3	1.372	1.897	20.365	2.41	509	8.99
37725	220	210	2	71	3	4	2	9	9	4.37	60379.72708	60936.36482	1	46	2	1	1	0.38	NA	0.44	NA	2	NA	1	2	0	2	1933	215	1.0685	1.8915	21.584	2.0595	269	3.985	1	2	2	3	1	2	1.061	1.897	20.365	2.41	259	4.755
37741	0	0	2	54	4	4	2	7	7	3.66	23817.98146	24254.19381	1	44	1	1	1	0.39	NA	0.39	NA	2	NA	1	2	0	1	1199.5	0	1.0265	1.3865	16.153	1.121	334.5	2.495	1	1	1	1	2	1	1.061	1.438	15.501	1.25	346.5	2.855
37749	6	4	2	84	3	1	1	4	4	1.21	34989.83098	40366.20113	2	47	2	0	0	NA	NA	NA	NA	2	NA	1	1	0	1	1841.5	5	2.049	2.7045	31.448	3.005	549.5	6.57	3	3	3	3	3	3	1.899	2.653	28.177	2.41	509	8.99
37755	71	91	2	57	1	4	1	3	3	1.25	23957.75172	24843.83398	1	57	2	1	1	0.48	NA	0.37	NA	2	NA	1	2	0	1	1398.5	81	1.339	1.6165	12.735	1.1105	207	0.505	2	1	0	1	0	0	1.372	1.438	10.416	1.25	171.5	1.485
37769	13	5	2	64	3	5	1	6	6	2.39	62731.71317	66887.94295	2	44	1	2	2	NA	NA	NA	NA	2	NA	1	2	0	1	1101	9	0.9135	0.7805	19.6505	1.3055	145	1.55	1	0	2	1	0	0	1.061	0.963	20.365	1.25	171.5	1.485
37778	543	0	2	44	3	2	2	11	5	2.04	121486.2394	126784.8501	2	55	2	1	1	0.47	NA	0.42	NA	1	1	3	2	0	2	1306	271.5	0.9355	1.4245	19.1645	1.101	165	2.42	1	1	2	1	0	1	1.061	1.438	20.365	1.25	171.5	2.855
37780	62	282	2	61	4	5	2	11	11	5	12128.37201	12045.39237	1	51	2	1	1	0.46	NA	0.51	NA	2	NA	1	2	0	2	1463.5	172	0.9995	1.61	19.069	1.5635	290	2.28	1	1	2	2	1	1	1.061	1.438	20.365	1.686	259	2.855
37784	5	36	2	42	1	2	2	7	7	1.71	17515.36253	18021.00447	2	57	2	1	1	0.6	0.6	0.52	0.4	2	NA	1	2	0	2	1676	20.5	0.9445	1.392	12.115	1.9045	356.5	1.675	1	1	0	2	2	0	1.061	1.438	10.416	1.686	346.5	1.485
37787	0	0	2	45	4	3	1	5	5	2.24	31305.27532	31878.61306	1	58	2	4	1	0.56	0.6	0.6	0.6	2	NA	1	2	0	1	4108	0	1.373	4.047	18.839	2.621	377	1.94	2	3	2	3	2	0	1.372	2.653	20.365	2.41	346.5	1.485
37799	73	53	2	61	3	3	1	99	99	NA	84823.86048	89447.36845	1	57	2	4	4	0.44	NA	0.55	NA	1	3	2	2	0	1	2235	63	1.631	2.1485	28.2105	2.591	463	11.29	3	2	3	3	3	3	1.899	1.897	28.177	2.41	509	8.99
37803	35	91	2	68	4	4	1	6	6	3.34	14449.9182	15298.98025	1	45	2	1	1	0.27	NA	0.28	NA	2	NA	1	1	0	2	1998	63	1.7915	2.0295	16.845	1.6445	334	4.01	3	2	1	2	2	2	1.899	1.897	15.501	1.686	346.5	4.755
37804	405	542	2	40	3	3	2	10	10	4.35	118695.1408	117359.687	1	49	2	1	1	0.36	NA	0.36	NA	1	1	3	2	0	2	1987.5	473.5	1.251	1.813	13.6655	0.9005	365.5	2.1	2	2	1	0	2	0	1.372	1.897	15.501	0.821	346.5	1.485
37810	151	101	2	75	3	1	1	6	6	2.12	60379.72708	62228.71395	1	46	2	1	1	0.37	NA	0.53	NA	2	NA	1	1	0	1	1283.5	126	1.924	2.231	19.8535	1.5025	691.5	4.825	3	3	2	2	3	2	1.899	2.653	20.365	1.686	509	4.755
37829	75	0	2	74	4	2	2	11	11	5	19378.65531	19359.23041	2	54	2	0	0	NA	NA	NA	NA	2	NA	1	2	0	2	1898	37.5	1.2945	1.2535	22.7945	1.4965	407	2.09	2	1	2	2	3	0	1.372	1.438	20.365	1.686	509	1.485
37848	5	1	2	57	3	5	2	11	11	5	71340.03092	72934.51153	2	56	2	1	1	0.5	NA	0.44	NA	2	NA	1	2	0	1	1269	3	1.6585	1.5555	30.093	1.6115	236	6.965	3	1	3	2	1	3	1.899	1.438	28.177	1.686	259	8.99
37849	284	189	2	82	3	3	1	13	13	NA	31584.68914	36275.08435	2	46	1	0	3	NA	NA	NA	NA	2	NA	1	2	0	1	1286.5	236.5	1.854	2.286	20.085	1.6345	345	5.005	3	3	2	2	2	2	1.899	2.653	20.365	1.686	346.5	4.755
37874	218	284	2	81	3	3	2	11	11	5	34989.83098	40185.89718	2	47	2	1	1	0.2	NA	0.23	NA	1	1	3	1	0	2	1414.5	251	1.7595	2.374	25.6085	2.214	511.5	11.99	3	3	3	3	3	3	1.899	2.653	28.177	2.41	509	8.99
37875	8	5	2	41	1	2	1	4	4	0.95	20581.04022	20669.51187	2	48	2	1	1	0.4	NA	0.44	NA	2	NA	1	2	0	1	2429.5	6.5	2.064	1.9145	22.6875	3.2265	425.5	2.065	3	2	2	3	3	0	1.899	1.897	20.365	2.41	509	1.485
37885	252	189	2	47	3	4	2	11	11	5	96526.33931	99256.0043	2	57	2	1	1	0.39	NA	0.43	NA	2	NA	1	2	0	1	1884.5	220.5	1.145	2.5485	19.303	1.9065	326.5	5.8	1	3	2	2	2	2	1.061	2.653	20.365	1.686	346.5	4.755
37887	311	464	2	67	3	3	2	9	6	2.12	81813.30004	87233.76215	2	53	2	1	1	0.34	NA	0.32	NA	1	1	3	2	0	1	1676	387.5	1.554	1.8755	22.2665	1.024	407	1.525	2	2	2	0	3	0	1.372	1.897	20.365	0.821	509	1.485
37910	289	205	2	60	1	2	1	4	4	1.25	8473.2446	6740.0981	1	55	1	1	4	0.56	NA	0.33	NA	1	3	2	1	0	1	1704	247	1.617	2.038	13.6795	1.347	412.5	3.52	3	2	1	1	3	1	1.899	1.897	15.501	1.25	509	2.855
37914	11	202	2	78	3	3	1	3	3	1.03	56799.66094	60449.83018	2	46	2	1	1	0.54	NA	0.43	NA	2	NA	1	1	0	1	1343	106.5	2.361	2.9645	34.091	3.1215	665	14.68	3	3	3	3	3	3	1.899	2.653	28.177	2.41	509	8.99
37922	3	8	2	85	3	1	1	4	4	1.14	28479.65428	30336.43673	2	44	2	1	1	0.42	NA	0.45	NA	1	3	2	1	0	2	1634	5.5	1.37	1.8405	24.323	2.737	525	14.155	2	2	3	3	3	3	1.372	1.897	28.177	2.41	509	8.99
37928	51	51	2	76	4	1	1	6	6	2.05	19483.20101	19463.67131	2	46	2	4	4	0.51	NA	0.32	NA	2	NA	1	1	0	2	1015	51	0.727	0.822	10.203	0.677	154	1.05	0	0	0	0	0	0	0.704	0.963	10.416	0.821	171.5	1.485
37945	214	189	2	53	4	4	1	5	5	1.69	29549.93639	30091.12613	2	48	2	1	1	0.25	NA	0.39	NA	1	2	3	2	0	3	791	201.5	1.2525	0.939	16.0205	0.903	83.5	2.67	2	0	1	0	0	1	1.372	0.963	15.501	0.821	171.5	2.855
37954	302	189	2	51	3	3	1	6	6	1.99	90725.07885	92444.02791	1	55	2	1	1	0.53	NA	0.26	NA	1	1	3	2	0	1	2410	245.5	2.4535	3.294	33.8255	2.962	622.5	10.045	3	3	3	3	3	3	1.899	2.653	28.177	2.41	509	8.99
37957	106	34	2	49	4	5	2	9	9	4.17	26487.61155	26972.71661	2	51	2	1	1	0.6	0.5	0.5	0.5	1	1	3	2	1	2	1706.5	70	0.5795	1.149	12.9065	1.1275	148.5	4.515	0	0	0	1	0	2	0.704	0.963	10.416	1.25	171.5	4.755
37967	0	0	2	68	4	5	1	3	3	1.42	18973.99279	18844.17692	1	49	2	1	1	0.44	NA	0.38	NA	2	NA	1	2	0	2	852.5	0	0.648	0.773	15.111	1.684	145.5	1.38	0	0	1	2	0	0	0.704	0.963	15.501	1.686	171.5	1.485
37996	343	343	2	45	3	3	2	11	11	5	89845.4737	91123.84396	2	50	2	1	1	0.29	NA	0.32	NA	1	1	3	2	0	1	1375	343	1.41	2.006	12.236	0.891	282	1.82	2	2	0	0	1	0	1.372	1.897	10.416	0.821	259	1.485
38010	68	68	2	81	4	3	1	2	2	0.75	19373.06753	19353.64823	1	44	2	1	1	0.46	NA	0.44	NA	2	NA	1	1	1	2	591	68	0.401	0.443	7.379	0.484	123	0.51	0	0	0	0	0	0	0.704	0.963	10.416	0.821	171.5	1.485
38023	168	153	2	51	1	3	2	8	8	2.8	21707.38486	22334.04413	1	56	1	1	1	0.39	NA	0.53	NA	2	NA	1	2	0	2	910	160.5	0.8545	1.0355	14.905	1.3605	346	1.635	0	0	1	1	2	0	0.704	0.963	15.501	1.25	346.5	1.485
38037	328	141	2	50	1	2	2	7	7	3.03	23957.75172	25395.87783	2	55	2	1	1	0.25	NA	0.28	NA	2	NA	1	2	0	1	1836.5	234.5	1.5345	1.879	19.214	1.815	379.5	6.41	2	2	2	2	2	3	1.372	1.897	20.365	1.686	346.5	8.99
38042	77	77	2	63	4	5	1	4	4	1.99	13643.83468	14445.53211	1	48	2	4	1	0.48	0.5	0.51	0.5	1	3	2	2	1	2	1319	77	1.4965	1.635	16.5485	1.6825	364.5	1.015	2	1	1	2	2	0	1.372	1.438	15.501	1.686	346.5	1.485
38050	0	3	2	85	1	1	1	3	3	1.02	11379.9603	16529.24895	2	55	2	1	1	NA	NA	NA	NA	2	NA	1	2	0	2	1864	1.5	1.306	2.01	20.2175	1.9675	264.5	3.47	2	2	2	3	1	1	1.372	1.897	20.365	2.41	259	2.855
38060	0	116	2	69	4	2	1	3	3	0.64	15939.45133	15830.39713	1	53	1	1	1	0.41	NA	0.45	NA	2	NA	1	1	0	2	1054	58	0.6545	1.0205	7.163	1.2635	174	2.425	0	0	0	1	0	1	0.704	0.963	10.416	1.25	171.5	2.855
38071	174	340	2	74	3	3	1	1	1	0.31	62389.49397	62964.65964	2	47	2	4	1	0.37	NA	0.28	NA	1	1	3	2	0	2	1942	257	1.6045	2.039	16.8255	1.862	328.5	4.265	3	2	1	2	2	2	1.899	1.897	15.501	1.686	346.5	4.755
38073	84	0	2	75	3	4	1	13	13	NA	53574.87861	52882.08481	2	49	2	4	1	0.55	NA	0.49	NA	2	NA	1	2	0	2	1775.5	42	1.4385	2.584	13.3565	1.441	305	15.225	2	3	1	1	2	3	1.372	2.653	15.501	1.25	346.5	8.99
38079	471	481	2	40	3	4	2	11	11	5	118695.1408	117359.687	1	49	2	1	1	0.24	NA	0.3	NA	2	NA	1	2	0	1	1471.5	476	0.6435	1.8555	11.513	0.771	199.5	0.265	0	2	0	0	0	0	0.704	1.897	10.416	0.821	171.5	1.485
38081	26	23	2	44	3	5	2	11	8	5	90455.73053	93324.42374	1	55	2	4	1	0.38	NA	0.37	NA	2	NA	1	2	0	2	2020.5	24.5	3.0235	3.177	25.8725	2.716	910.5	13.17	3	3	3	3	3	3	1.899	2.653	28.177	2.41	509	8.99
38098	405	112	2	67	2	4	1	4	4	1.67	75852.50478	79987.00962	1	56	1	1	1	0.58	0.5	0.62	0.7	1	3	2	2	0	1	2307	258.5	1.187	1.7205	17.7935	1.3955	280	3.415	1	2	2	1	1	1	1.061	1.897	20.365	1.25	259	2.855
38100	431	375	2	65	2	4	1	3	3	1.09	12861.7864	13395.72268	1	44	1	1	1	0.3	NA	0.39	NA	1	1	3	2	1	2	1654	403	1.2455	2.2155	26.5345	1.3215	336	3.165	2	3	3	1	2	1	1.372	2.653	28.177	1.25	346.5	2.855
38118	0	0	2	46	4	5	1	6	6	2.12	29549.93639	30091.12613	2	48	2	0	0	NA	NA	NA	NA	2	NA	1	2	0	1	2633	0	0.8885	1.251	28.319	2.1295	321	6.14	0	1	3	3	2	2	0.704	1.438	28.177	2.41	346.5	4.755
38119	73	39	2	81	4	2	1	6	6	1.95	24259.30001	26116.9213	1	49	2	1	1	0.38	NA	0.29	NA	2	NA	1	2	0	2	1687.5	56	0.6755	0.8265	14.3375	1.2515	227	2.38	0	0	1	1	1	1	0.704	0.963	15.501	1.25	259	2.855
38123	51	73	2	41	1	2	2	8	8	1.49	16637.45411	17284.48471	2	58	2	0	0	NA	NA	NA	NA	2	NA	1	2	0	3	1537	62	1.7145	2.097	17.0365	1.357	345	3.575	3	2	1	1	2	1	1.899	1.897	15.501	1.25	346.5	2.855
38124	140	151	2	71	4	3	1	5	5	1.59	19123.16005	19103.99126	2	50	2	0	1	NA	NA	0.23	NA	1	3	2	1	0	2	1918.5	145.5	1.6265	2.3285	15.2925	1.534	342	3.885	3	3	1	2	2	2	1.899	2.653	15.501	1.686	346.5	4.755
38131	1	2	2	64	1	1	1	4	4	0.93	9666.593804	8415.111409	1	56	1	1	1	0.17	NA	0.47	NA	2	NA	1	2	0	2	837.5	1.5	0.6505	1.0405	17.558	1.029	183	2.07	0	0	1	0	0	0	0.704	0.963	15.501	0.821	171.5	1.485
38143	1330	1232	2	60	5	1	1	4	1	0.22	35082.00025	37574.1574	2	50	2	1	1	0.28	NA	0.31	NA	1	1	3	2	0	1	1023.5	1281	1.534	4.0405	21.3615	1.2425	376	5.13	2	3	2	1	2	2	1.372	2.653	20.365	1.25	346.5	4.755
38148	76	3	2	54	3	3	1	6	6	2.1	119048.5771	116640.874	1	49	2	4	4	0.26	NA	0.29	NA	2	NA	1	1	0	2	1225	39.5	1.0535	1.728	13.7345	1.6755	251.5	4.84	1	2	1	2	1	2	1.061	1.897	15.501	1.686	259	4.755
38150	0	30	2	40	4	4	2	11	11	3.88	23817.98146	24099.64171	1	44	2	1	1	0.55	NA	0.52	NA	2	NA	1	2	0	1	2254	15	1.3275	1.601	14.393	1.3405	337.5	2.91	2	1	1	1	2	1	1.372	1.438	15.501	1.25	346.5	2.855
38156	75	64	2	55	3	5	2	11	11	5	90113.00487	90565.72217	2	44	2	1	1	0.26	NA	0.21	NA	2	NA	1	2	0	1	1964	69.5	1.107	1.358	19.799	1.7265	351.5	2.23	1	1	2	2	2	0	1.061	1.438	20.365	1.686	346.5	1.485
38157	0	1	2	44	4	3	1	6	6	2.11	23518.96918	23797.09346	1	51	1	0	0	NA	NA	NA	NA	1	2	3	2	0	3	1133	0.5	0.5535	0.875	10.1825	1.155	168	1.02	0	0	0	1	0	0	0.704	0.963	10.416	1.25	171.5	1.485
38159	77	5	2	74	4	4	2	11	11	5	15506.79494	16245.49348	1	51	1	0	0	NA	NA	NA	NA	2	NA	1	2	0	2	1315.5	41	1.243	2.1555	18.72	2.2025	513.5	11.37	2	2	2	3	3	3	1.372	1.897	20.365	2.41	509	8.99
38166	0	0	2	62	3	5	2	11	11	4.97	68114.58193	71827.31454	1	54	1	4	4	0.23	NA	0.22	NA	2	NA	1	2	0	2	1554	0	1.1875	1.706	43.8235	4.2285	536.5	8.97	1	2	3	3	3	3	1.061	1.897	28.177	2.41	509	8.99
38175	0	47	2	74	4	5	2	11	11	5	15506.79494	15491.25114	1	51	2	1	2	0.43	NA	0.32	NA	2	NA	1	2	0	2	1170	23.5	0.7485	1.0505	15.6705	1.52	212.5	5.37	0	0	1	2	0	2	0.704	0.963	15.501	1.686	171.5	4.755
38179	1	1	2	62	1	1	2	8	8	2.35	6662.783207	5800.188165	2	56	2	1	1	0.56	0.4	0.74	0.7	1	3	2	2	0	1	2532	1	1.858	1.874	33.552	2.129	478	5.81	3	2	3	3	3	2	1.899	1.897	28.177	2.41	509	4.755
38192	0	31	2	62	4	3	2	8	8	3.41	13659.25539	14461.85893	2	51	1	1	1	0.54	NA	NA	NA	2	NA	1	2	0	2	2333.5	15.5	1.826	2.1765	24.229	2.0765	425.5	6.44	3	3	3	3	3	3	1.899	2.653	28.177	2.41	509	8.99
38197	0	0	2	55	5	1	1	4	4	1.21	49633.72435	50743.0596	2	58	1	0	0	NA	NA	NA	NA	2	NA	1	2	0	3	799	0	0.964	0.552	8.294	0.516	240	0.61	1	0	0	0	1	0	1.061	0.963	10.416	0.821	259	1.485
38206	95	142	2	73	3	3	1	6	6	2.23	48295.79984	48859.95869	2	51	2	1	4	NA	NA	0.42	NA	1	3	2	2	0	1	1326.5	118.5	1.1665	2.1605	16.2975	1.356	326	3.925	1	2	1	1	2	2	1.061	1.897	15.501	1.25	346.5	4.755
38216	79	1	2	40	1	4	1	3	3	0.44	18093.42862	18615.75845	1	53	2	1	1	0.39	NA	0.31	NA	1	2	3	2	0	2	3632	40	2.7135	2.9365	23.744	1.73	717.5	4.345	3	3	3	2	3	2	1.899	2.653	28.177	1.686	509	4.755
38219	5	10	2	40	4	2	2	8	8	2.71	25327.10449	25854.46747	2	49	2	1	1	0.53	NA	0.56	NA	1	3	2	2	0	1	3450.5	7.5	2.338	2.614	32.447	2.6325	574	7.02	3	3	3	3	3	3	1.899	2.653	28.177	2.41	509	8.99
38220	125	113	2	67	3	4	2	8	8	3.41	65328.89009	66054.44179	2	50	1	1	1	0.27	NA	0.24	NA	1	3	2	2	1	1	1626	119	1.272	1.821	19.8665	2.1455	512	3.085	2	2	2	3	3	1	1.372	1.897	20.365	2.41	509	2.855
38225	112	147	2	85	3	1	2	7	7	2.23	30046.33999	32005.26533	2	49	2	1	1	0.36	NA	0.27	NA	1	3	2	1	0	2	1392	129.5	1.2305	1.8245	15.0705	1.3635	242	4.74	2	2	1	1	1	2	1.372	1.897	15.501	1.25	259	4.755
38230	30	14	2	74	3	2	1	2	2	0.61	38715.45524	41388.33192	2	49	1	1	1	0.45	NA	0.48	NA	2	NA	1	1	0	2	917.5	22	1.206	1.3235	16.052	1.9755	300.5	9.745	1	1	1	3	2	3	1.061	1.438	15.501	2.41	346.5	8.99
38232	8	171	2	41	3	3	1	99	99	NA	52900.21252	55207.45023	2	55	2	1	1	0.29	NA	0.35	NA	1	2	3	2	0	2	1113	89.5	0.6215	1.377	13.3195	1.2505	175	3.395	0	1	1	1	0	1	0.704	1.438	15.501	1.25	171.5	2.855
38246	29	29	2	44	5	1	2	10	10	2.61	67830.7961	78983.77011	2	52	2	1	1	0.48	NA	0.49	NA	2	NA	1	2	0	2	904	29	0.969	0.612	10.919	0.721	231	0.33	1	0	0	0	1	0	1.061	0.963	10.416	0.821	259	1.485
38247	77	90	2	48	1	1	2	10	10	2.43	22044.50662	23796.90074	2	55	2	1	1	0.34	NA	0.36	NA	1	2	3	2	0	2	1356	83.5	1.1745	1.3505	15.7585	1.384	364	4.425	1	1	1	1	2	2	1.061	1.438	15.501	1.25	346.5	4.755
38250	100	73	2	85	3	2	1	2	2	0.73	37305.41988	43037.59234	1	49	2	1	1	0.31	NA	0.24	NA	2	NA	1	1	0	2	773.5	86.5	0.537	0.7285	8.914	0.944	309.5	1.66	0	0	0	0	2	0	0.704	0.963	10.416	0.821	346.5	1.485
38270	534	535	2	54	3	5	1	4	4	1.59	107145.5864	108893.71	1	46	2	1	1	0.2	NA	0.25	NA	2	NA	1	2	0	1	1536	534.5	2.129	3.0845	21.6375	1.7865	392.5	5.465	3	3	2	2	2	2	1.899	2.653	20.365	1.686	346.5	4.755
38284	398	315	2	40	3	5	2	11	11	4.42	121486.2394	124921.7446	1	57	2	1	1	0.38	NA	0.44	NA	1	3	2	2	0	1	1604.5	356.5	2.101	2.84	37.1855	4.799	992.5	23.34	3	3	3	3	3	3	1.899	2.653	28.177	2.41	509	8.99
38285	142	154	2	81	3	4	1	77	77	NA	33175.6	36219.71267	1	50	2	1	1	0.51	NA	0.41	NA	2	NA	1	1	0	2	1022.5	148	1.1005	1.973	14.8495	1.7815	346.5	3.605	1	2	1	2	2	1	1.061	1.897	15.501	1.686	346.5	2.855
38306	106	142	2	60	4	3	1	5	5	1.56	14449.9182	15049.78321	1	45	1	1	1	0.37	NA	0.22	NA	2	NA	1	2	0	2	2036.5	124	1.891	2.39	27.0995	2.0865	442.5	7.795	3	3	3	3	3	3	1.899	2.653	28.177	2.41	509	8.99
38315	214	87	2	68	1	3	1	77	77	NA	5328.671462	4413.349389	1	58	2	1	1	0.24	NA	0.27	NA	2	NA	1	2	0	2	2272	150.5	1.251	2.716	22.766	1.9165	313.5	5.4	2	3	2	2	2	2	1.372	2.653	20.365	1.686	346.5	4.755
38318	43	31	2	70	1	4	1	6	6	1.68	13547.91476	17883.2974	1	47	1	1	1	0.37	NA	0.36	NA	2	NA	1	2	0	2	2006	37	1.267	1.6765	27.779	2.3255	403.5	5.72	2	2	3	3	3	2	1.372	1.897	28.177	2.41	509	4.755
38323	562	148	2	40	3	3	2	9	9	3.61	110383.2901	111953.8835	2	47	2	1	1	0.47	NA	0.43	NA	1	1	3	2	0	1	2306.5	355	1.9425	2.364	30.3715	2.031	456.5	5.545	3	3	3	3	3	2	1.899	2.653	28.177	2.41	509	4.755
38334	0	0	2	85	4	2	1	99	99	NA	12538.8707	13136.18598	2	45	2	0	0	NA	NA	NA	NA	1	3	2	2	0	3	1389.5	0	0.8815	1.0135	15.648	0.8035	220	4.405	0	0	1	0	1	2	0.704	0.963	15.501	0.821	259	4.755
38342	294	237	2	42	3	5	2	11	11	5	110383.2901	111953.8835	2	47	2	1	1	0.27	0.3	0.26	0.2	2	NA	1	2	0	1	1527.5	265.5	1.371	2.2565	20.535	1.761	335	2.555	2	3	2	2	2	1	1.372	2.653	20.365	1.686	346.5	2.855
38348	53	53	2	56	4	4	2	11	11	3.72	16360.60311	16072.89054	2	45	1	4	3	NA	NA	NA	NA	2	NA	1	2	1	2	984.5	53	0.6565	1.258	8.881	1.2315	232.5	3.16	0	1	0	1	1	1	0.704	1.438	10.416	1.25	259	2.855
38352	0	2	2	73	3	3	1	5	5	2.09	67087.41664	77774.61815	1	49	1	4	1	0.33	NA	0.49	NA	2	NA	1	2	0	2	967.5	1	1.048	1.4525	19.0225	2.0285	209.5	4.805	1	1	2	3	0	2	1.061	1.438	20.365	2.41	171.5	4.755
38364	86	230	2	63	3	2	2	8	8	2.6	37512.50021	40177.31536	2	54	1	4	1	0.17	NA	0.21	NA	2	NA	1	2	0	2	1477	158	2.986	3.6755	39.063	3.524	730.5	18.095	3	3	3	3	3	3	1.899	2.653	28.177	2.41	509	8.99
38368	101	223	2	60	3	4	2	7	7	3.31	62603.37427	63453.09709	1	52	2	1	1	0.49	NA	0.53	NA	1	3	2	2	0	2	1166	162	0.78	1.111	15.023	0.8605	224.5	1.125	0	0	1	0	1	0	0.704	0.963	15.501	0.821	259	1.485
38369	127	215	2	79	3	4	1	12	12	NA	44959.33082	47728.45423	1	56	2	0	0	NA	NA	NA	NA	1	1	3	1	0	3	1225.5	171	0.7735	1.5035	9.9915	0.67	143	2.8	0	1	0	0	0	1	0.704	1.438	10.416	0.821	171.5	2.855
38377	180	75	2	43	3	4	2	11	11	5	95326.7937	98022.53678	2	48	2	1	1	0.32	NA	0.29	NA	1	3	2	2	0	1	1963.5	127.5	2.303	1.939	34.6395	2.645	262.5	5.92	3	2	3	3	1	2	1.899	1.897	28.177	2.41	259	4.755
38378	2	0	2	78	3	3	1	4	4	1.53	50781.36044	54044.77006	2	44	2	1	1	0.37	NA	0.31	NA	1	3	2	1	0	1	1855.5	1	1.89	2.464	22.7025	2.5695	495.5	13.685	3	3	2	3	3	3	1.899	2.653	20.365	2.41	509	8.99
38388	916	495	2	64	3	4	1	4	4	1.36	37017.92174	38222.84973	2	44	2	1	1	0.26	NA	0.24	NA	1	1	3	2	0	2	1230.5	705.5	1.4415	2.5415	15.8075	0.983	338.5	5.03	2	3	1	0	2	2	1.372	2.653	15.501	0.821	346.5	4.755
38393	136	173	2	51	3	4	2	10	10	5	110711.9763	112518.287	2	47	1	1	1	0.34	NA	0.23	NA	2	NA	1	2	0	1	3147	154.5	1.8875	2.7235	28.708	3.2665	470.5	9.76	3	3	3	3	3	3	1.899	2.653	28.177	2.41	509	8.99
38398	75	68	2	56	4	4	1	77	77	NA	29888.84294	30436.23955	1	47	1	4	4	0.32	NA	0.33	NA	2	NA	1	2	0	2	1776	71.5	1.0405	1.0735	17.9005	1.464	292	3.465	1	0	2	2	1	1	1.061	0.963	20.365	1.686	259	2.855
38402	166	144	2	45	4	3	1	3	3	1.09	23817.98146	24254.19381	1	44	1	1	1	0.45	0.5	0.63	0.7	1	2	3	2	0	1	1337	155	0.5885	0.8495	11.494	0.8795	130.5	1.38	0	0	0	0	0	0	0.704	0.963	10.416	0.821	171.5	1.485
38406	154	165	2	49	1	3	2	9	9	3.73	21707.38486	22334.04413	1	56	2	1	4	0.24	NA	0.24	NA	1	3	2	2	0	2	1043	159.5	0.692	0.838	7.733	0.6945	122.5	2.345	0	0	0	0	0	1	0.704	0.963	10.416	0.821	171.5	2.855
38409	433	372	2	63	1	2	1	4	4	0.78	5328.671462	4638.79676	2	58	2	1	1	0.41	NA	0.23	NA	1	3	2	2	0	2	1562	402.5	1.0695	2.315	13.707	1.131	273	6.16	1	3	1	1	1	2	1.061	2.653	15.501	1.25	259	4.755
38410	278	603	2	63	1	4	2	11	11	5	8620.213372	7139.493153	2	45	2	1	2	0.57	NA	0.57	NA	1	3	2	2	0	2	2468.5	440.5	1.8855	3.2175	24.6805	2.4315	523.5	5.97	3	3	3	3	3	2	1.899	2.653	28.177	2.41	509	4.755
38414	294	452	2	61	4	4	2	8	8	1.87	9807.061297	10383.31394	2	45	2	1	1	0.5	NA	0.59	NA	2	NA	1	2	0	2	1952.5	373	1.0605	1.5155	23.541	1.055	301	2.37	1	1	3	1	2	1	1.061	1.438	28.177	1.25	346.5	2.855
38432	77	5	2	69	4	3	1	6	6	2.27	15156.68077	15785.88589	2	54	2	2	2	NA	NA	NA	NA	2	NA	1	2	0	2	1780.5	41	3.294	3.987	41.6265	4.195	947.5	19.955	3	3	3	3	3	3	1.899	2.653	28.177	2.41	509	8.99
38433	81	3	2	72	4	3	2	8	8	3.11	15506.79494	16514.4893	1	51	1	1	1	0.37	NA	0.41	NA	2	NA	1	2	0	2	1086	42	1.0745	1.4445	14.1895	1.082	247	4.66	1	1	1	1	1	2	1.061	1.438	15.501	1.25	259	4.755
38443	0	2	2	40	4	4	1	2	2	0.52	33056.02142	32474.70832	1	49	1	0	0	NA	NA	NA	NA	1	3	2	2	0	2	1170	1	0.7985	1.0765	23.94	1.635	268.5	2.935	0	0	3	2	1	1	0.704	0.963	28.177	1.686	259	2.855
38444	166	189	2	59	4	4	1	3	3	1.46	26457.70818	26942.26558	1	48	1	4	1	0.62	0.5	0.56	0.6	1	2	3	2	0	2	1112	177.5	0.7305	1.3035	12.936	1.1905	172	1.205	0	1	0	1	0	0	0.704	1.438	10.416	1.25	171.5	1.485
38446	3	96	2	55	1	1	1	6	6	1.24	17496.0831	18886.90729	1	47	1	1	1	0.44	NA	0.44	NA	1	3	2	2	0	2	1560	49.5	0.992	1.5205	33.285	2.5215	179.5	6.035	1	1	3	3	0	2	1.061	1.438	28.177	2.41	171.5	4.755
38449	53	9	2	46	3	5	2	11	11	5	89845.4737	91123.84396	2	44	2	1	1	0.19	NA	0.15	NA	2	NA	1	2	0	2	1466	31	2.903	3.508	37.0935	3.491	737.5	16.99	3	3	3	3	3	3	1.899	2.653	28.177	2.41	509	8.99
38450	79	5	2	85	1	1	1	4	4	0.4	12598.29327	15999.2307	1	52	2	1	1	0.47	NA	0.47	NA	2	NA	1	2	0	3	1174.5	42	0.602	0.5855	7.3315	1.0875	168	0.91	0	0	0	1	0	0	0.704	0.963	10.416	1.25	171.5	1.485
38452	64	55	2	47	4	2	2	8	8	1.94	25327.10449	25854.46747	2	49	2	2	1	0.28	NA	0.32	NA	1	3	2	2	0	2	1895	59.5	1.0755	1.23	25.774	1.8195	306	19.885	1	1	3	2	2	3	1.061	1.438	28.177	1.686	346.5	8.99
38482	60	4	2	73	3	3	1	6	6	2.27	56799.66094	57323.29422	2	46	2	1	1	0.55	NA	0.48	NA	2	NA	1	1	0	2	1398	32	1.1125	1.581	26.2915	1.6005	294.5	5.59	1	1	3	2	1	2	1.061	1.438	28.177	1.686	259	4.755
38491	2	47	2	85	3	3	2	8	8	3.9	28673.09645	35788.47193	1	55	2	1	1	NA	NA	NA	NA	2	NA	1	1	0	1	1298	24.5	0.695	1.65	16.0205	1.079	197.5	6.92	0	1	1	1	0	3	0.704	1.438	15.501	1.25	171.5	8.99
38496	107	10	2	47	1	1	1	77	77	NA	19663.75923	21226.8995	1	53	2	1	1	0.49	NA	0.3	NA	2	NA	1	2	0	2	1504	58.5	1.4655	1.1495	27.5715	2.096	227.5	3.455	2	0	3	3	1	1	1.372	0.963	28.177	2.41	259	2.855
38514	301	456	2	46	3	5	2	10	10	5	94815.27577	97822.22664	2	54	2	1	1	0.31	NA	0.37	NA	2	NA	1	2	0	1	2891.5	378.5	1.891	2.9275	35.2185	1.9735	454	7.835	3	3	3	3	3	3	1.899	2.653	28.177	2.41	509	8.99
38539	5	144	2	70	3	4	2	9	9	4.55	50781.36044	51249.51131	2	44	2	1	1	0.41	NA	0.33	NA	2	NA	1	2	0	1	2353.5	74.5	1.527	2.7245	14.6415	1.9765	522.5	7.33	2	3	1	3	3	3	1.372	2.653	15.501	2.41	509	8.99
38549	140	145	2	43	3	5	2	11	11	5	110383.2901	111953.8835	2	47	2	1	4	0.29	NA	0.29	NA	2	NA	1	2	0	2	544.5	142.5	0.216	0.518	5.6845	0.802	82	0.685	0	0	0	0	0	0	0.704	0.963	10.416	0.821	171.5	1.485
38559	142	160	2	67	3	4	2	10	10	5	66201.71767	76712.59702	2	54	2	1	1	0.27	NA	0.32	NA	2	NA	1	2	0	2	1339	151	0.882	0.964	6.611	0.52	93	0.41	0	0	0	0	0	0	0.704	0.963	10.416	0.821	171.5	1.485
38568	209	475	2	67	3	2	1	4	4	1.14	39758.9872	40409.49446	2	46	1	1	1	0.46	NA	0.51	NA	2	NA	1	2	0	2	1623	342	1.8655	2.462	24.4905	1.9715	407	5.515	3	3	3	3	3	2	1.899	2.653	28.177	2.41	509	4.755
38571	46	6	2	73	3	5	2	8	8	3.79	52883.77676	54503.21781	2	50	2	1	1	0.4	NA	0.35	NA	2	NA	1	2	0	1	1638	26	0.7115	1.1145	14.679	0.9795	168	1.8	0	0	1	0	0	0	0.704	0.963	15.501	0.821	171.5	1.485
38572	414	0	2	61	1	2	1	2	2	0.7	7005.231606	6373.294096	1	53	1	1	2	0.51	NA	NA	NA	2	NA	1	2	0	2	2772	207	1.848	4.505	24.02	2.2435	394.5	7.24	3	3	3	3	2	3	1.899	2.653	28.177	2.41	346.5	8.99
38577	183	183	2	81	3	4	1	3	3	1.13	30304.45868	37824.66503	1	47	2	4	4	0.48	NA	0.55	NA	2	NA	1	1	0	2	2358	183	2.644	2.086	30.312	1.97	688	0.39	3	2	3	3	3	0	1.899	1.897	28.177	2.41	509	1.485
38578	1	0	2	46	3	5	2	7	7	1.82	110383.2901	111953.8835	2	47	2	1	1	0.48	NA	0.39	NA	2	NA	1	2	0	2	2058.5	0.5	2.2705	3.039	28.302	2.999	724	8.525	3	3	3	3	3	3	1.899	2.653	28.177	2.41	509	8.99
38588	108	132	2	61	3	4	2	11	11	5	63114.70296	63971.3661	1	45	2	1	1	0.22	NA	0.22	NA	1	3	2	2	0	1	1469	120	1.511	1.5275	28.233	1.3005	428.5	1.545	2	1	3	1	3	0	1.372	1.438	28.177	1.25	509	1.485
38598	0	22	2	63	1	1	1	5	5	0.85	6246.359256	4968.707519	2	56	1	1	1	0.52	NA	0.45	NA	2	NA	1	2	0	2	800	11	0.288	0.741	4.8185	0.653	88.5	2.35	0	0	0	0	0	1	0.704	0.963	10.416	0.821	171.5	2.855
38602	0	49	2	69	4	5	2	10	10	5	12128.37201	12841.02244	1	51	2	1	2	0.54	NA	0.43	NA	2	NA	1	2	0	1	2257.5	24.5	1.465	1.7435	14.9165	1.583	211.5	5.01	2	2	1	2	0	2	1.372	1.897	15.501	1.686	171.5	4.755
38607	124	2	2	82	3	5	2	7	7	3.11	34989.83098	38107.43555	2	47	2	1	1	0.44	NA	0.48	NA	2	NA	1	2	0	1	1560.5	63	1.2575	2.1295	23.69	1.923	355	8.325	2	2	3	2	2	3	1.372	1.897	28.177	1.686	346.5	8.99
38608	61	0	2	74	4	1	2	8	4	1.4	15506.79494	16245.49348	1	51	2	1	1	NA	NA	0.59	NA	2	NA	1	2	0	2	1252	30.5	1.425	1.2505	22.085	1.5745	351	7.935	2	1	2	2	2	3	1.372	1.438	20.365	1.686	346.5	8.99
38612	8	0	2	49	3	5	2	8	8	3.99	106827.4882	109564.7801	1	46	2	1	1	0.4	NA	0.5	NA	2	NA	1	2	0	1	2285	4	1.8555	3.339	30.0975	2.11	404	9.63	3	3	3	3	3	3	1.899	2.653	28.177	2.41	509	8.99
38615	0	213	2	46	4	4	2	11	11	3.3	25421.5014	25722.12413	2	48	2	4	4	0.38	NA	0.41	NA	1	3	2	2	0	2	1549	106.5	0.7235	1.0295	14.29	1.446	187.5	2.26	0	0	1	1	0	1	0.704	0.963	15.501	1.25	171.5	2.855
38621	161	145	2	40	4	4	2	7	7	2.23	25327.10449	25854.46747	2	49	2	4	4	0.29	NA	0.27	NA	2	NA	1	2	0	2	3048.5	153	2.2495	3.6665	34.0485	2.125	704.5	6.85	3	3	3	3	3	3	1.899	2.653	28.177	2.41	509	8.99
38633	95	95	2	85	3	4	1	3	3	1.33	29791.47866	31733.78786	2	49	2	0	0	NA	NA	NA	NA	2	NA	1	1	1	2	1495	95	2.45	3.096	25.647	5.931	773	26.41	3	3	3	3	3	3	1.899	2.653	28.177	2.41	509	8.99
38640	444	376	2	61	3	2	1	6	6	1.65	74588.85874	73762.00019	1	46	2	1	1	0.33	NA	0.38	NA	1	2	3	2	0	1	1772.5	410	1.8145	3.22	29.169	2.192	524.5	8.74	3	3	3	3	3	3	1.899	2.653	28.177	2.41	509	8.99
38649	16	48	2	65	3	5	2	9	9	5	63114.70296	63971.3661	1	45	2	1	1	0.23	NA	0.47	NA	1	3	2	2	0	1	2473	32	1.253	1.8725	17.709	1.6915	459.5	4.46	2	2	1	2	3	2	1.372	1.897	15.501	1.686	509	4.755
38660	0	1	2	84	3	2	1	3	3	1.46	28673.09645	33078.86737	1	55	2	1	0	NA	NA	NA	NA	2	NA	1	2	0	2	881	0.5	0.856	1.1635	8.399	0.837	234	2.435	0	0	0	0	1	1	0.704	0.963	10.416	0.821	259	2.855
38672	2	90	2	40	4	4	2	11	11	5	30909.29799	31274.81682	1	53	2	1	4	0.35	NA	0.4	NA	2	NA	1	2	0	2	1730.5	46	0.91	1.17	21.699	1.2775	241	1.08	1	0	2	1	1	0	1.061	0.963	20.365	1.25	259	1.485
38675	11	8	2	73	3	5	2	8	8	3.79	62389.49397	62964.65964	2	47	2	1	1	0.29	NA	0.26	NA	1	3	2	2	0	1	1903.5	9.5	1.248	1.8635	22.4115	1.94	384	8.62	2	2	2	2	2	3	1.372	1.897	20.365	1.686	346.5	8.99
38676	194	194	2	45	3	5	2	11	11	5	121486.2394	124921.7446	2	55	2	1	1	0.35	NA	0.32	NA	2	NA	1	2	0	1	1571	194	1.956	3.0745	27.3465	2.5035	535.5	10.73	3	3	3	3	3	3	1.899	2.653	28.177	2.41	509	8.99
38678	8	36	2	68	3	3	1	6	6	2.12	62731.71317	63428.42026	2	44	2	1	1	0.44	NA	0.38	NA	2	NA	1	2	0	1	1546	22	1.432	1.6425	16.5965	1.1805	417	3.595	2	1	1	1	3	1	1.372	1.438	15.501	1.25	509	2.855
38700	0	0	2	64	3	2	2	8	8	3.98	50233.84129	50915.67101	2	56	2	1	4	0.44	NA	0.47	NA	2	NA	1	2	0	2	2073	0	1.766	1.7795	18.7705	2.009	485	4.19	3	2	2	3	3	2	1.899	1.897	20.365	2.41	509	4.755
38702	20	68	2	54	1	1	1	6	6	1.63	23957.75172	24649.37565	2	55	2	1	1	0.35	NA	0.35	NA	2	NA	1	2	0	1	1452.5	44	1.044	1.1495	20.9995	1.585	299.5	4.47	1	0	2	2	1	2	1.061	0.963	20.365	1.686	259	4.755
38703	499	252	2	76	1	3	1	2	2	0.39	8473.2446	11184.71409	1	55	2	4	4	0.39	NA	0.3	NA	1	1	3	2	0	2	2273.5	375.5	1.6185	2.638	28.3535	2.5565	373	8.62	3	3	3	3	2	3	1.899	2.653	28.177	2.41	346.5	8.99
38721	71	68	2	85	3	2	2	8	8	2.71	24355.77192	25943.69042	1	44	1	0	0	NA	NA	NA	NA	2	NA	1	1	0	2	1465	69.5	3.029	3.3995	40.03	3.291	751.5	16.74	3	3	3	3	3	3	1.899	2.653	28.177	2.41	509	8.99
38732	29	29	2	64	4	2	1	2	2	0.8	9807.061297	10496.30872	2	45	2	4	4	0.38	NA	0.32	NA	1	3	2	2	0	2	1430	29	0.5445	0.632	12.953	0.987	148.5	4.86	0	0	0	0	0	2	0.704	0.963	10.416	0.821	171.5	4.755
38739	129	287	2	55	3	5	2	11	11	5	90113.00487	91583.23502	2	44	2	1	1	0.16	NA	0.33	NA	1	3	2	2	0	2	1191	208	0.645	1.7095	11.8905	1.117	264	6.35	0	2	0	1	1	3	0.704	1.897	10.416	1.25	259	8.99
38741	58	29	2	42	4	4	1	4	4	1.4	33056.02142	32474.70832	1	49	2	1	1	0.42	NA	0.41	NA	2	NA	1	2	0	2	2890	43.5	1.496	1.805	20.1435	1.6735	448.5	6.12	2	2	2	2	3	2	1.372	1.897	20.365	1.686	509	4.755
38752	170	129	2	47	4	2	1	5	5	0.88	27910.42737	28191.28466	1	50	2	1	1	0.39	NA	0.42	NA	1	1	3	2	0	2	1659.5	149.5	0.8905	1.042	17.646	0.8205	263	1.335	0	0	1	0	1	0	0.704	0.963	15.501	0.821	259	1.485
38764	4	4	2	59	3	3	2	8	8	3.9	90663.16298	92689.52397	1	45	2	1	1	0.39	NA	0.38	NA	1	3	2	2	0	1	1005.5	4	0.53	0.905	22.2135	1.3715	171	4.555	0	0	2	1	0	2	0.704	0.963	20.365	1.25	171.5	4.755
38771	108	140	2	42	3	5	2	11	11	5	117174.4613	120176.8787	2	53	2	1	1	0.52	NA	0.38	NA	2	NA	1	2	0	1	1092.5	124	1.0265	1.8015	15.84	2.191	393.5	9.185	1	2	1	3	2	3	1.061	1.897	15.501	2.41	346.5	8.99
38783	9	4	2	66	3	2	1	6	6	2.49	82875.06561	81956.3499	1	49	2	1	1	0.27	NA	0.42	NA	1	3	2	2	1	2	2001.5	6.5	1.263	1.401	20.5705	1.062	324.5	1.3	2	1	2	1	2	0	1.372	1.438	20.365	1.25	346.5	1.485
38796	38	96	2	85	3	3	1	5	5	2.04	37142.5294	41309.85191	2	53	2	1	1	0.3	NA	0.37	NA	2	NA	1	1	0	2	1129.5	67	0.98	1.9715	17.849	1.519	260	2.855	1	2	2	2	1	1	1.061	1.897	20.365	1.686	259	2.855
38798	784	148	2	59	3	5	2	11	11	5	95610.64649	97747.58588	2	48	2	1	1	0.29	NA	0.44	NA	1	3	2	1	0	1	1955	466	1.064	1.903	13.5085	1.003	344.5	4.875	1	2	1	0	2	2	1.061	1.897	15.501	0.821	346.5	4.755
38819	432	331	2	52	3	3	2	11	11	5	96707.19957	98539.49062	1	47	2	1	1	0.49	NA	0.49	NA	1	1	3	2	0	1	1781.5	381.5	0.859	1.9425	16.524	1.1325	297.5	1.535	0	2	1	1	1	0	0.704	1.897	15.501	1.25	259	1.485
38824	1137	692	2	59	3	4	1	3	3	0.83	49437.8386	50244.43695	2	46	2	1	1	0.28	NA	0.4	NA	1	1	3	2	0	1	1774	914.5	1.4555	3.24	23.8945	1.815	358.5	1.65	2	3	3	2	2	0	1.372	2.653	28.177	1.686	346.5	1.485
38838	58	0	2	63	3	3	1	5	5	1.2	65328.89009	64604.68339	2	50	2	1	1	0.55	NA	0.5	NA	1	2	3	2	0	1	2429	29	1.2495	1.1905	22.3225	1.4645	175.5	17.475	2	0	2	2	0	3	1.372	0.963	20.365	1.686	171.5	8.99
38843	0	1	2	42	4	5	2	11	11	5	23518.96918	23797.09346	1	51	2	1	2	0.39	NA	0.35	NA	2	NA	1	2	0	2	1372	0.5	1.122	0.9095	14.739	0.705	309	1.295	1	0	1	0	2	0	1.061	0.963	15.501	0.821	346.5	1.485
38849	161	19	2	65	3	4	1	6	6	2.03	82875.06561	81956.3499	1	49	2	1	1	0.36	NA	0.42	NA	2	NA	1	2	0	2	1947.5	90	1.165	1.4265	28.8775	1.358	348	1.455	1	1	3	1	2	0	1.061	1.438	28.177	1.25	346.5	1.485
38850	0	1	2	61	5	4	1	12	7	4.44	14459.78636	14360.8557	1	55	2	1	1	0.38	NA	0.36	NA	1	3	2	2	0	1	1307	0.5	1.238	1.0735	14.242	1.4555	377	1.145	2	0	1	2	2	0	1.372	0.963	15.501	1.686	346.5	1.485
38860	51	321	2	54	3	2	2	9	9	4.55	93843.80393	97426.90365	2	50	2	1	1	0.55	NA	0.51	NA	2	NA	1	2	0	1	1937.5	186	1.5155	1.9915	34.413	2.108	375	3.155	2	2	3	3	2	1	1.372	1.897	28.177	2.41	346.5	2.855
38875	343	101	2	41	4	4	1	6	6	2.76	19017.55422	19365.84957	2	45	2	1	1	0.33	NA	0.35	NA	2	NA	1	2	0	2	2207	222	2.257	3.599	28.3875	1.714	662	12.605	3	3	3	2	3	3	1.899	2.653	28.177	1.686	509	8.99
38877	96	1	2	42	1	1	2	8	8	2.25	20581.04022	20669.51187	2	53	2	1	1	0.28	NA	0.33	NA	2	NA	1	2	0	2	1338	48.5	1.0645	1.6875	9.5315	0.662	274.5	3.285	1	2	0	0	1	1	1.061	1.897	10.416	0.821	259	2.855
38880	6	2	2	67	4	4	1	6	6	1.95	14332.85106	15175.03436	1	52	2	1	1	0.26	NA	0.2	NA	1	3	2	2	0	1	1019	4	1.563	1.7045	25.074	2.933	513.5	11.655	2	2	3	3	3	3	1.372	1.897	28.177	2.41	509	8.99
38886	115	145	2	77	3	3	2	7	7	3.66	51091.39091	51688.20596	1	45	2	1	1	0.44	NA	0.5	NA	1	3	2	2	0	1	1061	130	0.8185	1.441	21.9505	0.9895	233.5	5.065	0	1	2	0	1	2	0.704	1.438	20.365	0.821	259	4.755
38888	218	352	2	57	4	5	2	10	10	5	29549.93639	30091.12613	2	48	2	1	1	0.48	NA	0.43	NA	2	NA	1	2	0	1	2047	285	1.222	1.6045	24.694	1.435	265.5	1.53	2	1	3	1	1	0	1.372	1.438	28.177	1.25	259	1.485
38914	98	95	2	41	3	4	2	11	11	3.63	95326.7937	98022.53678	2	48	2	1	1	0.38	NA	0.41	NA	2	NA	1	2	0	1	1691.5	96.5	1.2245	1.991	17.7675	1.1575	269.5	3.92	2	2	2	1	1	2	1.372	1.897	20.365	1.25	259	4.755
38916	0	0	2	44	1	4	2	8	8	2.14	18325.22255	18854.24392	1	58	2	0	0	NA	NA	NA	NA	2	NA	1	2	0	3	767	0	0.1225	0.076	0.396	0.097	23	0	0	0	0	0	0	0	0.704	0.963	10.416	0.821	171.5	1.485
38918	448	214	2	45	3	4	1	5	5	2.09	106827.4882	109564.7801	1	46	2	1	1	0.39	NA	0.47	NA	1	3	2	2	0	1	2405	331	1.508	2.2955	29.088	2.3275	349.5	6.835	2	3	3	3	2	3	1.372	2.653	28.177	2.41	346.5	8.99
38920	428	231	2	40	5	3	2	7	7	1.16	33168.31841	32795.13752	2	44	2	1	1	0.36	NA	0.41	NA	1	1	3	2	0	1	2143	329.5	1.5925	1.8985	19.6105	1.8275	163.5	4.17	3	2	2	2	0	2	1.899	1.897	20.365	1.686	171.5	4.755
38937	88	0	2	61	4	2	1	2	2	0.84	13643.83468	14602.73334	1	48	2	1	4	0.43	0.4	0.61	0.6	1	1	3	2	0	1	1724	44	1.04	1.495	20.16	1.359	225	4.09	1	1	2	1	1	2	1.061	1.438	20.365	1.25	259	4.755
38942	225	293	2	44	3	4	2	8	8	2.58	85351.40164	87765.05095	1	48	2	1	1	0.34	NA	0.43	NA	1	1	3	2	0	3	1081	259	1.1865	1.6275	16.283	1.2435	274.5	5.19	1	1	1	1	1	2	1.061	1.438	15.501	1.25	259	4.755
38944	4	4	2	60	1	5	2	11	11	5	7943.666812	6567.880625	1	55	2	1	1	0.49	NA	0.41	NA	2	NA	1	2	0	1	1815.5	4	1.3985	1.3655	14.9525	1.44	262.5	2.635	2	1	1	1	1	1	1.372	1.438	15.501	1.25	259	2.855
38947	60	14	2	45	1	3	2	9	9	3.48	23957.75172	24649.37565	1	57	2	1	4	0.5	NA	0.48	NA	2	NA	1	2	0	1	832	37	0.5315	0.542	4.9815	0.626	139.5	0.605	0	0	0	0	0	0	0.704	0.963	10.416	0.821	171.5	1.485
38961	16	0	2	47	4	4	1	3	3	1.02	20695.57371	21074.601	2	45	2	4	1	0.44	NA	0.47	NA	2	NA	1	2	0	2	1335	8	0.9075	1.159	19.606	1.159	163	2.91	1	0	2	1	0	1	1.061	0.963	20.365	1.25	171.5	2.855
38962	50	50	2	42	1	3	1	5	5	1	16648.972	17868.55204	2	49	2	0	0	NA	NA	NA	NA	2	NA	1	2	0	2	955	50	0.549	0.718	10.586	1.072	167	0.98	0	0	0	1	0	0	0.704	0.963	10.416	1.25	171.5	1.485
38969	474	426	2	77	3	1	1	3	3	1.22	45085.26615	44502.25423	2	47	2	1	1	0.2	NA	0.26	NA	1	1	3	2	0	1	1568.5	450	1.133	2.2465	15.4205	1.2825	243.5	3.17	1	3	1	1	1	1	1.061	2.653	15.501	1.25	259	2.855
38978	35	141	2	76	1	1	2	7	7	1.81	7943.666812	11040.23539	1	55	2	1	1	0.49	NA	0.46	NA	2	NA	1	1	0	2	798	88	0.7215	0.755	10.4715	0.87	171.5	1.21	0	0	0	0	0	0	0.704	0.963	10.416	0.821	171.5	1.485
38991	69	58	2	59	3	3	2	8	8	3.9	85605.55089	87518.87206	1	48	2	1	1	0.41	0.2	0.42	0.3	2	NA	1	2	0	1	1774	63.5	0.953	1.141	19.7125	1.859	170.5	4.71	1	0	2	2	0	2	1.061	0.963	20.365	1.686	171.5	4.755
38995	206	226	2	49	3	5	2	8	8	3.11	104659.8905	107619.5639	1	50	2	1	1	0.34	NA	0.29	NA	1	1	3	2	0	1	1986.5	216	2.502	2.4995	28.246	2.027	416.5	2.685	3	3	3	3	3	1	1.899	2.653	28.177	2.41	509	2.855
38996	138	123	2	55	4	4	2	11	11	5	27793.82772	28302.85536	1	52	1	4	4	0.55	0.6	0.62	0.7	2	NA	1	2	1	1	1112	130.5	0.911	1.5045	22.454	1.2035	215.5	6.3	1	1	2	1	0	3	1.061	1.438	20.365	1.25	171.5	8.99
39000	132	46	2	54	4	4	2	10	10	5	32443.06229	33037.23794	1	50	2	1	4	0.28	NA	0.25	NA	2	NA	1	2	0	2	2931.5	89	1.731	2.3425	19.285	1.913	466.5	5.435	3	3	2	2	3	2	1.899	2.653	20.365	1.686	509	4.755
39035	0	7	2	47	4	4	2	11	11	4.97	23518.96918	23797.09346	1	51	2	0	0	0.44	NA	0.47	NA	2	NA	1	2	0	2	2213.5	3.5	1.7075	1.442	15.3485	1.531	339.5	2.405	3	1	1	2	2	1	1.899	1.438	15.501	1.686	346.5	2.855
39039	189	355	2	73	3	2	2	7	7	3.18	60379.72708	62228.71395	1	46	2	1	1	0.46	NA	0.44	NA	1	3	2	2	0	1	2184.5	272	2.2915	3.029	29.195	2.762	537.5	9.105	3	3	3	3	3	3	1.899	2.653	28.177	2.41	509	8.99
39040	322	90	2	70	3	2	1	5	5	1.67	45085.26615	47982.62239	2	47	2	1	1	0.43	NA	0.29	NA	2	NA	1	2	0	1	1479.5	206	0.9385	1.136	22.8225	1.7655	265	1.74	1	0	2	2	1	0	1.061	0.963	20.365	1.686	259	1.485
39044	483	83	2	43	1	2	2	11	11	4.27	22044.50662	22680.89808	2	55	2	1	1	0.4	NA	0.35	NA	2	NA	1	2	0	1	2102	283	1.7355	2.0155	26.2405	2.2015	477	2.82	3	2	3	3	3	1	1.899	1.897	28.177	2.41	509	2.855
39051	54	56	2	77	3	4	1	6	6	2.27	53574.87861	55215.48302	2	49	1	4	4	0.57	NA	0.57	NA	2	NA	1	2	0	2	1127	55	0.8765	1.438	9.053	0.619	182.5	2.91	0	1	0	0	0	1	0.704	1.438	10.416	0.821	171.5	2.855
39054	324	507	2	50	3	3	1	2	2	0.71	46029.49343	46780.48325	2	50	2	1	1	0.31	NA	0.36	NA	1	1	3	2	0	1	1223	415.5	1.5925	3.2	16.1565	1.696	297.5	9.23	3	3	1	2	1	3	1.899	2.653	15.501	1.686	259	8.99
39060	403	379	2	75	3	2	1	5	5	1.56	48480.1822	47853.26954	1	49	2	1	1	0.46	NA	0.47	NA	1	1	3	2	0	2	1653.5	391	1.8075	2.909	26.0575	3.0085	485	10.05	3	3	3	3	3	3	1.899	2.653	28.177	2.41	509	8.99
39061	763	763	2	45	5	5	2	7	7	3.66	90368.09471	93234.00866	1	55	2	0	0	NA	NA	NA	NA	1	1	3	2	0	3	1664	763	1.096	3.022	27.448	1.533	144	7.95	1	3	3	2	0	3	1.061	2.653	28.177	1.686	171.5	8.99
39065	293	124	2	55	3	4	2	11	11	5	77064.55185	78786.97798	1	44	2	1	1	0.38	0.5	0.48	0.3	1	3	2	2	0	1	1279.5	208.5	0.6545	0.98	21.2645	1.4125	188.5	1.115	0	0	2	1	0	0	0.704	0.963	20.365	1.25	171.5	1.485
39068	185	31	2	58	1	2	1	6	6	0.97	19973.8521	21561.64272	1	56	2	1	1	0.5	NA	0.34	NA	2	NA	1	2	0	2	2198	108	2.1745	2.3355	22.4105	1.761	244	4.5	3	3	2	2	1	2	1.899	2.653	20.365	1.686	259	4.755
39080	444	84	2	70	3	5	2	11	1	0.34	53879.44513	54508.82834	2	48	2	1	1	0.48	NA	0.37	NA	1	3	2	2	1	2	1255	264	0.972	1.6585	25.58	1.2485	226.5	1.98	1	1	3	1	1	0	1.061	1.438	28.177	1.25	259	1.485
39099	273	273	2	53	4	3	1	5	5	1.56	34121.65595	34746.57405	1	56	2	1	2	0.44	0.3	0.64	0.7	2	NA	1	2	0	2	1867	273	1.77	1.608	17.462	1.107	308	1.79	3	1	1	1	2	0	1.899	1.438	15.501	1.25	346.5	1.485
39110	79	88	2	52	5	3	2	11	11	5	76398.42315	77644.89434	2	44	1	1	1	0.37	NA	0.24	NA	2	NA	1	2	0	2	2327.5	83.5	2.3755	2.8915	28.432	2.8325	575.5	8.6	3	3	3	3	3	3	1.899	2.653	28.177	2.41	509	8.99
39117	2	2	2	43	1	1	1	12	12	NA	12495.53717	12981.48862	1	58	2	1	1	0.53	NA	0.45	NA	2	NA	1	2	0	1	1849	2	1.238	1.882	14.358	2.065	368	2.74	2	2	1	3	2	1	1.372	1.897	15.501	2.41	346.5	2.855
39124	61	0	2	58	3	4	2	11	11	5	90113.00487	91583.23502	2	50	2	4	4	0.37	NA	0.51	NA	2	NA	1	2	0	1	1545	30.5	1.602	1.786	18.0055	1.308	435.5	3.455	3	2	2	1	3	1	1.899	1.897	20.365	1.25	509	2.855
39142	71	157	2	61	4	1	2	11	11	2.99	18730.90481	18602.7521	2	53	1	4	0	0.45	NA	NA	NA	1	3	2	2	0	2	995	114	0.7825	0.966	16.594	1.653	275	3.1	0	0	1	2	1	1	0.704	0.963	15.501	1.686	259	2.855
39152	73	0	2	49	4	5	2	11	11	5	34121.65595	34746.57405	1	56	2	1	1	0.5	NA	0.51	NA	2	NA	1	2	0	2	1479	36.5	0.8335	1.0815	11.663	1.04	207.5	2.57	0	0	0	0	0	1	0.704	0.963	10.416	0.821	171.5	2.855
39158	0	0	2	49	4	2	2	10	10	4.35	23518.96918	23755.63607	1	51	2	1	1	0.38	NA	0.38	NA	1	1	3	2	0	1	1032	0	0.573	0.572	4.287	0.931	270	0.56	0	0	0	0	1	0	0.704	0.963	10.416	0.821	259	1.485
39161	1	0	2	56	3	4	2	11	11	5	90113.00487	91583.23502	2	44	2	1	1	0.56	NA	0.55	NA	1	3	2	2	0	1	1832	0.5	1.8175	2.0625	22.1915	1.865	582	5.1	3	2	2	2	3	2	1.899	1.897	20.365	1.686	509	4.755
39165	154	0	2	51	4	5	2	11	11	5	19017.55422	19365.84957	2	45	2	4	2	0.4	NA	0.4	NA	1	3	2	2	0	2	940	77	0.516	1.0125	14.853	0.7985	124	1.535	0	0	1	0	0	0	0.704	0.963	15.501	0.821	171.5	1.485
39171	0	2	2	52	4	2	1	6	6	1.29	31715.05108	32375.42439	1	49	2	0	0	NA	NA	NA	NA	2	NA	1	2	0	3	1215	1	0.762	1.0215	9.1375	0.95	203.5	3.07	0	0	0	0	0	1	0.704	0.963	10.416	0.821	171.5	2.855
39177	202	111	2	61	3	5	1	6	4	1.57	46960.27575	46439.69524	1	49	2	1	1	0.26	NA	0.21	NA	1	3	2	2	0	1	1971.5	156.5	0.9985	1.1505	21.691	1.2215	228	1.18	1	0	2	1	1	0	1.061	0.963	20.365	1.25	259	1.485
39181	201	189	2	81	3	3	1	4	4	1.53	36827.47624	42296.43676	2	53	2	1	1	0.46	NA	0.35	NA	1	3	2	1	0	1	1257	195	0.789	1.382	14.1545	0.836	171.5	1.795	0	1	1	0	0	0	0.704	1.438	15.501	0.821	171.5	1.485
39193	0	0	2	83	4	2	1	5	5	1.69	19483.20101	20411.32395	2	48	2	0	0	NA	NA	NA	NA	1	3	2	2	0	2	1179.5	0	1.3355	2.08	20.646	1.98	333	8.87	2	2	2	3	2	3	1.372	1.897	20.365	2.41	346.5	8.99
39204	332	336	2	42	3	4	2	11	11	5	118695.1408	117359.687	1	49	2	1	1	0.23	NA	0.25	NA	1	2	3	2	0	1	1879.5	334	1.242	1.66	16.834	0.8645	171.5	2.635	2	1	1	0	0	1	1.372	1.438	15.501	0.821	171.5	2.855
39215	426	4	2	64	4	2	1	6	6	3.13	16730.39008	17713.45027	1	50	1	1	1	0.35	NA	0.23	NA	1	1	3	2	0	1	1583	215	1.131	1.836	19.7095	1.2225	221.5	2.51	1	2	2	1	1	1	1.061	1.897	20.365	1.25	259	2.855
39220	0	4	2	61	4	4	2	9	9	4.68	14332.85106	15175.03436	1	49	2	1	1	0.51	NA	0.43	NA	2	NA	1	2	0	2	1407.5	2	1.323	1.227	21.7825	1.7035	372.5	7.665	2	1	2	2	2	3	1.372	1.438	20.365	1.686	346.5	8.99
39230	0	1	2	47	3	3	1	5	5	1.49	106827.4882	108347.4878	1	46	2	1	1	0.26	NA	0.19	NA	2	NA	1	2	0	2	2101	0.5	2.0505	1.7165	35.3755	2.0905	460.5	3.32	3	2	3	3	3	1	1.899	1.897	28.177	2.41	509	2.855
39244	2	0	2	60	1	1	1	6	6	0.84	5328.671462	4238.726733	1	58	2	1	4	0.44	NA	0.5	NA	2	NA	1	2	0	2	878.5	1	0.8105	1.169	9.4435	0.825	236	2.88	0	0	0	0	1	1	0.704	0.963	10.416	0.821	259	2.855
39246	246	116	2	85	3	2	2	11	11	5	38509.29775	41019.9809	2	55	2	1	1	0.26	NA	0.24	NA	2	NA	1	2	1	2	1105.5	181	1.0645	1.1885	10.8145	0.965	240	2.77	1	0	0	0	1	1	1.061	0.963	10.416	0.821	259	2.855
39251	5	5	2	67	3	5	2	10	10	5	70166.29739	70945.574	2	48	2	1	1	0.39	NA	0.36	NA	1	3	2	2	0	1	2054.5	5	1.5455	1.964	20.279	2.4565	406	12.35	2	2	2	3	3	3	1.372	1.897	20.365	2.41	509	8.99
39281	110	18	2	50	3	4	2	10	10	5	77064.55185	78786.97798	1	44	2	1	1	0.53	NA	0.42	NA	2	NA	1	2	0	1	3333	64	1.821	2.255	29.2215	3.672	505	4.795	3	3	3	3	3	2	1.899	2.653	28.177	2.41	509	4.755
39285	218	528	2	44	3	5	2	11	11	5	96420.09128	99477.93692	1	47	1	1	1	0.64	0.7	0.44	0.3	1	3	2	2	0	1	1852	373	3.5175	2.578	31.8175	2.69	371.5	13.03	3	3	3	3	2	3	1.899	2.653	28.177	2.41	346.5	8.99
39286	71	68	2	44	4	5	1	12	8	5	19017.55422	19242.44688	2	45	2	1	1	0.56	NA	0.55	NA	2	NA	1	2	0	2	1252.5	69.5	1.1735	1.311	25.6765	1.4945	348.5	3.82	1	1	3	2	2	2	1.061	1.438	28.177	1.686	346.5	4.755
39288	0	0	2	85	5	3	2	7	7	2.81	31194.39257	34056.71444	1	53	2	1	1	0.17	NA	0.33	NA	2	NA	1	2	0	2	1894	0	1.813	2.153	33.455	2.454	422	6.55	3	2	3	3	3	3	1.899	1.897	28.177	2.41	509	8.99
39289	931	620	2	56	3	5	2	11	11	5	110402.7278	112870.2766	1	56	2	0	0	NA	NA	NA	NA	1	3	2	2	0	1	1494	775.5	0.8	1.794	18.422	1.59	388.5	4.275	0	2	2	2	2	2	0.704	1.897	20.365	1.686	346.5	4.755
39298	431	235	2	48	3	4	1	6	6	2.12	89845.4737	92147.62735	2	44	2	1	1	0.46	NA	0.5	NA	1	1	3	2	0	1	2041.5	333	1.414	2.1205	19.1915	1.1805	378.5	4.145	2	2	2	1	2	2	1.372	1.897	20.365	1.25	346.5	4.755
39302	0	1	2	40	4	4	1	5	5	1.07	25713.05915	26017.12971	1	47	2	1	1	0.72	0.9	0.67	0.6	2	NA	1	2	0	2	431.5	0.5	0.2335	0.288	3.4145	0.271	56.5	0.36	0	0	0	0	0	0	0.704	0.963	10.416	0.821	171.5	1.485
39320	15	0	2	66	3	3	1	3	3	1.02	37501.6836	38722.35796	2	49	2	1	1	0.41	NA	0.39	NA	2	NA	1	2	0	2	3189.5	7.5	2.015	2.445	26.951	1.6295	464	5.86	3	3	3	2	3	2	1.899	2.653	28.177	1.686	509	4.755
39324	178	101	2	85	3	3	1	5	5	2.52	24355.77192	26590.59854	1	44	2	4	4	0.3	NA	0.44	NA	1	3	2	1	1	1	1084	139.5	0.732	1.041	12.0625	0.8865	213	0.755	0	0	0	0	0	0	0.704	0.963	10.416	0.821	171.5	1.485
39337	710	617	2	42	3	5	2	11	11	3.75	100493.4172	101923.2922	2	56	2	1	1	0.37	NA	0.42	NA	2	NA	1	2	0	1	2327.5	663.5	1.497	3.129	23.1515	1.5575	443	3.665	2	3	2	2	3	2	1.372	2.653	20.365	1.686	509	4.755
39339	74	75	2	45	1	1	1	5	5	1.52	14026.87721	14868.87686	2	56	2	1	1	0.38	NA	0.36	NA	1	3	2	2	0	2	2983.5	74.5	2.8625	4.1565	39.311	3.8515	667	13.475	3	3	3	3	3	3	1.899	2.653	28.177	2.41	509	8.99
39343	294	313	2	60	3	4	2	7	3	1.43	35546.25902	35152.20917	2	44	2	1	1	0.2	NA	0.15	NA	1	1	3	1	0	1	1223.5	303.5	0.7465	1.737	14.9525	1.139	139.5	2.2	0	2	1	1	0	0	0.704	1.897	15.501	1.25	171.5	1.485
39349	0	2	2	49	4	4	1	1	1	0	20828.74986	21210.21619	2	45	2	1	1	0.36	NA	0.35	NA	2	NA	1	2	0	1	1066.5	1	1.8235	2.588	25.73	2.495	538	12.46	3	3	3	3	3	3	1.899	2.653	28.177	2.41	509	8.99
39350	0	1	2	55	1	5	2	9	7	3.66	14957.63717	15510.84839	2	58	2	1	1	0.44	NA	0.36	NA	2	NA	1	2	0	1	1771	0.5	1.262	1.429	22.6645	2.063	343	1.98	2	1	2	3	2	0	1.372	1.438	20.365	2.41	346.5	1.485
39352	3	5	2	77	4	1	1	1	1	0.27	19123.16005	20587.48875	2	50	2	0	0	NA	NA	NA	NA	2	NA	1	2	0	3	2087	4	1.115	2.114	19.617	1.9815	269	8.95	1	2	2	3	1	3	1.061	1.897	20.365	2.41	259	8.99
39353	301	249	2	42	3	5	2	9	9	5	71945.79963	74227.47295	2	56	2	1	1	0.44	NA	NA	NA	2	NA	1	2	0	2	1463.5	275	1.055	1.506	16.5975	1.4375	291.5	2.39	1	1	1	1	1	1	1.061	1.438	15.501	1.25	259	2.855
39363	183	43	2	50	4	3	1	5	5	1.2	25327.10449	25854.46747	2	49	1	1	1	0.35	NA	0.3	NA	1	1	3	2	0	2	1282	113	0.9025	1.2345	15.3745	1.2515	208.5	1.25	1	1	1	1	0	0	1.061	1.438	15.501	1.25	171.5	1.485
39367	537	453	2	64	3	5	2	7	7	4.08	62731.71317	63428.42026	2	44	2	1	1	0.3	NA	0.26	NA	1	3	2	2	0	1	2258	495	1.6795	2.5535	24.091	2.027	561	5.89	3	3	3	3	3	2	1.899	2.653	28.177	2.41	509	4.755
39368	95	166	2	41	3	5	2	11	11	5	61349.79257	63295.42644	2	45	2	1	1	0.45	NA	0.59	NA	2	NA	1	2	0	1	1655	130.5	1.0295	1.3705	22.455	1.92	360.5	2.455	1	1	2	2	2	1	1.061	1.438	20.365	1.686	346.5	2.855
39371	107	77	2	54	5	3	2	8	8	3.01	101192.0217	103109.2857	2	58	2	0	0	NA	NA	NA	NA	2	NA	1	2	0	3	1587	92	2.268	1.8395	26.6845	2.036	708.5	2.505	3	2	3	3	3	1	1.899	1.897	28.177	2.41	509	2.855
39374	232	232	2	40	4	2	2	7	7	1.32	22787.01535	22386.28985	2	51	2	1	1	0.52	NA	0.43	NA	1	1	3	2	0	2	3660	232	2.482	1.8	27.869	2.211	332	4.42	3	2	3	3	2	2	1.899	1.897	28.177	2.41	346.5	4.755
39378	496	515	2	43	3	2	2	11	11	2.62	96420.09128	95335.2568	1	47	2	4	1	0.25	NA	0.26	NA	1	1	3	2	0	1	1299.5	505.5	0.9105	1.581	16.7175	0.743	163.5	0.99	1	1	1	0	0	0	1.061	1.438	15.501	0.821	171.5	1.485
39379	3	21	2	67	1	1	1	6	6	2.18	5328.671462	4847.975382	1	58	2	1	1	0.5	NA	0.45	NA	1	3	2	2	0	2	793.5	12	0.4835	0.568	6.83	0.735	98	1.785	0	0	0	0	0	0	0.704	0.963	10.416	0.821	171.5	1.485
39382	302	284	2	76	3	4	1	6	6	1.89	56799.66094	58539.01672	2	46	2	1	1	0.3	0	0.34	0.2	1	3	2	2	0	1	2168	293	1.789	3.2935	21.783	2.215	509	6.7	3	3	2	3	3	3	1.899	2.653	20.365	2.41	509	8.99
39392	474	487	2	46	3	3	2	11	11	4.97	104659.8905	107619.5639	1	50	2	1	1	0.3	NA	0.34	NA	1	3	2	2	0	2	2496.5	480.5	2.103	2.751	23.68	0.7985	583	1.99	3	3	3	0	3	0	1.899	2.653	28.177	0.821	509	1.485
39399	845	142	2	51	1	5	2	11	11	5	17297.6968	17797.05506	2	48	2	1	1	0.56	NA	0.42	NA	2	NA	1	2	0	1	1989	493.5	1.6585	3.0235	31.073	1.3635	427.5	20.48	3	3	3	1	3	3	1.899	2.653	28.177	1.25	509	8.99
39400	236	359	2	67	3	4	2	10	10	5	77071.58309	77927.55076	2	47	2	1	1	0.37	NA	0.38	NA	2	NA	1	2	0	2	2168	297.5	1.6945	2.454	21.7345	2.6865	413.5	6.045	3	3	2	3	3	2	1.899	2.653	20.365	2.41	509	4.755
39405	2	105	2	69	3	4	2	11	11	5	84823.86048	85975.18451	1	57	2	1	1	0.53	NA	0.55	NA	2	NA	1	2	0	2	1221.5	53.5	0.5885	1.0885	9.7015	0.7305	173	0.875	0	0	0	0	0	0	0.704	0.963	10.416	0.821	171.5	1.485
39411	465	403	2	44	5	4	2	8	8	2.12	90569.07664	91857.74272	1	46	2	4	1	0.27	NA	0.25	NA	1	1	3	2	0	2	2839.5	434	1.6595	3.6285	21.904	1.686	384.5	6.96	3	3	2	2	2	3	1.899	2.653	20.365	1.686	346.5	8.99
39413	106	237	2	53	3	3	1	4	4	1.67	47433.96176	48494.13136	1	47	2	4	4	0.47	NA	0.41	NA	2	NA	1	2	0	2	2462	171.5	1.7395	3.143	29.615	2.789	476	8.86	3	3	3	3	3	3	1.899	2.653	28.177	2.41	509	8.99
39415	72	80	2	51	3	5	2	11	11	5	90663.16298	92380.93894	1	45	2	0	0	NA	NA	NA	NA	2	NA	1	2	0	1	1814	76	1.511	1.3525	15.2035	1.149	403.5	2.49	2	1	1	1	3	1	1.372	1.438	15.501	1.25	509	2.855
39420	5	2	2	74	3	5	1	77	77	NA	50781.36044	54044.77006	2	50	1	1	1	0.43	NA	0.46	NA	1	3	2	2	0	1	1812.5	3.5	2.945	3.172	33.5965	3.1345	881	14.895	3	3	3	3	3	3	1.899	2.653	28.177	2.41	509	8.99
39424	86	95	2	66	3	5	2	7	7	3.03	62731.71317	63428.42026	2	44	2	1	1	0.28	NA	0.35	NA	2	NA	1	2	0	1	1358.5	90.5	1.442	1.6375	22.641	1.4165	506	5.545	2	1	2	1	3	2	1.372	1.438	20.365	1.25	509	4.755
39426	0	0	2	40	1	2	1	NA	NA	NA	19973.8521	21561.64272	1	56	2	1	1	0.47	NA	0.45	NA	1	2	3	2	0	1	1182	0	1.452	1.9635	20.647	2.1475	356.5	9.59	2	2	2	3	2	3	1.372	1.897	20.365	2.41	346.5	8.99
39433	36	157	2	80	3	3	1	4	4	1.21	28238.08201	31406.34213	2	44	1	4	1	0.41	NA	NA	NA	2	NA	1	1	0	2	1178.5	96.5	1.2365	2.471	17.8175	2.0145	249.5	8.565	2	3	2	3	1	3	1.372	2.653	20.365	2.41	259	8.99
39434	4	3	2	70	3	3	2	8	8	3.79	50781.36044	51249.51131	2	50	2	1	1	0.37	NA	0.24	NA	2	NA	1	2	0	1	2250	3.5	2.3625	3.113	26.738	3.9025	596.5	11.945	3	3	3	3	3	3	1.899	2.653	28.177	2.41	509	8.99
39438	260	199	2	47	3	4	2	8	8	3.9	90455.73053	93324.42374	1	55	2	1	1	0.4	NA	0.44	NA	2	NA	1	2	0	1	1501	229.5	1.523	1.569	22.1515	1.717	326.5	3.47	2	1	2	2	2	1	1.372	1.438	20.365	1.686	346.5	2.855
39446	299	142	2	43	3	4	2	9	9	3	89845.4737	91123.84396	2	44	2	1	1	0.43	NA	0.41	NA	2	NA	1	2	0	2	1814.5	220.5	1.559	1.9865	24.32	1.641	391.5	4.11	2	2	3	2	2	2	1.372	1.897	28.177	1.686	346.5	4.755
39448	101	163	2	60	5	5	1	5	5	1.52	65689.56368	69270.11543	2	53	2	0	0	NA	NA	NA	NA	2	NA	1	2	0	2	1339	132	1.292	1.0645	14.504	1.295	239.5	1.965	2	0	1	1	1	0	1.372	0.963	15.501	1.25	259	1.485
39455	8	2	2	46	3	4	2	11	11	5	97554.91394	100313.6659	1	54	2	1	1	0.27	NA	0.3	NA	2	NA	1	2	0	2	2293	5	1.768	2.2355	26.2315	2.2475	486	2.27	3	3	3	3	3	1	1.899	2.653	28.177	2.41	509	2.855
39463	369	448	2	50	3	4	1	4	4	0.9	44199.57197	44421.6255	2	44	1	1	1	0.35	NA	0.34	NA	1	3	2	2	0	1	1314.5	408.5	1.187	1.9865	20.174	1.765	393.5	6.05	1	2	2	2	2	2	1.061	1.897	20.365	1.686	346.5	4.755
39464	71	36	2	44	1	1	1	5	5	0.77	19973.8521	21561.64272	1	56	2	1	1	0.63	0.7	0.69	0.7	1	1	3	2	0	2	2881	53.5	2.3065	2.301	31.3505	2.1335	582.5	5.68	3	3	3	3	3	2	1.899	2.653	28.177	2.41	509	4.755
39475	5	6	2	75	3	3	2	7	7	2.65	53574.87861	52882.08481	2	49	2	1	1	0.57	NA	0.31	NA	1	3	2	1	0	1	1411.5	5.5	0.872	1.4285	14.3935	1.4925	348.5	4.765	0	1	1	2	2	2	0.704	1.438	15.501	1.686	346.5	4.755
39479	107	68	2	85	3	3	1	3	3	1.08	19282.00056	22089.81628	2	45	1	0	0	NA	NA	NA	NA	2	NA	1	2	0	1	2390	87.5	1.5935	2.4985	16.728	1.364	368	5.24	3	3	1	1	2	2	1.899	2.653	15.501	1.25	346.5	4.755
39482	6	0	2	75	3	3	1	12	12	NA	54557.43764	63101.55225	2	57	2	1	1	0.35	NA	0.48	NA	2	NA	1	1	0	1	1606	3	0.9975	1.422	11.782	0.854	205	3.43	1	1	0	0	0	1	1.061	1.438	10.416	0.821	171.5	2.855
39505	7	6	2	74	3	4	2	11	11	5	53574.87861	52882.08481	2	49	2	1	1	0.54	0.5	0.46	0.4	2	NA	1	2	0	1	1561.5	6.5	2.8725	3.1415	40.953	4.388	880	20.695	3	3	3	3	3	3	1.899	2.653	28.177	2.41	509	8.99
39511	286	249	2	65	2	2	1	4	4	1.48	35320.28749	35898.17202	1	55	2	1	4	0.38	NA	0.37	NA	1	1	3	2	0	1	1586.5	267.5	1.127	2.1495	17.96	1.199	205.5	3.99	1	2	2	1	0	2	1.061	1.897	20.365	1.25	171.5	4.755
39533	214	101	2	65	1	4	2	8	8	3.64	7094.975247	5866.176359	1	58	2	1	1	0.23	NA	0.21	NA	2	NA	1	2	0	2	1754	157.5	1.9955	2.872	26.0075	2.144	443	11.99	3	3	3	3	3	3	1.899	2.653	28.177	2.41	509	8.99
39535	789	957	2	50	3	4	2	9	9	4.55	93843.80393	95374.90357	2	50	2	4	1	0.38	NA	0.34	NA	1	1	3	2	1	1	1346.5	873	1.329	2.9215	30.423	2.11	248.5	1.6	2	3	3	3	1	0	1.372	2.653	28.177	2.41	259	1.485
39538	130	124	2	60	3	5	1	3	3	1.02	35546.25902	35941.04069	2	44	2	1	1	0.35	NA	0.26	NA	2	NA	1	2	0	2	766.5	127	1.054	1.4725	13.555	2.8255	543.5	14.495	1	1	1	3	3	3	1.061	1.438	15.501	2.41	509	8.99
39543	62	103	2	76	3	4	2	7	7	3.03	52883.77676	53371.30969	2	50	2	1	1	0.44	NA	0.54	NA	1	3	2	1	1	1	1546	82.5	1.279	1.6355	19.997	1.6455	308.5	4.97	2	1	2	2	2	2	1.372	1.438	20.365	1.686	346.5	4.755
39553	6	10	2	70	3	4	2	11	11	5	50781.36044	51249.51131	2	44	2	1	1	0.25	NA	0.33	NA	2	NA	1	2	0	1	1703	8	1.3975	1.4025	19.472	1.5205	203.5	2.425	2	1	2	2	0	1	1.372	1.438	20.365	1.686	171.5	2.855
39554	7	1	2	73	3	5	2	8	8	3.79	50781.36044	52336.41995	2	44	2	0	0	NA	NA	NA	NA	1	3	2	1	1	2	2075	4	3.2535	3.271	35.7565	3.497	670.5	9.335	3	3	3	3	3	3	1.899	2.653	28.177	2.41	509	8.99
39564	172	189	2	43	4	4	2	11	11	5	26057.45376	25599.21534	2	50	2	1	1	0.47	NA	0.42	NA	1	3	2	2	0	1	2150.5	180.5	1.2605	1.7605	19.8405	1.4785	391	2.835	2	2	2	2	2	1	1.372	1.897	20.365	1.686	346.5	2.855
39570	98	50	2	51	1	1	1	4	4	1.4	21707.38486	23010.42688	1	56	1	1	1	0.57	NA	0.42	NA	2	NA	1	2	0	2	1172	74	0.9935	1.353	14.3145	1.3325	258	4.485	1	1	1	1	1	2	1.061	1.438	15.501	1.25	259	4.755
39577	56	118	2	67	1	4	1	5	5	1.23	11379.9603	9409.032694	2	55	2	1	1	0.2	NA	0.29	NA	2	NA	1	2	0	1	2369.5	87	1.8035	2.0755	21.3285	2.2795	402.5	4.185	3	2	2	3	3	2	1.899	1.897	20.365	2.41	509	4.755
39584	0	1	2	72	4	3	1	6	6	2.49	15506.79494	16245.49348	1	51	2	4	4	0.29	NA	0.2	NA	1	3	2	1	0	2	1741	0.5	1.4225	1.5845	19.5565	1.7735	342	3.535	2	1	2	2	2	1	1.372	1.438	20.365	1.686	346.5	2.855
39591	101	170	2	61	3	5	2	11	11	5	49663.00218	50337.08384	2	56	2	1	1	0.16	NA	0.35	NA	1	3	2	2	0	1	1889	135.5	1.1135	1.9645	17.495	1.509	354	4.19	1	2	1	2	2	2	1.061	1.897	15.501	1.686	346.5	4.755
39616	100	86	2	49	5	5	2	8	8	2.71	26688.39564	27443.11585	2	45	2	0	0	NA	NA	NA	NA	2	NA	1	2	0	1	1906	93	1.9555	2.1225	25.3855	1.8835	846	2.875	3	2	3	2	3	1	1.899	1.897	28.177	1.686	509	2.855
39625	145	85	2	45	1	2	1	6	6	1.08	17515.36253	18021.00447	2	57	2	1	1	0.31	NA	0.33	NA	2	NA	1	2	0	1	1978.5	115	1.336	1.706	24.636	1.941	343	2.655	2	2	3	2	2	1	1.372	1.897	28.177	1.686	346.5	2.855
39630	6	56	2	44	1	1	2	10	10	3.92	14176.09931	15303.0065	2	56	2	1	4	0.41	NA	0.31	NA	1	3	2	2	0	2	1746	31	1.714	1.9465	22.812	2.1545	398.5	7.25	3	2	2	3	2	3	1.899	1.897	20.365	2.41	346.5	8.99
39638	414	191	2	70	3	2	1	3	3	1.02	41045.81826	40515.04173	2	48	2	1	1	0.27	NA	0.21	NA	1	1	3	2	0	1	1402	302.5	1.4355	2.646	19.6665	1.7655	325.5	5.425	2	3	2	2	2	2	1.372	2.653	20.365	1.686	346.5	4.755
39639	18	12	2	57	4	4	2	9	9	2.56	18968.29236	19192.60247	2	56	2	3	3	NA	NA	NA	NA	1	3	2	2	0	2	1388	15	1.5065	1.9525	29.6255	3.8975	870.5	18.885	2	2	3	3	3	3	1.372	1.897	28.177	2.41	509	8.99
39657	0	0	2	45	1	1	1	6	6	1.81	19915.67058	21498.83615	2	58	1	0	0	NA	NA	NA	NA	2	NA	1	2	0	3	2116.5	0	1.555	1.687	16.2495	1.414	440	3.995	2	2	1	1	3	2	1.372	1.897	15.501	1.25	509	4.755
39659	201	201	2	84	4	3	1	3	3	1.12	18487.63723	19368.33442	1	55	2	1	2	0.45	NA	0.51	NA	1	1	3	1	0	1	1268.5	201	1.1975	1.7085	17.263	2.314	499	12.365	1	2	1	3	3	3	1.061	1.897	15.501	2.41	509	8.99
39676	189	192	2	67	4	5	2	10	10	5	12111.7023	12614.50006	2	52	2	1	4	0.24	NA	0.27	NA	2	NA	1	2	0	1	1916.5	190.5	1.457	3.9315	25.277	1.6925	392	5.37	2	3	3	2	2	2	1.372	2.653	28.177	1.686	346.5	4.755
39695	179	59	2	59	3	4	2	9	9	5	96707.19957	98868.64739	1	47	2	1	1	0.47	NA	0.48	NA	1	1	3	2	0	2	2220.5	119	2.036	2.099	24.096	2.216	601	8.815	3	2	3	3	3	3	1.899	1.897	28.177	2.41	509	8.99
39707	2	0	2	41	3	3	2	11	11	5	96526.33931	99256.0043	2	57	2	1	1	0.38	NA	0.35	NA	2	NA	1	2	0	1	1464	1	1.553	2.675	18.3355	1.697	515	10.295	2	3	2	2	3	3	1.372	2.653	20.365	1.686	509	8.99
39715	302	284	2	40	1	3	2	10	10	4.1	19238.36328	19793.74563	1	54	2	1	1	0.4	NA	NA	NA	1	3	2	2	0	3	811	293	0.7595	1.1805	8.339	0.4505	145	0.75	0	0	0	0	0	0	0.704	0.963	10.416	0.821	171.5	1.485
39721	0	0	2	63	1	1	1	2	1	0	8881.615556	7343.383365	2	54	2	2	4	0.37	NA	0.38	NA	2	NA	1	2	0	1	1721	0	0.8015	1.121	9.2025	1.6115	291.5	1.555	0	0	0	2	1	0	0.704	0.963	10.416	1.686	259	1.485
39725	203	189	2	79	3	2	1	5	5	1.71	43428.16878	46426.40653	1	44	1	1	4	NA	NA	0.34	NA	1	3	2	1	0	1	1084	196	1.508	2.006	17.4855	1.2275	446.5	6.84	2	2	1	1	3	3	1.372	1.897	15.501	1.25	509	8.99
39728	142	161	2	64	3	3	2	11	11	5	84823.86048	86211.68599	2	55	1	1	1	0.29	NA	0.23	NA	2	NA	1	2	0	1	1115	151.5	1.2165	1.2875	16.0085	1.405	386.5	1.53	2	1	1	1	2	0	1.372	1.438	15.501	1.25	346.5	1.485
39729	142	267	2	44	5	4	1	6	6	1.72	75693.47382	77834.00693	2	52	2	1	4	0.5	0.6	0.6	0.7	1	3	2	2	0	1	1843	204.5	1.824	1.8515	24.205	2.7745	733.5	2.8	3	2	3	3	3	1	1.899	1.897	28.177	2.41	509	2.855
39751	78	159	2	75	3	3	1	6	6	2.61	51126.28235	59133.05163	1	55	2	1	1	0.3	NA	0.18	NA	2	NA	1	2	0	1	1106	118.5	1.0215	1.2885	13.8225	1.045	273.5	2.19	1	1	1	0	1	0	1.061	1.438	15.501	0.821	259	1.485
39764	20	23	2	49	3	4	2	8	8	3.41	93565.19661	95962.66251	2	50	2	1	1	0.43	NA	0.46	NA	2	NA	1	2	0	2	1573	21.5	0.9465	1.959	17.375	1.6525	339	4.715	1	2	1	2	2	2	1.061	1.897	15.501	1.686	346.5	4.755
39785	316	326	2	71	3	3	1	6	6	2.18	48241.27596	55796.23105	1	48	2	1	1	0.37	NA	0.39	NA	1	1	3	1	0	2	950.5	321	0.265	0.827	6.4725	0.281	119.5	1.005	0	0	0	0	0	0	0.704	0.963	10.416	0.821	171.5	1.485
39790	74	73	2	69	3	3	2	8	8	3.79	70166.29739	72450.2002	2	46	2	1	4	0.29	NA	0.31	NA	2	NA	1	2	0	1	1497.5	73.5	1.1415	1.3515	22.936	1.6975	320.5	2.245	1	1	2	2	2	0	1.061	1.438	20.365	1.686	346.5	1.485
39792	568	144	2	77	1	1	1	5	5	1.34	8881.615556	12343.81158	2	54	2	1	1	0.39	NA	0.46	NA	1	1	3	1	0	2	1270.5	356	1.2125	2.6605	15.771	1.4945	219.5	7.07	2	3	1	2	1	3	1.372	2.653	15.501	1.686	259	8.99
39796	488	426	2	61	3	2	2	9	9	5	66182.6286	68336.86357	2	49	2	1	1	0.34	NA	0.38	NA	1	1	3	2	0	1	1072	457	1.1965	2.224	15.1365	1.1735	324.5	5.59	1	3	1	1	2	2	1.061	2.653	15.501	1.25	346.5	4.755
39797	0	0	2	84	3	3	1	5	5	2.45	30217.1497	37715.68988	2	46	2	3	3	0.38	NA	0.3	NA	2	NA	1	1	0	2	863	0	0.951	0.702	12.247	1.764	192	1.84	1	0	0	2	0	0	1.061	0.963	10.416	1.686	171.5	1.485
39802	10	305	2	45	4	2	1	5	1	0.2	32632.51954	32058.65402	2	53	2	1	1	0.37	NA	0.36	NA	1	1	3	2	0	1	1400.5	157.5	0.671	0.7715	20.4015	1.1275	165	1.24	0	0	2	1	0	0	0.704	0.963	20.365	1.25	171.5	1.485
39804	145	231	2	42	3	5	2	11	11	5	76835.75946	79008.59522	1	44	2	1	1	0.14	NA	0.14	NA	2	NA	1	2	0	1	1854	188	1.226	2.1445	16.8055	1.3175	319	3.92	2	2	1	1	2	2	1.372	1.897	15.501	1.25	346.5	4.755
39814	87	88	2	44	1	4	1	3	3	0.91	19217.48306	19928.24554	2	54	2	1	1	0.58	0.5	0.71	0.6	1	3	2	2	0	1	2016	87.5	1.0005	1.1095	11.2565	0.8265	304.5	2.455	1	0	0	0	2	1	1.061	0.963	10.416	0.821	346.5	2.855
39819	331	313	2	68	1	1	2	8	8	3.9	8473.2446	7708.878567	1	55	2	4	2	NA	NA	NA	NA	2	NA	1	1	0	3	1932.5	322	1.384	2.5125	17.096	1.6685	290.5	4.5	2	3	1	2	1	2	1.372	2.653	15.501	1.686	259	4.755
39823	149	167	2	53	5	5	1	13	13	NA	101192.0217	103453.7072	1	58	2	1	1	0.44	NA	0.4	NA	2	NA	1	2	0	1	1384.5	158	1.181	1.415	20.7295	1.5375	363	2.235	1	1	2	2	2	0	1.061	1.438	20.365	1.686	346.5	1.485
39834	1	2	2	71	3	2	1	3	3	1.01	31383.01697	33031.84833	1	44	2	0	0	NA	NA	NA	NA	2	NA	1	2	0	2	1053.5	1.5	0.8815	1.11	13.406	0.9995	240	4.72	0	0	1	0	1	2	0.704	0.963	15.501	0.821	259	4.755
39835	8	50	2	40	1	4	1	5	5	1.25	17838.36543	18353.33197	1	55	2	1	4	0.28	NA	0.25	NA	2	NA	1	2	0	2	2672.5	29	1.5975	2.818	23.254	3.4215	399.5	10.255	3	3	2	3	2	3	1.899	2.653	20.365	2.41	346.5	8.99
39853	16	5	2	63	3	4	2	11	11	5	65328.89009	66054.44179	2	50	2	1	1	0.52	NA	0.54	NA	2	NA	1	2	0	1	1403	10.5	0.9175	1.087	10.5085	1.1205	320	1.265	1	0	0	1	2	0	1.061	0.963	10.416	1.25	346.5	1.485
39860	98	98	2	58	4	5	2	11	11	5	23817.98146	24254.19381	1	44	2	1	2	0.4	NA	0.22	NA	2	NA	1	2	1	2	898	98	0.403	0.801	13.125	1.217	255	1.47	0	0	0	1	1	0	0.704	0.963	10.416	1.25	259	1.485
39864	152	124	2	42	3	5	2	9	9	2.06	110074.9597	108836.4926	1	56	2	1	1	0.35	NA	0.41	NA	2	NA	1	2	0	2	1984	138	1.5945	1.8345	15.648	1.128	420.5	2.77	3	2	1	1	3	1	1.899	1.897	15.501	1.25	509	2.855
39866	142	142	2	48	3	4	2	10	10	5	75766.87871	78169.73289	2	52	2	0	0	NA	NA	NA	NA	2	NA	1	2	0	3	1477.5	142	0.671	0.956	12.02	0.7465	149	1.36	0	0	0	0	0	0	0.704	0.963	10.416	0.821	171.5	1.485
39869	170	213	2	48	3	5	2	11	11	5	110383.2901	113211.694	2	47	2	1	1	0.46	NA	0.39	NA	2	NA	1	2	0	1	1530.5	191.5	1.0565	2.103	26.703	1.6945	318.5	4.665	1	2	3	2	2	2	1.061	1.897	28.177	1.686	346.5	4.755
39873	142	72	2	57	4	4	2	8	8	2.38	19017.55422	19242.44688	2	45	2	1	4	0.37	NA	0.36	NA	2	NA	1	2	0	2	1368	107	0.9435	1.1535	11.702	0.527	275	1.095	1	0	0	0	1	0	1.061	0.963	10.416	0.821	259	1.485
39876	147	145	2	80	3	2	1	3	3	1.25	24149.17956	25723.62889	1	44	2	4	4	0.3	NA	0.32	NA	1	3	2	2	0	2	1266	146	1.275	1.644	19.395	1.653	336.5	3.675	2	1	2	2	2	2	1.372	1.438	20.365	1.686	346.5	4.755
39878	119	162	2	43	1	4	1	NA	NA	NA	14026.87721	14431.81187	2	56	2	1	1	0.56	NA	0.59	NA	2	NA	1	2	0	1	1796.5	140.5	1.1725	1.2945	11.755	0.852	271	5.03	1	1	0	0	1	2	1.061	1.438	10.416	0.821	259	4.755
39879	201	379	2	79	3	3	2	7	7	3.24	60379.72708	60936.36482	1	46	2	4	4	0.27	NA	0.32	NA	1	3	2	1	0	1	2015.5	290	1.8125	2.1975	26.2185	1.862	414	6.795	3	3	3	2	3	3	1.899	2.653	28.177	1.686	509	8.99
39884	592	628	2	47	3	4	1	6	6	3.01	100493.4172	101923.2922	2	46	2	1	1	0.38	NA	0.4	NA	1	1	3	2	0	1	1261	610	1.056	2.8375	16.6925	1.2085	225.5	5.09	1	3	1	1	1	2	1.061	2.653	15.501	1.25	259	4.755
39886	59	38	2	48	3	4	1	2	2	0.75	41246.55498	42554.63919	2	54	2	1	2	0.4	NA	0.45	NA	1	3	2	2	0	2	1024	48.5	0.698	1.2975	5.1705	0.6715	199.5	2.125	0	1	0	0	0	0	0.704	1.438	10.416	0.821	171.5	1.485
39910	1	2	2	55	5	5	1	5	5	1.74	71270.91488	72863.85072	2	56	2	0	0	NA	NA	NA	NA	2	NA	1	2	0	3	1204	1.5	1.5345	1.472	26.4865	2.3075	318.5	3.11	2	1	3	3	2	1	1.372	1.438	28.177	2.41	346.5	2.855
39914	242	142	2	47	3	5	2	11	11	5	89661.66445	92505.17482	1	52	2	0	0	NA	NA	NA	NA	1	3	2	2	0	1	1546	192	1.2075	1.569	22.7215	1.192	272.5	14.16	1	1	2	1	1	3	1.061	1.438	20.365	1.25	259	8.99
39920	2	2	2	85	3	4	2	8	8	4.02	28479.65428	32708.94505	2	50	2	0	0	NA	NA	NA	NA	2	NA	1	2	0	1	2058	2	1.974	2.163	19.94	2.469	773	4.81	3	2	2	3	3	2	1.899	1.897	20.365	2.41	509	4.755
39936	102	89	2	42	3	4	2	11	11	5	97554.91394	100313.6659	1	54	2	1	1	0.5	NA	0.48	NA	2	NA	1	2	0	1	1291	95.5	1.0635	1.384	15.047	1.3775	363.5	3.14	1	1	1	1	2	1	1.061	1.438	15.501	1.25	346.5	2.855
39938	10	57	2	40	1	2	1	4	4	0.71	22044.50662	23796.90074	1	57	2	0	0	NA	NA	NA	NA	2	NA	1	2	0	1	1491	33.5	1.0145	1.4685	14.44	1.5025	268	2.25	1	1	1	2	1	1	1.061	1.438	15.501	1.686	259	2.855
39946	90	138	2	55	2	2	1	NA	NA	NA	61472.85846	70930.8081	2	45	1	1	1	0.35	NA	0.31	NA	1	2	3	2	0	3	2282	114	1.6415	2.083	22.8505	1.841	410	5.065	3	2	2	2	3	2	1.899	1.897	20.365	1.686	509	4.755
39947	74	3	2	43	1	1	1	5	5	0.77	13763.13335	14857.21245	2	58	2	1	4	0.32	NA	0.38	NA	2	NA	1	2	0	2	1468.5	38.5	0.771	1.304	15.871	1.1565	176	1.29	0	1	1	1	0	0	0.704	1.438	15.501	1.25	171.5	1.485
39949	68	36	2	63	4	3	1	4	4	1.14	9807.061297	10383.31394	2	45	1	2	2	0.37	NA	NA	NA	2	NA	1	2	1	2	1388.5	52	1.6545	1.365	19.129	1.5	273	1.985	3	1	2	2	1	0	1.899	1.438	20.365	1.686	259	1.485
39958	107	77	2	78	1	3	1	6	6	2.03	5328.671462	6767.158236	1	58	1	1	1	0.18	NA	0.19	NA	2	NA	1	1	0	2	1620.5	92	1.576	1.572	15.444	1.786	343.5	2.955	2	1	1	2	2	1	1.372	1.438	15.501	1.686	346.5	2.855
39961	687	167	2	43	2	4	2	11	11	5	100630.5539	99498.34697	1	49	1	1	1	0.25	NA	0.24	NA	2	NA	1	2	0	1	2095.5	427	1.5265	2.1225	24.824	1.6695	273.5	5.445	2	2	3	2	1	2	1.372	1.897	28.177	1.686	259	4.755
39963	402	139	2	41	3	2	1	2	2	0.78	41985.35855	43816.54594	1	47	2	1	1	0.38	NA	0.43	NA	1	1	3	2	0	1	760	270.5	0.947	1.0165	7.878	0.625	78	1.47	1	0	0	0	0	0	1.061	0.963	10.416	0.821	171.5	1.485
39965	201	189	2	78	3	5	1	6	6	3.13	59154.584	59845.58782	1	50	2	1	1	0.39	NA	0.41	NA	1	3	2	2	0	1	1594.5	195	2.511	2.7955	25.7595	2.3295	524	8.485	3	3	3	3	3	3	1.899	2.653	28.177	2.41	509	8.99
39966	321	290	2	52	3	5	1	3	3	1.33	46029.49343	46780.48325	2	50	2	1	1	0.16	NA	0.35	NA	1	3	2	2	0	1	1659.5	305.5	0.888	1.412	19.529	1.5775	200.5	3.595	0	1	2	2	0	1	0.704	1.438	20.365	1.686	171.5	2.855
39970	3	210	2	71	4	2	1	6	6	1.99	24259.30001	24234.98282	1	51	2	0	0	NA	NA	NA	NA	2	NA	1	2	0	2	1161	106.5	0.7465	0.991	13.389	1.209	281	2	0	0	1	1	1	0	0.704	0.963	15.501	1.25	259	1.485
39974	276	124	2	49	1	3	2	10	10	4.92	20581.04022	20669.51187	2	53	2	1	1	0.34	NA	0.27	NA	2	NA	1	2	0	2	2167.5	200	1.245	1.622	27.904	1.867	248	4.08	2	1	3	2	1	2	1.372	1.438	28.177	1.686	259	4.755
39986	91	33	2	52	3	4	2	11	11	5	90113.00487	91583.23502	2	44	2	1	1	0.36	NA	0.45	NA	1	3	2	2	0	1	1662	62	0.9365	1.9445	14.9985	0.7785	313	4.34	1	2	1	0	2	2	1.061	1.897	15.501	0.821	346.5	4.755
39989	372	47	2	44	5	5	1	2	2	0.76	30909.29799	31475.38364	1	53	2	1	1	0.34	NA	0.32	NA	2	NA	1	2	0	1	2478	209.5	1.88	2.4245	21.206	1.515	458	1.455	3	3	2	2	3	0	1.899	2.653	20.365	1.686	509	1.485
40002	1	0	2	75	3	3	1	2	2	0.88	54497.38543	63032.0954	1	47	2	0	0	NA	NA	NA	NA	1	1	3	1	0	2	2442	0.5	1.8255	2.0945	16.177	1.7725	362.5	5.525	3	2	1	2	2	2	1.899	1.897	15.501	1.686	346.5	4.755
40004	201	118	2	51	3	3	2	7	7	2.18	96707.19957	98539.49062	1	47	2	1	1	0.56	NA	0.51	NA	1	3	2	2	0	1	994	159.5	0.575	1.0135	13.2185	0.913	178	1.195	0	0	0	0	0	0	0.704	0.963	10.416	0.821	171.5	1.485
40010	30	0	2	63	3	4	2	7	7	3.35	68114.58193	69039.10901	1	54	1	1	1	0.45	NA	0.32	NA	2	NA	1	2	0	2	1792.5	15	0.8425	1.3815	8.7595	0.542	239.5	2.66	0	1	0	0	1	1	0.704	1.438	10.416	0.821	259	2.855
40044	103	95	2	79	3	4	1	NA	3	1.36	36920.78283	37352.06642	1	45	2	0	0	NA	NA	NA	NA	2	NA	1	2	0	1	1060	99	0.891	1.4765	16.4735	1.315	217	4.325	0	1	1	1	0	2	0.704	1.438	15.501	1.25	171.5	4.755
40058	289	284	2	40	3	5	2	7	4	1.99	51022.68318	51748.66167	2	53	2	1	1	0.4	NA	0.38	NA	1	1	3	2	1	1	1227	286.5	0.9745	1.4315	9.8715	0.7655	143	3.3	1	1	0	0	0	1	1.061	1.438	10.416	0.821	171.5	2.855
40065	71	105	2	63	4	4	2	7	7	4.49	18973.99279	18844.17692	1	49	2	1	1	0.61	0.6	0.64	0.7	2	NA	1	1	0	2	1498.5	88	0.9325	2.0525	12.9825	0.706	250.5	18.69	1	2	0	0	1	3	1.061	1.897	10.416	0.821	259	8.99
40074	7	7	2	72	3	3	1	4	4	1.53	56799.66094	65847.99597	2	46	1	0	0	NA	NA	NA	NA	1	3	2	2	0	3	1512.5	7	1.543	1.5545	20.621	1.786	449	7.09	2	1	2	2	3	3	1.372	1.438	20.365	1.686	509	8.99
40085	58	56	2	62	1	4	2	7	7	2.65	9041.895727	7475.904158	2	57	2	1	1	0.48	NA	0.46	NA	2	NA	1	2	0	1	1826	57	1.168	1.841	14.931	1.488	252	4.97	1	2	1	2	1	2	1.061	1.897	15.501	1.686	259	4.755
40088	56	73	2	69	1	1	1	5	5	0.7	10668.71278	8486.497691	2	55	2	4	4	0.29	NA	0.26	NA	9	NA	1	2	0	2	1332.5	64.5	1.105	1.5895	9.976	1.052	149.5	7.52	1	1	0	1	0	3	1.061	1.438	10.416	1.25	171.5	8.99
40092	196	84	2	43	4	4	2	8	8	2.83	25000.3915	25520.95164	2	50	2	1	1	0.34	NA	0.35	NA	2	NA	1	2	0	1	2601.5	140	1.407	1.695	35.273	2.0195	349.5	10.205	2	2	3	3	2	3	1.372	1.897	28.177	2.41	346.5	8.99
40097	7	0	2	46	2	4	2	11	11	5	93583.70986	94915.26978	2	47	2	1	1	0.23	NA	0.33	NA	2	NA	1	2	0	3	1275	3.5	0.8055	0.9965	10.5385	0.721	241.5	2.985	0	0	0	0	1	1	0.704	0.963	10.416	0.821	259	2.855
40110	449	214	2	65	5	1	1	3	3	0.75	40866.59185	43769.67515	1	50	2	1	1	0.37	NA	0.34	NA	1	1	3	2	0	2	1973	331.5	2.1505	4.284	27.1605	2.4955	767	20.065	3	3	3	3	3	3	1.899	2.653	28.177	2.41	509	8.99
40122	292	328	2	58	1	2	1	6	6	0.97	13763.13335	14160.45413	1	58	1	1	1	0.24	NA	0.21	NA	1	1	3	2	0	2	1827.5	310	1.599	2.0135	15.5625	1.3815	343	2.635	3	2	1	1	2	1	1.899	1.897	15.501	1.25	346.5	2.855
40123	171	104	2	40	3	4	1	12	12	NA	89845.4737	91123.84396	2	44	2	4	4	0.32	NA	0.32	NA	2	NA	1	2	0	1	2769.5	137.5	1.7555	2.5165	33.611	2.1115	364.5	11.215	3	3	3	3	2	3	1.899	2.653	28.177	2.41	346.5	8.99
40124	75	97	2	80	4	2	1	3	3	1.55	18487.63723	19689.03881	1	55	1	2	1	NA	NA	NA	NA	1	1	3	2	1	1	1550	86	1.651	2.5505	23.8655	2.356	373	6.825	3	3	3	3	2	3	1.899	2.653	28.177	2.41	346.5	8.99
40129	113	62	2	74	4	1	1	4	4	1.42	24259.30001	24234.98282	1	52	2	0	0	NA	NA	NA	NA	1	3	2	1	0	2	932	87.5	1.211	0.842	14.3265	1.142	164	2.47	2	0	1	1	0	1	1.372	0.963	15.501	1.25	171.5	2.855
40132	307	204	2	49	1	1	1	NA	NA	NA	12495.53717	12549.25169	2	58	2	2	1	0.53	NA	0.56	NA	1	3	2	2	0	3	1626	255.5	1.6055	2.272	20.731	2.0315	398	3.865	3	3	2	3	2	2	1.899	2.653	20.365	2.41	346.5	4.755
40149	3	4	2	59	4	3	2	11	11	5	19017.55422	19242.44688	2	45	2	1	1	0.46	NA	0.45	NA	2	NA	1	2	0	2	1064	3.5	0.922	0.774	17.8085	0.9895	266	1.45	1	0	2	0	1	0	1.061	0.963	20.365	0.821	259	1.485
40154	64	186	2	62	1	1	1	3	3	0.75	7943.666812	6915.242595	1	55	1	2	4	0.36	NA	0.31	NA	1	3	2	2	0	2	707.5	125	0.851	0.947	10.561	0.7165	270	3.86	0	0	0	0	1	2	0.704	0.963	10.416	0.821	259	4.755
40155	250	206	2	40	3	5	2	11	11	4.01	89661.66445	92197.20353	1	52	2	1	4	0.24	NA	0.4	NA	2	NA	1	2	0	1	1172.5	228	0.7375	1.0635	20.211	1.23	149.5	2.285	0	0	2	1	0	1	0.704	0.963	20.365	1.25	171.5	2.855
40161	73	73	2	83	3	2	1	3	3	1.15	30217.1497	34860.17245	2	48	2	1	1	0.47	NA	0.49	NA	2	NA	1	2	0	2	1016	73	0.821	0.807	9.237	0.974	133	1.01	0	0	0	0	0	0	0.704	0.963	10.416	0.821	171.5	1.485
40165	94	1	2	85	3	5	2	7	7	3.67	30217.1497	37715.68988	2	46	1	1	1	0.37	NA	0.46	NA	2	NA	1	1	0	1	1035	47.5	0.8625	1.946	10.395	0.9735	183.5	4.92	0	2	0	0	0	2	0.704	1.897	10.416	0.821	171.5	4.755
40176	73	47	2	54	2	1	2	9	9	3.73	75918.86485	77357.28368	2	52	2	1	1	0.53	NA	0.47	NA	2	NA	1	2	0	1	1379	60	1.338	1.0835	22.5705	1.751	391.5	0.77	2	0	2	2	2	0	1.372	0.963	20.365	1.686	346.5	1.485
40178	758	758	2	53	3	5	1	6	6	3.13	90663.16298	92689.52397	1	45	2	1	1	0.46	NA	0.46	NA	2	NA	1	2	0	1	2187	758	1.634	3.838	22.438	1.2415	362	8.01	3	3	2	1	2	3	1.899	2.653	20.365	1.25	346.5	8.99
40200	223	218	2	44	3	3	2	7	7	2.49	90393.99848	92950.24721	1	45	2	1	1	0.3	NA	0.39	NA	1	1	3	2	0	2	2766	220.5	1.9155	2.2725	23.19	1.265	399.5	4.675	3	3	2	1	2	2	1.899	2.653	20.365	1.25	346.5	4.755
40203	136	95	2	51	2	4	2	7	7	1.5	55087.35056	56131.07905	2	45	2	1	2	0.43	NA	0.42	NA	2	NA	1	2	0	2	1377	115.5	1.3095	1.2725	11.483	0.7985	355	2.695	2	1	0	0	2	1	1.372	1.438	10.416	0.821	346.5	2.855
40210	23	3	2	59	4	4	1	6	6	2.93	23817.98146	24254.19381	1	44	2	1	1	0.51	NA	0.5	NA	1	3	2	2	0	1	1486	13	0.932	1.48	14.4045	0.763	171.5	2.805	1	1	1	0	0	1	1.061	1.438	15.501	0.821	171.5	2.855
40211	862	471	2	62	3	2	1	3	3	1.02	39955.23244	42793.57453	2	58	2	1	1	0.41	NA	0.47	NA	1	1	3	2	0	1	1642	666.5	1.071	2.0125	13.8785	0.763	271	0.475	1	2	1	0	1	0	1.061	1.897	15.501	0.821	259	1.485
40220	499	472	2	45	3	5	2	11	11	5	90393.99848	92950.24721	2	47	2	1	1	0.33	NA	0.19	NA	1	3	2	2	0	1	2626.5	485.5	1.89	2.9475	22.512	1.3395	369	2.845	3	3	2	1	2	1	1.899	2.653	20.365	1.25	346.5	2.855
40223	190	68	2	57	1	1	1	12	12	NA	17651.10792	17726.98468	2	46	2	4	4	0.38	NA	0.37	NA	2	NA	1	2	0	2	1324	129	0.972	1.112	9.559	0.573	255.5	1.165	1	0	0	0	1	0	1.061	0.963	10.416	0.821	259	1.485
40225	1	0	2	66	3	4	1	6	6	3.03	106029.8256	107468.9806	1	57	2	1	1	0.63	0.6	0.6	0.6	2	NA	1	2	0	2	2047.5	0.5	2.2895	3.496	28.059	3.5295	704.5	9.035	3	3	3	3	3	3	1.899	2.653	28.177	2.41	509	8.99
40248	8	7	2	74	3	2	1	2	2	0.48	50781.36044	50124.69051	2	44	2	2	2	0.54	NA	0.58	NA	2	NA	1	2	1	3	2156.5	7.5	1.8005	2.096	26.2675	2.109	377.5	2.56	3	2	3	3	2	1	1.899	1.897	28.177	2.41	346.5	2.855
40249	101	154	2	58	3	5	2	8	8	3.7	90725.07885	92752.82368	1	55	2	4	1	0.36	NA	0.45	NA	1	3	2	2	0	1	1085.5	127.5	0.4935	1.678	9.013	0.9335	149.5	4.165	0	2	0	0	0	2	0.704	1.897	10.416	0.821	171.5	4.755
40258	102	102	2	68	4	4	2	9	9	4.17	13659.25539	14461.85893	2	51	2	1	1	0.49	NA	0.51	NA	1	3	2	2	0	2	1222	102	0.773	0.865	14.437	1.1405	323	0.665	0	0	1	1	2	0	0.704	0.963	15.501	1.25	346.5	1.485
40265	1	11	2	52	3	4	2	9	9	2.65	47992.23892	48901.53781	1	54	2	1	4	0.53	NA	0.47	NA	2	NA	1	2	0	2	2457.5	6	2.566	3.402	38.221	2.726	1050.5	7.22	3	3	3	3	3	3	1.899	2.653	28.177	2.41	509	8.99
40282	5	71	2	67	1	3	1	4	4	1.4	7943.666812	6579.15905	1	55	2	1	1	0.55	NA	0.42	NA	2	NA	1	2	0	2	669.5	38	0.3895	0.578	13.719	0.756	124.5	0.945	0	0	1	0	0	0	0.704	0.963	15.501	0.821	171.5	1.485
40286	418	418	2	72	3	2	2	7	7	1.9	38216.03605	37721.85233	2	44	1	2	1	0.47	NA	0.49	NA	1	1	3	1	0	1	2411	418	2.026	2.803	20.282	0.96	357	3.61	3	3	2	0	2	1	1.899	2.653	20.365	0.821	346.5	2.855
40326	29	124	2	41	1	1	1	5	5	0.86	17204.87838	18572.5537	2	54	2	1	1	0.4	NA	0.41	NA	2	NA	1	2	0	2	2914.5	76.5	3.2285	4.3465	49.9135	5.211	1147.5	23.925	3	3	3	3	3	3	1.899	2.653	28.177	2.41	509	8.99
40335	0	35	2	61	5	3	2	9	9	4.55	13659.25539	14461.85893	2	51	1	1	1	0.31	NA	0.31	NA	2	NA	1	2	0	2	1205.5	17.5	0.875	0.869	16.621	1.547	257	1.7	0	0	1	2	1	0	0.704	0.963	15.501	1.686	259	1.485
40339	502	194	2	50	3	2	2	11	11	4.97	76073.83183	87778.22444	1	58	2	1	1	0.43	NA	NA	NA	2	NA	1	2	0	1	2535	348	1.693	2.2715	27.3705	2.5995	446.5	5.095	3	3	3	3	3	2	1.899	2.653	28.177	2.41	509	4.755
40351	505	185	2	56	2	4	2	11	11	5	76000.12957	77698.7654	1	58	2	1	4	0.41	NA	0.38	NA	1	1	3	2	0	2	1441.5	345	1.53	1.7615	14.5735	1.3815	469.5	1.975	2	2	1	1	3	0	1.372	1.897	15.501	1.25	509	1.485
40358	203	78	2	63	3	4	2	9	3	1.22	62731.71317	63428.42026	2	44	2	1	1	0.35	NA	0.33	NA	1	3	2	2	1	1	1373	140.5	1.432	1.853	23.0105	1.8995	377.5	5.255	2	2	2	2	2	2	1.372	1.897	20.365	1.686	346.5	4.755
40363	103	65	2	62	3	5	2	11	11	5	53648.09851	54376.27033	1	44	2	1	1	0.41	NA	0.42	NA	2	NA	1	2	0	1	1972	84	2.1585	3.1415	37.89	3.011	616	16.44	3	3	3	3	3	3	1.899	2.653	28.177	2.41	509	8.99
40380	38	30	2	70	4	2	1	2	2	0.84	18325.34342	19728.58044	1	52	2	1	1	0.28	NA	0.46	NA	1	3	2	2	0	1	1230	34	1.0185	0.765	12.881	0.681	145.5	4.87	1	0	0	0	0	2	1.061	0.963	10.416	0.821	171.5	4.755
40383	498	554	2	63	3	3	1	6	6	1.03	33768.23456	33393.8951	1	48	2	1	1	0.48	NA	0.44	NA	1	1	3	2	0	1	1198	526	1.1285	1.677	13.021	0.6275	161	0.75	1	2	0	0	0	0	1.061	1.897	10.416	0.821	171.5	1.485
40386	238	284	2	56	3	5	2	9	9	3.73	95070.18431	93147.43328	2	49	2	1	1	0.33	NA	0.32	NA	1	3	2	2	1	1	1377	261	1.027	1.4435	12.5155	1.021	283.5	7.68	1	1	0	0	1	3	1.061	1.438	10.416	0.821	259	8.99
40396	136	56	2	62	1	1	1	NA	2	0.51	7094.975247	6176.426605	2	58	2	1	1	0.49	NA	0.45	NA	1	1	3	2	0	1	1170.5	96	0.7045	0.941	7.062	1.227	185	1.77	0	0	0	1	0	0	0.704	0.963	10.416	1.25	171.5	1.485
40400	323	457	2	69	1	1	2	7	7	2.33	7733.275043	6732.089128	1	56	2	1	4	0.32	NA	NA	NA	2	NA	1	2	0	2	1921	390	1.4085	2.42	18.541	1.4005	304	3.785	2	3	2	1	2	2	1.372	2.653	20.365	1.25	346.5	4.755
40404	659	696	2	40	5	4	2	9	9	3.42	96326.67704	99050.69579	1	47	2	1	1	0.32	NA	0.3	NA	1	1	3	2	0	1	1584	677.5	1.313	2.2425	24.598	1.802	223	2.6	2	3	3	2	1	1	1.372	2.653	28.177	1.686	259	2.855
40409	211	226	2	40	1	3	2	11	11	5	19035.52273	19585.04938	2	57	2	1	1	0.48	NA	0.48	NA	1	3	2	2	0	1	2225	218.5	2.2255	2.4365	25.4335	1.8205	399.5	6.39	3	3	3	2	2	3	1.899	2.653	28.177	1.686	346.5	8.99
40421	124	65	2	40	4	3	1	5	5	1.87	33056.02142	32474.70832	1	49	2	1	1	0.51	NA	0.43	NA	2	NA	1	2	0	1	2511	94.5	2.815	3.3175	34.0125	3.515	791.5	12.96	3	3	3	3	3	3	1.899	2.653	28.177	2.41	509	8.99
40422	77	116	2	61	1	3	2	7	7	2.3	8473.2446	7017.769654	1	55	1	0	2	NA	NA	0.52	NA	1	3	2	2	1	2	1287	96.5	0.9995	1.503	17.814	1.1195	282	4.085	1	1	2	1	1	2	1.061	1.438	20.365	1.25	259	4.755
40423	558	148	2	61	3	4	2	8	5	2.04	62731.71317	64773.62135	2	44	2	1	1	0.41	NA	0.4	NA	1	3	2	2	0	1	1207.5	353	1.345	1.983	21.791	1.335	360	3.36	2	2	2	1	2	1	1.372	1.897	20.365	1.25	346.5	2.855
40454	0	1	2	51	3	2	2	8	8	0.95	90113.00487	88290.51053	2	44	2	2	2	0.56	NA	0.47	NA	2	NA	1	2	0	1	1256.5	0.5	0.8785	1.2055	14.766	1.0055	272.5	2.345	0	0	1	0	1	1	0.704	0.963	15.501	0.821	259	2.855
40460	1148	1105	2	45	3	4	2	9	9	2.89	106827.4882	108347.4878	1	46	2	1	1	0.26	NA	0.26	NA	1	1	3	2	0	1	1634.5	1126.5	1.176	2.3795	36.8105	1.183	407	2.735	1	3	3	1	3	1	1.061	2.653	28.177	1.25	509	2.855
40461	40	0	2	82	3	3	2	11	11	5	24355.77192	30399.78124	1	44	2	1	2	0.63	0.5	0.79	0.8	1	3	2	1	1	1	1582	20	1.5305	2.279	19.818	1.669	397.5	5.955	2	3	2	2	2	2	1.372	2.653	20.365	1.686	346.5	4.755
40462	8	9	2	81	3	4	2	8	8	5	33175.6	37682.47783	1	50	2	4	4	0.29	NA	0.3	NA	1	3	2	1	0	1	835	8.5	0.7125	0.7605	11.9405	0.886	224.5	0.725	0	0	0	0	1	0	0.704	0.963	10.416	0.821	259	1.485
40475	0	0	2	51	4	3	1	3	3	0.83	20480.44301	20855.5303	2	45	2	1	1	0.4	NA	0.45	NA	2	NA	1	2	0	2	1578.5	0	1.4735	1.786	28.9575	2.1445	312.5	6.22	2	2	3	3	2	3	1.372	1.897	28.177	2.41	346.5	8.99
40485	720	384	2	69	1	3	1	5	5	1.64	10668.71278	8820.96815	2	55	2	1	1	0.45	NA	0.34	NA	1	1	3	2	0	1	1804.5	552	1.384	2.5275	15.153	1.2795	272.5	2.6	2	3	1	1	1	1	1.372	2.653	15.501	1.25	259	2.855
40514	64	100	2	45	3	4	1	6	6	3.55	110074.9597	113565.8528	1	56	1	2	1	NA	NA	NA	NA	2	NA	1	2	0	2	1648	82	1.9625	1.6305	20.324	1.1525	382.5	3.42	3	1	2	1	2	1	1.899	1.438	20.365	1.25	346.5	2.855
40518	92	58	2	62	3	3	2	8	8	3.74	53648.09851	56572.30415	1	44	2	2	2	0.38	NA	0.37	NA	2	NA	1	2	0	2	1875	75	0.7855	0.885	12.1885	1.353	176.5	3.14	0	0	0	1	0	1	0.704	0.963	10.416	1.25	171.5	2.855
40520	16	68	2	85	3	1	1	3	3	1.07	38182.65128	44049.61494	2	55	2	0	0	NA	NA	NA	NA	2	NA	1	2	0	1	1488.5	42	1.0495	2.008	16.6925	1.52	222	4.535	1	2	1	2	1	2	1.061	1.897	15.501	1.686	259	4.755
40524	6	30	2	60	1	1	1	12	12	NA	5328.671462	4238.726733	1	58	2	4	1	0.4	NA	0.37	NA	2	NA	1	2	0	2	1375.5	18	1.0505	1.5525	28.0335	1.7165	178.5	4.14	1	1	3	2	0	2	1.061	1.438	28.177	1.686	171.5	4.755
40531	40	40	2	69	1	1	1	3	3	1.25	10668.71278	9706.294951	1	57	1	1	1	0.51	NA	0.44	NA	2	NA	1	2	0	1	1665	40	0.769	0.985	15.065	1.457	152	2.84	0	0	1	2	0	1	0.704	0.963	15.501	1.686	171.5	2.855
40532	1044	773	2	41	3	4	2	10	10	3.36	90393.99848	92950.24721	2	47	2	1	1	0.24	NA	0.43	NA	1	3	2	2	0	1	1338.5	908.5	3.923	3.362	21.2935	1.451	475.5	6.84	3	3	2	2	3	3	1.899	2.653	20.365	1.686	509	8.99
40545	103	172	2	78	3	4	1	6	6	3.03	56358.01725	59319.00937	1	53	2	1	1	0.29	NA	0.46	NA	1	3	2	1	0	1	1488.5	137.5	1.499	1.5415	19.1235	1.8285	390	2.455	2	1	2	2	2	1	1.372	1.438	20.365	1.686	346.5	2.855
40548	13	48	2	64	3	5	1	6	6	1.89	62731.71317	63428.42026	2	44	2	1	1	0.34	NA	0.35	NA	1	3	2	2	0	1	1967	30.5	3.039	3.803	45.7535	3.725	976	18.715	3	3	3	3	3	3	1.899	2.653	28.177	2.41	509	8.99
40557	11	0	2	58	3	5	2	11	11	5	75992.48831	77690.95336	2	52	1	1	1	0.49	NA	0.41	NA	2	NA	1	2	0	1	2789	5.5	1.595	2.3305	32.546	2.769	399	11.125	3	3	3	3	2	3	1.899	2.653	28.177	2.41	346.5	8.99
40569	1110	1416	2	45	3	3	1	6	4	1.72	41985.35855	43816.54594	1	47	2	1	1	0.5	NA	0.37	NA	1	1	3	2	0	1	211.5	1263	0.568	2.517	10.125	0.208	121.5	0.48	0	3	0	0	0	0	0.704	2.653	10.416	0.821	171.5	1.485
40570	178	219	2	75	3	3	2	8	8	3.41	53879.44513	54508.82834	2	48	2	2	2	0.54	NA	0.47	NA	1	3	2	2	0	1	1516	198.5	1.458	1.807	21.433	3.2885	570	8.775	2	2	2	3	3	3	1.372	1.897	20.365	2.41	509	8.99
40573	271	179	2	83	3	1	2	8	8	3.94	30046.33999	34663.11694	2	49	1	0	0	NA	NA	NA	NA	1	3	2	1	0	2	1444.5	225	1.217	1.644	14.783	1.38	340.5	2.515	2	1	1	1	2	1	1.372	1.438	15.501	1.25	346.5	2.855
40574	4	77	2	47	4	4	2	11	11	4	19017.55422	19242.44688	2	45	1	1	1	0.53	NA	0.5	NA	2	NA	1	2	1	1	1332	40.5	1.1065	1.3145	16.2905	1.195	267	3.72	1	1	1	1	1	2	1.061	1.438	15.501	1.25	259	4.755
40592	55	109	2	40	5	5	2	11	11	5	121368.5405	124800.7172	2	55	2	1	1	0.5	0.5	0.56	0.5	2	NA	1	2	0	2	1544.5	82	1.339	1.402	18.644	0.908	362	1.6	2	1	2	0	2	0	1.372	1.438	20.365	0.821	346.5	1.485
40598	2	1	2	69	4	3	1	2	2	0.68	9807.061297	9739.963551	2	45	1	1	4	0.37	NA	0.39	NA	2	NA	1	2	1	1	936.5	1.5	1.2375	0.9055	22.906	1.2155	264	6.9	2	0	2	1	1	3	1.372	0.963	20.365	1.25	259	8.99
40599	402	488	2	71	3	3	2	8	8	3.41	62389.49397	72328.30407	2	47	2	1	1	0.35	NA	0.32	NA	2	NA	1	2	0	1	1826	445	1.358	2.5055	19.9865	1.6645	287.5	3.33	2	3	2	2	1	1	1.372	2.653	20.365	1.686	259	2.855
40604	80	3	2	63	1	1	1	5	5	1.49	8534.970223	7429.993104	1	57	1	0	0	0.28	NA	0.46	NA	2	NA	1	2	0	2	861.5	41.5	1.283	2.4635	13.5745	1.586	255	9.035	2	3	1	2	1	3	1.372	2.653	15.501	1.686	259	8.99
40607	0	0	2	40	4	5	2	11	11	5	23486.64378	23916.78788	2	52	2	1	1	0.49	NA	0.51	NA	2	NA	1	2	0	1	2206	0	2.0665	2.9045	38.4295	3.37	488.5	13.565	3	3	3	3	3	3	1.899	2.653	28.177	2.41	509	8.99
40653	48	0	2	44	2	1	1	2	2	0.21	20441.48267	20211.493	2	45	2	0	0	NA	NA	NA	NA	2	NA	1	2	0	1	2148.5	24	1.8165	2.12	23.6645	2.6435	594.5	7.14	3	2	3	3	3	3	1.899	1.897	28.177	2.41	509	8.99
40658	201	272	2	69	3	4	1	12	12	NA	63157.80538	64015.05356	1	55	2	1	1	0.48	NA	0.44	NA	2	NA	1	2	0	1	1719.5	236.5	1.2995	2.356	16.7705	1.816	429.5	8.84	2	3	1	2	3	3	1.372	2.653	15.501	1.686	509	8.99
40661	234	0	2	49	3	3	2	7	7	3.66	85351.40164	88058.21728	1	48	2	1	1	0.67	0.6	0.54	0.6	2	NA	1	2	0	2	1587	117	1.4635	2.5995	20.088	1.7585	429	8.03	2	3	2	2	3	3	1.372	2.653	20.365	1.686	509	8.99
40683	357	257	2	57	3	4	1	3	3	0.91	46631.02135	45687.93025	2	49	1	2	2	0.47	NA	0.42	NA	1	1	3	2	0	2	1267	307	0.911	1.4	15.9345	1.15	211	3.73	1	1	1	1	0	2	1.061	1.438	15.501	1.25	171.5	4.755
40700	669	254	2	51	4	1	1	4	4	1.48	33056.02142	32474.70832	1	49	2	1	1	0.36	NA	0.41	NA	2	NA	1	2	0	1	2078	461.5	1.262	2.1685	23.6295	1.353	347.5	2.215	2	2	3	1	2	0	1.372	1.897	28.177	1.25	346.5	1.485
40714	191	189	2	42	3	5	2	11	11	4.87	151857.7993	156152.1807	1	57	2	1	1	0.57	NA	0.46	NA	2	NA	1	2	0	1	1514	190	1.5065	1.7255	17.6535	0.968	173	2.635	2	2	1	0	0	1	1.372	1.897	15.501	0.821	171.5	2.855
40717	293	154	2	74	1	1	1	3	3	0.69	8881.615556	12343.81158	2	54	2	1	1	0.35	NA	0.28	NA	2	NA	1	2	0	2	982.5	223.5	0.874	1.2395	11.5885	1.3595	227.5	1.98	0	1	0	1	1	0	0.704	1.438	10.416	1.25	259	1.485
40737	82	82	2	63	3	4	2	11	11	5	52901.78689	53619.82895	2	52	2	1	1	0.52	NA	0.42	NA	2	NA	1	1	0	1	1374	82	1.51	1.7775	19.123	1.408	327	29.335	2	2	2	1	2	3	1.372	1.897	20.365	1.25	346.5	8.99
40739	648	853	2	44	3	2	2	10	10	5	89845.4737	92147.62735	2	44	2	1	4	0.62	0.5	0.43	0.3	1	1	3	2	0	1	2291.5	750.5	1.336	3.295	23.937	1.2725	217.5	7.78	2	3	3	1	0	3	1.372	2.653	28.177	1.25	171.5	8.99
40744	50	121	2	85	3	3	1	6	6	3.06	22546.57272	25829.77049	2	56	2	0	0	NA	NA	NA	NA	1	1	3	2	0	3	1375	85.5	1.283	1.723	19.1845	2.0955	313.5	5.785	2	2	2	3	2	2	1.372	1.897	20.365	2.41	346.5	4.755
40746	562	562	2	41	1	5	2	11	11	5	18798.96576	19494.24929	2	48	2	1	1	0.42	0.4	0.53	0.5	1	2	3	2	0	1	2276	562	1.615	3.053	31.597	2.374	486	6.36	3	3	3	3	3	3	1.899	2.653	28.177	2.41	509	8.99
40752	49	43	2	49	1	2	2	7	7	2.3	14957.63717	15389.44146	2	58	2	1	1	0.3	NA	0.2	NA	2	NA	1	2	0	1	2114	46	1.815	2.17	28.345	2.293	404.5	7.92	3	2	3	3	3	3	1.899	1.897	28.177	2.41	509	8.99
40755	77	94	2	70	3	2	1	5	5	1.82	50781.36044	54044.77006	2	44	2	1	1	0.35	NA	0.32	NA	2	NA	1	1	0	1	1361	85.5	0.9885	1.493	15.189	2.3095	247.5	9	1	1	1	3	1	3	1.061	1.438	15.501	2.41	259	8.99
40763	101	3	2	66	3	3	1	3	3	1.25	43671.79401	46565.22704	2	47	2	4	1	0.39	NA	0.33	NA	1	3	2	2	0	1	1702.5	52	1.36	1.243	17.9085	1.696	388.5	2.01	2	1	2	2	2	0	1.372	1.438	20.365	1.686	346.5	1.485
40765	533	569	2	59	3	5	2	9	9	4.83	107145.5864	108893.71	1	48	2	1	1	0.48	NA	0.46	NA	1	3	2	2	0	1	1073	551	0.8125	1.7845	17.1095	0.9465	189	4.02	0	2	1	0	0	2	0.704	1.897	15.501	0.821	171.5	4.755
40767	484	104	2	61	3	4	2	7	5	2.09	76856.30133	77899.48077	1	56	2	1	1	0.33	NA	0.31	NA	1	3	2	2	0	1	1686.5	294	1.2255	1.766	18.05	1.214	398	8.105	2	2	2	1	2	3	1.372	1.897	20.365	1.25	346.5	8.99
40790	221	169	2	51	5	4	1	6	6	2.63	29549.93639	30091.12613	2	48	2	1	1	0.52	NA	0.51	NA	1	1	3	2	0	1	2003.5	195	1.78	1.4605	21.583	2.667	235	8.42	3	1	2	3	1	3	1.899	1.438	20.365	2.41	259	8.99
40801	282	285	2	60	3	5	2	10	10	5	66201.71767	76712.59702	2	54	2	1	1	0.51	NA	0.52	NA	1	3	2	2	0	1	2020.5	283.5	1.246	2.6615	15.9925	1.3585	383	4.385	2	3	1	1	2	2	1.372	2.653	15.501	1.25	346.5	4.755
40804	207	157	2	54	3	4	1	6	6	3.13	90663.16298	92689.52397	1	45	2	1	1	0.38	NA	0.3	NA	1	3	2	2	0	1	2288.5	182	1.495	1.9995	19.8405	1.152	369.5	3.375	2	2	2	1	2	1	1.372	1.897	20.365	1.25	346.5	2.855
40815	102	103	2	70	3	3	1	3	3	1.22	47859.07152	49324.64282	2	48	2	0	0	NA	NA	NA	NA	2	NA	1	1	0	1	633.5	102.5	0.465	0.59	11.795	0.488	124.5	0.685	0	0	0	0	0	0	0.704	0.963	10.416	0.821	171.5	1.485
40829	0	18	2	56	1	1	2	9	8	1.87	20014.18898	20792.5408	2	55	1	1	1	0.34	NA	0.31	NA	2	NA	1	2	0	2	1946	9	1.3515	1.5625	20.183	1.784	394	2.495	2	1	2	2	2	1	1.372	1.438	20.365	1.686	346.5	2.855
40831	115	62	2	63	5	4	2	7	7	2.81	12128.37201	12980.76285	1	49	2	1	1	0.37	NA	0.33	NA	2	NA	1	2	0	2	1719	88.5	1.209	1.4695	23.3275	1.462	413	5.585	2	1	2	2	3	2	1.372	1.438	20.365	1.686	509	4.755
40838	11	3	2	73	3	1	1	4	4	1.84	56799.66094	56065.16645	1	48	1	1	4	0.37	NA	0.3	NA	1	3	2	2	0	1	1446	7	1.172	1.913	19.8295	1.781	287.5	6.03	1	2	2	2	1	2	1.061	1.897	20.365	1.686	259	4.755
40855	233	233	2	51	3	5	2	11	11	5	75992.48831	77690.95336	2	52	2	0	0	NA	NA	NA	NA	1	3	2	2	0	1	2310	233	2.155	2.815	22.295	1.311	428	3.3	3	3	2	1	3	1	1.899	2.653	20.365	1.25	509	2.855
40861	249	249	2	46	4	5	2	11	11	5	22048.73049	22309.46841	2	56	2	1	1	0.39	NA	0.31	NA	2	NA	1	2	0	2	1553	249	0.826	1.439	18.826	1.081	207	2.01	0	1	2	1	0	0	0.704	1.438	20.365	1.25	171.5	1.485
40869	58	9	2	85	3	4	2	7	7	3.03	30046.33999	32005.26533	2	49	2	0	0	NA	NA	NA	NA	1	3	2	1	0	1	1654.5	33.5	1.2335	1.5945	14.7525	1.054	335.5	2.75	2	1	1	1	2	1	1.372	1.438	15.501	1.25	346.5	2.855
40871	9	0	2	79	3	3	1	3	3	1.43	53590.33122	61982.98952	2	54	2	1	1	0.3	NA	0.23	NA	2	NA	1	2	0	2	1622.5	4.5	1.3425	1.2785	21.312	2.134	471.5	0.675	2	1	2	3	3	0	1.372	1.438	20.365	2.41	509	1.485
40875	146	145	2	51	3	4	1	2	2	0.52	44109.14682	45095.00537	1	52	2	1	1	0.24	NA	0.25	NA	1	2	3	2	0	1	1009	145.5	1.1405	1.0805	26.075	1.518	135	3.24	1	0	3	2	0	1	1.061	0.963	28.177	1.686	171.5	2.855
40886	64	2	2	64	1	2	1	6	6	1.95	14010.46321	11583.95135	1	53	2	1	1	0.51	NA	0.58	NA	1	3	2	2	0	1	2008.5	33	1.9875	1.926	29.8695	2.872	574	9.41	3	2	3	3	3	3	1.899	1.897	28.177	2.41	509	8.99
40887	31	72	2	56	1	1	1	6	6	1.42	19973.8521	21561.64272	1	56	2	0	0	NA	NA	NA	NA	2	NA	1	2	0	3	1370	51.5	1.0465	0.7235	10.4155	0.885	265	0.715	1	0	0	0	1	0	1.061	0.963	10.416	0.821	259	1.485
40890	478	408	2	40	3	2	1	2	2	0.61	31301.71292	30949.53344	2	56	2	1	1	0.31	NA	0.31	NA	1	1	3	2	0	1	2057	443	1.0385	3.128	26.459	1.938	211	6.435	1	3	3	2	0	3	1.061	2.653	28.177	1.686	171.5	8.99
40899	432	285	2	50	3	2	2	10	10	5	90113.00487	91583.23502	2	50	2	1	1	0.39	NA	0.38	NA	2	NA	1	2	0	1	2407.5	358.5	2.4185	3.3295	28.8655	2.557	581.5	8.96	3	3	3	3	3	3	1.899	2.653	28.177	2.41	509	8.99
40921	1525	1232	2	52	3	4	2	9	9	4.36	119048.5771	116640.874	1	49	2	1	1	0.25	NA	0.25	NA	1	1	3	2	0	1	1606.5	1378.5	1.195	4.2035	33.6865	2.4395	278.5	7.655	1	3	3	3	1	3	1.061	2.653	28.177	2.41	259	8.99
40925	343	349	2	44	3	3	2	8	8	2.33	39361.34457	40474.44266	1	45	2	0	0	NA	NA	NA	NA	1	1	3	2	0	3	2310.5	346	1.7965	3.071	39.374	2.7855	538	6.985	3	3	3	3	3	3	1.899	2.653	28.177	2.41	509	8.99
40930	244	125	2	67	3	5	2	9	9	5	81813.30004	84476.31111	2	53	2	1	1	0.53	NA	0.3	NA	1	1	3	2	0	1	1160	184.5	0.83	1.261	12.164	0.634	226	2.315	0	1	0	0	1	1	0.704	1.438	10.416	0.821	259	2.855
40936	71	71	2	58	4	4	1	4	4	1.25	27793.82772	28302.85536	1	52	2	1	1	0.22	NA	0.21	NA	2	NA	1	2	0	2	2075	71	3.047	1.612	18.297	1.28	383	4.38	3	1	2	1	2	2	1.899	1.438	20.365	1.25	346.5	4.755
40951	607	364	2	53	4	5	1	6	6	2.47	33056.02142	32474.70832	1	49	2	2	2	0.23	NA	0.21	NA	2	NA	1	2	0	2	2652	485.5	1.1035	1.941	22.298	1.3195	284.5	3.23	1	2	2	1	1	1	1.061	1.897	20.365	1.25	259	2.855
40961	100	144	2	53	3	3	2	10	10	3.5	90113.00487	90565.72217	2	44	2	1	1	0.34	NA	0.29	NA	1	3	2	2	0	1	1771.5	122	1.271	2.4765	17.514	3.2805	753	18.61	2	3	1	3	3	3	1.372	2.653	15.501	2.41	509	8.99
40980	66	276	2	40	3	3	2	8	8	2.25	121486.2394	124921.7446	2	55	1	1	1	0.32	NA	0.29	NA	1	1	3	2	0	1	2644.5	171	2.2415	2.5015	34.385	1.394	481	3.475	3	3	3	1	3	1	1.899	2.653	28.177	1.25	509	2.855
40985	4	1	2	44	3	5	2	11	11	3.88	90455.73053	93013.72498	1	55	2	1	1	0.34	NA	0.36	NA	1	3	2	2	0	1	2027	2.5	1.682	1.7555	34.948	2.229	358.5	3.475	3	2	3	3	2	1	1.899	1.897	28.177	2.41	346.5	2.855
41013	164	1	2	64	4	3	1	2	2	0.71	14956.84957	14854.51811	2	50	2	1	1	0.53	NA	0.51	NA	1	3	2	2	0	1	773.5	82.5	0.6815	0.8025	10.0415	1.0445	240	1	0	0	0	0	1	0	0.704	0.963	10.416	0.821	259	1.485
41019	14	2	2	58	3	5	2	11	11	4.52	37273.59287	37979.80783	2	52	2	1	1	0.52	NA	0.55	NA	2	NA	1	2	0	3	2757.5	8	1.3545	2.493	11.759	1.964	535	3.44	2	3	0	3	3	1	1.372	2.653	10.416	2.41	509	2.855
41026	3	3	2	83	4	1	1	1	1	0.32	24259.30001	26116.9213	1	49	2	0	0	0.48	NA	0.44	NA	2	NA	1	1	0	2	561	3	0.479	0.485	5.332	0.744	159	0.39	0	0	0	0	0	0	0.704	0.963	10.416	0.821	171.5	1.485
41027	95	138	2	43	4	5	2	11	11	3.98	27910.42737	28240.48296	1	50	2	1	1	0.51	NA	0.32	NA	2	NA	1	2	0	2	1474	116.5	1.472	1.226	12.198	1.267	277	1.495	2	1	0	1	1	0	1.372	1.438	10.416	1.25	259	1.485
41028	0	1	2	51	3	5	2	11	11	5	97845.40136	99699.25768	1	54	2	1	1	0.42	NA	0.41	NA	2	NA	1	2	0	1	1723.5	0.5	2.3385	3.1685	19.2445	3.408	321	14.92	3	3	2	3	2	3	1.899	2.653	20.365	2.41	346.5	8.99
41030	231	66	2	74	3	4	1	2	2	0.89	43632.92427	46436.94732	1	46	2	1	1	0.31	NA	0.24	NA	2	NA	1	2	0	2	1431.5	148.5	1.073	1.7285	15.9845	1.4385	346	5.555	1	2	1	1	2	2	1.061	1.897	15.501	1.25	346.5	4.755
41040	29	25	2	85	3	2	1	5	5	1.87	28653.52833	31368.75947	2	47	2	4	4	0.22	NA	0.41	NA	2	NA	1	2	0	1	1328	27	1.464	1.94	23.4165	1.9855	245.5	5.21	2	2	2	3	1	2	1.372	1.897	20.365	2.41	259	4.755
41043	802	224	2	71	3	4	1	5	5	2.51	54497.38543	57360.62187	1	47	2	1	1	0.2	NA	0.48	NA	1	3	2	2	0	2	2022.5	513	1.361	2.9315	21.6655	2.1925	487.5	5.535	2	3	2	3	3	2	1.372	2.653	20.365	2.41	509	4.755
41044	142	77	2	43	5	2	2	9	9	3.1	39437.58096	39998.72031	1	46	2	1	1	0.46	NA	0.46	NA	1	1	3	2	0	1	805.5	109.5	0.7795	0.6405	9.9055	0.633	181.5	1.16	0	0	0	0	0	0	0.704	0.963	10.416	0.821	171.5	1.485
41046	51	202	2	46	2	5	1	6	6	1.5	26688.39564	27443.11585	2	45	2	1	1	0.42	NA	0.43	NA	2	NA	1	2	0	1	2076.5	126.5	1.0975	1.3735	24.303	1.761	282.5	2.61	1	1	3	2	1	1	1.061	1.438	28.177	1.686	259	2.855
41048	0	2	2	40	4	4	1	6	6	1.15	22787.01535	23056.48388	2	51	2	1	4	0.46	NA	0.41	NA	2	NA	1	2	0	1	2641	1	1.652	2.028	27.1755	2.1165	376	5.61	3	2	3	3	2	2	1.899	1.897	28.177	2.41	346.5	4.755
41049	30	53	2	52	3	5	2	11	11	5	75992.48831	77432.30206	2	52	2	1	1	0.49	NA	0.39	NA	2	NA	1	2	0	1	1654.5	41.5	0.899	1.3595	24.381	1.768	254	2.985	0	1	3	2	1	1	0.704	1.438	28.177	1.686	259	2.855
41076	57	35	2	85	4	3	1	3	3	0.91	19373.06753	19353.64823	2	49	1	2	2	NA	NA	NA	NA	2	NA	1	2	1	2	1062	46	1.009	0.7985	11.136	1.069	224.5	1.995	1	0	0	1	1	0	1.061	0.963	10.416	1.25	259	1.485
41089	229	213	2	47	3	4	2	7	5	1.52	39122.49384	39679.14996	2	44	2	4	1	0.27	NA	0.26	NA	1	1	3	2	0	2	891	221	0.6805	0.9305	12.0055	0.6355	155	2.335	0	0	0	0	0	1	0.704	0.963	10.416	0.821	171.5	2.855
41092	20	22	2	63	3	4	2	11	8	4.9	62731.71317	62036.2976	2	50	2	1	1	0.47	NA	0.48	NA	1	3	2	2	0	2	1197.5	21	0.878	1.817	17.066	3.0545	567	15.46	0	2	1	3	3	3	0.704	1.897	15.501	2.41	509	8.99
41101	3	68	2	85	3	3	1	3	3	1.04	30304.45868	37824.66503	1	47	2	1	1	0.49	NA	0.36	NA	2	NA	1	1	0	1	2061.5	35.5	1.6735	2.868	17.91	1.735	297.5	5.89	3	3	2	2	1	2	1.899	2.653	20.365	1.686	259	4.755
41103	10	290	2	84	3	2	1	4	4	1.59	34989.83098	40366.20113	2	47	2	1	1	0.33	NA	0.36	NA	2	NA	1	2	0	1	1668.5	150	2.344	2.2595	25.1655	2.461	357	6.155	3	3	3	3	2	2	1.899	2.653	28.177	2.41	346.5	4.755
41105	10	13	2	66	4	5	1	2	2	0.98	15156.68077	15785.88589	2	54	2	0	2	NA	NA	0.77	0.8	2	NA	1	2	1	2	1408.5	11.5	0.79	1.2435	15.552	0.986	184	3.515	0	1	1	0	0	1	0.704	1.438	15.501	0.821	171.5	2.855
41112	123	95	2	73	3	3	1	3	3	1.12	41045.81826	43683.58372	2	46	2	4	4	0.44	NA	0.47	NA	2	NA	1	2	0	2	2207.5	109	1.8155	2.712	27.5315	2.414	578	10.04	3	3	3	3	3	3	1.899	2.653	28.177	2.41	509	8.99
41124	77	0	2	68	4	3	2	10	10	5	12128.37201	12045.39237	1	51	1	1	1	0.52	NA	0.31	NA	2	NA	1	2	0	2	695	38.5	0.4485	0.703	8.2	0.64	217.5	1.085	0	0	0	0	0	0	0.704	0.963	10.416	0.821	171.5	1.485
41127	101	95	2	70	4	2	1	12	12	NA	23948.49857	23924.49292	2	53	1	2	1	0.53	NA	0.34	NA	1	1	3	2	0	2	583	98	0.43	1.08	6.517	0.6335	95	2.12	0	0	0	0	0	0	0.704	0.963	10.416	0.821	171.5	1.485
41157	312	328	2	54	3	3	1	3	3	0.84	42036.16568	48503.66935	2	51	2	1	1	0.34	NA	0.36	NA	2	NA	1	2	0	1	1545	320	0.755	1.612	15.606	0.886	132	1.57	0	1	1	0	0	0	0.704	1.438	15.501	0.821	171.5	1.485
41158	70	70	2	71	3	5	1	6	6	2.46	53574.87861	52882.08481	2	49	2	1	1	0.6	0.7	0.56	0.5	2	NA	1	2	0	1	1129	70	0.645	1.015	13.955	0.964	177	1.62	0	0	1	0	0	0	0.704	0.963	15.501	0.821	171.5	1.485
41167	0	0	2	52	4	3	2	8	8	1.99	20233.12335	20472.39075	1	51	2	1	2	0.52	NA	0.52	NA	2	NA	1	2	0	2	694	0	0.461	0.6435	20.16	1.0635	160.5	5.785	0	0	2	1	0	2	0.704	0.963	20.365	1.25	171.5	4.755
41181	0	0	2	66	4	1	1	4	4	1.33	13643.83468	14602.73334	1	48	2	1	1	0.47	0.7	0.61	0.7	1	3	2	2	0	1	1668	0	2.2015	2.0865	22.82	2.6685	582.5	9.495	3	2	2	3	3	3	1.899	1.897	20.365	2.41	509	8.99
41194	121	106	2	66	3	2	1	4	4	1.44	37017.92174	37623.5817	2	44	2	4	1	0.43	NA	0.53	NA	1	1	3	2	1	2	899.5	113.5	0.9375	0.75	9.632	0.603	150	1.605	1	0	0	0	0	0	1.061	0.963	10.416	0.821	171.5	1.485
41197	165	97	2	47	3	5	2	11	11	5	76835.75946	79008.59522	1	44	2	1	1	0.31	NA	0.26	NA	1	3	2	2	0	1	2076	131	1.6015	1.9135	23.514	2.254	271.5	6.49	3	2	3	3	1	3	1.899	1.897	28.177	2.41	259	8.99
41203	234	142	2	41	3	2	1	2	2	0.35	40742.21747	41321.91989	2	50	2	4	1	0.43	NA	0.36	NA	1	1	3	2	0	2	1719.5	188	0.9775	1.2595	14.0145	1.177	206	2.54	1	1	1	1	0	1	1.061	1.438	15.501	1.25	171.5	2.855
41208	178	0	2	46	3	3	2	11	11	4.91	121486.2394	124921.7446	1	57	2	1	1	0.25	NA	0.42	NA	1	3	2	2	0	1	1086	89	0.739	1.383	12.603	0.941	215	4.055	0	1	0	0	0	2	0.704	1.438	10.416	0.821	171.5	4.755
41212	186	186	2	41	2	1	2	11	7	2.41	32960.11854	33892.19658	2	52	2	0	0	NA	NA	NA	NA	2	NA	1	2	0	2	914	186	0.756	0.816	9.439	0.771	120	0.59	0	0	0	0	0	0	0.704	0.963	10.416	0.821	171.5	1.485
41216	73	73	2	61	1	1	1	12	5	1.87	7733.275043	6732.089128	1	56	2	0	0	0.2	NA	0.25	NA	2	NA	1	2	0	2	683	73	0.272	0.626	5.828	0.507	92	2.6	0	0	0	0	0	1	0.704	0.963	10.416	0.821	171.5	2.855
41218	303	303	2	63	3	2	1	2	2	0.73	35546.25902	38071.39621	2	44	2	0	0	NA	NA	NA	NA	1	1	3	2	0	1	1378	303	0.668	1.245	30.539	2.043	201	3.86	0	1	3	3	0	2	0.704	1.438	28.177	2.41	171.5	4.755
41223	0	0	2	42	4	2	1	99	99	NA	16360.60311	16525.23673	2	45	2	1	1	0.4	NA	0.36	NA	1	1	3	2	0	2	3544	0	2.46	3.771	27.591	1.596	593	7.2	3	3	3	2	3	3	1.899	2.653	28.177	1.686	509	8.99
41230	110	77	2	73	1	3	1	6	6	2.2	14189.95049	18730.78694	2	58	2	2	2	0.48	0.7	0.68	NA	2	NA	1	2	1	2	1344.5	93.5	1.5285	2.572	17.2345	1.702	488	9.2	2	3	1	2	3	3	1.372	2.653	15.501	1.686	509	8.99
41244	371	424	2	51	3	4	2	11	11	5	90113.00487	91583.23502	2	44	2	1	1	0.22	NA	0.36	NA	1	3	2	2	0	1	2273.5	397.5	2.697	3.144	25.7905	2.0305	562.5	8.21	3	3	3	3	3	3	1.899	2.653	28.177	2.41	509	8.99
41252	4	4	2	73	3	4	1	3	3	0.91	47859.07152	50934.68338	2	53	2	0	0	NA	NA	NA	NA	2	NA	1	1	0	2	1630	4	1.061	1.825	12.119	2.15	314	10.12	1	2	0	3	2	3	1.061	1.897	10.416	2.41	346.5	8.99
41265	0	0	2	44	4	4	1	6	6	1.28	16360.60311	16554.07591	2	45	2	1	1	0.41	0.3	0.36	0.2	2	NA	1	2	0	1	1353.5	0	1.376	1.438	21.9475	1.499	375	4.735	2	1	2	2	2	2	1.372	1.438	20.365	1.686	346.5	4.755
41269	4	146	2	64	4	3	1	3	3	1.02	9807.061297	10214.1856	2	45	2	1	1	0.35	NA	0.28	NA	2	NA	1	2	0	1	2801.5	75	2.694	3.8515	27.892	2.877	990	17.225	3	3	3	3	3	3	1.899	2.653	28.177	2.41	509	8.99
41272	38	0	2	50	4	5	2	9	9	4.29	27793.82772	28302.85536	1	52	2	1	1	0.53	NA	0.49	NA	2	NA	1	2	0	2	1681.5	19	1.752	2.527	27.0145	3.032	422.5	10.38	3	3	3	3	3	3	1.899	2.653	28.177	2.41	509	8.99
41279	6	6	2	54	3	4	2	11	11	3.43	97845.40136	99699.25768	1	54	2	1	1	0.29	NA	0.28	NA	2	NA	1	2	0	2	1699.5	6	1.191	1.421	14.141	1.031	339.5	2.97	1	1	1	0	2	1	1.061	1.438	15.501	0.821	346.5	2.855
41284	95	95	2	85	3	5	1	3	3	1.37	30563.70847	38237.13546	1	47	2	0	0	NA	NA	NA	NA	1	3	2	1	0	1	1822	95	0.713	1.448	39.764	2.007	136	8.19	0	1	3	3	0	3	0.704	1.438	28.177	2.41	171.5	8.99
41286	84	3	2	53	1	1	1	3	3	0.75	16831.76382	18169.77897	1	48	2	1	1	0.39	NA	0.37	NA	2	NA	1	2	0	1	1631.5	43.5	0.769	1.0015	11.3685	0.8685	270.5	1.8	0	0	0	0	1	0	0.704	0.963	10.416	0.821	259	1.485
41287	120	280	2	48	3	2	2	8	4	1.84	94815.27577	97822.22664	2	54	2	1	1	0.59	NA	0.47	NA	1	3	2	2	0	1	1727	200	1.194	1.206	17.9135	1.438	160.5	2.885	1	0	2	1	0	1	1.061	0.963	20.365	1.25	171.5	2.855
41312	203	224	2	71	3	5	1	5	5	2.35	50781.36044	54044.77006	2	44	2	1	1	0.48	NA	0.35	NA	1	3	2	2	0	1	2570	213.5	1.7895	2.477	20.965	1.433	414	3.43	3	3	2	1	3	1	1.899	2.653	20.365	1.25	509	2.855
41314	359	261	2	69	3	2	1	5	5	1.74	84823.86048	83883.54129	2	55	2	1	1	0.41	NA	0.4	NA	2	NA	1	2	0	2	1708	310	1.8375	2.4505	27.142	1.8445	541.5	5.18	3	3	3	2	3	2	1.899	2.653	28.177	1.686	509	4.755
41320	6	6	2	65	3	5	2	11	11	5	66182.6286	65448.95774	2	49	2	1	1	0.33	NA	0.36	NA	2	NA	1	2	0	2	1703	6	1.1545	1.9105	16.962	1.2665	350.5	5.315	1	2	1	1	2	2	1.061	1.897	15.501	1.25	346.5	4.755
41321	142	0	2	73	4	2	1	2	2	0.62	31037.19231	33413.82103	1	50	2	2	2	NA	NA	NA	NA	2	NA	1	2	0	2	2178	71	2.3035	2.0875	25.4435	1.988	486	5.48	3	2	3	3	3	2	1.899	1.897	28.177	2.41	509	4.755
41324	73	124	2	85	4	5	2	11	11	5	24259.30001	24234.98282	1	49	2	0	0	NA	NA	NA	NA	2	NA	1	1	1	2	2203.5	98.5	1.557	1.7325	16.4225	1.059	457.5	0.77	2	2	1	1	3	0	1.372	1.897	15.501	1.25	509	1.485
41328	16	0	2	43	2	4	2	11	11	5	27699.56475	28027.12678	1	55	2	1	4	0.43	NA	0.44	NA	1	3	2	2	0	1	781.5	8	0.6045	0.605	7.4915	0.5545	161.5	1.875	0	0	0	0	0	0	0.704	0.963	10.416	0.821	171.5	1.485
41356	7	3	2	83	3	1	1	3	3	1.22	34989.83098	38305.49521	2	47	2	1	1	NA	NA	0.36	NA	2	NA	1	1	0	1	1701	5	2.5865	3.366	28.753	8.296	1158.5	27.37	3	3	3	3	3	3	1.899	2.653	28.177	2.41	509	8.99
41362	96	101	2	84	3	3	1	4	4	1.57	30563.70847	38237.13546	1	47	2	1	1	0.28	NA	0.34	NA	2	NA	1	2	0	2	1091.5	98.5	0.8855	1.2645	9.2725	1.0275	178.5	1.34	0	1	0	0	0	0	0.704	1.438	10.416	0.821	171.5	1.485
41368	228	54	2	59	3	1	1	77	77	NA	90663.16298	92689.52397	1	45	2	1	1	0.19	NA	0.3	NA	2	NA	1	2	0	1	1925.5	141	1.5145	2.085	25.769	2.066	410	7.27	2	2	3	3	3	3	1.372	1.897	28.177	2.41	509	8.99
41375	2	210	2	66	4	2	1	99	99	NA	15152.31039	15048.64163	2	49	1	1	1	0.57	NA	0.45	NA	2	NA	1	1	1	1	701	106	0.7195	0.9825	8.205	1.0975	240.5	1.455	0	0	0	1	1	0	0.704	0.963	10.416	1.25	259	1.485
41382	142	142	2	59	5	3	2	7	7	2.65	75918.86485	77615.68438	2	52	2	1	1	0.55	0.6	0.6	0.7	2	NA	1	2	0	2	1919	142	2.009	1.914	17.315	1.236	571	1.21	3	2	1	1	3	0	1.899	1.897	15.501	1.25	509	1.485
41398	172	228	2	59	3	3	1	2	2	0.82	54303.17157	55189.1498	2	47	1	0	0	0.54	0.5	0.57	0.6	2	NA	1	1	1	2	1491.5	200	0.7055	1.3255	10.293	1.564	191.5	4.835	0	1	0	2	0	2	0.704	1.438	10.416	1.686	171.5	4.755
41413	302	94	2	69	4	1	2	10	10	5	13659.25539	14226.29732	2	51	2	0	0	NA	NA	NA	NA	2	NA	1	2	1	2	1463	198	0.9075	1.607	10.0425	0.749	254.5	3.865	1	1	0	0	1	2	1.061	1.438	10.416	0.821	259	4.755
41426	85	14	2	47	5	4	1	12	12	NA	23518.96918	23797.09346	1	49	1	0	0	NA	NA	NA	NA	2	NA	1	2	0	2	1885	49.5	1.264	1.553	21.4455	1.436	385.5	1.85	2	1	2	1	2	0	1.372	1.438	20.365	1.25	346.5	1.485
41447	448	170	2	47	3	4	2	10	10	5	75766.87871	78169.73289	2	52	2	0	0	NA	NA	NA	NA	1	1	3	2	0	2	2017.5	309	2.226	2.4745	22.9395	1.47	378.5	3.29	3	3	2	2	2	1	1.899	2.653	20.365	1.686	346.5	2.855
41451	102	121	2	74	4	4	2	11	11	5	15506.79494	15491.25114	1	51	2	1	1	0.33	NA	0.34	NA	2	NA	1	2	0	2	1438.5	111.5	1.074	1.677	15.244	1.444	215.5	3.195	1	2	1	1	0	1	1.061	1.897	15.501	1.25	171.5	2.855
41452	102	0	2	60	1	1	1	4	4	1.17	6781.421795	5394.326532	2	57	2	1	1	0.28	0	0.25	0.1	2	NA	1	2	0	1	1752.5	51	1.786	2.9385	28.268	2.737	404.5	11.455	3	3	3	3	3	3	1.899	2.653	28.177	2.41	509	8.99
41464	69	72	2	60	3	3	2	9	9	3.73	53648.09851	62165.83356	1	44	2	1	1	0.23	NA	0.24	NA	2	NA	1	2	0	1	1387.5	70.5	1.0455	1.1675	12.7205	1.1145	177.5	1.95	1	0	0	1	0	0	1.061	0.963	10.416	1.25	171.5	1.485
41466	682	323	2	58	5	2	1	3	3	1.34	90838.76247	94307.12512	1	46	2	1	1	0.49	0.6	0.65	0.7	2	NA	1	2	0	1	1685.5	502.5	1.705	2.1385	23.808	1.8665	416	3.35	3	2	3	2	3	1	1.899	1.897	28.177	1.686	509	2.855
41468	783	302	2	66	1	1	2	8	8	1.78	9340.308808	7722.634231	1	53	1	1	1	0.45	NA	0.37	NA	1	1	3	2	0	1	2279.5	542.5	1.916	3.175	24.936	1.9	554	3.42	3	3	3	2	3	1	1.899	2.653	28.177	1.686	509	2.855
41486	212	7	2	61	1	1	1	6	6	1.75	5155.13885	5436.2409	1	73	2	1	1	0.43	NA	0.46	NA	2	NA	1	2	0	2	1585.5	109.5	1.0965	1.3615	11.7445	1.2095	340.5	2.21	1	1	0	1	2	0	1.061	1.438	10.416	1.25	346.5	1.485
41489	223	84	2	40	1	3	2	7	7	2.15	25274.17312	25651.32401	1	66	2	2	1	0.36	NA	0.36	NA	2	NA	1	2	0	1	1824.5	153.5	1.174	1.645	22.122	1.4625	317.5	3.615	1	1	2	2	2	1	1.061	1.438	20.365	1.686	346.5	2.855
41490	158	207	2	66	4	4	2	9	9	4.09	10371.46553	10026.33594	1	63	2	2	1	0.72	0.8	0.75	0.8	1	3	2	2	0	1	1523.5	182.5	1.293	1.751	14.0325	1.336	365.5	2.535	2	2	1	1	2	1	1.372	1.897	15.501	1.25	346.5	2.855
41493	537	252	2	77	3	2	1	5	5	1.57	50854.7487	58059.11875	2	60	2	1	1	0.42	NA	0.33	NA	1	1	3	1	0	2	2029.5	394.5	2.801	3.2175	32.014	2.2715	742	10.795	3	3	3	3	3	3	1.899	2.653	28.177	2.41	509	8.99
41496	151	68	2	64	1	1	1	2	2	0.59	7480.950035	7390.023578	1	71	1	2	2	0.3	NA	0.39	NA	2	NA	1	2	0	2	679.5	109.5	0.425	0.511	8.9095	0.9375	68	0.8	0	0	0	0	0	0	0.704	0.963	10.416	0.821	171.5	1.485
41512	160	190	2	80	3	4	1	4	4	1.24	22125.32199	27076.43142	1	64	2	0	0	NA	NA	NA	NA	1	1	3	1	1	3	1284	175	1.215	2.7065	16.448	1.2625	543	12.085	2	3	1	1	3	3	1.372	2.653	15.501	1.25	509	8.99
41541	374	152	2	43	3	5	1	15	15	4.72	97373.94673	99236.781	2	63	2	0	0	0.49	NA	0.5	NA	2	NA	1	2	0	1	1731.5	263	1.0495	1.978	22.9705	1.573	332.5	4.585	1	2	2	2	2	2	1.061	1.897	20.365	1.686	346.5	4.755
41542	272	101	2	60	4	3	1	5	5	1.16	10882.70737	10520.56526	1	59	1	1	1	0.36	NA	0.36	NA	2	NA	1	2	0	2	1147.5	186.5	1.1155	1.5895	19.8125	2.0645	239.5	4.23	1	1	2	3	1	2	1.061	1.438	20.365	2.41	259	4.755
41545	143	2	2	40	1	1	2	7	7	1.27	20754.69481	20510.37151	2	70	2	0	0	NA	NA	NA	NA	1	1	3	2	0	1	1097	72.5	0.635	0.865	11.743	0.941	188.5	3.13	0	0	0	0	0	1	0.704	0.963	10.416	0.821	171.5	2.855
41555	14	4	2	78	4	1	1	4	2	0.6	15000.47864	16204.27481	1	71	2	1	2	NA	NA	0.4	NA	2	NA	1	2	0	1	1250.5	9	1.064	1.2285	17.2155	1.146	248	1.99	1	1	1	1	1	0	1.061	1.438	15.501	1.25	259	1.485
41558	154	196	2	50	4	2	1	3	3	1.22	22428.7243	22837.22915	2	67	2	1	1	0.33	NA	0.21	NA	1	1	3	2	0	3	1646	175	0.8535	1.011	14.5275	1.3105	315.5	3.18	0	0	1	1	2	1	0.704	0.963	15.501	1.25	346.5	2.855
41563	58	58	2	46	3	5	1	15	15	5	80250.36656	82537.63509	2	68	2	4	4	0.37	NA	0.33	NA	2	NA	1	2	0	3	1336	58	0.615	0.652	14.734	1.048	222	1.1	0	0	1	0	1	0	0.704	0.963	15.501	0.821	259	1.485
41579	98	96	2	71	3	3	2	7	7	3	55839.5211	55349.09009	2	60	2	1	1	0.47	NA	0.52	NA	1	3	2	2	0	1	1653	97	2.1655	2.5795	32.3325	3.418	643.5	12.605	3	3	3	3	3	3	1.899	2.653	28.177	2.41	509	8.99
41583	96	68	2	66	2	1	1	99	99	NA	4501.74604	4866.538172	2	69	2	1	1	0.48	NA	0.41	NA	2	NA	1	2	0	2	839	82	0.4905	0.866	7.1185	0.738	183.5	1.91	0	0	0	0	0	0	0.704	0.963	10.416	0.821	171.5	1.485
41587	0	89	2	44	4	4	1	3	3	0.86	25458.24827	27598.59012	2	68	2	1	1	0.55	NA	0.58	NA	2	NA	1	2	0	1	2787.5	44.5	1.8285	1.7715	27.4065	1.9405	544.5	4.775	3	2	3	2	3	2	1.899	1.897	28.177	1.686	509	4.755
41595	1142	569	2	76	3	2	1	3	3	1.03	35990.28753	34984.67872	1	60	2	1	1	0.46	NA	0.32	NA	1	1	3	2	0	2	1411.5	855.5	1.758	3.1465	24.0795	2.5025	290.5	7.265	3	3	3	3	1	3	1.899	2.653	28.177	2.41	259	8.99
41599	275	285	2	52	2	4	2	9	9	2.64	18454.55483	18729.94077	2	65	2	1	4	0.37	0.2	0.53	0.3	2	NA	1	2	0	1	1486	280	2.0015	2.131	29.6505	3.082	674	11.77	3	2	3	3	3	3	1.899	1.897	28.177	2.41	509	8.99
41607	102	71	2	46	3	3	1	14	14	5	82333.4503	85620.50838	2	64	2	1	1	0.29	NA	0.29	NA	1	3	2	2	0	1	1114.5	86.5	0.565	1.047	13.0415	1.0095	184	2.605	0	0	0	0	0	1	0.704	0.963	10.416	0.821	171.5	2.855
41610	75	69	2	67	2	3	1	4	4	0.63	5529.495353	5855.017144	1	69	2	2	1	0.47	NA	0.5	NA	1	3	2	2	0	3	1412.5	72	1.265	1.4635	16.0055	1.7785	420	1.485	2	1	1	2	3	0	1.372	1.438	15.501	1.686	509	1.485
41611	0	0	2	75	3	3	1	3	3	0.8	20068.44023	19823.19238	1	65	1	0	0	NA	NA	NA	NA	1	3	2	2	0	2	1594.5	0	1.658	2.721	17.5205	1.1035	341.5	5.815	3	3	1	1	2	2	1.899	2.653	15.501	1.25	346.5	4.755
41616	77	49	2	67	4	2	1	3	3	1.11	12310.32993	13812.58776	2	67	2	1	1	0.48	NA	0.5	NA	1	3	2	2	0	1	1329	63	1.344	1.7105	15.715	1.6565	237.5	2.375	2	2	1	2	1	1	1.372	1.897	15.501	1.686	259	2.855
41622	65	82	2	41	3	3	1	6	6	1.04	30055.17538	29840.2367	1	61	2	1	4	0.48	NA	0.42	NA	2	NA	1	2	0	2	2096	73.5	1.635	1.72	21.0685	1.567	444	5.08	3	2	2	2	3	2	1.899	1.897	20.365	1.686	509	4.755
41654	162	162	2	80	3	1	2	9	9	3.93	26659.474	30436.92512	2	74	2	0	0	NA	NA	NA	NA	2	NA	1	2	0	2	1230	162	1.034	1.115	12.469	1.266	136	0.83	1	0	0	1	0	0	1.061	0.963	10.416	1.25	171.5	1.485
41666	3	99	2	43	3	4	2	10	10	2.9	78434.78194	77873.85796	1	59	2	1	1	0.39	NA	0.32	NA	1	3	2	2	0	1	1549.5	51	1.6365	1.495	16.198	0.8055	378	3.555	3	1	1	0	2	1	1.899	1.438	15.501	0.821	346.5	2.855
41676	131	143	2	61	3	4	2	8	5	1.96	52544.8609	53155.16237	2	63	2	1	1	0.44	NA	0.33	NA	1	3	2	2	0	1	1366.5	137	1.1795	1.787	19.089	1.678	442.5	5.83	1	2	2	2	3	2	1.061	1.897	20.365	1.686	509	4.755
41682	249	344	2	44	3	5	1	12	12	NA	82023.23072	85297.90368	1	63	2	1	1	0.2	NA	0.34	NA	1	3	2	2	0	1	1942.5	296.5	1.995	2.8295	41.4065	3.012	456.5	11.005	3	3	3	3	3	3	1.899	2.653	28.177	2.41	509	8.99
41718	0	0	2	50	1	1	1	3	3	0.64	16965.19077	17218.35185	1	66	2	1	1	0.6	0.5	0.56	0.6	2	NA	1	2	0	2	1557	0	1.3675	2.0485	19.237	1.881	491.5	6.42	2	2	2	2	3	3	1.372	1.897	20.365	1.686	509	8.99
41751	95	39	2	73	3	3	2	7	7	2.56	20747.60595	20783.50754	2	59	1	1	1	0.34	NA	0.37	NA	2	NA	1	2	0	2	816	67	1.169	1.45	13.398	1.533	390.5	2.98	1	1	1	2	2	1	1.061	1.438	15.501	1.686	346.5	2.855
41755	94	28	2	79	3	2	1	4	4	1.76	33715.31325	32773.26977	1	67	2	4	1	0.52	NA	0.45	NA	1	3	2	2	0	2	1197	61	1.5245	1.263	14.1855	1.476	201.5	2.945	2	1	1	2	0	1	1.372	1.438	15.501	1.686	171.5	2.855
41768	112	185	2	57	1	5	1	15	15	5	11163.52508	11330.11148	1	65	2	1	1	0.41	NA	0.56	NA	2	NA	1	2	0	2	1982.5	148.5	1.939	2.061	23.4535	2.174	658.5	11.115	3	2	2	3	3	3	1.899	1.897	20.365	2.41	509	8.99
41770	92	59	2	71	2	1	1	6	6	1.24	8534.313872	9586.988453	1	72	2	1	2	0.4	NA	NA	NA	2	NA	1	2	0	2	1680	75.5	1.1495	1.7425	21.399	1.963	303.5	5	1	2	2	3	2	2	1.061	1.897	20.365	2.41	346.5	4.755
41771	97	95	2	80	2	2	1	6	6	2.45	6340.396598	7395.03803	1	62	2	2	1	0.75	0.9	0.55	0.8	2	NA	1	2	0	1	1420	96	1.669	2.059	22.158	2.23	361	8.12	3	2	2	3	2	3	1.899	1.897	20.365	2.41	346.5	8.99
41775	0	0	2	61	4	2	1	4	4	1.39	11630.61	13049.92005	1	68	2	1	4	0.51	NA	0.42	NA	2	NA	1	2	0	1	1176	0	0.8515	0.9485	15.0845	0.786	142	2.78	0	0	1	0	0	1	0.704	0.963	15.501	0.821	171.5	2.855
41776	0	0	2	48	1	4	1	5	5	1.64	20002.447	21694.30254	2	71	2	1	1	0.4	NA	0.56	NA	2	NA	1	2	0	1	1562.5	0	0.822	0.847	13.7145	1.454	170	2.605	0	0	1	2	0	1	0.704	0.963	15.501	1.686	171.5	2.855
41780	248	163	2	64	3	2	1	3	3	0.98	22473.38602	22734.41136	1	67	1	1	1	0.52	NA	0.58	NA	2	NA	1	2	0	1	2447	205.5	1.867	4.065	18.346	1.8555	330.5	12.52	3	3	2	2	2	3	1.899	2.653	20.365	1.686	346.5	8.99
41783	131	122	2	80	3	5	1	4	4	1.57	29122.70324	32335.49686	1	67	2	1	1	0.3	NA	0.36	NA	2	NA	1	1	0	2	1536	126.5	1.841	1.7985	15.062	2.4145	528	10.515	3	2	1	3	3	3	1.899	1.897	15.501	2.41	509	8.99
41796	68	104	2	60	4	3	1	3	3	1.35	12948.31257	14701.5001	2	60	1	4	2	0.59	NA	0.5	NA	2	NA	1	1	0	2	773	86	0.847	1.177	15.1335	1.4565	275.5	4.53	0	0	1	2	1	2	0.704	0.963	15.501	1.686	259	4.755
41808	334	473	2	68	3	3	2	8	8	3.65	59356.35643	60045.7725	1	60	2	1	1	0.47	NA	0.44	NA	2	NA	1	2	0	2	1853.5	403.5	2.722	4.3875	40.6335	3.7765	681	17.98	3	3	3	3	3	3	1.899	2.653	28.177	2.41	509	8.99
41825	0	0	2	63	4	5	1	5	5	2.06	10371.46553	10331.39815	1	63	2	1	1	0.35	NA	0.31	NA	1	1	3	2	0	1	1010	0	1.018	0.938	8.291	0.908	370	2.32	1	0	0	0	2	1	1.061	0.963	10.416	0.821	346.5	2.855
41839	110	0	2	43	1	2	1	5	5	0.63	17893.04953	21137.58264	2	70	2	1	1	0.44	NA	0.5	NA	2	NA	1	2	0	2	1681	55	2.283	2.509	38.0975	3.617	446	12.85	3	3	3	3	3	3	1.899	2.653	28.177	2.41	509	8.99
41840	11	61	2	75	3	2	1	4	4	1.2	36091.21173	38635.43035	2	63	1	4	4	0.43	NA	0.37	NA	2	NA	1	2	0	2	2213	36	1.154	1.549	24.0735	1.758	274	5.125	1	1	3	2	1	2	1.061	1.438	28.177	1.686	259	4.755
41841	33	33	2	70	3	5	2	9	9	4.38	31860.18762	32523.01545	1	61	1	0	0	NA	NA	NA	NA	1	3	2	1	1	3	2474.5	33	1.7365	2.0845	29.0315	1.929	402	6.345	3	2	3	2	3	3	1.899	1.897	28.177	1.686	509	8.99
41863	107	33	2	48	4	3	1	15	15	3.22	38150.76001	37991.39528	2	65	2	1	1	0.56	NA	0.54	NA	1	3	2	2	0	1	1851.5	70	1.292	1.7615	21.488	1.6985	358.5	3.375	2	2	2	2	2	1	1.372	1.897	20.365	1.686	346.5	2.855
41873	77	83	2	78	3	3	1	14	14	5	33715.31325	33847.18962	2	70	2	1	1	0.32	NA	NA	NA	2	NA	1	1	0	2	1311	80	1.0775	0.952	14.003	1.831	264	2.72	1	0	1	2	1	1	1.061	0.963	15.501	1.686	259	2.855
41875	2	1	2	51	2	2	1	6	6	2.34	16048.48264	15859.56065	1	72	1	1	2	0.37	NA	0.41	NA	2	NA	1	2	0	1	1075	1.5	0.52	1.321	22.1155	1.4665	134	5.05	0	1	2	2	0	2	0.704	1.438	20.365	1.686	171.5	4.755
41882	37	3	2	59	1	1	2	8	8	1.58	12438.64734	12292.22016	2	71	2	1	1	0.38	NA	0.36	NA	1	3	2	2	0	1	883	20	0.6705	0.7075	15.299	0.7715	185	2.525	0	0	1	0	0	1	0.704	0.963	15.501	0.821	171.5	2.855
41883	140	140	2	42	2	4	2	8	8	2.84	14746.85171	14573.25245	2	69	2	1	2	0.35	NA	NA	NA	2	NA	1	2	0	2	1263	140	0.872	1.333	19.333	1.738	342	7.4	0	1	2	2	2	3	0.704	1.438	20.365	1.686	346.5	8.99
41895	1	0	2	47	1	5	1	4	4	0.92	27958.96049	28376.17481	2	65	2	1	1	0.5	NA	0.39	NA	1	3	2	1	0	2	1656	0.5	1.441	1.994	19.4745	1.7145	353.5	3.865	2	2	2	2	2	2	1.372	1.897	20.365	1.686	346.5	4.755
41898	327	327	2	54	4	5	1	15	15	5	36633.78261	39713.681	2	65	1	1	1	0.36	NA	0.28	NA	2	NA	1	2	0	1	2263	327	1.173	2.191	24.273	1.435	306	3.96	1	3	3	1	2	2	1.061	2.653	28.177	1.25	346.5	4.755
41908	63	0	2	55	1	1	2	7	7	2.56	16965.19077	16765.47734	1	66	1	4	4	0.42	NA	0.53	NA	2	NA	1	2	0	2	1170.5	31.5	0.89	1.5705	11.3865	1.3425	213	4.045	0	1	0	1	0	2	0.704	1.438	10.416	1.25	171.5	4.755
41918	426	426	2	53	3	2	1	4	4	0.9	26740.03459	26884.01201	1	67	2	2	1	0.53	NA	0.38	NA	1	1	3	2	0	1	1805	426	1.217	1.846	14.524	1.283	257	3.49	2	2	1	1	1	1	1.372	1.897	15.501	1.25	259	2.855
41919	7	13	2	53	1	4	2	9	9	4.09	16965.19077	16765.47734	1	66	2	1	1	0.55	NA	0.51	NA	2	NA	1	2	0	1	1744	10	1.09	1.4435	23.546	1.9345	377	2.27	1	1	3	2	2	1	1.061	1.438	28.177	1.686	346.5	2.855
41929	295	244	2	44	4	4	2	9	9	5	25458.24827	27598.59012	2	68	2	1	1	0.33	NA	0.38	NA	1	1	3	2	0	1	1696	269.5	1.15	3.0465	25.361	2.06	769.5	13.715	1	3	3	3	3	3	1.061	2.653	28.177	2.41	509	8.99
41942	171	285	2	44	3	4	1	14	14	3.77	74400.22008	75823.55028	2	63	2	1	1	0.36	NA	0.3	NA	1	1	3	2	0	2	1010.5	228	0.8775	1.3295	12.4205	0.702	168	2.48	0	1	0	0	0	1	0.704	1.438	10.416	0.821	171.5	2.855
41946	50	50	2	65	4	3	1	4	4	1.83	10410.69139	10981.48653	2	64	2	1	1	0.4	NA	0.39	NA	1	3	2	2	0	1	1533	50	1.268	1.1485	16.449	1.279	475.5	2.155	2	0	1	1	3	0	1.372	0.963	15.501	1.25	509	1.485
41953	200	151	2	80	3	4	1	14	14	5	46567.13659	53823.29215	2	65	2	0	0	NA	NA	NA	NA	2	NA	1	2	0	3	1323	175.5	2.584	3.251	32.785	3.055	679.5	13.97	3	3	3	3	3	3	1.899	2.653	28.177	2.41	509	8.99
41960	56	68	2	80	3	3	1	15	15	5	27095.94855	33018.735	2	62	2	1	1	0.31	NA	0.31	NA	2	NA	1	2	0	1	1384.5	62	1.1415	1.2585	15.7895	1.0185	304	1.79	1	1	1	0	2	0	1.061	1.438	15.501	0.821	346.5	1.485
41969	180	279	2	61	3	3	2	7	7	2.71	54625.67697	56696.24336	2	62	2	1	4	0.5	NA	0.4	NA	2	NA	1	2	0	2	2006	229.5	2.2585	2.6555	35.3705	3.0045	645	9.54	3	3	3	3	3	3	1.899	2.653	28.177	2.41	509	8.99
41981	85	85	2	55	1	5	1	15	15	5	11163.52508	11032.10859	1	65	2	1	1	0.47	NA	0.48	NA	2	NA	1	2	0	2	3177	85	2.47	3.107	35.253	2.44	525	7.51	3	3	3	3	3	3	1.899	2.653	28.177	2.41	509	8.99
41983	41	41	2	71	3	3	1	3	3	1.02	22871.77405	22232.71116	1	59	2	0	0	NA	NA	NA	NA	2	NA	1	2	0	3	893	41	0.56	1.089	11.863	0.631	130	3.84	0	0	0	0	0	2	0.704	0.963	10.416	0.821	171.5	4.755
41988	711	144	2	52	3	2	1	4	4	0.97	27318.06564	28522.4519	2	64	2	1	1	0.34	NA	0.39	NA	1	1	3	2	0	1	1490.5	427.5	1.0305	1.8715	23.5975	1.3575	245.5	3.72	1	2	3	1	1	2	1.061	1.897	28.177	1.25	259	4.755
42025	201	201	2	43	4	3	2	9	9	1.93	26467.48009	27067.65119	1	64	2	1	1	0.38	NA	0.39	NA	1	1	3	2	0	2	1025	201	0.482	0.664	12.614	0.66	117	0.57	0	0	0	0	0	0	0.704	0.963	10.416	0.821	171.5	1.485
42056	293	355	2	57	3	4	1	4	4	1.29	27318.06564	28522.4519	2	64	2	1	1	0.31	NA	0.23	NA	1	3	2	2	0	1	1755	324	2.0535	2.3625	20.5975	1.9265	199.5	3.705	3	3	2	2	0	2	1.899	2.653	20.365	1.686	171.5	4.755
42094	56	29	2	55	4	2	1	4	4	0.77	20683.13277	20596.73444	1	65	2	1	1	0.5	NA	0.51	NA	2	NA	1	2	0	1	2201	42.5	1.1	1.026	21.421	1.379	228.5	3.13	1	0	2	1	1	1	1.061	0.963	20.365	1.25	259	2.855
42102	177	68	2	58	4	2	1	6	6	2.43	25246.16833	27368.68005	2	67	2	4	1	0.51	NA	0.43	NA	2	NA	1	2	0	1	1108.5	122.5	1.325	1.454	22.3485	1.7775	350	7.185	2	1	2	2	2	3	1.372	1.438	20.365	1.686	346.5	8.99
42104	142	142	2	71	3	4	1	6	6	2.14	27783.76969	27829.19161	2	69	2	1	1	0.39	NA	0.37	NA	2	NA	1	2	0	1	1259	142	0.874	1.2125	16.1785	1.338	262	30.915	0	0	1	1	1	3	0.704	0.963	15.501	1.25	259	8.99
42108	710	403	2	44	3	3	1	3	3	0.79	25934.64452	25749.17369	2	62	1	1	1	0.38	NA	0.32	NA	1	1	3	2	0	2	1816	556.5	1.948	3.712	21.1105	2.2905	574.5	11.045	3	3	2	3	3	3	1.899	2.653	20.365	2.41	509	8.99
42127	15	16	2	60	2	2	1	6	6	1.26	5673.261858	6466.100039	1	60	2	1	1	0.49	0.4	0.61	0.6	2	NA	1	2	0	2	2290	15.5	1.6575	1.908	19.6055	1.9515	506	5.545	3	2	2	2	3	2	1.899	1.897	20.365	1.686	509	4.755
42130	284	284	2	41	3	3	1	15	15	5	79814.77417	80330.17058	2	62	2	0	0	NA	NA	NA	NA	2	NA	1	2	0	3	2450	284	3.214	3.003	32.872	2.293	533	7.16	3	3	3	3	3	3	1.899	2.653	28.177	2.41	509	8.99
42133	0	0	2	63	1	4	1	15	15	5	5298.862801	5142.163856	1	73	2	1	1	0.56	0.5	0.53	0.5	2	NA	1	2	0	1	1448	0	1.245	2.154	15.859	1.593	298	4.56	2	2	1	2	1	2	1.372	1.897	15.501	1.686	259	4.755
42143	1157	198	2	53	3	2	2	10	10	4.64	96663.55644	96356.53903	2	63	2	1	1	0.46	NA	0.47	NA	1	1	3	2	0	2	2556	677.5	0.964	1.824	24.196	1.0645	301	2.245	1	2	3	1	2	0	1.061	1.897	28.177	1.25	346.5	1.485
42147	20	0	2	72	1	1	1	2	2	0.61	10626.05894	12749.52363	1	66	2	1	1	0.61	0.6	0.71	0.7	2	NA	1	2	1	2	891	10	0.746	1.343	10.001	1.204	135	12.36	0	1	0	1	0	3	0.704	1.438	10.416	1.25	171.5	8.99
42152	9	9	2	49	4	2	1	6	6	1.51	25458.24827	25351.90316	2	68	2	1	1	0.36	NA	0.51	NA	2	NA	1	2	0	2	2415	9	1.596	2.356	16.711	1.138	383	2.52	3	3	1	1	2	1	1.899	2.653	15.501	1.25	346.5	2.855
42157	10	142	2	67	3	5	2	10	10	5	59522.80391	61219.80021	1	61	2	1	1	0.35	NA	0.45	NA	2	NA	1	2	0	2	1937.5	76	1.5285	2.3025	21.7355	2.647	559.5	11.06	2	3	2	3	3	3	1.372	2.653	20.365	2.41	509	8.99
42160	53	26	2	43	1	1	1	1	1	0.03	17511.17233	17305.03162	2	72	2	0	0	NA	NA	NA	NA	2	NA	1	2	0	2	1660	39.5	1.5665	1.8685	23.4085	3.765	604	17.62	2	2	2	3	3	3	1.372	1.897	20.365	2.41	509	8.99
42167	146	81	2	80	3	3	1	6	6	2.84	31087.78659	39874.0808	1	60	2	0	0	NA	NA	NA	NA	1	3	2	1	0	2	1405	113.5	1.5015	1.839	20.5795	1.647	313	6.935	2	2	2	2	2	3	1.372	1.897	20.365	1.686	346.5	8.99
42183	288	142	2	41	3	3	2	9	9	4.38	82023.23072	81436.64406	1	63	2	1	1	0.2	NA	0.18	NA	1	1	3	2	0	1	1025.5	215	0.78	1.7925	11.6825	2.0365	518	7.555	0	2	0	3	3	3	0.704	1.897	10.416	2.41	509	8.99
42187	162	162	2	52	4	3	1	5	5	1.96	20877.42148	22224.40517	1	64	2	1	1	0.47	NA	0.45	NA	1	1	3	2	0	1	1933	162	1.058	1.442	14.686	1.503	239	2.58	1	1	1	2	1	1	1.061	1.438	15.501	1.686	259	2.855
42206	7	7	2	56	1	4	2	7	7	1.24	15324.08062	15828.07375	1	66	1	1	4	0.61	0.7	0.51	0.4	1	1	3	2	0	1	870	7	0.412	0.457	12.221	1.222	51	4.39	0	0	0	1	0	2	0.704	0.963	10.416	1.25	171.5	4.755
42211	163	95	2	61	3	5	2	8	8	3.65	55604.39463	56250.23217	1	67	2	1	1	0.43	NA	0.3	NA	1	3	2	2	0	1	1636.5	129	2.126	2.8305	22.6305	2.733	388.5	8.015	3	3	2	3	2	3	1.899	2.653	20.365	2.41	346.5	8.99
42232	1	1	2	61	2	4	1	6	6	1.36	4661.459759	5069.118834	1	62	2	1	1	0.4	NA	0.34	NA	2	NA	1	2	0	2	705	1	0.3295	0.7695	7.5635	0.897	91	2.585	0	0	0	0	0	1	0.704	0.963	10.416	0.821	171.5	2.855
42263	0	0	2	50	3	4	1	15	15	5	109492.6497	112034.1147	2	63	2	4	4	0.46	NA	0.58	NA	2	NA	1	2	0	2	3990	0	1.837	1.852	28.311	1.607	457	1.33	3	2	3	2	3	0	1.899	1.897	28.177	1.686	509	1.485
42269	154	48	2	69	2	1	2	7	7	2.43	5140.677281	5790.109961	1	65	1	0	0	0.46	NA	0.42	NA	2	NA	1	1	0	2	1516	101	1.468	2.0185	20.289	2.125	349	4.645	2	2	2	3	2	2	1.372	1.897	20.365	2.41	346.5	4.755
42275	0	0	2	63	2	5	1	5	5	1.02	10637.89216	10477.87078	1	72	2	1	1	0.47	NA	0.3	NA	2	NA	1	2	0	1	2169.5	0	1.5775	1.615	25.083	1.588	380.5	3.025	2	1	3	2	2	1	1.372	1.438	28.177	1.686	346.5	2.855
42283	90	0	2	41	1	3	1	12	12	NA	15609.97942	15642.99012	1	62	2	1	1	0.35	NA	0.35	NA	1	3	2	2	0	1	3147	45	1.262	2.959	41.7815	3.444	426.5	6.795	2	3	3	3	3	3	1.372	2.653	28.177	2.41	509	8.99
42284	664	473	2	51	1	1	2	10	10	3.4	18454.55483	18729.94077	2	65	2	1	1	0.25	NA	0.27	NA	1	2	3	2	0	1	2787.5	568.5	2.9605	4.7065	37.341	3.547	900	16.905	3	3	3	3	3	3	1.899	2.653	28.177	2.41	509	8.99
42285	1	3	2	61	2	5	2	7	7	1.66	6626.953858	6806.335901	1	72	2	1	1	0.4	NA	0.35	NA	2	NA	1	2	0	1	1309	2	1.1585	1.285	13.478	1.4245	313	1.73	1	1	1	1	2	0	1.061	1.438	15.501	1.25	346.5	1.485
42287	0	15	2	66	4	4	1	6	6	2.6	9544.755375	10339.84961	1	74	2	1	1	0.47	NA	0.46	NA	1	1	3	2	0	1	1181.5	7.5	0.6665	1.2065	5.4685	0.5845	130.5	2.4	0	0	0	0	0	1	0.704	0.963	10.416	0.821	171.5	2.855
42288	374	252	2	51	2	2	1	15	15	5	10478.1382	10354.79005	1	62	2	1	1	0.29	NA	0.35	NA	1	1	3	2	0	1	1268.5	313	1.066	1.869	16.5015	1.4825	311.5	2.89	1	2	1	2	2	1	1.061	1.897	15.501	1.686	346.5	2.855
42295	11	0	2	75	4	3	2	9	9	4.09	11413.45706	11640.96147	1	64	2	4	4	0.34	NA	0.37	NA	1	3	2	2	0	3	1658.5	5.5	0.942	1.506	16.425	1.932	276	2.77	1	1	1	2	1	1	1.061	1.438	15.501	1.686	259	2.855
42297	47	71	2	65	3	3	2	9	9	4.67	52544.8609	54896.95941	1	61	2	2	2	0.32	NA	0.19	NA	2	NA	1	2	0	2	1174.5	59	1.443	1.238	11.0715	1.59	247	3.485	2	1	0	2	1	1	1.372	1.438	10.416	1.686	259	2.855
42298	0	0	2	57	1	3	1	5	5	1.71	15037.99404	16309.94409	2	59	2	1	1	0.48	NA	0.42	NA	2	NA	1	2	0	1	840.5	0	0.454	0.5805	9.5845	0.919	138.5	1.725	0	0	0	0	0	0	0.704	0.963	10.416	0.821	171.5	1.485
42309	330	469	2	58	1	3	2	9	9	3.13	10914.49454	11074.33629	2	74	1	1	1	0.57	0.5	0.48	0.4	2	NA	1	2	0	1	1616.5	399.5	1.301	2.032	13.8025	1.353	245.5	2.21	2	2	1	1	1	0	1.372	1.897	15.501	1.25	259	1.485
42332	101	216	2	61	4	4	1	14	14	5	11630.61	11761.23851	1	68	2	1	1	0.26	NA	0.32	NA	2	NA	1	2	0	2	2210.5	158.5	1.4735	1.4275	25.444	1.8505	345	3.18	2	1	3	2	2	1	1.372	1.438	28.177	1.686	346.5	2.855
42340	92	92	2	60	1	1	1	4	4	0.87	7812.278838	8799.220618	1	66	2	1	1	0.4	NA	0.33	NA	2	NA	1	2	0	1	702	92	0.283	0.625	9.919	0.744	44	2.52	0	0	0	0	0	1	0.704	0.963	10.416	0.821	171.5	2.855
42350	225	225	2	47	3	4	1	6	6	1.75	26184.10393	26179.19139	1	73	2	1	1	0.6	0.6	0.52	0.4	1	1	3	2	0	1	1925	225	0.939	1.099	16.288	1.535	227	3.97	1	0	1	2	1	2	1.061	0.963	15.501	1.686	259	4.755
42351	131	57	2	42	3	5	1	14	14	3.77	90241.03639	90365.10652	2	59	2	1	1	0.41	0.3	0.44	0.2	2	NA	1	2	0	1	2193.5	94	1.472	1.971	24.277	2.0185	459	5.16	2	2	3	3	3	2	1.372	1.897	28.177	2.41	509	4.755
42358	199	211	2	64	1	1	1	12	12	NA	3530.526705	3723.041072	2	70	2	1	1	0.4	NA	0.4	NA	1	3	2	2	0	2	999.5	205	0.64	1.079	9.1275	0.791	153.5	2.095	0	0	0	0	0	0	0.704	0.963	10.416	0.821	171.5	1.485
42366	122	100	2	47	3	5	1	15	15	5	92858.75091	92841.32917	2	71	2	3	3	0.28	NA	0.28	NA	2	NA	1	2	0	1	1631	111	2.391	1.7785	20.278	1.858	502	5.06	3	2	2	2	3	2	1.899	1.897	20.365	1.686	509	4.755
42379	0	102	2	62	2	4	1	6	6	1.23	5432.036679	5514.096611	2	68	2	1	1	0.44	NA	0.48	NA	2	NA	1	2	0	2	1456	51	1.0695	1.627	18.583	1.5775	209	1.965	1	1	2	2	0	0	1.061	1.438	20.365	1.686	171.5	1.485
42389	425	402	2	64	3	3	1	99	99	NA	59522.80391	61219.80021	2	63	2	1	4	0.4	NA	0.5	NA	1	1	3	2	0	2	800.5	413.5	0.704	1.341	12.444	1.0275	141.5	2.205	0	1	0	0	0	0	0.704	1.438	10.416	0.821	171.5	1.485
42392	0	0	2	65	4	2	1	2	2	0.81	10010.58377	9851.159732	1	64	2	1	2	0.59	NA	0.43	NA	2	NA	1	1	0	1	1155	0	1.6855	2.42	24.05	2.905	410	11.68	3	3	3	3	3	3	1.899	2.653	28.177	2.41	509	8.99
42402	101	24	2	61	1	4	2	7	7	2.5	6681.804407	6782.744156	2	72	2	1	1	0.68	0.5	0.42	0.5	2	NA	1	2	0	2	1468.5	62.5	0.979	1.304	22.2635	1.6795	244.5	1.445	1	1	2	2	1	0	1.061	1.438	20.365	1.686	259	1.485
42438	10	3	2	67	1	3	1	4	4	1.14	6681.804407	6589.074196	2	72	2	1	1	0.23	NA	0.23	NA	1	3	2	2	0	2	2094	6.5	2.101	2.4865	26.134	2.17	530.5	5.705	3	3	3	3	3	2	1.899	2.653	28.177	2.41	509	4.755
42444	110	116	2	68	3	3	1	12	12	NA	59356.35643	60045.7725	1	60	2	1	1	0.25	NA	0.24	NA	2	NA	1	2	0	1	1432	113	0.665	0.8535	16.6085	1.0525	195	1.73	0	0	1	1	0	0	0.704	0.963	15.501	1.25	171.5	1.485
42474	144	398	2	47	1	3	1	14	6	2.5	14562.01497	14390.59161	2	70	2	1	1	0.24	NA	0.38	NA	1	3	2	2	0	1	1709.5	271	1.071	1.925	18.04	1.3	230	2.97	1	2	2	1	1	1	1.061	1.897	20.365	1.25	259	2.855
42479	166	142	2	55	4	3	2	10	10	3.09	22001.87776	21909.97072	1	72	1	1	1	0.39	0.5	0.53	0.4	2	NA	1	2	0	1	1901	154	1.8155	2.623	39.6005	3.5065	518.5	12.025	3	3	3	3	3	3	1.899	2.653	28.177	2.41	509	8.99
42484	255	198	2	72	3	4	1	15	15	5	44295.82745	43058.15259	2	61	1	1	1	0.45	NA	0.45	NA	2	NA	1	1	1	1	1624.5	226.5	1.041	1.796	14.936	0.827	240	4.87	1	2	1	0	1	2	1.061	1.897	15.501	0.821	259	4.755
42491	51	51	2	60	2	1	1	99	99	NA	4501.74604	4626.586159	2	69	2	4	4	0.3	NA	0.32	NA	2	NA	1	2	0	2	1473	51	1.482	1.638	11.281	0.618	321	3.5	2	1	0	0	2	1	1.372	1.438	10.416	0.821	346.5	2.855
42521	62	0	2	43	1	5	2	9	9	4.29	27492.97782	27169.33176	2	65	2	1	1	0.19	NA	0.22	NA	2	NA	1	2	0	2	2004.5	31	1.953	2.1615	22.8505	1.912	519	3.635	3	2	2	2	3	1	1.899	1.897	20.365	1.686	509	2.855
42523	59	0	2	40	4	4	1	6	6	1.07	15211.04073	15147.50062	2	70	2	4	4	0.31	NA	0.36	NA	2	NA	1	2	0	1	1093	29.5	0.601	0.7505	8.2125	0.931	148	1.85	0	0	0	0	0	0	0.704	0.963	10.416	0.821	171.5	1.485
42531	3	56	2	63	4	5	1	3	3	0.98	10426.65276	10079.68672	1	67	1	1	1	0.34	NA	0.39	NA	1	3	2	2	0	2	645.5	29.5	1.4765	1.7365	14.3715	1.5595	327	8.47	2	2	1	2	2	3	1.372	1.897	15.501	1.686	346.5	8.99
42537	75	76	2	62	4	4	1	6	6	2.19	11494.14765	11111.65875	1	59	2	1	1	0.46	NA	0.5	NA	2	NA	1	2	0	2	1682	75.5	1.311	1.23	19.5775	1.9485	240	3.945	2	1	2	2	1	2	1.372	1.438	20.365	1.686	259	4.755
42541	74	132	2	72	1	1	1	14	14	3.82	10944.02877	13131.03514	2	65	1	1	1	0.18	NA	0.23	NA	2	NA	1	2	0	1	1718	103	1.5205	1.292	17.0985	1.3195	315.5	2.745	2	1	1	1	2	1	1.372	1.438	15.501	1.25	346.5	2.855
42545	77	64	2	74	3	3	2	8	8	3.65	37167.13286	36128.64169	1	59	2	1	1	0.29	NA	0.25	NA	2	NA	1	2	0	2	1352	70.5	1.454	1.8085	16.985	1.0445	420	8.1	2	2	1	0	3	3	1.372	1.897	15.501	0.821	509	8.99
42557	208	89	2	68	3	3	1	4	4	1.1	52544.8609	67781.9408	1	61	1	1	1	NA	NA	NA	NA	2	NA	1	1	0	2	1293	148.5	1.696	2.408	25.2975	2.8505	421.5	10.6	3	3	3	3	3	3	1.899	2.653	28.177	2.41	509	8.99
42563	0	0	2	48	5	2	1	5	5	1.08	30961.58203	31844.03846	2	67	2	0	0	NA	NA	NA	NA	2	NA	1	2	0	3	1558	0	1.313	1.263	17.612	1.034	354	3.75	2	1	1	0	2	2	1.372	1.438	15.501	0.821	346.5	4.755
42575	71	189	2	41	3	3	1	14	14	3.77	79814.77417	80330.17058	2	62	2	1	1	0.6	0.5	0.57	0.5	1	2	3	2	0	1	1680.5	130	0.99	1.1795	9.973	1.2875	288	0.84	1	0	0	1	1	0	1.061	0.963	10.416	1.25	259	1.485
42578	6	1	2	69	4	1	1	5	5	1.28	8658.692514	8750.827258	1	62	1	2	1	0.42	NA	0.46	NA	2	NA	1	2	0	2	388	3.5	0.3685	0.465	8.2015	0.724	104	0.775	0	0	0	0	0	0	0.704	0.963	10.416	0.821	171.5	1.485
42581	0	2	2	44	4	3	1	77	77	NA	23833.86139	24647.07059	1	74	2	1	4	0.47	NA	0.5	NA	1	3	2	2	0	2	1280.5	1	0.5705	1.0645	21.595	1.336	175.5	1.915	0	0	2	1	0	0	0.704	0.963	20.365	1.25	171.5	1.485
42587	142	142	2	48	3	5	1	77	77	NA	72467.29318	71949.04552	1	62	2	0	0	0.44	NA	0.4	NA	2	NA	1	2	0	2	706	142	0.888	0.89	7.141	0.483	307	1.06	0	0	0	0	2	0	0.704	0.963	10.416	0.821	346.5	1.485
42591	0	0	2	68	4	5	2	9	9	4.38	12648.5819	12599.7175	1	72	2	1	2	0.54	0.6	0.67	0.7	2	NA	1	1	0	1	2296	0	1.7555	2.6275	18.2455	1.5995	408.5	4.315	3	3	2	2	3	2	1.899	2.653	20.365	1.686	509	4.755
42592	437	682	2	53	1	3	2	7	7	2.04	16965.19077	17218.35185	1	66	2	1	1	0.18	NA	0.17	NA	1	1	3	2	0	1	2246.5	559.5	1.715	2.447	18.253	0.785	429.5	4.43	3	3	2	0	3	2	1.899	2.653	20.365	0.821	509	4.755
42596	73	47	2	59	2	1	2	8	8	1.47	12409.39563	12817.52779	2	72	2	1	2	0.34	NA	0.29	NA	2	NA	1	2	0	2	975	60	0.6515	0.839	15.4755	1.0315	178.5	1.615	0	0	1	0	0	0	0.704	0.963	15.501	0.821	171.5	1.485
42600	86	56	2	44	2	1	1	5	5	0.91	19072.5712	18848.04978	2	66	2	1	1	0.51	NA	0.56	NA	2	NA	1	2	0	1	1432.5	71	1.2175	1.4715	10.7335	1.047	250	2.635	2	1	0	0	1	1	1.372	1.438	10.416	0.821	259	2.855
42604	342	178	2	43	3	5	2	8	8	3.57	104003.4691	109478.8268	2	70	2	1	1	0.29	NA	0.49	NA	1	3	2	2	0	1	1658	260	0.8885	1.941	15.7795	1.479	194.5	5.985	0	2	1	2	0	2	0.704	1.897	15.501	1.686	171.5	4.755
42629	3	88	2	60	1	1	1	3	3	1.02	8251.2084	8150.919915	1	66	1	1	1	0.69	0.7	0.61	0.6	2	NA	1	2	0	1	1250.5	45.5	1.035	1.9775	13.0065	1.026	303	6.1	1	2	0	0	2	2	1.061	1.897	10.416	0.821	346.5	4.755
42632	105	142	2	65	3	4	1	14	14	5	59356.35643	60045.7725	1	60	2	1	1	0.52	NA	0.45	NA	2	NA	1	2	0	1	1377.5	123.5	0.9815	2.57	14.7355	1.6635	371	7.36	1	3	1	2	2	3	1.061	2.653	15.501	1.686	346.5	8.99
42640	512	331	2	79	3	4	1	4	4	1.57	35990.28753	34984.67872	1	60	2	1	1	0.48	NA	0.44	NA	2	NA	1	2	0	1	1351	421.5	1.2765	2.446	17.0435	1.1055	267.5	5.955	2	3	1	1	1	2	1.372	2.653	15.501	1.25	259	4.755
42642	128	148	2	58	3	4	1	5	5	1.64	31615.47869	32881.12464	2	67	2	1	1	0.4	NA	0.44	NA	2	NA	1	2	0	3	1673	138	0.854	2.6595	17.05	1.3	235.5	5.475	0	3	1	1	1	2	0.704	2.653	15.501	1.25	259	4.755
42649	155	78	2	49	4	4	1	4	4	1.24	24764.43774	26846.44911	1	65	1	1	1	0.4	NA	0.36	NA	1	3	2	2	0	1	2039	116.5	1.3275	1.962	27.2525	1.643	447	4.595	2	2	3	2	3	2	1.372	1.897	28.177	1.686	509	4.755
42657	99	366	2	44	2	4	2	10	10	4.08	20857.91336	21169.16313	1	72	2	1	1	0.42	NA	0.46	NA	2	NA	1	2	0	1	1890	232.5	1.3135	1.604	32.45	1.416	369.5	4.895	2	1	3	1	2	2	1.372	1.438	28.177	1.25	346.5	4.755
42658	140	172	2	60	2	5	1	5	5	1.61	7187.743246	7187.413631	1	72	2	1	1	0.32	NA	0.36	NA	1	3	2	2	0	2	2641	156	1.561	2.652	29.6755	2.2385	615.5	8.04	2	3	3	3	3	3	1.372	2.653	28.177	2.41	509	8.99
42672	136	0	2	64	4	2	2	7	7	1.45	9742.308807	9845.974011	2	60	2	1	1	0.29	NA	0.3	NA	1	3	2	2	0	1	2104.5	68	2.288	2.7525	26.582	2.6575	478.5	11.53	3	3	3	3	3	3	1.899	2.653	28.177	2.41	509	8.99
42673	3	3	2	65	4	2	2	8	8	3.86	12310.32993	12093.87457	2	67	2	0	0	NA	NA	NA	NA	2	NA	1	2	0	2	1440	3	2.1345	1.504	15.71	0.978	435.5	2.5	3	1	1	0	3	1	1.899	1.438	15.501	0.821	509	2.855
42678	0	24	2	50	5	2	1	6	6	1.08	22834.12549	23657.58117	1	65	2	1	4	0.38	NA	0.29	NA	2	NA	1	2	0	2	875	12	0.689	1.0185	9.833	0.687	120.5	2.7	0	0	0	0	0	1	0.704	0.963	10.416	0.821	171.5	2.855
42686	564	462	2	49	3	5	1	15	15	5	104634.4269	107616.6816	2	66	2	1	1	0.54	NA	0.53	NA	1	3	2	2	0	1	1858	513	1.2275	2.2325	19.56	1.2905	262	2.185	2	3	2	1	1	0	1.372	2.653	20.365	1.25	259	1.485
42692	284	189	2	63	1	1	1	6	6	1.83	13745.42621	13578.35881	1	65	2	1	1	0.45	NA	0.41	NA	2	NA	1	2	0	1	731.5	236.5	0.5305	1.081	13.7095	0.868	129	1.84	0	0	1	0	0	0	0.704	0.963	15.501	0.821	171.5	1.485
42702	453	427	2	70	3	3	1	4	4	1.1	20747.60595	20783.50754	1	67	2	1	1	0.29	NA	0.25	NA	1	1	3	1	0	1	1631	440	1.4405	2.106	16.003	1.0985	243	7.19	2	2	1	1	1	3	1.372	1.897	15.501	1.25	259	8.99
42745	36	103	2	51	1	5	2	8	8	2.68	16708.14243	16957.46773	1	66	1	1	1	0.29	NA	0.32	NA	2	NA	1	2	0	2	1135	69.5	1.0355	1.447	21.5655	1.691	216.5	4.8	1	1	2	2	0	2	1.061	1.438	20.365	1.686	171.5	4.755
42746	6	6	2	69	3	5	2	10	10	4.75	59356.35643	60606.69974	1	60	2	4	4	0.47	NA	0.44	NA	2	NA	1	2	0	2	1157.5	6	1.307	1.7265	18.803	1.582	575	6.125	2	2	2	2	3	2	1.372	1.897	20.365	1.686	509	4.755
42752	4	42	2	63	4	1	1	99	99	NA	10599.44164	10712.22736	1	64	1	1	4	0.75	0.7	0.61	0.6	1	3	2	2	1	1	1690.5	23	1.2135	1.541	18.5145	1.5705	339.5	2.6	2	1	2	2	2	1	1.372	1.438	20.365	1.686	346.5	2.855
42753	516	284	2	43	4	4	2	9	9	4.38	24764.43774	26846.44911	1	65	2	1	1	0.47	NA	0.37	NA	1	1	3	2	0	2	1846	400	1.036	1.9945	21.3845	1.298	286	2.645	1	2	2	1	1	1	1.061	1.897	20.365	1.25	259	2.855
42764	204	204	2	68	4	2	1	3	3	0.71	10410.69139	11230.09004	2	64	2	0	0	NA	NA	NA	NA	1	1	3	2	0	1	626.5	204	0.5435	0.7695	13.358	0.5985	140	2.86	0	0	1	0	0	1	0.704	0.963	15.501	0.821	171.5	2.855
42769	79	15	2	73	3	4	1	6	6	3.27	33131.39282	36089.39185	2	62	2	1	1	0.5	0.7	0.64	0.8	1	3	2	1	0	2	1593.5	47	2.198	2.2815	27.7485	2.586	427	10.45	3	3	3	3	3	3	1.899	2.653	28.177	2.41	509	8.99
42772	568	568	2	65	3	3	1	5	5	1.43	27908.51802	28232.67169	1	64	2	0	0	NA	NA	NA	NA	2	NA	1	2	0	3	1067	568	1.031	2.02	11.033	0.706	327	6.25	1	2	0	0	2	3	1.061	1.897	10.416	0.821	346.5	8.99
42788	97	49	2	71	3	5	1	15	15	5	27789.5029	28256.72288	1	70	2	1	1	0.62	0.6	0.48	0.5	1	3	2	2	0	1	1360	73	1.427	1.74	21.09	1.6	281	6.04	2	2	2	2	1	2	1.372	1.897	20.365	1.686	259	4.755
42801	74	177	2	50	3	3	1	6	6	2.14	96663.55644	96356.53903	2	63	2	1	1	0.28	NA	0.41	NA	1	1	3	2	0	2	1432	125.5	0.52	1.1725	11.8505	0.956	147	4.2	0	0	0	0	0	2	0.704	0.963	10.416	0.821	171.5	4.755
42826	53	53	2	47	4	2	1	1	1	0.17	28558.83099	28439.53401	1	68	1	1	1	0.51	NA	0.43	NA	1	2	3	2	0	1	1665	53	0.972	1.013	11.998	0.622	299	2.08	1	0	0	0	1	0	1.061	0.963	10.416	0.821	259	1.485
42838	0	163	2	54	5	3	1	4	4	1.29	31250.8543	31151.59708	2	59	2	1	1	0.63	0.6	0.49	0.5	1	1	3	2	0	1	1693	81.5	1.025	1.2225	14.0165	1.18	265.5	1.415	1	0	1	1	1	0	1.061	0.963	15.501	1.25	259	1.485
42840	48	173	2	45	2	5	1	5	5	1.75	18266.19454	18051.16575	1	60	2	1	4	0.24	NA	0.34	NA	1	1	3	2	0	1	2401.5	110.5	1.2845	1.2905	17.0245	1.162	257	3.04	2	1	1	1	1	1	1.372	1.438	15.501	1.25	259	2.855
42866	2	0	2	80	3	2	1	6	6	2.14	31174.96316	34045.5597	2	63	2	1	1	0.45	NA	0.31	NA	2	NA	1	2	0	2	1207	1	0.6	0.657	7.855	0.8645	145.5	2.31	0	0	0	0	0	1	0.704	0.963	10.416	0.821	171.5	2.855
42869	105	56	2	64	3	3	1	3	3	1.18	22473.38602	23114.10269	1	67	2	1	1	0.28	NA	0.26	NA	1	1	3	2	0	2	1004.5	80.5	0.5335	0.611	5.809	0.38	103	1.925	0	0	0	0	0	0	0.704	0.963	10.416	0.821	171.5	1.485
42873	1	1	2	80	5	1	1	2	2	0.61	20212.60705	22469.98051	1	62	2	4	2	0.56	0.5	0.68	0.7	2	NA	1	2	0	2	665	1	0.587	0.41	10.321	0.616	209	0.23	0	0	0	0	0	0	0.704	0.963	10.416	0.821	171.5	1.485
42876	2	6	2	80	3	3	1	12	12	NA	27520.27787	31039.17615	1	61	2	1	2	0.7	0.9	0.68	0.8	2	NA	1	2	1	1	1024	4	1.269	1.854	13.718	0.859	264.5	3.715	2	2	1	0	1	2	1.372	1.897	15.501	0.821	259	4.755
42904	0	177	2	47	1	2	1	6	6	2.14	22291.90488	22029.48561	2	66	1	1	1	0.35	NA	0.41	NA	2	NA	1	2	0	1	2286.5	88.5	1.6455	1.9845	25.462	2.666	509	2.76	3	2	3	3	3	1	1.899	1.897	28.177	2.41	509	2.855
42935	212	260	2	59	3	5	1	15	15	5	90611.41206	90957.14833	2	73	2	1	1	0.34	NA	0.36	NA	1	3	2	2	0	1	2118	236	1.4515	1.7225	18.097	1.4775	349	3.36	2	2	2	2	2	1	1.372	1.897	20.365	1.686	346.5	2.855
42940	71	189	2	71	3	2	1	2	2	0.69	19606.00553	20988.11386	1	61	2	1	1	0.24	NA	0.33	NA	1	1	3	2	0	1	1259.5	130	1.3535	1.935	16.924	1.5765	393	5.035	2	2	1	2	2	2	1.372	1.897	15.501	1.686	346.5	4.755
42950	427	317	2	40	3	4	1	15	15	5	104634.4269	107616.6816	2	66	2	1	1	0.35	NA	0.4	NA	1	3	2	2	0	3	2633.5	372	1.7645	2.1355	28.9455	1.921	539.5	2.62	3	2	3	2	3	1	1.899	1.897	28.177	1.686	509	2.855
42961	306	136	2	80	3	1	2	9	9	2.59	36136.80661	39464.29064	2	60	2	1	1	0.58	NA	0.33	NA	2	NA	1	1	0	2	1434	221	1.3205	2.302	34.136	4.4805	673	18.875	2	3	3	3	3	3	1.372	2.653	28.177	2.41	509	8.99
43017	474	669	2	55	3	3	1	3	3	1.15	31250.8543	31151.59708	2	59	2	1	1	0.29	NA	0.27	NA	1	1	3	2	0	1	967	571.5	0.624	2.1605	12.653	0.933	153	3.25	0	2	0	0	0	1	0.704	1.897	10.416	0.821	171.5	2.855
43018	3	23	2	68	1	1	1	3	3	0.7	5858.771678	5685.515005	2	67	2	4	4	0.62	0.8	0.53	0.5	2	NA	1	2	0	2	1358	13	0.9925	1.1345	11.246	0.838	269.5	2.53	1	0	0	0	1	1	1.061	0.963	10.416	0.821	259	2.855
43022	102	86	2	46	4	2	1	3	3	0.8	21944.86028	21853.19142	1	67	2	1	1	0.46	NA	0.52	NA	1	3	2	2	0	2	1970.5	94	1.514	1.065	19.0085	1.2945	200	2.515	2	0	2	1	0	1	1.372	0.963	20.365	1.25	171.5	2.855
43023	62	57	2	61	1	3	2	10	10	4.75	5992.011661	5814.814791	1	60	2	1	1	0.29	NA	0.25	NA	2	NA	1	2	0	2	1101	59.5	0.4565	1.1405	6.4815	0.7835	126	2.17	0	0	0	0	0	0	0.704	0.963	10.416	0.821	171.5	1.485
43024	3	2	2	50	2	4	1	14	14	5	14963.35478	14787.20686	2	66	2	1	1	0.45	NA	0.35	NA	1	1	3	2	0	1	1984	2.5	1.5295	1.866	14.6935	1.0615	307.5	3.825	2	2	1	1	2	2	1.372	1.897	15.501	1.25	346.5	4.755
43031	3	0	2	80	1	1	2	8	8	3.43	9049.862318	10421.64755	2	70	2	2	2	NA	NA	NA	NA	2	NA	1	1	1	2	690.5	1.5	0.8735	0.743	7.41	0.865	277.5	1.68	0	0	0	0	1	0	0.704	0.963	10.416	0.821	259	1.485
43047	43	51	2	71	5	3	1	99	99	NA	37167.13286	46070.20923	1	59	1	1	1	0.24	NA	0.43	NA	1	3	2	1	0	2	1578	47	1.4305	1.2865	22.8325	1.6855	266.5	3.9	2	1	2	2	1	2	1.372	1.438	20.365	1.686	259	4.755
43049	42	3	2	73	4	2	1	3	3	1.1	11869.63537	12335.63302	2	64	2	0	0	NA	NA	NA	NA	2	NA	1	2	1	2	994.5	22.5	1.028	1.27	15.613	1.5715	209.5	6.945	1	1	1	2	0	3	1.061	1.438	15.501	1.686	171.5	8.99
43050	303	260	2	44	4	3	2	8	8	3.57	30227.87557	32769.21252	1	59	2	1	1	0.41	NA	0.49	NA	2	NA	1	2	0	3	1676.5	281.5	1.148	1.661	22.461	1.1835	181	2.05	1	1	2	1	0	0	1.061	1.438	20.365	1.25	171.5	1.485
43051	50	0	2	46	4	2	1	12	12	NA	25996.1587	26456.32434	2	64	2	1	1	0.5	NA	0.51	NA	2	NA	1	2	0	1	954.5	25	0.8855	1.028	12.38	1.068	203.5	3.2	0	0	0	1	0	1	0.704	0.963	10.416	1.25	171.5	2.855
43086	5	28	2	42	3	5	1	15	15	5	105878.3535	105858.4891	1	69	2	1	1	0.29	NA	0.39	NA	2	NA	1	2	0	1	2283	16.5	1.599	2.6365	25.435	1.7635	393	5.74	3	3	3	2	2	2	1.899	2.653	28.177	1.686	346.5	4.755
43091	5	23	2	47	1	4	1	6	6	1.45	16631.04585	16879.22068	1	65	2	1	1	0.2	NA	0.3	NA	2	NA	1	2	0	2	963	14	0.987	1.287	10.399	0.937	242	3.875	1	1	0	0	1	2	1.061	1.438	10.416	0.821	259	4.755
43092	190	190	2	48	5	4	1	3	3	0.58	24786.51362	24946.5702	1	62	2	1	4	0.48	NA	0.5	NA	2	NA	1	2	0	1	1599.5	190	1.7175	1.8545	22.338	1.51	397.5	2.895	3	2	2	2	2	1	1.899	1.897	20.365	1.686	346.5	2.855
43093	101	151	2	57	1	3	1	12	12	NA	7518.99702	7430.483737	2	70	2	1	4	0.53	0.4	0.6	0.6	2	NA	1	2	0	2	1541	126	1.408	1.583	17.3375	1.533	423.5	4.355	2	1	1	2	3	2	1.372	1.438	15.501	1.686	509	4.755
43097	86	17	2	80	3	3	1	5	5	1.16	23291.28249	29874.06251	2	69	2	0	0	NA	NA	NA	NA	2	NA	1	1	0	2	1471	51.5	0.4875	0.7765	25.345	2.2545	121	3.195	0	0	3	3	0	1	0.704	0.963	28.177	2.41	171.5	2.855
43124	1	5	2	46	3	2	1	3	3	1.15	26076.1839	27011.9235	2	68	2	2	2	0.29	NA	0.32	NA	2	NA	1	2	0	2	1562	3	1.718	2.006	27.45	1.775	702.5	11.465	3	2	3	2	3	3	1.899	1.897	28.177	1.686	509	8.99
43127	101	0	2	53	4	4	1	5	5	0.97	21630.05297	22368.06842	1	63	2	1	1	0.42	NA	0.43	NA	2	NA	1	2	0	2	3661	50.5	2.3725	1.5145	24.7785	2.6055	285.5	4.775	3	1	3	3	1	2	1.899	1.438	28.177	2.41	259	4.755
43143	0	1	2	80	4	2	1	3	3	1.26	11413.45706	11861.54532	1	64	2	0	0	NA	NA	NA	NA	2	NA	1	2	0	2	1817.5	0.5	1.796	2.3975	25.636	2.673	407	10.97	3	3	3	3	3	3	1.899	2.653	28.177	2.41	509	8.99
43154	284	154	2	52	2	1	1	1	1	0	9898.767066	9782.23924	2	69	2	0	0	NA	NA	NA	NA	1	2	3	2	0	1	609	219	0.402	0.8135	8.293	0.9435	132	1.92	0	0	0	0	0	0	0.704	0.963	10.416	0.821	171.5	1.485
43165	624	379	2	49	3	3	1	5	5	1.14	36632.62365	36869.17538	2	61	2	4	4	0.44	NA	0.41	NA	1	1	3	2	0	1	1457	501.5	0.8655	1.8165	19.018	2.427	207.5	4.75	0	2	2	3	0	2	0.704	1.897	20.365	2.41	171.5	4.755
43204	0	0	2	80	1	2	1	13	13	NA	9634.105961	11094.4513	1	71	2	1	1	0.51	0.6	0.65	0.8	1	3	2	1	0	1	2224	0	1.8	2.43	30.151	3.175	491	1.91	3	3	3	3	3	0	1.899	2.653	28.177	2.41	509	1.485
43211	38	38	2	80	3	2	1	2	2	0.69	27520.27787	30054.35029	2	64	2	0	0	NA	NA	NA	NA	2	NA	1	1	0	3	1746	38	1.154	1.214	14.368	1.002	345	6.13	1	0	1	0	2	2	1.061	0.963	15.501	0.821	346.5	4.755
43224	29	111	2	42	3	5	2	8	8	3.57	85964.78414	85350.00958	2	61	2	1	1	0.23	NA	0.29	NA	2	NA	1	2	0	2	2475.5	70	1.6315	2.4015	23.403	1.404	455.5	6.135	3	3	2	1	3	2	1.899	2.653	20.365	1.25	509	4.755
43240	0	0	2	72	2	2	2	8	8	3.29	6340.396598	7151.783591	1	62	2	4	4	0.25	NA	0.36	NA	1	3	2	1	0	2	1439.5	0	0.9575	0.8625	16.5545	1.2145	329	1.05	1	0	1	1	2	0	1.061	0.963	15.501	1.25	346.5	1.485
43241	8	0	2	47	1	4	1	12	12	NA	14562.01497	14390.59161	2	70	2	1	1	0.38	NA	0.42	NA	2	NA	1	2	0	2	2055.5	4	1.462	2.618	18.6135	2.0065	343.5	7.31	2	3	2	3	2	3	1.372	2.653	20.365	2.41	346.5	8.99
43244	34	0	2	77	4	1	1	77	77	NA	14035.48737	16194.22337	2	67	2	3	3	0.45	NA	0.47	NA	2	NA	1	2	0	2	514	17	0.5095	0.7575	7.7075	0.7545	142	2.92	0	0	0	0	0	1	0.704	0.963	10.416	0.821	171.5	2.855
43251	77	76	2	67	3	3	1	6	6	1.46	25483.16181	26623.88054	1	67	2	1	4	0.5	NA	0.58	NA	2	NA	1	2	0	2	929.5	76.5	1.0905	1.265	13.028	1.2975	319	3.31	1	1	0	1	2	1	1.061	1.438	10.416	1.25	346.5	2.855
43259	201	317	2	53	1	1	1	4	4	0.58	15324.08062	15828.07375	1	66	1	1	1	0.48	NA	0.55	NA	2	NA	1	2	0	2	1771.5	259	1.2535	1.709	15.1215	1.0065	373	3.525	2	2	1	0	2	1	1.372	1.897	15.501	0.821	346.5	2.855
43264	5	0	2	46	2	5	1	14	14	5	19179.24535	19465.4454	1	68	2	1	1	0.56	NA	0.27	NA	1	3	2	2	0	1	1475	2.5	1.584	2.0465	19.0745	1.756	489.5	9.11	3	2	2	2	3	3	1.899	1.897	20.365	1.686	509	8.99
43269	246	189	2	65	3	3	1	5	5	1.16	22713.64367	26986.61194	2	69	2	1	1	0.39	NA	0.44	NA	2	NA	1	2	0	1	1987.5	217.5	1.113	2.3395	18.184	1.3335	252	3.68	1	3	2	1	1	2	1.061	2.653	20.365	1.25	259	4.755
43271	206	178	2	53	3	4	1	2	2	0.69	29871.16709	31665.06467	1	61	2	1	1	NA	NA	NA	NA	1	3	2	2	0	1	1346.5	192	0.7165	1.3815	9.6075	0.6225	225.5	2.16	0	1	0	0	1	0	0.704	1.438	10.416	0.821	259	1.485
43288	297	284	2	61	3	3	1	5	5	1.07	24080.99578	26827.57151	1	61	1	1	1	0.39	NA	0.35	NA	1	1	3	2	1	3	1085.5	290.5	0.982	1.368	12.685	1.216	166	2.015	1	1	0	1	0	0	1.061	1.438	10.416	1.25	171.5	1.485
43290	144	95	2	51	2	1	1	5	5	0.73	18281.44688	18320.10698	2	61	2	0	0	NA	NA	NA	NA	2	NA	1	2	0	3	2365	119.5	1.791	1.258	30.2815	2.3915	634.5	0.46	3	1	3	3	3	0	1.899	1.438	28.177	2.41	509	1.485
43293	94	101	2	52	1	1	2	8	8	2.42	11163.52508	11330.11148	1	65	2	1	4	0.48	NA	0.42	NA	1	3	2	1	0	1	1337.5	97.5	1.7445	1.782	24.1235	1.9315	165.5	3.62	3	2	3	2	0	1	1.899	1.897	28.177	1.686	171.5	2.855
43294	289	289	2	63	1	4	1	12	12	NA	7480.950035	9079.193484	1	71	2	2	1	0.3	0.3	0.42	0.4	2	NA	1	2	1	1	1548	289	0.924	1.803	15.777	1.115	265	1.08	1	2	1	1	1	0	1.061	1.897	15.501	1.25	259	1.485
43301	113	0	2	66	1	1	2	7	7	1.45	5283.998046	5785.373064	1	65	1	1	2	0.36	NA	0.37	NA	2	NA	1	2	0	2	1149.5	56.5	1.0145	1.3645	9.232	1.1285	207.5	3.39	1	1	0	1	0	1	1.061	1.438	10.416	1.25	171.5	2.855
43305	724	335	2	77	3	2	1	12	12	NA	37688.78707	39810.70097	1	59	1	0	0	NA	NA	0.45	NA	1	2	3	1	0	2	701	529.5	0.7535	1.7285	9.4585	0.7375	150	1.485	0	2	0	0	0	0	0.704	1.897	10.416	0.821	171.5	1.485
43314	0	0	2	80	4	1	1	6	6	1.21	13653.9976	15754.05834	1	72	1	3	3	0.5	NA	0.55	NA	1	3	2	1	0	2	1394	0	1.377	1.288	13.917	1.2885	187	1.715	2	1	1	1	0	0	1.372	1.438	15.501	1.25	171.5	1.485
43318	351	246	2	63	3	4	1	14	14	5	59356.35643	60606.69974	1	60	2	1	1	0.29	NA	0.24	NA	1	1	3	2	0	2	948.5	298.5	0.37	0.59	10.77	0.793	193	1.01	0	0	0	0	0	0	0.704	0.963	10.416	0.821	171.5	1.485
43330	149	68	2	72	3	1	1	5	5	1.14	26343.20003	26961.13002	2	59	1	1	1	0.29	NA	0.29	NA	1	3	2	1	0	2	1330.5	108.5	1.2135	1.6835	21.5365	1.3945	227	5.615	2	2	2	1	1	2	1.372	1.897	20.365	1.25	259	4.755
43334	2	7	2	50	3	4	1	5	5	1.5	95352.03813	95049.18628	1	60	2	0	0	NA	NA	NA	NA	2	NA	1	2	0	2	1734	4.5	1.3195	1.526	12.3845	1.979	437	1.68	2	1	0	3	3	0	1.372	1.438	10.416	2.41	509	1.485
43344	104	79	2	59	2	1	1	13	13	NA	9898.767066	10736.02882	2	69	1	1	1	0.35	NA	0.46	NA	2	NA	1	2	0	2	697	91.5	0.612	0.8505	7.868	1.1195	209.5	1.19	0	0	0	1	0	0	0.704	0.963	10.416	1.25	171.5	1.485
43352	157	84	2	80	3	5	1	14	14	4.37	24184.61018	29596.53827	1	62	2	4	4	0.36	NA	0.42	NA	2	NA	1	2	0	1	1718	120.5	1.4105	1.9465	17.2925	1.5365	322.5	4.22	2	2	1	2	2	2	1.372	1.897	15.501	1.686	346.5	4.755
43353	173	110	2	71	3	3	2	7	7	2.92	35990.28753	35674.18967	1	60	2	1	1	0.5	NA	0.43	NA	1	3	2	1	0	1	1675	141.5	1.16	1.3165	12.4375	0.7885	201	2.715	1	1	0	0	0	1	1.061	1.438	10.416	0.821	171.5	2.855
43366	47	47	2	61	1	1	1	6	6	1.26	7812.278838	7717.325279	1	66	2	1	1	NA	NA	NA	NA	2	NA	1	2	0	2	2123	47	2.4395	3.0665	26.4	2.977	409.5	11.47	3	3	3	3	3	3	1.899	2.653	28.177	2.41	509	8.99
43367	428	403	2	41	3	5	1	14	14	4.83	82333.4503	85620.50838	2	64	2	4	4	0.24	NA	0.23	NA	1	1	3	2	0	1	2048	415.5	3.763	2.6115	32.4605	2.151	514.5	6.58	3	3	3	3	3	3	1.899	2.653	28.177	2.41	509	8.99
43382	386	238	2	46	3	5	1	12	12	NA	107369.6939	108063.0236	2	61	2	1	1	0.42	NA	0.46	NA	2	NA	1	2	0	1	1801.5	312	1.7165	2.4605	30.7275	2.571	450.5	8.095	3	3	3	3	3	3	1.899	2.653	28.177	2.41	509	8.99
43399	77	77	2	58	4	3	1	77	77	NA	25246.16833	27368.68005	2	67	2	1	4	NA	NA	NA	NA	2	NA	1	2	0	2	1613.5	77	1.137	0.9825	15.2025	0.9415	229.5	1.465	1	0	1	0	1	0	1.061	0.963	15.501	0.821	259	1.485
43404	185	185	2	40	3	4	2	8	8	1.76	46122.02636	47594.73459	2	66	2	1	1	0.33	NA	0.25	NA	1	1	3	2	0	1	3354	185	3.356	5.6	33.845	3.063	309	13.53	3	3	3	3	2	3	1.899	2.653	28.177	2.41	346.5	8.99
43407	142	162	2	55	1	2	1	5	5	2.15	16965.19077	16765.47734	1	66	2	1	1	0.37	NA	0.35	NA	1	3	2	2	1	1	2441	152	1.797	2.3145	21.159	1.644	333.5	7.005	3	3	2	2	2	3	1.899	2.653	20.365	1.686	346.5	8.99
43413	625	514	2	61	3	4	1	2	2	0.58	25164.265	25456.54454	2	59	2	1	1	0.33	NA	0.31	NA	1	1	3	2	0	1	1625	569.5	2.241	2.889	23.88	1.487	417	5.86	3	3	3	2	3	2	1.899	2.653	28.177	1.686	509	4.755
43418	34	0	2	63	4	4	1	4	4	1.31	9145.177468	9906.986187	1	62	2	1	1	0.29	0.4	0.41	0.4	1	3	2	2	0	1	2035.5	17	0.8615	2.9265	11.306	1.263	205	4.585	0	3	0	1	0	2	0.704	2.653	10.416	1.25	171.5	4.755
43420	0	0	2	46	4	4	2	7	7	2.78	28558.83099	30959.84697	1	68	2	1	4	0.34	NA	0.2	NA	2	NA	1	2	0	2	1073	0	0.445	0.427	10.684	0.933	56	1.47	0	0	0	0	0	0	0.704	0.963	10.416	0.821	171.5	1.485
43438	284	378	2	77	3	1	1	4	3	0.88	22231.76387	21610.58357	1	61	2	2	2	NA	NA	NA	NA	1	1	3	2	0	1	2072	331	2.855	4.532	29.803	2.534	1034	17.575	3	3	3	3	3	3	1.899	2.653	28.177	2.41	509	8.99
43447	201	118	2	76	3	5	1	14	14	5	27789.5029	27834.93419	1	70	2	0	0	NA	NA	NA	NA	1	3	2	1	0	1	1590	159.5	1.049	1.4045	24.128	1.377	403	1.265	1	1	3	1	3	0	1.061	1.438	28.177	1.25	509	1.485
43452	62	102	2	80	4	2	2	8	8	2.36	22897.55103	25356.79358	2	70	2	1	1	0.6	0.5	0.48	0.4	1	3	2	1	0	1	1151.5	82	1.2395	0.908	13.7135	1.06	248	2.48	2	0	1	1	1	1	1.372	0.963	15.501	1.25	259	2.855
43458	73	62	2	62	1	1	1	15	15	4.01	9154.993238	9043.719791	2	65	2	2	2	0.42	NA	0.31	NA	2	NA	1	2	0	2	966	67.5	0.9505	1.2855	13.871	0.9865	194	2.23	1	1	1	0	0	0	1.061	1.438	15.501	0.821	171.5	1.485
43465	1	22	2	49	4	2	2	9	9	2.83	25996.1587	26883.14529	2	64	2	0	0	NA	NA	NA	NA	2	NA	1	2	0	1	2508	11.5	1.5255	1.522	19.59	1.158	307.5	2.205	2	1	2	1	2	0	1.372	1.438	20.365	1.25	346.5	1.485
43466	101	102	2	47	3	5	1	14	14	5	120190.3668	119330.829	2	60	2	1	1	0.54	NA	0.55	NA	2	NA	1	2	0	2	1584.5	101.5	3.63	2.423	30.893	2.2055	532.5	7.045	3	3	3	3	3	3	1.899	2.653	28.177	2.41	509	8.99
43484	1	155	2	61	4	2	1	3	3	0.79	12310.32993	12093.14385	2	67	2	1	1	0.53	NA	0.28	NA	1	1	3	2	0	2	2281	78	1.456	1.2675	15.2185	1.0405	245.5	7.485	2	1	1	0	1	3	1.372	1.438	15.501	0.821	259	8.99
43489	142	73	2	64	4	2	1	13	13	NA	9145.177468	9646.587282	1	62	2	1	1	0.19	NA	0.21	NA	2	NA	1	2	0	2	1437.5	107.5	1.4725	1.611	11.1745	1.1215	173.5	3.515	2	1	0	1	0	1	1.372	1.438	10.416	1.25	171.5	2.855
43492	280	280	2	51	3	4	2	8	8	3.71	58828.3675	61183.41283	2	66	2	1	1	0.28	NA	0.38	NA	1	3	2	2	0	1	1550	280	1.492	1.903	20.656	1.272	522	4.44	2	2	2	1	3	2	1.372	1.897	20.365	1.25	509	4.755
43493	0	102	2	60	1	1	2	7	7	0.96	5920.107196	6516.514739	2	61	2	1	4	0.38	NA	0.47	NA	2	NA	1	2	0	2	878	51	0.821	1.178	17.2155	1.3065	278.5	4.415	0	0	1	1	1	2	0.704	0.963	15.501	1.25	259	4.755
43503	462	136	2	58	4	4	1	12	12	NA	21711.85987	22452.66656	2	64	2	1	1	0.51	NA	0.5	NA	1	3	2	2	0	3	1052	299	0.904	1.821	11.4535	0.7485	167	3.08	1	2	0	0	0	1	1.061	1.897	10.416	0.821	171.5	2.855
43520	142	193	2	56	4	3	1	15	15	5	20877.42148	21589.75721	1	64	1	1	4	0.21	NA	0.22	NA	1	1	3	2	0	2	874	167.5	0.9475	1.0525	11.3015	0.9435	221.5	0.965	1	0	0	0	1	0	1.061	0.963	10.416	0.821	259	1.485
43521	37	145	2	45	3	1	1	3	3	0.82	29253.34768	30886.47423	1	61	2	1	1	0.19	NA	0.18	NA	1	1	3	2	0	2	1333.5	91	0.756	0.7635	8.46	0.703	159.5	0.59	0	0	0	0	0	0	0.704	0.963	10.416	0.821	171.5	1.485
43523	21	21	2	68	4	4	1	5	5	1.46	10010.58377	10844.4823	1	64	1	1	1	0.42	NA	0.37	NA	1	1	3	2	0	3	1342	21	1.5855	1.734	14.1415	1.395	598.5	5.06	3	2	1	1	3	2	1.899	1.897	15.501	1.25	509	4.755
43524	68	0	2	74	4	1	1	6	6	2.29	13287.72105	14714.84873	2	71	2	0	0	NA	NA	NA	NA	1	3	2	2	0	2	1438.5	34	1.173	1.331	14.498	1.559	287	2.425	1	1	1	2	1	1	1.061	1.438	15.501	1.686	259	2.855
43534	50	223	2	45	3	3	1	15	15	5	120190.3668	119330.829	2	60	2	1	1	0.25	NA	0.23	NA	2	NA	1	2	0	1	2136.5	136.5	1.9275	2.087	39.94	3.413	476.5	15.12	3	2	3	3	3	3	1.899	1.897	28.177	2.41	509	8.99
43552	44	88	2	45	3	4	2	9	9	2.59	80250.36656	82537.63509	2	68	2	1	1	0.38	NA	0.38	NA	1	1	3	2	0	1	1726.5	66	0.734	1.083	14.463	1.005	191.5	2.255	0	0	1	0	0	1	0.704	0.963	15.501	0.821	171.5	2.855
43560	0	6	2	47	4	4	1	6	6	1.46	25443.30768	25745.87369	1	73	2	1	1	0.5	NA	0.51	NA	1	1	3	2	1	1	1605	3	0.975	1.2225	15.9995	1.016	224	5.105	1	0	1	0	1	2	1.061	0.963	15.501	0.821	259	4.755
43572	145	101	2	45	3	1	1	99	99	NA	96541.07509	95850.6645	2	59	2	1	1	0.59	NA	0.59	NA	1	1	3	2	0	1	1584.5	123	1.414	1.575	18.522	0.9705	308.5	1.26	2	1	2	0	2	0	1.372	1.438	20.365	0.821	346.5	1.485
43575	112	86	2	47	4	3	1	6	6	1.51	24765.18392	25268.75556	1	59	1	1	1	0.46	NA	0.44	NA	1	3	2	2	0	1	2290	99	2.7615	3.2495	38.956	2.096	320.5	5.945	3	3	3	3	2	2	1.899	2.653	28.177	2.41	346.5	4.755
43585	866	1047	2	45	1	3	1	14	14	2.04	11630.48219	13739.42872	2	70	2	1	1	0.42	NA	0.41	NA	1	1	3	2	0	1	3076.5	956.5	2.192	2.653	37.4265	2.5145	740	2.65	3	3	3	3	3	1	1.899	2.653	28.177	2.41	509	2.855
43586	100	49	2	42	3	4	1	4	4	1.17	27331.88202	27136.41889	1	67	2	1	1	0.34	NA	0.32	NA	1	1	3	2	0	2	1370	74.5	1.0615	1.1515	18.897	1.3835	235	4.465	1	0	2	1	1	2	1.061	0.963	20.365	1.25	259	4.755
43588	0	117	2	44	3	3	1	15	15	5	80591.33243	80702.13542	1	67	2	1	1	0.29	NA	0.46	NA	2	NA	1	2	0	2	1454.5	58.5	0.932	1.107	9.57	0.623	193	1.77	1	0	0	0	0	0	1.061	0.963	10.416	0.821	171.5	1.485
43599	9	9	2	77	4	3	1	6	6	2.36	10882.34794	13794.96336	1	74	2	0	0	NA	NA	NA	NA	2	NA	1	2	0	1	1753	9	1.26	2.306	15.448	2.669	313	6.51	2	3	1	3	2	3	1.372	2.653	15.501	2.41	346.5	8.99
43602	142	1	2	54	3	4	2	9	9	3.93	115775.1073	115407.3888	2	62	2	1	1	0.41	NA	0.3	NA	2	NA	1	2	0	2	2326	71.5	1.4525	3.1645	22.814	1.7785	936.5	16.915	2	3	2	2	3	3	1.372	2.653	20.365	1.686	509	8.99
43603	0	0	2	55	3	4	1	4	4	1.1	95352.03813	95049.18628	1	60	2	0	0	NA	NA	NA	NA	2	NA	1	1	0	2	1885.5	0	2.275	3.9945	29.584	5.0985	1001	27.04	3	3	3	3	3	3	1.899	2.653	28.177	2.41	509	8.99
43607	229	368	2	54	3	4	2	9	9	3.93	115775.1073	115407.3888	2	62	2	0	0	NA	NA	NA	NA	2	NA	1	2	0	3	1903	298.5	1.023	1.4365	17.626	1.285	398	4.085	1	1	1	1	2	2	1.061	1.438	15.501	1.25	346.5	4.755
43612	202	2	2	56	4	2	1	6	6	1.57	21630.05297	22368.06842	1	63	1	4	1	0.41	NA	0.36	NA	1	2	3	2	0	1	1000	102	0.879	0.893	9.684	0.5705	159	1.955	0	0	0	0	0	0	0.704	0.963	10.416	0.821	171.5	1.485
43618	40	7	2	58	2	1	1	NA	NA	NA	14000.79352	13835.97683	1	72	1	1	1	0.45	NA	0.5	NA	2	NA	1	2	1	2	772	23.5	0.7965	1.2675	8.9675	1.272	271.5	7.3	0	1	0	1	1	3	0.704	1.438	10.416	1.25	259	8.99
43632	155	155	2	65	2	3	1	2	2	0.53	4661.459759	4935.880232	1	62	2	1	4	0.4	NA	0.35	NA	2	NA	1	2	0	2	865	155	0.496	0.998	11.254	0.853	276	1.03	0	0	0	0	1	0	0.704	0.963	10.416	0.821	259	1.485
43635	192	241	2	64	1	1	1	15	15	1.97	5782.233038	6330.883352	1	71	2	1	1	0.52	NA	0.59	NA	2	NA	1	2	0	2	996	216.5	0.6885	1.0115	12.305	0.6455	187	0.995	0	0	0	0	0	0	0.704	0.963	10.416	0.821	171.5	1.485
43674	48	54	2	57	4	2	2	9	9	4.02	22428.7243	22837.22915	1	59	2	1	1	0.31	NA	0.29	NA	2	NA	1	2	0	2	2519	51	1.8255	1.7105	19.571	1.293	400	4.6	3	2	2	1	2	2	1.899	1.897	20.365	1.25	346.5	4.755
43688	105	142	2	47	1	5	1	15	15	5	25274.17312	25651.32401	1	66	2	1	1	0.53	NA	0.44	NA	2	NA	1	2	0	1	2491	123.5	1.5075	2.2695	24.222	1.9855	434	5.425	2	3	3	3	3	2	1.372	2.653	28.177	2.41	509	4.755
43691	120	77	2	44	3	2	1	2	2	0.59	23547.18794	23378.79093	1	62	2	4	1	0.24	NA	0.23	NA	2	NA	1	2	0	1	2285	98.5	2.1445	2.3905	21.726	1.5955	438	22.075	3	3	2	2	3	3	1.899	2.653	20.365	1.686	509	8.99
43692	0	129	2	47	4	2	1	6	6	1.3	33193.73271	33055.07465	2	66	1	1	1	NA	NA	NA	NA	2	NA	1	2	0	1	2081.5	64.5	1.306	1.4485	24.5	2.4645	286	5.35	2	1	3	3	1	2	1.372	1.438	28.177	2.41	259	4.755
43702	75	75	2	80	4	1	1	99	99	NA	14035.48737	15742.08943	2	67	1	0	2	NA	NA	0.31	NA	2	NA	1	2	0	2	431	75	0.29	0.341	6.536	0.356	73	4.31	0	0	0	0	0	2	0.704	0.963	10.416	0.821	171.5	4.755
43727	159	150	2	46	2	1	2	8	6	0.66	19909.18684	20563.97936	2	72	2	1	1	0.45	NA	0.33	NA	2	NA	1	2	0	2	1714	154.5	1.3855	2.075	14.0465	1.3905	372.5	3.395	2	2	1	1	2	1	1.372	1.897	15.501	1.25	346.5	2.855
43736	227	79	2	49	1	4	1	14	14	5	22291.90488	22029.48561	2	66	2	1	1	0.66	0.6	0.61	0.6	2	NA	1	2	0	1	1120	153	0.645	0.7985	8.271	0.493	150	1.355	0	0	0	0	0	0	0.704	0.963	10.416	0.821	171.5	1.485
43757	2	4	2	62	1	1	1	2	2	0.35	6890.455959	6806.706603	2	66	2	4	1	0.29	NA	0.3	NA	2	NA	1	2	0	2	1522.5	3	0.977	1.291	12.846	1.0705	204.5	2.335	1	1	0	1	0	1	1.061	1.438	10.416	1.25	171.5	2.855
43767	0	5	2	67	3	4	1	5	5	1.96	24774.24183	25061.99131	1	59	2	1	1	0.51	NA	0.54	NA	2	NA	1	2	0	2	1615.5	2.5	1.784	2.4	25.629	3.0505	597.5	8.965	3	3	3	3	3	3	1.899	2.653	28.177	2.41	509	8.99
43768	273	229	2	58	3	3	1	5	5	1.19	30297.63486	30201.40519	2	60	1	1	1	0.32	NA	0.32	NA	1	1	3	2	0	1	1980.5	251	1.2815	1.7145	24.9865	1.5265	338	2.44	2	2	3	2	2	1	1.372	1.897	28.177	1.686	346.5	2.855
43769	50	47	2	80	3	1	1	3	3	1.18	27960.58016	34451.34582	2	60	2	0	2	NA	NA	NA	NA	1	3	2	1	0	1	1120.5	48.5	0.736	0.6295	8.0305	0.381	200.5	0.935	0	0	0	0	0	0	0.704	0.963	10.416	0.821	171.5	1.485
43771	20	16	2	68	1	3	1	5	5	1.28	7812.278838	9667.396322	1	66	2	1	1	0.29	NA	0.36	NA	2	NA	1	2	0	1	2239	18	1.5465	2.0815	25.6475	1.982	313.5	4.405	2	2	3	3	2	2	1.372	1.897	28.177	2.41	346.5	4.755
43794	43	147	2	70	2	5	1	3	3	1.18	8769.324154	9341.174266	1	72	2	1	1	0.28	NA	0.31	NA	1	3	2	2	0	1	1133	95	0.602	1.103	14.2605	0.997	157.5	1.67	0	0	1	0	0	0	0.704	0.963	15.501	0.821	171.5	1.485
43816	187	237	2	77	3	4	2	7	5	1.46	21912.18839	27161.07017	1	68	1	2	2	0.49	NA	NA	NA	1	3	2	1	0	1	1836.5	212	1.707	1.6855	20.9325	1.727	487	3.38	3	2	2	2	3	1	1.899	1.897	20.365	1.686	509	2.855
43822	407	311	2	49	3	5	2	10	10	4.64	79814.77417	79243.98122	2	62	1	1	1	0.25	NA	0.37	NA	1	1	3	2	0	1	1442.5	359	0.703	1.491	17.5215	1.056	169	3.885	0	1	1	1	0	2	0.704	1.438	15.501	1.25	171.5	4.755
43829	102	102	2	73	4	2	1	12	12	NA	10806.30918	11230.56103	1	64	1	4	0	NA	NA	NA	NA	2	NA	1	1	0	2	1172	102	1.248	1.773	9.925	0.766	225	3.39	2	2	0	0	1	1	1.372	1.897	10.416	0.821	259	2.855
43852	100	0	2	52	4	2	1	2	2	0.52	20683.75597	21104.33645	1	59	1	1	1	0.4	NA	0.37	NA	2	NA	1	2	0	1	1217.5	50	1.0945	0.9075	10.6005	1.481	255.5	1.13	1	0	0	2	1	0	1.061	0.963	10.416	1.686	259	1.485
43857	0	0	2	48	1	1	1	6	6	1.21	16631.04585	16879.22068	1	65	2	3	3	0.32	NA	0.41	NA	1	1	3	2	0	1	1858	0	0.216	1.08	22.162	1.988	260	0.86	0	0	2	3	1	0	0.704	0.963	20.365	2.41	259	1.485
43861	112	76	2	80	3	4	1	5	5	1.92	46088.49823	50332.33592	2	60	2	1	1	0.44	NA	0.47	NA	2	NA	1	1	0	1	1349	94	1.163	2.1025	12.561	1.239	231.5	4.37	1	2	0	1	1	2	1.061	1.897	10.416	1.25	259	4.755
43865	90	189	2	52	4	4	1	99	99	NA	20231.14223	20146.63197	1	68	2	1	1	0.51	NA	0.51	NA	2	NA	1	2	0	2	2055.5	139.5	1.621	2.5105	26.219	2.5625	555	7.38	3	3	3	3	3	3	1.899	2.653	28.177	2.41	509	8.99
43882	37	156	2	50	4	3	2	8	8	2.84	21262.5998	21173.78091	2	68	1	1	1	0.5	0.3	0.44	0.3	1	3	2	2	0	1	2343	96.5	1.5455	1.979	20.0085	1.525	361	4	2	2	2	2	2	2	1.372	1.897	20.365	1.686	346.5	4.755
43887	239	239	2	80	1	1	1	6	6	1.86	10060.79733	12071.30263	1	66	2	0	0	NA	NA	0.29	NA	2	NA	1	2	0	2	1930	239	1.275	2.352	17.766	1.267	259	4.24	2	3	2	1	1	2	1.372	2.653	20.365	1.25	259	4.755
43893	0	0	2	45	4	4	2	7	7	1.69	24223.25804	24122.07178	1	68	1	1	1	0.35	NA	0.46	NA	2	NA	1	2	0	2	1075.5	0	0.8175	0.792	13.1385	0.9865	211.5	2.83	0	0	0	0	0	1	0.704	0.963	10.416	0.821	171.5	2.855
43896	711	1071	2	48	3	4	1	99	99	NA	34403.62375	36214.83397	1	69	2	1	1	0.29	NA	0.33	NA	1	1	3	2	0	1	1779	891	1.6765	2.8585	36.2975	1.7745	311	2.075	3	3	3	2	2	0	1.899	2.653	28.177	1.686	346.5	1.485
43902	150	157	2	41	3	5	1	3	3	0.58	65721.67813	65251.67153	1	60	2	1	1	0.43	NA	0.58	NA	1	3	2	2	0	1	2219.5	153.5	2.037	2.3995	17.7935	2.5735	758.5	9.17	3	3	2	3	3	3	1.899	2.653	20.365	2.41	509	8.99
43905	181	95	2	73	3	5	2	7	7	2.64	32569.84379	31659.806	2	62	2	0	0	NA	NA	NA	NA	2	NA	1	2	0	1	1423	138	1.262	1.936	17.706	1.9195	498.5	6.595	2	2	1	2	3	3	1.372	1.897	15.501	1.686	509	8.99
43914	94	71	2	54	2	4	1	4	2	0.69	11540.51984	11404.66537	2	62	2	1	1	0.38	NA	0.43	NA	2	NA	1	1	0	2	1193	82.5	1.371	1.157	19.178	1.7185	347	3.58	2	0	2	2	2	1	1.372	0.963	20.365	1.686	346.5	2.855
43916	747	525	2	55	3	2	1	6	6	2.14	31250.8543	31151.59708	2	59	2	1	1	0.37	NA	0.25	NA	1	1	3	2	0	2	1241	636	1.2195	2.408	18.855	1.106	242.5	2.295	2	3	2	1	1	1	1.372	2.653	20.365	1.25	259	2.855
43920	10	0	2	43	4	5	2	10	10	3.69	25458.24827	25351.90316	2	68	2	1	1	0.29	NA	0.27	NA	2	NA	1	2	0	1	1528	5	0.888	1.1585	20.4295	1.6195	201	2.025	0	0	2	2	0	0	0.704	0.963	20.365	1.686	171.5	1.485
43940	5	148	2	80	4	1	1	3	3	0.63	12580.87021	13590.49155	2	71	2	0	0	NA	NA	NA	NA	1	3	2	2	1	3	1719	76.5	1.3705	2.122	15.93	1.3265	301	5.115	2	2	1	1	2	2	1.372	1.897	15.501	1.25	346.5	4.755
43976	34	1	2	60	1	2	2	7	7	2.86	8975.577102	8866.48435	2	65	2	1	1	0.13	NA	0.28	NA	2	NA	1	2	0	2	1858.5	17.5	1.2545	1.1125	12.2495	1.5375	188	3.375	2	0	0	2	0	1	1.372	0.963	10.416	1.686	171.5	2.855
43991	101	189	2	61	2	1	1	6	6	1.05	8735.03942	9563.868368	2	65	2	1	1	0.44	NA	0.42	NA	2	NA	1	2	0	1	1121.5	145	1.143	1.272	15.5095	1.333	235	3.035	1	1	1	1	1	1	1.061	1.438	15.501	1.25	259	2.855
43995	303	306	2	80	3	2	1	6	6	1.83	37116.2262	41191.91531	1	69	1	2	1	0.24	NA	0.27	NA	2	NA	1	1	0	1	1205.5	304.5	1.1555	1.7355	14.1225	0.765	217.5	1.345	1	2	1	0	0	0	1.061	1.897	15.501	0.821	171.5	1.485
44001	140	329	2	49	4	5	1	15	15	5	23833.86139	24255.75157	2	74	2	1	1	0.39	NA	0.58	NA	2	NA	1	2	0	1	1438.5	234.5	0.5695	1.2705	13.482	1.0595	254.5	1.635	0	1	1	1	1	0	0.704	1.438	15.501	1.25	259	1.485
44010	448	210	2	72	1	1	1	6	6	1.42	8773.912241	9232.889176	2	72	1	4	4	0.39	NA	0.39	NA	2	NA	1	1	1	2	2777.5	329	2.6585	4.185	36.805	2.9015	616	26.97	3	3	3	3	3	3	1.899	2.653	28.177	2.41	509	8.99
44012	583	583	2	48	3	3	2	7	7	1.41	24175.26429	24637.75464	2	63	2	1	1	0.41	NA	0.42	NA	1	3	2	2	0	1	2286	583	1.238	1.896	21.156	0.944	274	1.02	2	2	2	0	1	0	1.372	1.897	20.365	0.821	259	1.485
44021	713	480	2	71	3	3	2	8	8	3.65	32611.65412	31835.08046	1	65	2	1	1	0.19	NA	0.2	NA	1	3	2	2	0	2	2060	596.5	1.661	2.785	20.9875	2.059	444.5	4.93	3	3	2	3	3	2	1.899	2.653	20.365	2.41	509	4.755
44032	224	244	2	47	4	4	2	9	9	3.58	23833.86139	24647.07059	1	74	2	1	1	0.31	NA	0.3	NA	1	3	2	2	0	1	1382	234	1.884	2.1845	25.2155	2.868	632.5	13.47	3	3	3	3	3	3	1.899	2.653	28.177	2.41	509	8.99
44033	208	208	2	47	3	5	1	15	15	5	52317.21344	53808.34078	2	66	2	1	1	0.34	NA	0.33	NA	2	NA	1	2	0	1	1991	208	1.564	2.136	19.05	1.777	355	4.39	2	2	2	2	2	2	1.372	1.897	20.365	1.686	346.5	4.755
44039	15	5	2	57	2	1	1	5	5	0.87	10478.1382	10500.2965	1	62	1	0	0	0.59	NA	0.59	NA	2	NA	1	2	0	1	1062	10	0.8675	1.281	14.456	1.2415	259.5	3.835	0	1	1	1	1	2	0.704	1.438	15.501	1.25	259	4.755
44052	94	36	2	41	1	4	2	10	10	2.54	16080.85854	15891.55542	1	73	2	0	0	NA	NA	NA	NA	2	NA	1	2	0	2	1454	65	1.1965	1.6425	11.1405	1.001	310	3.68	1	1	0	0	2	2	1.061	1.438	10.416	0.821	346.5	4.755
44053	165	36	2	80	3	3	1	6	6	1.86	28968.55967	31770.34876	1	63	2	1	4	0.17	NA	0.34	NA	2	NA	1	1	1	1	967.5	100.5	0.657	0.8875	8.633	0.576	146	1.485	0	0	0	0	0	0	0.704	0.963	10.416	0.821	171.5	1.485
44063	161	494	2	40	3	3	2	10	10	4.19	26186.97577	26222.97959	1	67	2	1	1	0.44	NA	0.47	NA	1	3	2	2	1	1	1892	327.5	1.545	2.6505	19.6355	1.47	531	24.51	2	3	2	2	3	3	1.372	2.653	20.365	1.686	509	8.99
44090	764	764	2	66	3	1	1	2	2	0.9	59522.80391	66311.72118	2	62	2	1	1	0.33	NA	0.29	NA	1	3	2	2	0	1	1877	764	2.32	4.816	28.298	3.175	533	12.23	3	3	3	3	3	3	1.899	2.653	28.177	2.41	509	8.99
44091	142	76	2	49	2	1	1	4	4	0.87	15609.97942	15426.21947	1	62	2	1	4	0.52	NA	0.41	NA	2	NA	1	2	0	2	1439.5	109	1.2475	1.9335	13.274	1.716	401	2.46	2	2	0	2	2	1	1.372	1.897	10.416	1.686	346.5	2.855
44108	142	98	2	80	3	1	1	6	6	1.46	26131.23323	30046.32933	1	67	1	0	0	NA	NA	NA	NA	2	NA	1	2	1	2	1769	120	2.0215	2.412	28.2385	2.5335	465	9.63	3	3	3	3	3	3	1.899	2.653	28.177	2.41	509	8.99
44116	115	115	2	80	1	1	2	7	7	2.5	9372.219386	11245.12231	2	66	2	4	4	0.56	NA	0.5	NA	2	NA	1	1	0	2	742	115	0.999	1.104	11.188	0.849	200	4.55	1	0	0	0	0	2	1.061	0.963	10.416	0.821	171.5	4.755
44117	194	46	2	67	4	2	1	6	6	1.46	10882.70737	10520.56526	1	59	2	1	1	0.42	NA	0.31	NA	2	NA	1	2	0	2	2082	120	1.6715	2.345	18.158	1.3865	265.5	5.315	3	3	2	1	1	2	1.899	2.653	20.365	1.25	259	4.755
44132	0	0	2	57	4	2	1	5	5	1.53	22428.7243	22837.22915	1	59	1	0	0	NA	NA	NA	NA	2	NA	1	2	0	2	573	0	0.726	0.574	8.066	0.755	162	0.64	0	0	0	0	0	0	0.704	0.963	10.416	0.821	171.5	1.485
44141	0	0	2	77	1	1	1	6	6	1.33	6804.830514	7644.180018	1	65	2	0	0	NA	NA	NA	NA	2	NA	1	2	0	2	1024	0	0.8615	0.6835	11.3375	0.999	435	0.805	0	0	0	0	3	0	0.704	0.963	10.416	0.821	509	1.485
44149	309	408	2	80	3	3	1	15	15	5	27418.1115	30428.86205	2	68	2	1	1	0.39	NA	0.37	NA	1	3	2	1	0	1	2094	358.5	1.524	2.318	15.225	1.182	312	2.965	2	3	1	1	2	1	1.372	2.653	15.501	1.25	346.5	2.855
44155	49	49	2	71	4	3	1	6	6	1.91	14035.48737	14011.91331	2	67	2	2	2	0.31	NA	0.42	NA	1	3	2	2	0	1	1898	49	2.277	3.364	22.784	2.933	477	9.49	3	3	2	3	3	3	1.899	2.653	20.365	2.41	509	8.99
44163	29	107	2	45	3	1	1	5	5	1.25	31640.24104	32245.54182	2	63	2	1	1	0.44	NA	0.4	NA	1	1	3	2	0	1	2468	68	1.677	2.266	26.357	2.8255	315	7.385	3	3	3	3	2	3	1.899	2.653	28.177	2.41	346.5	8.99
44164	0	15	2	80	3	1	1	4	4	1.31	23044.91476	25166.89489	2	70	2	2	2	0.22	NA	0.24	NA	2	NA	1	1	0	2	2068	7.5	1.513	2.2275	10.4055	1.053	501	2.335	2	3	0	1	3	1	1.372	2.653	10.416	1.25	509	2.855
44165	224	95	2	49	1	5	1	14	14	5	22291.90488	22624.55323	2	66	2	1	1	0.45	NA	0.43	NA	2	NA	1	2	0	1	1470.5	159.5	0.8905	1.22	23.794	1.337	368	0.95	0	0	3	1	2	0	0.704	0.963	28.177	1.25	346.5	1.485
44217	75	57	2	53	4	4	1	15	15	5	21630.05297	22368.06842	1	63	1	1	1	0.54	NA	0.5	NA	1	3	2	2	0	1	1502.5	66	1.2015	1.667	18.815	2.182	445.5	5.205	1	2	2	3	3	2	1.061	1.897	20.365	2.41	509	4.755
44245	87	58	2	40	3	4	2	9	9	3.64	97373.94673	99236.781	2	63	2	2	1	NA	NA	0.51	NA	2	NA	1	2	0	1	1547.5	72.5	0.79	0.7655	18.861	1.2735	221	1.51	0	0	2	1	1	0	0.704	0.963	20.365	1.25	259	1.485
44252	240	101	2	58	2	1	1	5	5	0.71	10478.1382	10500.2965	1	62	2	1	1	NA	NA	NA	NA	2	NA	1	2	0	2	1385.5	170.5	1.1	1.019	21.76	1.6775	311.5	0.275	1	0	2	2	2	0	1.061	0.963	20.365	1.686	346.5	1.485
44260	101	166	2	77	2	4	2	7	7	3.37	5957.076377	7701.564415	2	69	1	1	2	0.46	NA	0.54	NA	1	3	2	2	0	1	1068	133.5	1.095	1.5565	19.8935	1.427	282	4.265	1	1	2	1	1	2	1.061	1.438	20.365	1.25	259	4.755
44269	86	146	2	40	3	2	1	5	5	0.58	30055.17538	29840.2367	1	61	2	1	1	0.59	NA	0.46	NA	1	1	3	2	0	2	1112	116	1.048	1.3515	15.9375	0.9635	230	2.52	1	1	1	0	1	1	1.061	1.438	15.501	0.821	259	2.855
44287	118	73	2	51	1	4	1	14	14	4.36	9900.809686	9784.257815	1	70	2	1	1	0.33	0.2	0.47	0.3	1	3	2	2	0	1	2415.5	95.5	2.151	1.6545	22.833	2.2345	404.5	2.25	3	1	2	3	3	1	1.899	1.438	20.365	2.41	509	2.855
44295	426	284	2	65	3	1	1	6	6	2.55	62262.25635	62985.42406	1	67	2	4	4	0.41	0.3	0.56	0.5	1	3	2	2	1	1	1251.5	355	1.0085	1.513	12.684	0.4175	184	1.47	1	1	0	0	0	0	1.061	1.438	10.416	0.821	171.5	1.485
44296	630	276	2	73	3	3	1	6	6	2.14	53082.49251	51818.45159	2	63	1	1	1	0.35	NA	0.31	NA	2	NA	1	2	0	1	1793	453	2.36	4.0785	33.49	3.8065	566	15.45	3	3	3	3	3	3	1.899	2.653	28.177	2.41	509	8.99
44302	0	0	2	72	1	1	1	1	1	0.23	10626.05894	12749.52363	1	66	2	3	3	NA	NA	NA	NA	2	NA	1	2	0	2	1678	0	1.1495	1.5255	13.8815	0.968	287	2.49	1	1	1	0	1	1	1.061	1.438	15.501	0.821	259	2.855
44307	142	41	2	57	2	3	1	5	5	1.71	11904.69842	11764.55687	1	61	2	1	1	0.31	NA	0.34	NA	2	NA	1	2	0	2	1254	91.5	1.641	1.8015	34.7075	2.404	584	13.5	3	2	3	3	3	3	1.899	1.897	28.177	2.41	509	8.99
44326	176	452	2	40	3	2	2	9	9	2.91	26186.97577	26222.97959	1	67	2	1	1	0.42	NA	0.37	NA	2	NA	1	2	0	2	1421.5	314	0.822	0.897	10.803	1.143	259	2.89	0	0	0	1	1	1	0.704	0.963	10.416	1.25	259	2.855
44327	57	57	2	54	5	1	1	99	99	NA	24044.49546	24296.65539	1	62	2	0	0	NA	NA	NA	NA	2	NA	1	2	0	2	1954	57	1.732	1.289	22.015	1.276	323	4.09	3	1	2	1	2	2	1.899	1.438	20.365	1.25	346.5	4.755
44332	173	184	2	78	3	5	2	8	8	4.9	31860.18762	31487.21337	1	61	2	1	4	0.35	NA	0.46	NA	2	NA	1	2	0	1	1950	178.5	1.292	1.9955	18.601	1.85	347	4.39	2	2	2	2	2	2	1.372	1.897	20.365	1.686	346.5	4.755
44336	214	171	2	44	3	1	1	6	6	1.26	26652.2502	27716.30732	1	59	2	1	4	NA	NA	NA	NA	1	1	3	2	0	1	3255	192.5	0.8885	1.664	12.557	1.197	201	4.6	0	1	0	1	0	2	0.704	1.438	10.416	1.25	171.5	4.755
44352	78	0	2	80	3	3	1	13	13	NA	36165.95592	39496.12403	1	64	1	3	3	0.43	NA	0.48	NA	2	NA	1	1	0	2	1099	39	0.553	0.8255	7.89	1.207	140.5	2.72	0	0	0	1	0	1	0.704	0.963	10.416	1.25	171.5	2.855
44356	101	254	2	60	2	1	1	6	99	NA	8359.699946	8481.029939	2	61	2	0	0	NA	NA	NA	NA	2	NA	1	2	0	1	1699.5	177.5	1.8915	1.5205	19.822	1.961	377.5	4.905	3	1	2	3	2	2	1.899	1.438	20.365	2.41	346.5	4.755
44386	33	136	2	51	3	3	2	10	10	4.64	96663.55644	96356.53903	2	63	2	1	1	0.41	NA	0.43	NA	2	NA	1	2	0	2	2426.5	84.5	1.7265	2.2945	79.945	9.417	379.5	5.535	3	3	3	3	2	2	1.899	2.653	28.177	2.41	346.5	4.755
44391	29	32	2	60	4	3	1	5	5	1.59	11630.61	11425.41594	1	68	2	0	0	NA	NA	NA	NA	2	NA	1	2	0	2	1195	30.5	1.3625	1.217	15.611	1.2195	274.5	4.42	2	0	1	1	1	2	1.372	0.963	15.501	1.25	259	4.755
44392	237	237	2	55	4	4	1	6	6	2.45	21630.05297	23025.59545	1	63	2	1	1	0.51	NA	0.59	NA	1	3	2	2	0	1	2499	237	1.054	2.859	56.914	4.841	226	15.88	1	3	3	3	1	3	1.061	2.653	28.177	2.41	259	8.99
44405	24	24	2	64	1	1	2	8	8	2.62	7812.278838	8799.220618	1	66	2	1	3	0.44	NA	0.5	NA	2	NA	1	1	0	2	1614	24	0.878	1.248	20.814	1.29	140	2.72	0	1	2	1	0	1	0.704	1.438	20.365	1.25	171.5	2.855
44407	427	233	2	41	3	5	1	6	6	2.98	81167.56695	80587.09955	2	62	2	1	4	0.36	NA	0.29	NA	1	3	2	2	0	1	3227	330	2.381	3.236	29.607	1.4305	568.5	4.855	3	3	3	1	3	2	1.899	2.653	28.177	1.25	509	4.755
44410	315	196	2	65	4	2	2	8	8	2.56	9816.366486	9643.180374	2	68	1	4	1	0.58	NA	0.54	NA	1	1	3	2	0	1	1578.5	255.5	1.009	1.369	15.071	1.172	306.5	5.44	1	1	1	1	2	2	1.061	1.438	15.501	1.25	346.5	4.755
44431	0	213	2	47	2	1	1	6	6	1.75	17053.61437	17303.36296	1	64	2	1	1	0.58	NA	0.49	NA	1	2	3	2	0	1	1422.5	106.5	1.4135	2.4415	18.4735	1.5145	309.5	8.45	2	3	2	2	2	3	1.372	2.653	20.365	1.686	346.5	8.99
44434	122	122	2	47	5	3	1	6	6	1.43	72467.29318	72935.24392	1	62	2	1	1	0.42	NA	0.38	NA	2	NA	1	2	0	2	2644	122	2.205	3.23	32.434	3.621	614	14.43	3	3	3	3	3	3	1.899	2.653	28.177	2.41	509	8.99
44442	0	0	2	45	4	3	2	10	10	4.86	30227.87557	32769.21252	2	67	2	0	0	NA	NA	NA	NA	1	3	2	2	0	2	1225	0	0.582	1.0505	13.003	1.323	167	1.98	0	0	0	1	0	0	0.704	0.963	10.416	1.25	171.5	1.485
44450	373	373	2	62	2	1	1	5	5	1.52	5992.011661	5814.814791	1	60	2	1	1	0.39	NA	0.34	NA	1	1	3	2	0	1	936	373	0.77	2.029	7.658	0.482	189	2.48	0	2	0	0	0	1	0.704	1.897	10.416	0.821	171.5	2.855
44460	51	43	2	75	1	4	1	5	5	0.7	7024.353292	7595.795962	2	64	2	1	1	0.38	NA	0.3	NA	2	NA	1	2	1	2	980	47	1.059	1.302	11.0675	0.832	187	3.51	1	1	0	0	0	1	1.061	1.438	10.416	0.821	171.5	2.855
44465	141	81	2	63	2	5	1	5	5	2.31	8975.577102	8840.561234	2	65	2	1	1	0.54	NA	0.57	NA	1	3	2	2	0	2	1878.5	111	1.727	2.4815	18.9865	1.995	505	6.14	3	3	2	3	3	2	1.899	2.653	20.365	2.41	509	4.755
44474	63	49	2	73	2	4	1	2	2	0.88	11483.63877	12049.0344	1	72	1	2	1	0.36	NA	0.38	NA	2	NA	1	1	1	1	1304.5	56	0.8165	1.446	18.476	1.2105	159	4.575	0	1	2	1	0	2	0.704	1.438	20.365	1.25	171.5	4.755
44479	162	205	2	65	1	2	2	7	7	1.41	6106.112569	6600.9121	2	71	1	1	1	0.45	NA	0.48	NA	1	3	2	2	0	1	1150.5	183.5	1.138	1.222	16.298	0.991	251.5	1.185	1	0	1	0	1	0	1.061	0.963	15.501	0.821	259	1.485
44481	53	166	2	51	2	1	2	7	5	1.96	10794.21398	10667.145	1	73	2	1	1	0.33	NA	0.38	NA	2	NA	1	2	0	1	2765	109.5	2.519	3.6345	29.8935	2.5925	650.5	7.93	3	3	3	3	3	3	1.899	2.653	28.177	2.41	509	8.99
44508	0	0	2	80	4	1	1	12	12	NA	10806.30918	11230.56103	1	64	1	1	2	0.5	NA	NA	NA	2	NA	1	2	1	1	537	0	0.191	0.338	13.479	0.802	45	0.47	0	0	1	0	0	0	0.704	0.963	15.501	0.821	171.5	1.485
44511	4	40	2	80	3	3	2	7	7	2.5	34384.00544	38159.6726	2	67	1	1	4	0.51	NA	0.58	NA	2	NA	1	1	0	2	1685	22	1.3675	1.324	21.4045	1.076	349.5	2.085	2	1	2	1	2	0	1.372	1.438	20.365	1.25	346.5	1.485
44522	38	3	2	72	4	3	1	12	12	NA	22897.55103	24836.92728	2	70	1	4	1	0.73	2	0.66	0.8	2	NA	1	1	1	1	1316	20.5	1.0045	2.634	14.5785	1.423	218.5	4.97	1	3	1	1	0	2	1.061	2.653	15.501	1.25	171.5	4.755
44527	0	95	2	41	3	2	1	6	5	1.13	31767.81236	31540.62581	2	60	2	1	4	0.33	NA	0.32	NA	2	NA	1	2	0	2	1380	47.5	0.818	0.63	9.806	0.956	99	0.925	0	0	0	0	0	0	0.704	0.963	10.416	0.821	171.5	1.485
44533	65	0	2	41	4	4	2	10	10	3.49	30227.87557	30101.6066	2	67	2	1	1	0.25	NA	0.29	NA	2	NA	1	2	0	1	2098	32.5	1.272	1.329	31.802	2.043	326	2.075	2	1	3	3	2	0	1.372	1.438	28.177	2.41	346.5	1.485
44545	323	363	2	54	3	5	1	77	77	NA	76980.58635	77274.31294	2	69	2	1	1	0.55	NA	0.49	NA	1	3	2	2	0	1	2072.5	343	2.8415	3.422	37.581	3.233	730.5	11.845	3	3	3	3	3	3	1.899	2.653	28.177	2.41	509	8.99
44550	142	101	2	66	2	4	1	5	5	1.14	8367.559715	8367.175996	2	63	2	1	1	0.33	NA	0.34	NA	2	NA	1	2	0	2	1088	121.5	1.2085	1.88	19.458	1.514	311	5.315	2	2	2	2	2	2	1.372	1.897	20.365	1.686	346.5	4.755
44559	16	0	2	45	2	2	1	6	6	1.21	17358.05246	17153.71428	1	73	2	1	4	0.52	NA	0.5	NA	2	NA	1	2	0	1	1220.5	8	0.7095	1.715	11.411	1.317	222.5	5.265	0	2	0	1	1	2	0.704	1.897	10.416	1.25	259	4.755
44575	89	0	2	40	1	3	1	12	12	NA	22829.30217	23580.13425	1	66	2	1	1	0.38	NA	0.43	NA	2	NA	1	2	0	1	2467	44.5	2.201	2.3275	24.2855	1.655	479.5	3.48	3	3	3	2	3	1	1.899	2.653	28.177	1.686	509	2.855
44576	11	92	2	45	1	2	2	7	7	2.27	23849.4058	23568.65171	1	71	2	4	4	0.46	NA	0.48	NA	2	NA	1	2	0	1	1882	51.5	1.6555	1.7695	28.322	1.5585	312.5	2.81	3	2	3	2	2	1	1.899	1.897	28.177	1.686	346.5	2.855
44587	233	215	2	75	4	1	1	5	5	2.02	11869.63537	13312.88729	2	64	2	4	1	0.29	NA	0.22	NA	1	3	2	2	0	1	1398.5	224	1.0105	1.354	12.2655	0.755	170	2.85	1	1	0	0	0	1	1.061	1.438	10.416	0.821	171.5	2.855
44594	107	107	2	80	3	3	1	6	6	2.14	32609.74653	35612.4582	2	70	2	1	1	0.44	NA	0.29	NA	1	3	2	1	0	2	814	107	1.171	1.415	11.807	1.306	229	6.32	1	1	0	1	1	3	1.061	1.438	10.416	1.25	259	8.99
44599	91	196	2	80	3	4	2	7	7	4.13	29078.12149	32721.84048	1	61	2	1	2	0.72	0.7	0.6	0.7	1	3	2	1	1	1	1533	143.5	1.313	1.7545	22.8275	1.237	280.5	2.8	2	2	2	1	1	1	1.372	1.897	20.365	1.25	259	2.855
44601	139	92	2	60	4	2	1	77	77	NA	9560.867353	9662.601889	1	62	2	1	1	0.45	NA	0.47	NA	1	1	3	2	0	2	1037.5	115.5	1.1845	1.602	17.485	1.449	478	4.51	1	1	1	1	3	2	1.061	1.438	15.501	1.25	509	4.755
44603	2	2	2	52	4	2	1	2	2	0.46	25246.16833	27368.68005	1	59	1	0	0	NA	NA	NA	NA	1	1	3	2	0	1	1741	2	0.679	1.104	24.707	2.025	227	10.3	0	0	3	3	1	3	0.704	0.963	28.177	2.41	259	8.99
44614	59	103	2	62	4	2	1	3	3	0.88	10426.65276	10079.68672	1	67	2	4	4	0.53	NA	0.48	NA	1	1	3	2	0	2	1085.5	81	0.716	1.1825	13.0635	1.157	174	4.62	0	0	0	1	0	2	0.704	0.963	10.416	1.25	171.5	4.755
44621	73	49	2	55	4	5	1	15	15	5	19110.09084	19726.63967	1	62	2	1	1	0.32	NA	0.3	NA	2	NA	1	2	0	2	1655.5	61	1.4645	1.4775	13.171	1.0605	408.5	3.69	2	1	0	1	3	2	1.372	1.438	10.416	1.25	509	4.755
44622	48	98	2	80	3	4	1	4	4	1.47	37116.2262	50692.72328	1	69	2	4	4	0.56	NA	0.48	NA	2	NA	1	2	0	3	1846.5	73	1.079	1.756	12.7535	1.1865	213	5.355	1	2	0	1	0	2	1.061	1.897	10.416	1.25	171.5	4.755
44663	2	0	2	41	2	5	2	9	9	3.35	27313.93416	27721.52315	1	72	2	1	1	0.45	NA	0.34	NA	1	2	3	2	0	3	989.5	1	1.0255	0.9465	22.7595	0.987	204	1.37	1	0	2	0	0	0	1.061	0.963	20.365	0.821	171.5	1.485
44669	36	56	2	76	3	4	1	3	3	1.18	19606.00553	19376.486	1	61	2	1	2	0.38	NA	0.35	NA	2	NA	1	2	0	2	2522.5	46	1.142	2.1505	12.556	0.749	271	5.525	1	2	0	0	1	2	1.061	1.897	10.416	0.821	259	4.755
44676	0	0	2	59	4	3	1	NA	NA	NA	22105.5051	22859.74293	1	64	2	1	1	0.5	NA	0.38	NA	2	NA	1	2	0	2	2202	0	1.5275	2.206	24.8335	2.415	421.5	9.545	2	3	3	3	3	3	1.372	2.653	28.177	2.41	509	8.99
44679	101	189	2	80	3	3	1	5	5	1.92	46088.49823	50332.33592	2	60	2	2	2	NA	NA	NA	NA	2	NA	1	1	0	2	1119.5	145	0.977	1.741	15.0235	1.6885	260	6.335	1	2	1	2	1	3	1.061	1.897	15.501	1.686	259	8.99
44680	203	178	2	65	4	1	1	2	2	0.59	9852.944589	9525.069735	1	61	1	1	2	0.64	0.7	0.72	0.7	1	3	2	1	0	1	1311	190.5	0.48	0.872	4.8155	0.5495	138	1.64	0	0	0	0	0	0	0.704	0.963	10.416	0.821	171.5	1.485
44681	101	49	2	53	1	5	2	9	9	3.49	9900.809686	9784.257815	1	70	2	1	4	0.46	NA	0.42	NA	2	NA	1	2	0	1	1370.5	75	0.946	1.226	16.6435	1.819	280	1.125	1	1	1	2	1	0	1.061	1.438	15.501	1.686	259	1.485
44692	259	73	2	49	3	3	1	6	4	1.67	27331.88202	27136.41889	1	67	2	1	1	0.47	NA	0.44	NA	1	1	3	2	0	1	1463.5	166	1.069	1.7295	12.558	1.1875	143.5	3.505	1	2	0	1	0	1	1.061	1.897	10.416	1.25	171.5	2.855
44695	0	54	2	41	4	5	1	15	15	4.84	25898.20924	26781.8538	1	63	2	1	1	0.43	NA	0.37	NA	2	NA	1	2	0	2	2080.5	27	1.447	1.4635	21.8545	1.4215	290.5	5.815	2	1	2	1	1	2	1.372	1.438	20.365	1.25	259	4.755
44696	83	141	2	56	5	5	1	12	12	NA	94456.55482	97862.89443	2	67	2	1	1	0.33	NA	0.26	NA	2	NA	1	2	0	2	2416.5	112	1.7535	1.973	31.8965	1.7525	443.5	2.495	3	2	3	2	3	1	1.899	1.897	28.177	1.686	509	2.855
44711	150	68	2	44	2	1	2	7	7	1.65	17096.98797	17352.11578	2	68	2	4	4	0.28	NA	0.3	NA	2	NA	1	2	0	2	870.5	109	0.635	0.9835	10.432	0.7105	173	1.84	0	0	0	0	0	0	0.704	0.963	10.416	0.821	171.5	1.485
44712	86	86	2	48	2	2	1	NA	NA	NA	17192.68001	17229.03767	2	62	2	0	0	NA	NA	NA	NA	2	NA	1	2	0	1	907	86	0.258	0.695	3.202	0.383	96	1.76	0	0	0	0	0	0	0.704	0.963	10.416	0.821	171.5	1.485
44719	0	1	2	76	2	2	1	4	4	1.1	7716.623556	8134.334821	1	60	2	1	1	0.5	NA	0.42	NA	2	NA	1	2	0	1	1031	0.5	0.9805	1.829	14.2725	1.082	296	23.975	1	2	1	1	1	3	1.061	1.897	15.501	1.25	259	8.99
44731	144	77	2	60	2	4	1	4	4	1.31	5444.778132	5283.764153	2	73	2	1	1	0.5	NA	0.53	NA	2	NA	1	2	0	2	1116	110.5	0.844	0.9595	12.4695	0.9915	254	2.405	0	0	0	0	1	1	0.704	0.963	10.416	0.821	259	2.855
44732	254	422	2	53	2	5	1	5	12	NA	11540.51984	11564.92478	2	62	2	0	0	NA	NA	NA	NA	1	1	3	2	0	1	1344.5	338	1.3775	1.5575	21.655	1.555	352.5	1.36	2	1	2	2	2	0	1.372	1.438	20.365	1.686	346.5	1.485
44733	923	613	2	44	3	3	1	5	5	1.28	21355.2989	21202.57713	1	60	2	1	1	0.35	NA	0.32	NA	1	1	3	2	0	1	1596	768	1.3465	2.2545	13.6835	1.0535	336.5	3.66	2	3	1	1	2	1	1.372	2.653	15.501	1.25	346.5	2.855
44749	143	171	2	59	4	3	1	5	5	0.97	21262.5998	21173.78091	2	68	2	2	2	0.61	0.6	0.52	0.6	1	1	3	2	0	1	828.5	157	0.728	0.815	10.507	0.824	118.5	0.845	0	0	0	0	0	0	0.704	0.963	10.416	0.821	171.5	1.485
44758	484	292	2	59	2	2	1	15	15	4.25	10478.1382	10500.2965	1	62	1	1	4	0.53	NA	0.58	NA	2	NA	1	2	1	1	1210	388	1.192	2.0005	15.9955	1.493	308	3.84	1	2	1	2	2	2	1.061	1.897	15.501	1.686	346.5	4.755
44778	102	102	2	53	3	3	1	4	4	0.73	26737.1021	26839.11999	1	73	2	4	1	0.31	NA	0.31	NA	2	NA	1	2	0	2	583	102	0.421	0.599	5.478	0.325	126	1.27	0	0	0	0	0	0	0.704	0.963	10.416	0.821	171.5	1.485
44780	233	297	2	49	3	3	1	14	14	5	107369.6939	106601.8427	2	61	2	1	1	0.28	NA	0.34	NA	2	NA	1	2	0	2	2235	265	1.4425	2.3955	22.9715	1.776	422.5	4.37	2	3	2	2	3	2	1.372	2.653	20.365	1.686	509	4.755
44781	55	120	2	58	1	3	2	8	8	1.28	11859.84338	12036.27372	1	63	2	1	1	NA	NA	NA	NA	2	NA	1	2	0	2	1575	87.5	1.19	1.4	14.32	0.9645	267	3.255	1	1	1	0	1	1	1.061	1.438	15.501	0.821	259	2.855
44784	567	327	2	52	3	2	2	10	10	5	103644.0987	103314.91	2	60	2	4	4	0.23	NA	0.31	NA	1	3	2	2	0	1	3041	447	1.1185	2.2985	18.186	1.61	241.5	2.705	1	3	2	2	1	1	1.061	2.653	20.365	1.686	259	2.855
44792	261	150	2	53	3	3	1	6	6	1.03	30689.92908	30592.45344	1	61	2	1	1	0.27	NA	0.28	NA	1	1	3	2	0	1	1123	205.5	0.3925	0.7135	7.4075	0.57	111	0.96	0	0	0	0	0	0	0.704	0.963	10.416	0.821	171.5	1.485
44793	7	7	2	51	5	3	1	15	15	5	89022.2035	89795.2765	2	60	2	1	1	0.49	NA	0.51	NA	2	NA	1	2	0	1	1045	7	0.69	1.178	9.036	0.898	219	2.73	0	0	0	0	0	1	0.704	0.963	10.416	0.821	171.5	2.855
44799	426	284	2	49	3	5	2	10	10	5	79814.77417	79243.98122	2	62	2	1	1	0.22	NA	0.38	NA	1	1	3	2	0	1	2304	355	2.049	2.392	30.0465	2.584	469.5	3.34	3	3	3	3	3	1	1.899	2.653	28.177	2.41	509	2.855
44817	229	217	2	70	2	5	2	10	10	4.64	9372.219386	9983.384466	2	66	2	1	1	0.39	NA	0.41	NA	2	NA	1	2	0	1	889.5	223	0.509	1.089	18.1665	0.84	112	2.205	0	0	2	0	0	0	0.704	0.963	20.365	0.821	171.5	1.485
44818	56	71	2	41	4	2	2	7	7	0.61	22636.42608	22541.86839	2	68	2	1	1	0.55	NA	0.38	NA	1	1	3	2	0	1	1716	63.5	0.987	1.1845	14.29	1.079	185	2.49	1	0	1	1	0	1	1.061	0.963	15.501	1.25	171.5	2.855
44825	142	385	2	50	3	3	2	8	8	2.95	109492.6497	112034.1147	2	63	2	1	1	0.4	NA	0.39	NA	1	1	3	2	0	2	1607	263.5	1.1355	2.341	19.7245	1.6075	200.5	6.045	1	3	2	2	0	2	1.061	2.653	20.365	1.686	171.5	4.755
44838	49	48	2	71	3	3	1	3	3	1.17	19606.00553	19376.486	1	61	2	2	1	NA	NA	0.34	NA	1	1	3	2	0	1	975.5	48.5	0.629	0.9225	10.6415	1.3365	104.5	1.705	0	0	0	1	0	0	0.704	0.963	10.416	1.25	171.5	1.485
44842	149	151	2	73	3	2	1	15	15	5	37177.63745	40991.79501	2	62	2	4	1	0.51	NA	0.5	NA	1	2	3	1	0	2	1070	150	0.681	1.1285	10.42	0.687	175	2.015	0	0	0	0	0	0	0.704	0.963	10.416	0.821	171.5	1.485
44852	219	168	2	42	3	4	2	7	7	2.27	97373.94673	99236.781	2	63	2	1	1	0.56	NA	0.55	NA	2	NA	1	2	0	1	1438.5	193.5	0.79	1.355	17.454	1.1885	237.5	1.605	0	1	1	1	1	0	0.704	1.438	15.501	1.25	259	1.485
44854	145	34	2	80	1	1	1	3	3	1.18	10626.05894	12749.52363	1	66	2	0	0	NA	NA	NA	NA	2	NA	1	2	0	2	1134.5	89.5	0.8325	0.898	7.6395	0.688	179	2.305	0	0	0	0	0	1	0.704	0.963	10.416	0.821	171.5	2.855
44869	236	148	2	45	3	3	1	1	1	0.25	77824.38446	77267.82572	2	59	2	1	1	0.32	NA	0.42	NA	1	1	3	2	0	2	1213.5	192	0.8325	1.0525	15.5405	0.9165	197.5	3.21	0	0	1	0	0	1	0.704	0.963	15.501	0.821	171.5	2.855
44870	382	426	2	62	3	3	1	5	5	1.75	23989.80008	28502.84325	1	60	2	1	1	0.23	NA	0.26	NA	2	NA	1	2	0	1	2317	404	1.016	2.503	22.547	1.964	256.5	4.66	1	3	2	3	1	2	1.061	2.653	20.365	2.41	259	4.755
44871	134	414	2	52	2	4	1	6	6	2.5	15524.72076	15341.96447	2	61	2	1	1	0.35	NA	0.25	NA	1	3	2	2	0	2	1805.5	274	1.1335	2.0745	11.653	0.7965	284.5	4.33	1	2	0	0	1	2	1.061	1.897	10.416	0.821	259	4.755
44876	654	654	2	55	1	2	1	6	6	0.8	10083.63305	10415.27329	1	65	2	1	1	0.23	NA	0.31	NA	1	1	3	2	0	2	1685	654	1.458	1.949	18.297	0.783	257	2.61	2	2	2	0	1	1	1.372	1.897	20.365	0.821	259	2.855
44877	0	0	2	57	4	5	1	15	15	5	21630.05297	22368.06842	1	63	2	1	1	0.36	NA	0.38	NA	2	NA	1	2	0	1	1495	0	1.5225	1.122	17.978	1.3725	323	3.1	2	0	2	1	2	1	1.372	0.963	20.365	1.25	346.5	2.855
44898	4	2	2	53	4	2	1	14	14	3.63	25939.85942	25831.5025	1	72	1	1	1	0.41	NA	0.38	NA	2	NA	1	2	0	2	1499.5	3	1.7045	1.315	23.0265	2.026	480	1.385	3	1	2	3	3	0	1.899	1.438	20.365	2.41	509	1.485
44920	73	111	2	80	4	3	1	2	2	0.54	11887.83355	12178.4043	1	67	2	4	4	0.27	NA	0.34	NA	1	3	2	1	0	2	1830	92	1.1485	1.741	12.3095	1.6985	267.5	4.015	1	2	0	2	1	2	1.061	1.897	10.416	1.686	259	4.755
44927	86	50	2	41	1	1	1	12	12	NA	16260.04848	16501.9375	1	74	2	1	1	0.28	NA	0.35	NA	2	NA	1	2	0	2	1882	68	2.5135	1.674	26.4695	2.0655	497.5	1.5	3	2	3	3	3	0	1.899	1.897	28.177	2.41	509	1.485
44933	430	417	2	48	3	4	1	77	77	NA	52001.73456	51991.97823	2	70	2	1	4	0.25	NA	0.36	NA	2	NA	1	2	0	1	1574	423.5	1.354	3.6045	25.87	1.817	474.5	7.535	2	3	3	2	3	3	1.372	2.653	28.177	1.686	509	8.99
44934	468	342	2	50	3	4	1	3	3	0.71	34320.13464	34211.12893	2	59	2	1	1	0.47	NA	0.48	NA	1	2	3	2	0	1	1289	405	0.956	1.5125	12.5635	0.702	188	2.125	1	1	0	0	0	0	1.061	1.438	10.416	0.821	171.5	1.485
44937	84	192	2	49	3	3	1	3	1	0.25	29253.34768	30886.47423	1	61	2	1	1	0.39	NA	0.36	NA	1	1	3	2	0	1	2004.5	138	0.6435	0.859	14.201	0.899	162	0.79	0	0	1	0	0	0	0.704	0.963	15.501	0.821	171.5	1.485
44941	366	260	2	64	3	5	2	8	8	3.86	69052.17791	70506.76398	1	64	2	1	1	0.18	NA	0.21	NA	2	NA	1	2	0	2	1870	313	0.654	1.5055	17.752	1.187	177	2.48	0	1	2	1	0	1	0.704	1.438	20.365	1.25	171.5	2.855
44967	307	165	2	43	5	3	2	7	7	1.27	33681.17008	33440.30021	2	60	2	0	0	NA	NA	NA	NA	2	NA	1	2	0	2	1735.5	236	0.998	1.182	33.0385	1.8265	305	5.155	1	0	3	2	2	2	1.061	0.963	28.177	1.686	346.5	4.755
44973	75	138	2	47	1	2	1	1	1	0.15	14749.89473	15997.47665	1	70	2	0	0	NA	NA	NA	NA	2	NA	1	2	0	1	1621.5	106.5	1.0245	2.0205	14.3865	1.401	243	5.78	1	2	1	1	1	2	1.061	1.897	15.501	1.25	259	4.755
45009	4	3	2	60	3	2	1	5	5	0.9	26193.62583	27898.94684	1	67	1	4	4	0.32	0.2	0.26	0	2	NA	1	2	0	2	1038.5	3.5	1.1605	1.4145	15.2795	1.639	412	6.485	1	1	1	2	3	3	1.061	1.438	15.501	1.686	509	8.99
45019	11	29	2	40	4	2	1	14	14	3.23	23833.86139	24255.75157	1	74	2	1	1	0.38	NA	0.26	NA	1	1	3	2	0	1	2188.5	20	2.1855	1.732	25.933	1.4515	355.5	2.785	3	2	3	2	2	1	1.899	1.897	28.177	1.686	346.5	2.855
45029	0	0	2	68	1	1	2	7	7	1.65	6890.455959	7760.941897	2	66	2	1	1	0.47	NA	0.46	NA	2	NA	1	2	0	2	1160	0	1.1	1.5795	12.4005	0.8945	285.5	5.22	1	1	0	0	1	2	1.061	1.438	10.416	0.821	259	4.755
45034	705	306	2	47	3	2	1	15	15	5	92970.0041	92305.13192	2	60	2	1	1	0.45	NA	0.37	NA	2	NA	1	2	0	1	2932	505.5	1.379	2.346	25.344	2.814	369	6.135	2	3	3	3	2	2	1.372	2.653	28.177	2.41	346.5	4.755
45035	101	61	2	45	4	4	1	6	6	2.14	25458.24827	27598.59012	2	68	1	1	1	0.46	NA	0.45	NA	2	NA	1	2	0	2	1555.5	81	0.5485	1.019	13.29	0.934	120.5	3.42	0	0	1	0	0	1	0.704	0.963	15.501	0.821	171.5	2.855
45036	383	219	2	42	3	5	1	14	14	4.55	68460.33534	68447.49112	2	69	2	1	4	0.46	NA	0.47	NA	1	3	2	2	0	1	2876.5	301	2.014	3.1135	26.729	1.846	523	8.695	3	3	3	2	3	3	1.899	2.653	28.177	1.686	509	8.99
45044	551	315	2	42	3	1	2	7	7	2.33	92495.8518	97659.61745	1	61	2	1	4	0.36	NA	0.35	NA	1	1	3	2	0	1	1519	433	1.1855	2.0875	15.6895	1.308	251.5	3.505	1	2	1	1	1	1	1.061	1.897	15.501	1.25	259	2.855
45056	356	322	2	60	3	2	1	6	4	1.44	59522.80391	60214.15324	2	63	2	0	0	NA	NA	NA	NA	1	3	2	2	0	2	1499	339	1.0105	1.72	10.2885	0.767	307.5	2.45	1	2	0	0	2	1	1.061	1.897	10.416	0.821	346.5	2.855
45072	81	191	2	56	2	5	1	15	15	5	11476.28693	11341.18861	2	68	2	1	1	0.34	NA	0.38	NA	1	3	2	2	0	1	1501.5	136	1.674	3.06	17.0385	2.647	570	16.995	3	3	1	3	3	3	1.899	2.653	15.501	2.41	509	8.99
45096	311	485	2	58	3	4	1	6	6	1.7	29941.78607	30103.00281	2	59	2	1	0	0.44	NA	NA	NA	2	NA	1	2	0	2	1790	398	1.555	2.0065	20.8275	0.9735	402.5	1.73	2	2	2	0	3	0	1.372	1.897	20.365	0.821	509	1.485
45099	24	24	2	70	4	3	1	4	4	1.76	11824.91243	12826.4586	1	59	2	2	2	0.48	NA	0.52	NA	2	NA	1	1	1	2	774.5	24	1.1395	0.7795	12.519	1.187	325.5	0.29	1	0	0	1	2	0	1.061	0.963	10.416	1.25	346.5	1.485
45118	201	189	2	77	3	3	1	4	4	1.2	37752.25845	37817.58484	2	59	2	0	0	NA	NA	NA	NA	1	3	2	2	0	1	2190	195	1.899	2.299	17.499	1.269	577.5	2.295	3	3	1	1	3	1	1.899	2.653	15.501	1.25	509	2.855
45137	257	52	2	51	4	2	2	10	10	3.39	21250.1215	21502.82309	2	73	2	1	1	0.53	NA	0.52	NA	2	NA	1	2	0	1	1432	154.5	0.9945	1.426	18.3435	0.849	215	21.565	1	1	2	0	0	3	1.061	1.438	20.365	0.821	171.5	8.99
45142	332	162	2	61	3	2	1	2	2	0.81	29136.7938	29951.8992	2	66	2	1	4	0.41	NA	0.37	NA	1	1	3	1	0	1	3080.5	247	1.7595	2.619	27.6145	2.023	521.5	5.455	3	3	3	3	3	2	1.899	2.653	28.177	2.41	509	4.755
45144	102	0	2	46	2	4	1	4	4	0.73	17358.05246	17153.71428	1	73	2	1	1	0.33	NA	0.29	NA	2	NA	1	2	0	1	919	51	1.054	1.696	15.5155	1.5715	233.5	5.26	1	2	1	2	1	2	1.061	1.897	15.501	1.686	259	4.755
45152	89	136	2	64	2	1	2	9	9	1.69	5431.579546	5582.205333	2	70	2	4	4	0.42	NA	0.41	NA	2	NA	1	2	0	1	2174	112.5	1.27	1.2085	12.821	1.339	264	2.405	2	0	0	1	1	1	1.372	0.963	10.416	1.25	259	2.855
45153	289	386	2	63	3	4	2	8	6	2.45	55604.39463	57189.67701	1	67	2	1	1	0.23	NA	0.36	NA	1	1	3	2	0	1	1743.5	337.5	2.0565	2.7165	29.026	2.7495	370	10.365	3	3	3	3	2	3	1.899	2.653	28.177	2.41	346.5	8.99
45157	129	165	2	49	1	1	1	4	4	0.73	25274.17312	25651.32401	1	66	2	1	1	0.49	NA	0.37	NA	2	NA	1	2	0	2	2099.5	147	1.9585	2.201	29.1935	2.515	534	6.305	3	3	3	3	3	3	1.899	2.653	28.177	2.41	509	8.99
45186	90	77	2	63	4	4	1	14	14	5	9544.755375	9227.136084	2	74	2	1	1	0.42	NA	0.48	NA	1	3	2	2	0	1	2142.5	83.5	0.98	0.93	16.4785	0.6695	197.5	2.25	1	0	1	0	0	1	1.061	0.963	15.501	0.821	171.5	2.855
45190	43	0	2	60	4	4	2	7	7	3.85	12411.49614	12178.12642	2	72	2	1	4	0.49	0.4	0.61	0.5	1	3	2	2	0	2	1727	21.5	1.5675	1.384	22.5095	1.599	256.5	5.25	2	1	2	2	1	2	1.372	1.438	20.365	1.686	259	4.755
45200	4	0	2	43	4	4	1	5	5	2.11	28558.83099	28439.53401	1	68	2	0	0	NA	NA	NA	NA	2	NA	1	2	0	2	2497	2	1.546	2.095	16.718	1.5915	439.5	3.03	2	2	1	2	3	1	1.372	1.897	15.501	1.686	509	2.855
45212	359	365	2	41	3	5	1	14	14	4.66	80591.33243	80702.13542	1	67	2	1	1	0.44	NA	0.4	NA	2	NA	1	2	0	1	3076.5	362	2.274	3.3995	26.471	2.9325	612	12.16	3	3	3	3	3	3	1.899	2.653	28.177	2.41	509	8.99
45233	231	174	2	51	3	3	1	6	6	1.36	21806.31457	21737.05457	1	60	2	1	1	0.4	NA	0.44	NA	1	3	2	2	0	1	2554.5	202.5	1.749	1.5795	28.829	2.198	398.5	4.26	3	1	3	3	2	2	1.899	1.438	28.177	2.41	346.5	4.755
45257	75	116	2	78	3	5	1	15	99	NA	34075.75569	33123.64105	1	60	2	1	1	0.6	0.5	0.62	0.6	2	NA	1	2	0	1	1631.5	95.5	6.534	2.493	32.2855	2.3445	690.5	8.96	3	3	3	3	3	3	1.899	2.653	28.177	2.41	509	8.99
45268	3	0	2	42	1	2	1	3	3	0.7	16895.41969	17107.4944	2	67	1	1	1	0.46	NA	0.44	NA	1	3	2	2	0	2	1251.5	1.5	1.3245	1.8235	18.553	1.694	209	7.16	2	2	2	2	0	3	1.372	1.897	20.365	1.686	171.5	8.99
45276	43	43	2	40	1	4	1	5	5	0.7	17735.22107	17994.95173	2	64	2	4	1	0.26	NA	0.29	NA	2	NA	1	2	0	2	1756	43	1.5115	1.7465	22.837	1.3525	327	5.67	2	2	2	1	2	2	1.372	1.897	20.365	1.25	346.5	4.755
45284	174	236	2	53	5	4	1	15	15	4.84	71316.40615	72691.55892	2	69	2	4	1	0.49	NA	0.5	NA	1	3	2	2	0	1	2127	205	1.5315	2.305	25.7255	1.821	600	2.18	2	3	3	2	3	0	1.372	2.653	28.177	1.686	509	1.485
45286	162	131	2	58	3	5	1	15	15	5	94583.35604	94282.94564	1	67	2	1	1	0.42	NA	0.32	NA	2	NA	1	2	0	1	1456.5	146.5	0.8745	1.0295	12.727	0.761	212	2.02	0	0	0	0	0	0	0.704	0.963	10.416	0.821	171.5	1.485
45293	0	0	2	76	1	3	1	4	4	0.73	10060.79733	10569.25917	1	66	2	1	1	0.36	NA	0.41	NA	2	NA	1	2	0	1	1603	0	1.012	1.1845	13.2875	1.034	231.5	1.955	1	0	0	0	1	0	1.061	0.963	10.416	0.821	259	1.485
45303	235	355	2	45	3	3	1	5	5	0.97	30055.17538	31733.06557	1	61	2	1	1	0.46	NA	0.45	NA	1	1	3	2	0	1	1734	295	0.5375	1.147	14.055	0.8135	121.5	1.375	0	0	1	0	0	0	0.704	0.963	15.501	0.821	171.5	1.485
45310	187	68	2	47	4	3	1	99	99	NA	30227.87557	30101.6066	2	67	1	2	2	0.4	NA	0.4	NA	1	3	2	2	0	1	1229.5	127.5	0.5615	0.9735	13.7015	1.123	194.5	3.14	0	0	1	1	0	1	0.704	0.963	15.501	1.25	171.5	2.855
45313	377	47	2	51	1	2	1	15	15	5	16965.19077	17218.35185	1	66	1	1	4	0.46	NA	0.54	NA	2	NA	1	2	0	2	1665.5	212	1.566	2.148	23.3965	2.551	372	5.41	2	2	2	3	2	2	1.372	1.897	20.365	2.41	346.5	4.755
45317	6	6	2	43	1	3	1	5	5	1.07	14749.89473	14576.25966	1	70	2	1	1	0.36	NA	0.32	NA	2	NA	1	2	0	2	1143	6	1.445	1.9255	22.376	2.3195	309.5	5.88	2	2	2	3	2	2	1.372	1.897	20.365	2.41	346.5	4.755
45318	171	170	2	47	3	4	1	2	2	0.5	31016.10459	30794.29385	2	64	1	1	1	0.32	NA	0.38	NA	1	3	2	2	0	1	1853	170.5	1.587	1.8565	19.599	1.5045	445	5.845	3	2	2	2	3	2	1.899	1.897	20.365	1.686	509	4.755
45338	335	131	2	43	5	2	1	14	14	4.26	52317.21344	53808.34078	2	66	2	1	1	0.52	NA	0.5	NA	2	NA	1	2	0	1	1233.5	233	0.8325	1.4395	15.633	0.996	228.5	4.455	0	1	1	0	1	2	0.704	1.438	15.501	0.821	259	4.755
45347	1	0	2	72	4	2	1	77	77	NA	11107.58631	11543.6662	1	64	2	0	0	NA	NA	NA	NA	2	NA	1	2	0	2	1446.5	0.5	1.226	1.059	23.5405	1.413	260.5	7.345	2	0	3	1	1	3	1.372	0.963	28.177	1.25	259	8.99
45348	156	200	2	67	3	5	2	8	8	5	55310.0861	57654.92135	1	63	2	1	1	0.39	NA	0.42	NA	2	NA	1	2	0	1	1594.5	178	1.1105	2.324	15.421	2.03	289.5	11.345	1	3	1	3	1	3	1.061	2.653	15.501	2.41	259	8.99
45356	51	51	2	73	1	1	1	3	3	1.25	11558.91437	12163.57908	2	65	1	0	0	NA	NA	NA	NA	1	1	3	1	0	3	1164	51	1.474	1.214	12.568	0.924	236	1.78	2	0	0	0	1	0	1.372	0.963	10.416	0.821	259	1.485
45365	861	861	2	52	3	4	2	10	10	5	117656.735	122366.8257	2	66	1	1	1	0.19	NA	0.25	NA	2	NA	1	2	0	2	3368	861	1.534	2.887	29.199	2.058	569	5.48	2	3	3	3	3	2	1.372	2.653	28.177	2.41	509	4.755
45366	205	165	2	75	4	2	1	4	4	1.76	11413.45706	12380.15379	1	64	1	4	4	NA	NA	0.4	NA	1	3	2	2	0	2	2118.5	185	1.747	1.5035	18.22	1.8105	372	3.945	3	1	2	2	2	2	1.899	1.438	20.365	1.686	346.5	4.755
45375	95	77	2	51	2	4	1	6	6	2.88	18281.44688	18320.10698	2	61	2	1	1	0.58	0.7	0.61	0.6	1	1	3	2	0	1	1345	86	1.4775	1.1185	15.325	1.679	125	1.725	2	0	1	2	0	0	1.372	0.963	15.501	1.686	171.5	1.485
45387	34	43	2	80	3	5	1	2	2	0.87	24668.87647	27390.32743	2	63	2	3	3	0.56	NA	0.53	NA	2	NA	1	2	1	2	2270.5	38.5	2.1255	2.694	26.653	2.453	605	9.28	3	3	3	3	3	3	1.899	2.653	28.177	2.41	509	8.99
45391	210	210	2	78	4	3	1	2	2	0.63	13104.92612	13027.58664	1	59	2	0	0	NA	NA	NA	NA	2	NA	1	2	1	2	2177	210	1.913	1.762	19.962	0.998	351	0.61	3	2	2	0	2	0	1.899	1.897	20.365	0.821	346.5	1.485
45393	520	104	2	59	3	3	1	2	2	0.66	27909.12082	27820.47742	1	67	2	1	1	0.26	NA	0.38	NA	1	1	3	2	0	1	966.5	312	0.675	1.1965	19.4345	0.8685	173	0.62	0	0	2	0	0	0	0.704	0.963	20.365	0.821	171.5	1.485
45421	37	75	2	69	1	3	1	3	3	0.88	8251.2084	8934.74856	1	66	2	1	4	0.5	0.4	0.23	0.3	2	NA	1	2	0	1	847.5	56	1.2945	1.6605	15.56	1.505	317	8.405	2	1	1	2	2	3	1.372	1.438	15.501	1.686	346.5	8.99
45437	77	77	2	61	1	1	1	99	99	NA	6502.737844	7324.242529	2	72	2	1	4	0.51	NA	0.44	NA	2	NA	1	2	0	2	1152	77	0.835	1.235	15.17	0.935	171	3.85	0	1	1	0	0	2	0.704	1.438	15.501	0.821	171.5	4.755
45443	266	273	2	43	4	4	1	6	6	1.21	23833.86139	24255.75157	1	74	2	1	4	0.38	NA	0.29	NA	1	1	3	2	0	1	2947	269.5	1.756	1.763	30.622	2.707	367	6.815	3	2	3	3	2	3	1.899	1.897	28.177	2.41	346.5	8.99
45447	31	47	2	75	3	1	1	13	13	NA	20747.60595	20167.89468	1	67	2	1	1	0.47	NA	0.49	NA	2	NA	1	1	0	2	1224.5	39	1.3855	1.2815	14.244	1.318	232	2.915	2	1	1	1	1	1	1.372	1.438	15.501	1.25	259	2.855
45465	70	20	2	62	4	2	2	7	7	2.04	11823.05503	11620.5092	1	67	2	1	1	0.39	NA	0.42	NA	2	NA	1	2	0	1	992.5	45	0.654	0.5625	8.87	1.0875	160.5	1.495	0	0	0	1	0	0	0.704	0.963	10.416	1.25	171.5	1.485
45471	286	106	2	54	3	4	1	15	15	5	84879.68083	88621.81701	1	74	2	1	1	0.48	NA	0.44	NA	1	3	2	2	0	1	1549.5	196	1.317	1.528	21.062	1.3935	360.5	0.63	2	1	2	1	2	0	1.372	1.438	20.365	1.25	346.5	1.485
45472	53	36	2	77	2	1	2	10	10	3.98	10944.02877	12293.93236	2	65	2	1	1	0.49	NA	0.48	NA	2	NA	1	2	0	3	965.5	44.5	0.6975	0.7455	10.997	0.806	215	1.635	0	0	0	0	0	0	0.704	0.963	10.416	0.821	171.5	1.485
45488	148	71	2	80	2	1	1	15	15	3.86	4900.667764	5296.249478	1	62	2	1	4	0.48	NA	0.44	NA	2	NA	1	1	0	2	1056.5	109.5	0.8795	1.316	11.936	1.1145	252	5.04	0	1	0	1	1	2	0.704	1.438	10.416	1.25	259	4.755
45497	60	190	2	54	2	1	1	4	4	1.73	11540.51984	11404.66537	2	62	2	0	0	NA	NA	NA	NA	2	NA	1	2	0	3	3400.5	125	2.4895	2.186	23.603	3.609	540	3.775	3	3	3	3	3	2	1.899	2.653	28.177	2.41	509	4.755
45505	462	388	2	51	3	5	1	15	15	5	161231.1247	167685.6061	2	65	2	1	1	0.54	NA	0.51	NA	1	3	2	2	0	1	2530	425	2.4205	2.581	23.6785	2.5375	312	3.295	3	3	3	3	2	1	1.899	2.653	28.177	2.41	346.5	2.855
45519	359	359	2	54	3	5	1	15	15	5	95352.03813	95049.18628	1	60	2	1	1	0.23	NA	0.28	NA	2	NA	1	2	0	1	1389	359	0.661	2.054	11.02	1.205	286	9.49	0	2	0	1	1	3	0.704	1.897	10.416	1.25	259	8.99
45523	3	2	2	71	4	5	1	4	4	0.65	17871.32633	19908.26782	2	61	2	1	4	0.49	0.7	0.6	0.6	2	NA	1	2	0	2	1432	2.5	1.215	1.318	12.729	1.168	228	2.45	2	1	0	1	1	1	1.372	1.438	10.416	1.25	259	2.855
45534	100	217	2	55	4	4	2	7	7	2.45	20877.42148	21589.75721	1	64	1	1	1	0.28	0.1	0.29	0.2	1	3	2	2	0	1	1410.5	158.5	1.3945	1.8435	16.7045	2.5525	687.5	13.58	2	2	1	3	3	3	1.372	1.897	15.501	2.41	509	8.99
45535	0	7	2	76	3	1	1	3	3	0.74	26343.20003	25607.14162	2	59	2	1	1	0.23	NA	0.35	NA	2	NA	1	2	0	3	1442.5	3.5	0.9575	1.077	9.884	1.232	256.5	1.665	1	0	0	1	1	0	1.061	0.963	10.416	1.25	259	1.485
45536	105	399	2	76	2	2	1	6	6	2.41	7716.623556	7977.11435	1	60	2	1	4	NA	NA	0.43	NA	2	NA	1	2	0	2	1434.5	252	1.086	2.036	12.2095	0.936	282.5	3.855	1	2	0	0	1	2	1.061	1.897	10.416	0.821	259	4.755
45544	142	0	2	41	4	2	1	6	6	2.48	30382.40061	31362.62796	2	62	2	1	1	0.36	NA	0.38	NA	1	1	3	2	0	3	4381.5	71	3.288	5.024	36.223	2.5475	783	10.305	3	3	3	3	3	3	1.899	2.653	28.177	2.41	509	8.99
45553	159	146	2	68	3	4	2	10	10	4.64	36045.60922	38592.57594	2	66	2	3	3	0.55	NA	0.58	NA	2	NA	1	1	0	2	1328	152.5	1.057	1.87	9.7755	1.063	278.5	5.47	1	2	0	1	1	2	1.061	1.897	10.416	1.25	259	4.755
45556	466	284	2	56	3	4	2	10	10	4.86	137274.9271	136838.9221	2	64	2	1	1	0.39	NA	0.43	NA	1	3	2	2	0	3	927	375	0.5685	1.116	10.0225	0.628	127	2.28	0	0	0	0	0	1	0.704	0.963	10.416	0.821	171.5	2.855
45577	0	0	2	42	4	2	1	2	2	0.34	21593.38096	21503.18031	2	68	2	0	0	NA	NA	NA	NA	1	1	3	2	0	2	1216	0	1.326	0.5835	16.684	0.8735	290	0.53	2	0	1	0	1	0	1.372	0.963	15.501	0.821	259	1.485
45594	65	102	2	78	3	5	1	6	6	1.97	35990.28753	35311.49373	1	60	2	1	1	0.37	NA	0.39	NA	1	3	2	2	0	1	1444	83.5	0.8815	2	10.7605	1.3905	301	5.515	0	2	0	1	2	2	0.704	1.897	10.416	1.25	346.5	4.755
45607	11	47	2	64	2	3	1	12	12	NA	6093.60926	6009.042032	1	68	2	4	4	0.64	0.7	0.51	0.5	2	NA	1	2	0	1	1397.5	29	1.1665	1.5435	17.9055	1.066	273.5	2.345	1	1	2	1	1	1	1.061	1.438	20.365	1.25	259	2.855
45610	7	14	2	42	4	4	2	7	7	2.04	24764.43774	24660.99084	1	65	2	1	1	0.29	NA	0.22	NA	2	NA	1	2	0	1	3029	10.5	2.4935	3.803	30.528	2.371	559	4.595	3	3	3	3	3	2	1.899	2.653	28.177	2.41	509	4.755
45621	201	189	2	78	3	5	2	9	9	4.38	33536.86146	34100.71076	1	63	2	4	4	0.47	NA	0.48	NA	2	NA	1	2	0	1	1659.5	195	1.401	1.7295	16.2375	1.3325	312.5	1.505	2	2	1	1	2	0	1.372	1.897	15.501	1.25	346.5	1.485
45623	174	26	2	51	4	3	1	4	4	1.31	22105.5051	23531.72312	1	64	2	1	4	0.55	0.5	0.65	0.6	1	2	3	2	0	1	2061	100	1.015	1.937	13.933	1.2915	292	4.815	1	2	1	1	1	2	1.061	1.897	15.501	1.25	259	4.755
45628	146	138	2	69	1	1	1	4	4	1.68	6890.455959	6806.706603	2	66	1	0	0	NA	NA	NA	NA	1	2	3	2	1	3	1303	142	1.319	1.532	18.7195	1.5365	453.5	7.43	2	1	2	2	3	3	1.372	1.438	20.365	1.686	509	8.99
45631	68	30	2	48	2	2	1	4	4	0.8	23128.20913	22855.94493	2	61	2	1	1	0.47	NA	0.56	NA	2	NA	1	2	0	2	1022	49	0.838	0.915	9.7745	0.898	254.5	3.615	0	0	0	0	1	1	0.704	0.963	10.416	0.821	259	2.855
45640	102	146	2	73	4	3	1	4	4	1.83	19553.19009	19437.79581	2	64	2	1	4	0.41	NA	0.48	NA	1	3	2	1	0	1	1827	124	0.8525	1.4515	10.0985	1.1175	259	2.885	0	1	0	1	1	1	0.704	1.438	10.416	1.25	259	2.855
45646	70	0	2	52	4	3	1	6	6	1.79	24487.44926	24778.64842	2	71	2	4	1	0.34	NA	0.24	NA	1	3	2	2	0	1	866.5	35	0.4915	0.444	6.9475	0.6555	163.5	0.95	0	0	0	0	0	0	0.704	0.963	10.416	0.821	171.5	1.485
45653	77	78	2	46	4	4	1	6	3	0.82	28558.83099	28439.53401	1	68	1	1	1	0.29	NA	0.32	NA	2	NA	1	2	0	2	694	77.5	0.3545	0.4725	5.5735	0.3065	87.5	0.15	0	0	0	0	0	0	0.704	0.963	10.416	0.821	171.5	1.485
45663	129	0	2	46	1	2	2	8	8	1.73	23522.51993	23245.61392	2	65	1	1	1	0.35	0.3	0.29	0.2	1	3	2	2	0	1	922	64.5	0.8155	1.0455	11.1355	0.8655	159	0.67	0	0	0	0	0	0	0.704	0.963	10.416	0.821	171.5	1.485
45664	403	285	2	72	3	3	1	2	2	0.87	24495.86461	24196.5111	2	67	2	4	1	0.59	NA	0.55	NA	1	3	2	2	0	1	1596.5	344	1.2775	2.021	23.806	1.7405	316.5	4.405	2	2	3	2	2	2	1.372	1.897	28.177	1.686	346.5	4.755
45674	15	128	2	46	1	4	1	6	6	1.88	20002.447	19766.97912	2	71	2	1	1	0.19	NA	0.21	NA	2	NA	1	2	0	1	1366.5	71.5	1.2705	1.695	18.633	1.0155	326.5	6.465	2	2	2	0	2	3	1.372	1.897	20.365	0.821	346.5	8.99
45685	47	6	2	73	4	2	1	6	6	1.66	12580.87021	13245.13843	2	71	2	0	0	NA	NA	NA	NA	2	NA	1	2	1	3	2378	26.5	2.563	1.696	21.389	1.6835	391	4.41	3	2	2	2	2	2	1.899	1.897	20.365	1.686	346.5	4.755
45692	32	41	2	44	2	3	1	2	2	0.21	23128.20913	23177.11876	2	61	1	4	4	0.24	NA	0.43	NA	1	3	2	2	0	2	1307	36.5	0.9715	1.032	12.1045	1.0595	327	1.82	1	0	0	1	2	0	1.061	0.963	10.416	1.25	346.5	1.485
45705	123	123	2	56	3	3	1	NA	NA	NA	26268.16744	26890.82492	1	64	1	1	1	0.5	NA	0.45	NA	2	NA	1	2	0	3	843	123	0.949	0.963	9.86	1.042	440	0.78	1	0	0	0	3	0	1.061	0.963	10.416	0.821	509	1.485
45717	149	149	2	46	3	3	1	15	15	5	129047.3825	133678.2268	2	65	2	1	1	0.41	NA	0.37	NA	2	NA	1	2	0	1	1292	149	0.829	1.476	8.835	1.071	181	1.93	0	1	0	1	0	0	0.704	1.438	10.416	1.25	171.5	1.485
45723	69	69	2	45	4	5	1	15	15	5	28558.83099	30959.84697	1	68	2	1	1	0.23	NA	0.24	NA	2	NA	1	2	0	1	1383	69	0.934	0.92	16.614	0.81	254	1.19	1	0	1	0	1	0	1.061	0.963	15.501	0.821	259	1.485
45727	49	0	2	43	3	4	1	15	15	5	65721.67813	65251.67153	1	60	2	1	1	0.41	NA	0.54	NA	1	3	2	2	0	1	2015.5	24.5	1.126	1.8325	41.0535	5.441	315.5	4.27	1	2	3	3	2	2	1.061	1.897	28.177	2.41	346.5	4.755
45728	89	69	2	62	3	4	2	7	7	2.7	55604.39463	57189.67701	1	67	2	1	1	0.28	NA	0.35	NA	1	3	2	2	0	1	1821.5	79	1.442	1.8555	24.4095	2.2215	397.5	5.1	2	2	3	3	2	2	1.372	1.897	28.177	2.41	346.5	4.755
45733	0	0	2	59	4	4	1	2	2	0.58	19905.92012	21190.22383	2	74	2	1	1	0.33	NA	0.35	NA	1	2	3	2	0	1	1844.5	0	1.4415	1.2635	23.7635	1.395	191	1.165	2	1	3	1	0	0	1.372	1.438	28.177	1.25	171.5	1.485
45734	53	2	2	62	4	3	1	3	3	0.95	11494.14765	11330.65777	1	59	2	1	1	0.5	NA	0.52	NA	2	NA	1	2	0	2	1063.5	27.5	0.9535	0.9025	13.268	1.1345	214.5	2.855	1	0	0	1	0	1	1.061	0.963	10.416	1.25	171.5	2.855
45744	91	90	2	42	3	5	2	10	10	2.62	79769.99407	79199.52136	2	59	2	1	1	0.46	NA	0.49	NA	2	NA	1	2	0	2	1958	90.5	1.4555	1.3305	29.128	1.6505	315	3.44	2	1	3	2	2	1	1.372	1.438	28.177	1.686	346.5	2.855
45750	97	86	2	45	1	5	2	7	7	1.16	22829.30217	23580.13425	1	66	2	1	1	0.44	NA	0.47	NA	2	NA	1	2	0	2	2001.5	91.5	2.693	4.007	35.228	4.2275	669	16.91	3	3	3	3	3	3	1.899	2.653	28.177	2.41	509	8.99
45751	264	201	2	45	2	2	1	15	15	4.44	14627.88946	14455.69063	2	68	2	4	4	0.52	NA	0.49	NA	1	1	3	2	0	1	1482.5	232.5	1.4395	1.7055	15.1985	1.6225	307	5.66	2	2	1	2	2	2	1.372	1.897	15.501	1.686	346.5	4.755
45753	0	0	2	67	4	5	2	10	10	5	9544.755375	10339.84961	1	74	2	2	2	0.35	NA	0.44	NA	1	3	2	2	0	1	1663.5	0	0.8315	1.162	9.366	0.986	258	1.565	0	0	0	0	1	0	0.704	0.963	10.416	0.821	259	1.485
45772	68	381	2	52	3	2	1	4	4	1.1	23060.75834	22987.51404	1	67	2	1	1	0.61	0.4	0.59	0.5	2	NA	1	2	0	2	2275.5	224.5	1.098	1.12	16.74	1.004	239.5	13.82	1	0	1	0	1	3	1.061	0.963	15.501	0.821	259	8.99
45788	142	218	2	64	2	5	1	12	12	NA	5429.504046	5347.830278	1	65	1	1	1	0.44	NA	0.48	NA	2	NA	1	2	0	2	886	180	0.6375	0.9395	12.628	1.132	184.5	1.325	0	0	0	1	0	0	0.704	0.963	10.416	1.25	171.5	1.485
45808	126	94	2	80	3	5	1	6	6	2.55	46088.49823	59114.42094	2	60	2	1	1	0.46	NA	0.39	NA	1	3	2	2	0	2	1058	110	0.815	1.115	11.8455	1.1855	142	2.91	0	0	0	1	0	1	0.704	0.963	10.416	1.25	171.5	2.855
45817	270	270	2	67	1	1	1	6	6	1.29	8030.083171	9044.540635	1	66	2	1	1	0.45	NA	0.54	NA	2	NA	1	2	0	1	1291	270	0.544	1.613	5.989	0.627	132	3.4	0	1	0	0	0	1	0.704	1.438	10.416	0.821	171.5	2.855
45832	370	145	2	44	3	3	1	14	14	3.02	74400.22008	75823.55028	2	63	2	1	4	0.33	NA	0.36	NA	1	1	3	2	0	1	1847.5	257.5	1.4525	1.5845	22.046	1.8715	324	4.73	2	1	2	2	2	2	1.372	1.438	20.365	1.686	346.5	4.755
45833	84	62	2	80	3	2	1	4	4	1.44	31174.96316	37493.17297	2	61	2	1	1	0.39	NA	0.42	NA	1	3	2	1	1	1	1316	73	0.904	0.921	12.898	0.917	210	2.79	1	0	0	0	0	1	1.061	0.963	10.416	0.821	171.5	2.855
45836	150	125	2	52	3	4	1	15	15	5	99668.26078	99351.69999	1	59	2	1	1	0.29	NA	0.23	NA	2	NA	1	2	0	1	1293	137.5	1.0625	1.0365	18.3745	1.4435	211	1.505	1	0	2	1	0	0	1.061	0.963	20.365	1.25	171.5	1.485
45839	828	568	2	44	3	3	1	6	6	1.23	20129.38299	19985.42831	1	60	2	1	1	0.49	NA	0.34	NA	1	1	3	2	0	2	2112.5	698	1.4165	2.8195	24.002	1.2185	346.5	5.58	2	3	3	1	2	2	1.372	2.653	28.177	1.25	346.5	4.755
45857	0	0	2	80	4	3	1	6	6	2.43	10882.34794	12071.28609	2	74	2	3	0	NA	NA	NA	NA	2	NA	1	1	0	3	1452	0	1.965	1.761	21.576	2.18	447	10.86	3	2	2	3	3	3	1.899	1.897	20.365	2.41	509	8.99
45885	427	345	2	45	3	5	2	8	8	3.65	84798.42535	84191.99197	1	60	2	1	1	0.5	NA	0.5	NA	1	1	3	2	0	1	1653	386	1.0385	1.8425	10.7495	0.741	323	2.435	1	2	0	0	2	1	1.061	1.897	10.416	0.821	346.5	2.855
45887	1006	184	2	49	3	2	1	6	6	1.9	27331.88202	27136.41889	1	67	1	1	1	0.49	NA	0.4	NA	1	1	3	2	0	2	1567	595	1.427	2.8655	20.7345	1.386	241	2.795	2	3	2	1	1	1	1.372	2.653	20.365	1.25	259	2.855
45905	49	0	2	68	1	1	1	13	13	NA	4865.131732	4935.742687	2	74	2	0	0	0.42	NA	0.3	NA	2	NA	1	2	0	1	1673	24.5	1.1205	2.354	15.8205	2.0385	282	5.065	1	3	1	3	1	2	1.061	2.653	15.501	2.41	259	4.755
45907	20	0	2	41	3	4	1	4	4	1.47	27331.88202	27136.41889	1	67	2	1	1	0.5	NA	0.4	NA	2	NA	1	2	0	2	1976	10	1.5975	2.225	23.4915	2.5485	280	9.675	3	3	3	3	1	3	1.899	2.653	28.177	2.41	259	8.99
45910	86	43	2	55	4	2	1	6	6	1.42	34191.53044	34048.70434	2	65	1	1	1	0.34	NA	0.42	NA	2	NA	1	2	0	2	1257.5	64.5	1.0405	1.1185	22.679	1.439	185.5	3.545	1	0	2	1	0	1	1.061	0.963	20.365	1.25	171.5	2.855
45922	0	0	2	63	1	1	1	3	3	0.91	8251.2084	8150.919915	1	66	1	2	2	0.55	0.5	0.64	0.6	2	NA	1	2	0	2	1045.5	0	1.0545	1.1675	13.8	1.304	373.5	2.98	1	0	1	1	2	1	1.061	0.963	15.501	1.25	346.5	2.855
45926	644	154	2	52	3	4	2	8	8	4.41	35130.215	37127.74242	1	69	2	1	4	0.69	0.7	0.67	0.6	1	1	3	2	0	1	1800	399	1.5835	1.911	27.1275	1.7265	332	2.02	3	2	3	2	2	0	1.899	1.897	28.177	1.686	346.5	1.485
45936	53	59	2	49	5	3	1	77	77	NA	72467.29318	72935.24392	1	62	1	1	1	0.32	NA	0.33	NA	1	3	2	2	0	1	798.5	56	0.6355	0.82	11.5955	0.4905	124	2.355	0	0	0	0	0	1	0.704	0.963	10.416	0.821	171.5	2.855
45939	92	71	2	80	3	4	1	6	6	2.07	36470.01806	39828.18426	2	60	2	1	1	0.19	NA	0.25	NA	2	NA	1	1	0	2	1465	81.5	0.7805	2.0245	10.236	1.0385	215	19.31	0	2	0	0	0	3	0.704	1.897	10.416	0.821	171.5	8.99
45946	414	346	2	43	5	3	1	3	3	0.74	31640.24104	32245.54182	2	63	2	1	1	0.51	NA	0.49	NA	1	1	3	2	0	1	937	380	0.676	3.872	46.658	4.4975	155.5	12.545	0	3	3	3	0	3	0.704	2.653	28.177	2.41	171.5	8.99
45950	416	416	2	77	3	4	2	8	8	2.36	42808.27597	42307.13691	2	59	2	0	0	NA	NA	NA	NA	2	NA	1	1	0	3	3810	416	1.776	2.066	17.382	0.9	400	3.66	3	2	1	0	2	1	1.899	1.897	15.501	0.821	346.5	2.855
45951	309	132	2	58	2	3	1	6	6	2.39	15524.72076	15341.96447	2	61	2	2	1	0.26	NA	0.22	NA	2	NA	1	2	0	1	1934.5	220.5	2.149	2.4045	44.0165	2.9515	597.5	11.01	3	3	3	3	3	3	1.899	2.653	28.177	2.41	509	8.99
45953	39	2	2	80	4	1	1	6	6	2	11887.83355	11817.67682	1	67	2	0	0	NA	NA	NA	NA	1	3	2	1	0	1	1107.5	20.5	0.6015	0.7845	14.522	0.9625	193	0.725	0	0	1	0	0	0	0.704	0.963	15.501	0.821	171.5	1.485
45959	0	1	2	60	4	3	2	8	8	1.76	9288.964209	9798.257531	2	74	1	1	1	0.27	NA	0.23	NA	2	NA	1	2	0	2	1080.5	0.5	0.578	0.9055	12.874	0.9455	181.5	2.08	0	0	0	0	0	0	0.704	0.963	10.416	0.821	171.5	1.485
45967	385	947	2	40	3	1	1	1	1	0.31	30604.4991	30385.63194	2	59	2	0	0	NA	NA	NA	NA	1	1	3	2	0	2	394.5	666	0.503	1.5675	8.2015	0.3265	102	1.295	0	1	0	0	0	0	0.704	1.438	10.416	0.821	171.5	1.485
45968	0	36	2	69	4	3	1	2	2	0.78	11494.14765	11111.65875	1	59	1	1	1	0.33	NA	0.37	NA	1	3	2	2	0	2	978.5	18	0.876	1.078	12.6155	1.347	233.5	1.095	0	0	0	1	1	0	0.704	0.963	10.416	1.25	259	1.485
45970	215	381	2	43	3	4	1	15	15	4.72	97373.94673	99236.781	2	63	2	4	4	0.44	NA	0.29	NA	2	NA	1	2	0	1	1438	298	0.902	2.036	18.139	1.509	224.5	4	0	2	2	2	1	2	0.704	1.897	20.365	1.686	259	4.755
45997	43	216	2	58	3	1	2	7	7	3	105908.4124	105572.032	2	59	1	1	1	0.35	NA	0.47	NA	1	3	2	2	0	1	1789.5	129.5	1.0925	1.894	13.936	1.2455	305.5	4.255	1	2	1	1	2	2	1.061	1.897	15.501	1.25	346.5	4.755
46017	14	114	2	51	5	3	1	15	15	5	107144.1159	111433.3604	2	67	2	1	1	0.28	NA	0.35	NA	2	NA	1	2	0	2	1224.5	64	1.1045	1.4915	17.397	1.0635	219.5	2.575	1	1	1	1	0	1	1.061	1.438	15.501	1.25	171.5	2.855
46028	143	265	2	80	3	3	1	4	4	1.68	37845.87817	45097.50893	2	61	2	0	0	0.22	NA	0.2	NA	2	NA	1	1	0	1	1905.5	204	1.4065	1.5445	16.4775	1.46	425.5	3	2	1	1	2	3	1	1.372	1.438	15.501	1.686	509	2.855
46063	0	0	2	53	1	2	1	4	4	1.14	13426.56504	14562.21652	2	71	2	1	1	0.26	NA	0.24	NA	1	2	3	2	0	1	1736	0	1.958	1.307	12.558	0.756	459	1.07	3	1	0	0	3	0	1.899	1.438	10.416	0.821	509	1.485
46069	4	49	2	74	3	3	1	6	6	1.43	22231.76387	22318.7227	1	61	2	1	1	0.23	NA	0.32	NA	2	NA	1	2	0	2	1343.5	26.5	1.6365	1.432	24.7005	1.71	229	2.39	3	1	3	2	1	1	1.899	1.438	28.177	1.686	259	2.855
46074	199	240	2	61	1	1	1	5	5	1.46	7480.950035	8087.157425	1	71	2	1	2	0.4	NA	0.58	NA	2	NA	1	2	0	2	2084.5	219.5	1.2845	1.551	17.31	1.5025	304	4.02	2	1	1	2	2	2	1.372	1.438	15.501	1.686	346.5	4.755
46081	47	47	2	67	1	2	1	99	99	NA	6377.587016	6289.458751	1	66	1	0	0	NA	NA	NA	NA	2	NA	1	1	0	3	985	47	0.762	1.563	27.478	1.482	240	7.26	0	1	3	2	1	3	0.704	1.438	28.177	1.686	259	8.99
46112	8	3	2	76	3	3	2	7	7	3.85	43711.97688	43177.79145	2	66	2	4	4	NA	NA	0.32	NA	2	NA	1	2	0	2	1078.5	5.5	0.7855	1.4365	8.122	0.902	273	4.31	0	1	0	0	1	2	0.704	1.438	10.416	0.821	259	4.755
46129	4	3	2	64	2	2	1	4	4	1.17	5147.151069	5221.855162	1	62	1	0	2	NA	NA	0.18	NA	2	NA	1	1	1	2	1705	3.5	1.8685	2.6175	17.745	1.6025	275	5.85	3	3	2	2	1	2	1.899	2.653	20.365	1.686	259	4.755
46138	192	192	2	60	3	2	1	2	2	0.44	19711.32137	20298.16481	1	62	1	0	0	NA	NA	NA	NA	2	NA	1	2	0	3	852	192	0.633	1.246	9.092	0.858	222	1.9	0	1	0	0	1	0	0.704	1.438	10.416	0.821	259	1.485
46141	124	77	2	62	2	3	1	77	77	NA	7294.599204	7724.032785	2	61	2	1	1	0.2	NA	0.34	NA	2	NA	1	2	0	1	1937.5	100.5	1.188	1.9755	37.6775	2.5775	293	7.91	1	2	3	3	1	3	1.061	1.897	28.177	2.41	259	8.99
46180	93	93	2	50	1	4	1	6	6	1.46	16008.82123	15820.36613	1	71	2	1	1	0.45	NA	0.37	NA	1	2	3	2	0	1	2310	93	1.612	2.551	24.846	2.471	578	7.64	3	3	3	3	3	3	1.899	2.653	28.177	2.41	509	8.99
46184	63	153	2	58	4	4	1	14	14	3.54	19905.92012	20585.10832	1	74	1	1	1	0.44	NA	0.45	NA	1	3	2	2	0	1	1941	108	1.5725	1.9965	17.617	1.6855	369	6.62	2	2	1	2	2	3	1.372	1.897	15.501	1.686	346.5	8.99
46188	316	149	2	59	3	3	1	6	6	1.79	105908.4124	105572.032	1	67	2	1	1	0.36	NA	0.32	NA	2	NA	1	2	0	2	2047.5	232.5	2.1255	2.8485	33.1295	2.1605	466	9.41	3	3	3	3	3	3	1.899	2.653	28.177	2.41	509	8.99
46189	100	100	2	68	3	1	1	4	4	1.31	53935.50777	60780.72562	1	73	2	0	0	NA	NA	NA	NA	2	NA	1	2	0	3	2100	100	1.974	2.047	20.274	0.957	637	3.3	3	2	2	0	3	1	1.899	1.897	20.365	0.821	509	2.855
46190	36	0	2	56	2	4	1	4	4	1.05	14000.79352	14209.71873	1	72	2	1	1	0.43	NA	0.49	NA	1	3	2	2	0	1	1507	18	2.789	4.2095	35.9715	4.104	932.5	29.585	3	3	3	3	3	3	1.899	2.653	28.177	2.41	509	8.99
46194	7	58	2	75	3	3	1	99	99	NA	43814.1208	43696.7286	2	61	2	1	1	0.46	NA	0.43	NA	2	NA	1	2	1	2	1289	32.5	1.9345	2.832	30.3555	2.59	688	13.03	3	3	3	3	3	3	1.899	2.653	28.177	2.41	509	8.99
46195	25	80	2	45	3	5	1	14	14	3.77	135251.5836	139106.478	2	65	2	1	1	0.35	NA	NA	NA	2	NA	1	2	0	1	2114.5	52.5	0.907	1.421	13.6545	1.2575	260.5	4.52	1	1	1	1	1	2	1.061	1.438	15.501	1.25	259	4.755
46201	110	139	2	50	1	5	1	15	15	5	19341.79304	19630.41869	2	65	2	1	1	0.52	NA	0.36	NA	1	3	2	2	0	1	1730	124.5	1.242	1.212	16.7855	1.7915	328	2.485	2	0	1	2	2	1	1.372	0.963	15.501	1.686	346.5	2.855
46208	77	111	2	80	4	1	1	4	4	1.26	13104.92612	13027.58664	1	59	2	0	0	NA	NA	NA	NA	2	NA	1	1	0	1	1749	94	0.696	1.3675	8.0555	0.8505	268	2.13	0	1	0	0	1	0	0.704	1.438	10.416	0.821	259	1.485
46228	46	130	2	70	3	4	1	5	5	0.97	32310.45526	31701.06483	2	64	1	1	2	0.29	NA	0.29	NA	1	1	3	1	0	2	1408.5	88	0.791	0.806	10.765	0.582	219.5	1.605	0	0	0	0	0	0	0.704	0.963	10.416	0.821	171.5	1.485
46236	6	6	2	80	5	1	1	4	4	1.17	13104.92612	13027.58664	1	59	2	1	1	NA	NA	NA	NA	2	NA	1	1	0	2	840	6	0.95	0.851	13.707	2.063	225	5.19	1	0	1	3	1	2	1.061	0.963	15.501	2.41	259	4.755
46238	1516	607	2	56	3	1	1	3	3	0.66	29941.78607	30103.00281	2	59	2	3	0	0.41	NA	0.37	NA	1	1	3	2	1	2	1167.5	1061.5	1.5065	3.574	22.713	1.1865	424.5	6.23	2	3	2	1	3	3	1.372	2.653	20.365	1.25	509	8.99
46248	3	3	2	65	4	1	1	6	6	1.7	11655.47219	13077.81622	2	67	2	1	1	0.34	NA	0.4	NA	2	NA	1	2	1	1	1951	3	1.003	1.318	15.943	1.175	182	6.59	1	1	1	1	0	3	1.061	1.438	15.501	1.25	171.5	8.99
46258	290	100	2	62	1	1	2	8	5	2.31	5561.824472	5494.223834	2	72	2	1	2	0.38	NA	0.5	NA	2	NA	1	2	0	2	979	195	0.99	1.7665	10.086	1.066	261	1.925	1	2	0	1	1	0	1.061	1.897	10.416	1.25	259	1.485
46261	56	56	2	57	1	1	1	2	2	0.18	11754.30657	11615.93542	2	72	2	1	1	0.63	0.6	0.58	0.6	2	NA	1	2	0	1	1266	56	0.983	1.467	9.8305	1.1035	227	6.405	1	1	0	1	1	3	1.061	1.438	10.416	1.25	259	8.99
46273	7	149	2	80	1	1	1	13	13	NA	9634.105961	11094.4513	1	71	2	1	1	0.34	NA	0.42	NA	2	NA	1	1	0	1	1353	78	1.1415	1.3025	14.824	0.9465	332	2.83	1	1	1	0	2	1	1.061	1.438	15.501	0.821	346.5	2.855
46275	154	189	2	73	4	3	1	3	3	1.06	15412.60203	15569.43169	2	66	1	1	1	0.44	NA	0.51	NA	2	NA	1	1	0	2	893	171.5	0.7545	0.858	11.6925	0.94	188.5	0.87	0	0	0	0	0	0	0.704	0.963	10.416	0.821	171.5	1.485
46315	151	189	2	76	3	4	1	12	12	NA	38696.06491	39501.10816	2	59	1	1	1	0.34	NA	0.47	NA	2	NA	1	2	0	2	1393.5	170	1.454	2.062	21.5935	1.729	406.5	8	2	2	2	2	3	3	1.372	1.897	20.365	1.686	509	8.99
46316	12	12	2	73	3	2	1	6	6	1.89	39806.31553	39319.85953	2	67	2	1	1	0.56	NA	0.51	NA	2	NA	1	2	0	2	2688	12	1.821	2.532	28.461	2.2205	443	3.655	3	3	3	3	3	1	1.899	2.653	28.177	2.41	509	2.855
46317	0	0	2	71	4	2	1	6	6	2.23	11531.03713	12507.69265	1	73	1	3	3	0.65	0.7	0.69	0.8	2	NA	1	2	0	1	722	0	0.4255	0.7865	9.4265	0.8935	102.5	1.59	0	0	0	0	0	0	0.704	0.963	10.416	0.821	171.5	1.485
46320	0	0	2	45	4	3	2	8	8	3.03	24765.18392	25268.75556	2	67	1	1	1	0.42	NA	0.38	NA	2	NA	1	2	0	2	1467	0	0.9435	0.9915	14.399	1.2565	206	2.965	1	0	1	1	0	1	1.061	0.963	15.501	1.25	171.5	2.855
46334	47	156	2	75	1	4	1	6	6	3.23	9634.105961	12455.38632	1	71	2	1	1	0.49	NA	0.42	NA	2	NA	1	2	0	1	1953.5	101.5	1.8265	2.0605	29.0785	2.235	467	4.49	3	2	3	3	3	2	1.899	1.897	28.177	2.41	509	4.755
46343	171	2	2	65	4	2	2	7	7	2.92	11494.14765	11226.48663	1	59	1	1	1	0.48	NA	0.53	NA	1	3	2	2	0	2	1348.5	86.5	1.0945	2.5815	19.546	1.1465	730	15.155	1	3	2	1	3	3	1.061	2.653	20.365	1.25	509	8.99
46345	4	15	2	59	1	4	1	14	14	5	16965.19077	16765.47734	1	66	2	1	4	0.58	NA	0.3	NA	2	NA	1	2	0	1	1513.5	9.5	1.166	1.2485	15.971	1.303	298.5	2.62	1	1	1	1	1	1	1.061	1.438	15.501	1.25	259	2.855
46354	51	2	2	42	1	1	1	12	12	NA	15022.25886	15516.32538	1	65	2	4	4	0.31	NA	0.37	NA	2	NA	1	2	0	2	1242	26.5	0.699	0.7935	9.1105	0.468	161.5	1.13	0	0	0	0	0	0	0.704	0.963	10.416	0.821	171.5	1.485
46357	141	157	2	45	2	5	2	7	7	1.69	20857.91336	21169.16313	1	72	2	1	1	0.45	NA	0.51	NA	2	NA	1	2	0	2	1388	149	1.3355	1.8615	25.2415	2.654	492	11.355	2	2	3	3	3	3	1.372	1.897	28.177	2.41	509	8.99
46360	214	197	2	48	3	3	1	14	14	3.77	92858.75091	92841.32917	2	71	2	1	1	0.29	NA	0.34	NA	1	3	2	2	0	1	2021	205.5	1.2105	1.7695	14.776	0.728	273.5	1.88	2	2	1	0	1	0	1.372	1.897	15.501	0.821	259	1.485
46363	107	142	2	63	3	3	1	3	3	1.08	24774.24183	25061.99131	1	59	2	1	4	0.49	NA	0.51	NA	1	1	3	1	0	1	681	124.5	0.4335	0.792	14.2895	0.836	107.5	2.995	0	0	1	0	0	1	0.704	0.963	15.501	0.821	171.5	2.855
46372	459	314	2	62	3	4	2	10	10	5	50901.31574	53863.26206	2	74	2	1	1	0.44	NA	0.45	NA	2	NA	1	2	0	1	1242	386.5	1.2	1.873	21.168	1.54	283.5	4.745	1	2	2	2	1	2	1.061	1.897	20.365	1.686	259	4.755
46376	284	284	2	80	5	3	1	3	3	0.59	22722.48553	27689.29558	1	60	2	1	1	0.31	NA	0.34	NA	2	NA	1	2	0	2	1210	284	1.486	2.109	12.147	1.738	1093	0.58	2	2	0	2	3	0	1.372	1.897	10.416	1.686	509	1.485
46397	74	126	2	58	4	2	1	4	4	1.73	21262.5998	23050.20245	2	68	2	1	1	0.34	NA	0.43	NA	1	1	3	2	0	1	1853	100	1.559	1.2055	13.9565	1.209	355	2.645	2	0	1	1	2	1	1.372	0.963	15.501	1.25	346.5	2.855
46398	0	0	2	80	3	4	1	4	4	1.44	31174.96316	34614.16047	2	63	2	4	4	0.31	NA	0.36	NA	2	NA	1	1	0	2	1492	0	1.301	1.571	12.621	0.91	251	1.04	2	1	0	0	1	0	1.372	1.438	10.416	0.821	259	1.485
46401	74	34	2	59	4	3	2	8	8	2.91	21630.05297	22368.06842	1	63	2	4	4	0.36	NA	0.33	NA	2	NA	1	2	0	3	1766.5	54	1.1865	1.39	11.623	0.854	198	2.85	1	1	0	0	0	1	1.061	1.438	10.416	0.821	171.5	2.855
46405	225	533	2	61	3	3	1	3	3	1.08	22354.43662	24675.06859	1	63	2	1	1	0.27	NA	0.3	NA	2	NA	1	2	0	1	1125.5	379	1.141	1.6195	25.1515	1.5705	474	6.115	1	1	3	2	3	2	1.061	1.438	28.177	1.686	509	4.755
46410	144	193	2	54	4	2	2	7	7	2.1	21711.85987	22452.66656	2	64	2	1	1	0.47	NA	0.55	NA	2	NA	1	2	0	1	2038.5	168.5	1.139	3.0605	32.329	2.9485	214	10.77	1	3	3	3	0	3	1.061	2.653	28.177	2.41	171.5	8.99
46412	36	0	2	68	5	1	1	3	3	0.58	19645.01266	20229.88196	1	62	2	1	4	0.4	NA	0.4	NA	2	NA	1	2	0	2	835.5	18	0.7315	0.637	9.0615	0.7655	153.5	1.035	0	0	0	0	0	0	0.704	0.963	10.416	0.821	171.5	1.485
46419	142	118	2	72	1	2	1	2	2	0.59	10626.05894	12749.52363	1	66	1	1	1	0.47	NA	0.48	NA	2	NA	1	2	1	1	741.5	130	0.745	0.849	7.917	0.6695	190.5	1.36	0	0	0	0	0	0	0.704	0.963	10.416	0.821	171.5	1.485
46433	47	95	2	42	2	3	1	3	3	0.41	15609.97942	15642.99012	1	62	1	1	1	0.39	NA	0.43	NA	2	NA	1	2	0	3	1176	71	1.0195	1.703	19.416	1.335	261.5	2.6	1	2	2	1	1	1	1.061	1.897	20.365	1.25	259	2.855
46440	45	502	2	48	2	4	2	10	10	5	20857.91336	20612.37497	1	72	2	1	1	0.27	NA	0.29	NA	1	1	3	2	0	1	1189.5	273.5	0.544	0.813	25.2525	1.473	206.5	2.41	0	0	3	2	0	1	0.704	0.963	28.177	1.686	171.5	2.855
46447	0	0	2	65	1	1	2	10	10	1.97	4849.546812	5113.985383	2	71	2	1	1	0.29	NA	0.34	NA	2	NA	1	2	0	2	1015.5	0	1.052	1.2625	13.915	1.1575	305	3.505	1	1	1	1	2	1	1.061	1.438	15.501	1.25	346.5	2.855
46461	106	49	2	48	4	4	1	5	3	1.08	24764.43774	26846.44911	1	65	2	0	0	NA	NA	NA	NA	2	NA	1	2	0	3	1935	77.5	1.4335	1.788	21.6425	1.596	358.5	6.495	2	2	2	2	2	3	1.372	1.897	20.365	1.686	346.5	8.99
46468	4	4	2	60	4	2	2	8	8	2.77	10882.70737	10629.28479	1	59	2	1	1	0.58	NA	0.47	NA	2	NA	1	2	0	1	643	4	0.176	0.395	9.194	0.515	58	0.61	0	0	0	0	0	0	0.704	0.963	10.416	0.821	171.5	1.485
46473	171	77	2	48	2	1	1	5	5	1.16	22806.96363	22538.48111	1	69	2	1	1	0.58	NA	0.59	NA	2	NA	1	2	0	2	1293	124	1.2805	1.932	23.7485	2.4635	361	8.01	2	2	3	3	2	3	1.372	1.897	28.177	2.41	346.5	8.99
46484	388	286	2	54	3	3	1	15	15	4.84	100674.0063	101729.7969	2	62	2	1	1	0.26	NA	0.32	NA	1	3	2	2	0	1	2129.5	337	1.8475	2.2155	24.208	1.553	452.5	5.735	3	3	3	2	3	2	1.899	2.653	28.177	1.686	509	4.755
46485	51	0	2	53	2	2	1	5	5	0.93	11447.17257	11614.81534	1	64	2	4	4	0.26	NA	0.26	NA	2	NA	1	2	0	2	1825	25.5	1.392	1.665	14.4985	1.2725	311	3.385	2	2	1	1	2	1	1.372	1.897	15.501	1.25	346.5	2.855
46493	48	114	2	66	4	3	1	6	6	2.1	9852.944589	10489.62303	1	61	1	1	1	0.46	NA	0.51	NA	2	NA	1	2	0	2	1641.5	81	1.414	1.6095	21.1555	1.9615	338.5	4.655	2	1	2	3	2	2	1.372	1.438	20.365	2.41	346.5	4.755
46495	3	3	2	75	3	4	2	7	7	2.5	33345.31626	33905.94515	2	62	2	1	1	0.55	NA	0.47	NA	1	3	2	2	0	2	1533.5	3	1.077	1.2375	14.5675	1.227	240.5	2.795	1	1	1	1	1	1	1.061	1.438	15.501	1.25	259	2.855
46496	81	0	2	63	4	4	1	15	15	5	11172.51228	13772.77697	1	61	1	2	0	0.37	NA	NA	NA	2	NA	1	2	0	2	517.5	40.5	0.6305	0.93	9.2575	1.2805	236	3.43	0	0	0	1	1	1	0.704	0.963	10.416	1.25	259	2.855
46504	2	2	2	42	2	3	2	9	9	2.66	22016.68632	22345.22775	1	72	2	1	1	0.28	NA	0.24	NA	2	NA	1	2	0	2	2134	2	1.143	2.205	20.364	1.648	359	3.78	1	3	2	2	2	2	1.061	2.653	20.365	1.686	346.5	4.755
46512	171	93	2	62	4	4	1	14	14	5	12310.32993	12595.28535	2	67	2	0	0	NA	NA	NA	NA	2	NA	1	2	0	3	1280	132	0.9565	1.2815	13.71	1.099	196.5	4.135	1	1	1	1	0	2	1.061	1.438	15.501	1.25	171.5	4.755
46522	119	119	2	61	3	4	1	15	15	5	84302.95711	87876.92633	2	61	2	1	1	0.47	NA	NA	NA	1	3	2	2	0	1	1668	119	1.278	1.366	14.106	1.512	333	1.7	2	1	1	2	2	0	1.372	1.438	15.501	1.686	346.5	1.485
46526	106	182	2	55	3	4	1	14	14	5	95352.03813	95049.18628	1	60	2	1	1	0.56	NA	0.5	NA	1	3	2	2	0	1	2236.5	144	0.968	1.37	16.238	2.145	507	3.32	1	1	1	3	3	1	1.061	1.438	15.501	2.41	509	2.855
46564	155	291	2	65	1	1	1	14	14	3.52	7280.467062	7870.42862	1	71	2	1	1	0.47	0.4	0.6	0.7	1	1	3	2	0	2	1190	223	1.11	1.642	11.3265	0.916	263.5	1.86	1	1	0	0	1	0	1.061	1.438	10.416	0.821	259	1.485
46566	0	55	2	48	2	3	1	15	15	5	22291.90488	22624.55323	2	66	2	1	1	0.49	NA	0.52	NA	1	3	2	2	0	2	2033.5	27.5	1.601	2.329	24.325	2.7395	415	5.995	3	3	3	3	3	2	1.899	2.653	28.177	2.41	509	4.755
46569	202	189	2	63	3	3	1	4	4	1.24	21576.59974	27833.43187	1	64	2	4	4	0.35	NA	0.3	NA	1	1	3	2	0	2	729.5	195.5	0.5125	1.0265	6.1605	0.489	121.5	1.49	0	0	0	0	0	0	0.704	0.963	10.416	0.821	171.5	1.485
46572	3	11	2	61	4	5	2	10	10	5	12310.32993	12262.77228	2	67	2	1	1	0.38	NA	0.56	NA	1	3	2	2	0	2	2040.5	7	2.0065	1.953	23.3325	1.955	580.5	7.295	3	2	2	2	3	3	1.899	1.897	20.365	1.686	509	8.99
46580	81	0	2	58	3	3	1	15	15	5	96663.55644	96356.53903	2	63	2	1	1	0.39	NA	0.28	NA	2	NA	1	2	0	1	3538	40.5	1.419	1.9855	19.7855	1.5345	474	5.665	2	2	2	2	3	2	1.372	1.897	20.365	1.686	509	4.755
46586	1	184	2	63	5	3	1	15	15	5	88174.74932	89577.71638	2	70	2	1	1	0.38	NA	0.42	NA	2	NA	1	1	0	1	1887	92.5	1.127	1.8985	14.092	1.0005	259	3.01	1	2	1	0	1	1	1.061	1.897	15.501	0.821	259	2.855
46593	1	0	2	52	4	3	2	10	4	1.8	25246.16833	27368.68005	2	67	2	0	0	NA	NA	NA	NA	2	NA	1	2	0	2	1438.5	0.5	1.1145	1.317	13.3095	1.825	400	3.84	1	1	1	2	2	2	1.061	1.438	15.501	1.686	346.5	4.755
46595	5	127	2	80	3	2	1	3	3	1.2	22261.96946	27429.86032	2	62	2	1	1	0.32	NA	0.35	NA	2	NA	1	1	0	2	934	66	0.88	1.1705	11.341	1.355	356	6.19	0	0	0	1	2	2	0.704	0.963	10.416	1.25	346.5	4.755
46604	57	57	2	62	4	3	1	6	6	3.35	11494.14765	11111.65875	1	59	1	1	4	0.4	NA	0.4	NA	2	NA	1	1	0	2	1417	57	1.205	1.414	14.033	1.253	298	3.04	1	1	1	1	1	1	1.061	1.438	15.501	1.25	259	2.855
46620	255	381	2	54	2	5	2	8	8	3.65	10478.1382	10354.79005	1	62	1	2	0	0.72	0.5	NA	NA	2	NA	1	2	0	2	1145	318	1.0175	1.6865	22.978	1.177	325.5	4.865	1	2	2	1	2	2	1.061	1.897	20.365	1.25	346.5	4.755
46625	0	2	2	51	4	4	1	6	6	1.39	20877.42148	21246.97885	1	64	2	1	1	0.26	NA	0.22	NA	1	1	3	2	0	1	1685.5	1	1.1205	1.175	23.3545	1.829	231.5	4.49	1	0	2	2	1	2	1.061	0.963	20.365	1.686	259	4.755
46627	3	0	2	73	1	1	2	7	7	2.63	8080.104614	9076.754241	2	71	2	1	1	0.29	NA	0.32	NA	1	3	2	2	0	2	763.5	1.5	0.6335	0.507	6.957	0.7895	200.5	0.6	0	0	0	0	0	0	0.704	0.963	10.416	0.821	171.5	1.485
46634	190	207	2	63	3	4	1	3	3	1.25	22354.43662	28836.82769	1	63	2	1	1	0.3	NA	0.31	NA	1	3	2	1	0	2	1352	198.5	1.0985	1.911	12.3325	1.0455	363	3.475	1	2	0	0	2	1	1.061	1.897	10.416	0.821	346.5	2.855
46649	261	101	2	42	3	5	1	15	15	5	80591.33243	80702.13542	1	67	2	1	1	0.29	0.1	0.25	0.1	1	3	2	2	0	1	1443	181	1.372	2.2595	16.085	1.6845	385.5	6.98	2	3	1	2	2	3	1.372	2.653	15.501	1.686	346.5	8.99
46651	237	2160	2	59	2	4	1	5	5	1.25	16008.82123	15820.36613	1	71	2	0	0	NA	NA	NA	NA	2	NA	1	2	0	1	1267.5	1198.5	1.474	4.295	40.875	1.799	312.5	12.335	2	3	3	2	2	3	1.372	2.653	28.177	1.686	346.5	8.99
46659	159	2	2	48	3	3	2	7	7	1.99	26552.13605	26723.59398	2	62	2	1	1	0.26	NA	0.23	NA	2	NA	1	2	0	1	1587.5	80.5	0.656	2.1275	13.391	0.9805	128	1.99	0	2	1	0	0	0	0.704	1.897	15.501	0.821	171.5	1.485
46670	0	15	2	80	5	5	1	6	6	2.14	46567.13659	52402.36773	2	65	2	1	1	0.17	NA	0.37	NA	2	NA	1	1	0	2	1755.5	7.5	1.363	1.4015	18.8925	0.9515	324.5	4.42	2	1	2	0	2	2	1.372	1.438	20.365	0.821	346.5	4.755
46691	35	201	2	40	1	1	1	4	4	0.62	15609.97942	15642.99012	1	62	2	1	1	0.39	NA	0.42	NA	2	NA	1	2	0	2	860	118	0.724	0.9775	8.2315	0.5575	129.5	2.695	0	0	0	0	0	1	0.704	0.963	10.416	0.821	171.5	2.855
46713	55	55	2	51	3	3	1	14	14	5	95352.03813	95049.18628	1	60	2	1	1	0.29	NA	0.24	NA	2	NA	1	2	0	1	2589	55	1.836	1.925	20.23	1.449	481	3.66	3	2	2	1	3	1	1.899	1.897	20.365	1.25	509	2.855
46716	379	2	2	52	4	5	1	14	14	4.55	44567.87248	45097.86345	2	70	2	4	1	0.35	NA	0.56	NA	1	3	2	2	0	2	1007.5	190.5	0.4675	1.0035	14.9715	0.9105	140.5	3.055	0	0	1	0	0	1	0.704	0.963	15.501	0.821	171.5	2.855
46731	0	41	2	62	1	3	1	77	77	NA	7027.280799	6930.174783	2	70	1	4	4	0.31	NA	0.33	NA	2	NA	1	2	0	1	888	20.5	0.7885	0.679	15.059	1.4615	155	2.77	0	0	1	2	0	1	0.704	0.963	15.501	1.686	171.5	2.855
46756	78	95	2	77	3	3	1	2	2	0.77	36091.21173	35668.7066	1	61	2	4	4	0.54	NA	0.52	NA	2	NA	1	2	0	2	868.5	86.5	0.6835	1.016	5.797	0.723	146.5	0.635	0	0	0	0	0	0	0.704	0.963	10.416	0.821	171.5	1.485
46764	31	47	2	64	4	4	1	4	2	0.88	11630.61	14337.4913	1	68	2	0	0	0.31	NA	NA	NA	1	3	2	2	0	1	1413	39	1.17	1.0545	19.386	1.1355	344	1.13	1	0	2	1	2	0	1.061	0.963	20.365	1.25	346.5	1.485
46768	182	241	2	59	3	5	1	15	15	5	96663.55644	96356.53903	2	63	2	1	1	0.31	NA	0.32	NA	1	1	3	2	0	1	2541	211.5	1.417	2.3265	24.88	1.91	405.5	5.605	2	3	3	2	3	2	1.372	2.653	28.177	1.686	509	4.755
46777	0	0	2	45	4	4	2	10	10	3.69	23833.86139	24647.07059	1	74	2	1	1	0.31	NA	0.23	NA	2	NA	1	2	0	2	1782	0	1.2525	1.35	16.756	1.82	309	1.1	2	1	1	2	2	0	1.372	1.438	15.501	1.686	346.5	1.485
46784	150	124	2	41	1	2	1	3	3	0.47	23128.20913	22855.94493	2	61	2	1	1	0.45	NA	0.45	NA	2	NA	1	2	0	1	1565.5	137	1.415	1.9105	11.771	1.095	303.5	2.645	2	2	0	1	2	1	1.372	1.897	10.416	1.25	346.5	2.855
46787	137	220	2	57	3	5	2	8	8	3.57	107144.1159	111433.3604	2	67	2	0	0	NA	NA	NA	NA	2	NA	1	2	0	3	909	178.5	1.9545	2.5835	37.3905	3.0675	758	10.265	3	3	3	3	3	3	1.899	2.653	28.177	2.41	509	8.99
46794	1	2	2	51	3	4	1	1	1	0.17	35625.03859	35511.88833	2	61	2	1	1	0.4	NA	0.36	NA	2	NA	1	2	0	1	1382	1.5	1.0855	1.199	18.6295	1.2275	270.5	4.52	1	0	2	1	1	2	1.061	0.963	20.365	1.25	259	4.755
46814	282	276	2	71	3	1	1	1	1	0.05	31860.18762	30969.97841	1	61	1	0	0	NA	NA	NA	NA	2	NA	1	1	0	1	1204.5	279	1.221	1.975	25.0745	2.2465	360	6.495	2	2	3	3	2	3	1.372	1.897	28.177	2.41	346.5	8.99
46819	0	0	2	58	1	1	1	2	2	0.71	16965.19077	16765.47734	1	66	1	1	1	NA	NA	NA	NA	2	NA	1	2	0	2	875	0	0.734	0.793	12.225	0.84	181	0.9	0	0	0	0	0	0	0.704	0.963	10.416	0.821	171.5	1.485
46822	3	252	2	80	3	3	1	6	6	2.12	27520.27787	33097.79495	1	61	1	1	1	0.41	NA	0.29	NA	1	3	2	2	0	2	793.5	127.5	1.0845	1.251	11.4145	1.139	356	1.265	1	1	0	1	2	0	1.061	1.438	10.416	1.25	346.5	1.485
46830	142	142	2	62	4	2	1	15	15	4.9	11318.91974	12700.19351	1	68	2	1	1	0.36	NA	0.34	NA	1	1	3	2	0	1	1784	142	1.655	1.814	24.181	1.933	328	2.57	3	2	3	2	2	1	1.899	1.897	28.177	1.686	346.5	2.855
46836	84	85	2	53	3	5	2	10	10	5	110262.0069	109911.7989	2	62	2	1	1	0.28	NA	0.35	NA	2	NA	1	2	0	1	2451.5	84.5	2.6435	2.7515	34.2885	3.484	432	11.46	3	3	3	3	3	3	1.899	2.653	28.177	2.41	509	8.99
46841	282	155	2	49	2	3	2	7	7	2.54	23128.20913	22855.94493	2	61	2	1	1	0.34	NA	0.39	NA	1	3	2	2	0	1	1662	218.5	1.068	1.245	20.1945	1.8235	355.5	1.455	1	1	2	2	2	0	1.061	1.438	20.365	1.686	346.5	1.485
46854	313	369	2	45	3	4	1	15	15	5	92244.05272	95189.46918	2	66	2	1	1	0.47	NA	0.32	NA	2	NA	1	2	0	2	3836.5	341	3.479	3.585	37.886	2.2825	715.5	5.35	3	3	3	3	3	2	1.899	2.653	28.177	2.41	509	4.755
46864	484	111	2	46	3	4	2	9	9	2.49	79169.18009	79538.22115	1	64	2	1	1	0.21	NA	0.18	NA	2	NA	1	2	0	1	1662.5	297.5	0.6965	1.1655	15.483	1.268	235	3.81	0	0	1	1	1	2	0.704	0.963	15.501	1.25	259	4.755
46874	1	97	2	80	3	3	2	10	10	4.75	28968.55967	32458.14388	1	63	2	1	1	0.34	NA	0.41	NA	2	NA	1	2	0	1	1026	49	1.088	1.2635	17.6465	2.987	635	14.015	1	1	1	3	3	3	1.061	1.438	15.501	2.41	509	8.99
46877	306	168	2	47	3	4	2	8	8	3.65	26652.2502	26461.64744	1	63	2	1	1	0.44	0.5	0.42	0.3	1	3	2	2	0	2	3335.5	237	1.772	1.9015	32.8415	2.2745	375.5	7.22	3	2	3	3	2	3	1.899	1.897	28.177	2.41	346.5	8.99
46885	101	101	2	70	1	1	1	77	77	NA	9121.612069	10504.27319	1	71	2	3	3	0.44	NA	0.44	NA	2	NA	1	2	0	3	561	101	0.421	0.599	6.021	0.569	92	0.89	0	0	0	0	0	0	0.704	0.963	10.416	0.821	171.5	1.485
46888	432	617	2	52	3	5	1	15	15	5	84879.68083	85616.77997	2	74	2	1	4	0.45	NA	0.47	NA	1	2	3	2	0	1	1492.5	524.5	0.664	2.065	18.0545	1.979	269	2.34	0	2	2	3	1	1	0.704	1.897	20.365	2.41	259	2.855
46911	32	0	2	77	3	3	1	14	14	5	33715.31325	33847.18962	1	67	2	0	0	NA	NA	NA	NA	1	3	2	2	0	2	381.5	16	0.3215	0.392	5.3895	0.6905	73.5	0.6	0	0	0	0	0	0	0.704	0.963	10.416	0.821	171.5	1.485
46916	205	45	2	75	4	2	1	3	3	1.27	13104.92612	13027.58664	1	59	2	1	2	0.28	NA	0.23	NA	2	NA	1	1	0	2	2213	125	1.116	1.4275	16.536	1.302	285.5	3.705	1	1	1	1	1	2	1.061	1.438	15.501	1.25	259	4.755
46922	192	77	2	52	2	1	1	3	3	1.31	10478.1382	10354.79005	1	62	2	1	1	0.35	NA	0.24	NA	1	1	3	2	0	2	2142	134.5	1.768	2.276	18.429	1.9945	388	4.22	3	3	2	3	2	2	1.899	2.653	20.365	2.41	346.5	4.755
46928	101	101	2	79	4	3	2	9	9	2.22	13659.34849	13798.33806	2	67	1	0	2	0.89	0.9	0.59	0.9	2	NA	1	1	1	2	1944.5	101	2.2995	3.2815	32.0925	3.2925	462	17.165	3	3	3	3	3	3	1.899	2.653	28.177	2.41	509	8.99
46950	7	1	2	74	2	1	1	2	2	0.61	7011.886086	7378.688705	2	73	1	2	1	0.69	0.7	0.78	0.8	2	NA	1	2	1	1	976.5	4	1.107	1.0785	12.7075	0.954	246.5	1.485	1	0	0	0	1	0	1.061	0.963	10.416	0.821	259	1.485
46971	374	231	2	67	3	5	2	7	7	3.72	62024.9895	64654.49873	1	68	2	1	1	0.61	0.6	0.52	NA	1	3	2	2	0	1	1646.5	302.5	1.957	2.1505	28.9975	2.142	437.5	2.955	3	2	3	3	3	1	1.899	1.897	28.177	2.41	509	2.855
46972	175	122	2	66	3	3	1	5	5	1.46	59356.35643	60045.7725	2	64	2	1	1	0.55	NA	0.34	NA	2	NA	1	1	0	1	1265	148.5	0.581	1.2305	8.215	1.323	200	2.435	0	1	0	1	0	1	0.704	1.438	10.416	1.25	171.5	2.855
46982	46	78	2	64	4	4	2	8	8	3.57	8592.289113	8688.792901	2	69	1	0	0	NA	NA	NA	NA	2	NA	1	2	0	3	1590	62	0.8355	1.516	10.9935	1.102	258.5	2.115	0	1	0	1	1	0	0.704	1.438	10.416	1.25	259	1.485
46984	1	0	2	52	2	4	1	14	14	2.99	9055.480505	8948.87981	2	70	2	1	4	0.37	NA	0.38	NA	2	NA	1	2	0	2	3599.5	0.5	3.333	3.241	48.849	3.661	786	2.91	3	3	3	3	3	1	1.899	2.653	28.177	2.41	509	2.855
46997	95	95	2	41	2	2	2	8	6	1.45	26571.39754	26258.60029	1	72	2	1	1	0.27	NA	0.24	NA	2	NA	1	2	0	1	1417	95	1.085	1.001	14.074	0.757	371	3.13	1	0	1	0	2	1	1.061	0.963	15.501	0.821	346.5	2.855
47010	178	178	2	62	2	3	1	77	77	NA	5134.086588	6353.235827	2	62	1	1	4	0.27	NA	0.27	NA	2	NA	1	2	0	2	885	178	1.06	0.698	10.376	1.158	218	1.35	1	0	0	1	0	0	1.061	0.963	10.416	1.25	171.5	1.485
47026	235	155	2	80	3	5	1	12	12	NA	31087.78659	39874.0808	1	60	2	1	4	0.3	NA	0.4	NA	1	3	2	1	0	1	1420	195	1.1225	1.7975	16.8535	1.573	281.5	3.235	1	2	1	2	1	1	1.061	1.897	15.501	1.686	259	2.855
47031	79	358	2	50	3	4	1	2	2	0.73	92580.28388	92286.23553	2	64	2	1	4	0.37	NA	NA	NA	1	2	3	2	0	1	2128.5	218.5	1.7865	2.7765	32.9905	3.39	491.5	10.595	3	3	3	3	3	3	1.899	2.653	28.177	2.41	509	8.99
47044	197	197	2	66	3	4	2	8	8	2.14	60486.63029	76524.74192	2	71	2	0	0	NA	NA	NA	NA	1	3	2	2	0	1	3140	197	1.806	2.813	20.844	2.576	411	10.28	3	3	2	3	3	3	1.899	2.653	20.365	2.41	509	8.99
47063	75	75	2	40	1	3	2	8	8	1.41	15443.12856	15951.03705	2	68	2	1	2	0.26	NA	0.31	NA	2	NA	1	2	0	2	1624	75	1.855	2.454	26.137	2.305	422	11.87	3	3	3	3	3	3	1.899	2.653	28.177	2.41	509	8.99
47068	3	4	2	62	4	2	1	3	3	1.15	10072.40981	10179.58752	2	62	1	2	2	0.33	NA	0.37	NA	2	NA	1	1	0	1	1743	3.5	1.445	1.4495	18.623	1.406	252.5	5.305	2	1	2	1	1	2	1.372	1.438	20.365	1.25	259	4.755
47070	133	0	2	80	4	4	1	4	4	1.14	15412.60203	16215.91849	2	66	1	1	2	0.25	NA	0.33	NA	2	NA	1	1	0	2	1003.5	66.5	0.8755	0.8355	10.385	0.7645	212	2.03	0	0	0	0	0	0	0.704	0.963	10.416	0.821	171.5	1.485
47116	59	281	2	44	4	4	2	9	9	3.47	25458.24827	25351.90316	2	68	2	1	1	0.28	NA	0.36	NA	2	NA	1	2	0	1	2843.5	170	3.142	3.5105	47.911	3.8965	676	15.785	3	3	3	3	3	3	1.899	2.653	28.177	2.41	509	8.99
47119	0	0	2	43	4	2	1	14	14	5	28558.83099	30959.84697	1	68	2	1	1	0.48	NA	0.44	NA	1	2	3	2	0	1	784.5	0	0.3955	0.464	7.9915	0.5505	144.5	5.1	0	0	0	0	0	2	0.704	0.963	10.416	0.821	171.5	4.755
47121	113	113	2	56	1	1	1	6	6	1.04	9172.314713	9064.33865	1	70	2	4	4	0.25	NA	0.33	NA	1	2	3	2	0	1	1589	113	0.828	1.059	21.211	1.467	219	3.47	0	0	2	2	0	1	0.704	0.963	20.365	1.686	171.5	2.855
47156	60	29	2	60	4	4	1	13	13	NA	12310.32993	12078.86241	2	67	2	1	1	0.57	NA	0.5	NA	1	3	2	2	0	1	2439.5	44.5	1.0475	1.443	14.5765	1.5025	303.5	2.66	1	1	1	2	2	1	1.061	1.438	15.501	1.686	346.5	2.855
47159	521	474	2	47	5	2	2	9	9	4.24	84798.42535	84191.99197	1	60	2	1	1	0.29	NA	0.37	NA	1	1	3	2	0	1	2683	497.5	1.378	2.8595	28.587	2.0575	314.5	5.445	2	3	3	3	2	2	1.372	2.653	28.177	2.41	346.5	4.755
47163	1	100	2	80	2	3	1	99	99	NA	6003.114182	7913.409826	1	62	2	2	2	0.63	0.7	0.63	0.6	2	NA	1	1	0	2	2121.5	50.5	1.3945	1.897	25.8715	1.875	364	3.645	2	2	3	2	2	1	1.372	1.897	28.177	1.686	346.5	2.855
47180	0	29	2	43	1	1	1	12	12	NA	22829.30217	23580.13425	1	66	2	4	4	NA	NA	NA	NA	2	NA	1	2	0	2	2079.5	14.5	1.104	1.1925	13.5155	1.898	339.5	3.21	1	0	1	2	2	1	1.061	0.963	15.501	1.686	346.5	2.855
47186	201	201	2	60	4	5	2	7	7	2.18	11011.9105	11266.81054	1	68	2	0	0	NA	NA	NA	NA	1	1	3	2	0	1	1203	201	0.8885	1.2625	15.255	0.7595	270	6.095	0	1	1	0	1	2	0.704	1.438	15.501	0.821	259	4.755
47206	124	119	2	73	4	1	2	7	7	2.04	13479.92625	14108.92409	1	67	1	0	0	NA	NA	NA	NA	2	NA	1	2	0	2	1420.5	121.5	0.882	1.255	20.941	1.2385	285.5	2.4	0	1	2	1	1	1	0.704	1.438	20.365	1.25	259	2.855
47212	257	5	2	58	4	1	1	3	3	0.83	18328.23598	18251.67461	1	67	1	1	1	0.4	NA	0.46	NA	1	1	3	2	0	1	872.5	131	1.041	1.5005	15.737	1.2995	406.5	5.3	1	1	1	1	3	2	1.061	1.438	15.501	1.25	509	4.755
47222	132	94	2	66	2	2	1	5	5	1.46	5992.011661	5814.814791	1	60	2	3	3	0.36	NA	0.4	NA	2	NA	1	2	0	1	1272.5	113	0.9895	1.3725	14.58	1.4365	271	2.975	1	1	1	1	1	1	1.061	1.438	15.501	1.25	259	2.855
[truncated: 472 more rows]
